# Supplementary material for: Controllability of protein-protein interaction phosphorylation-based networks: Participation of the hub 14-3-3 protein family
Source: Sci Rep. 2016 May 19;6:26234. doi: 10.1038/srep26234 (PMC4872533; doi:10.1038/srep26234)
Supplement: Supplementary Information [file srep26234-s1.csv]

#Controllability of protein-protein interaction phosphorylation-based networks. Participation of
#the hub 14-3-3 protein family.
#Marina Uhart1 , Gabriel Flores2 and Diego M Bustos1a
#1 Cell Signal Integration Lab, Instituto de Histología y Embriología "Dr. Mario H.
#Burgos" CCT CONICET Mendoza Facultad de Ciencias Médicas U.N.Cuyo P.O. Box
#56 - Mendoza - Argentina. ZIP 5500.
#2 Eventioz/Eventbrite Company, Adolfo A Calle 1853, Dorrego, Guaymallén,
#Mendoza, Argentina.
#a corresponding author dbustos@mendoza-conicet.gob.ar
###################################################################################################
1433B_HUMAN	P31946	70	N6-acetyllysine.	19608861	Swiss-Prot 1010711	K	Acetylation	ISSIEQKTERNEK
1433B_HUMAN	P31946	117	N6-acetyllysine.	19608861	Swiss-Prot 1010711	K	Acetylation	ATQPESKVFYLKM
1433E_HUMAN	P62258	50	N6-acetyllysine.	19608861	Swiss-Prot 1010711	K	Acetylation	LLSVAYKNVIGAR
1433E_HUMAN	P62258	69	N6-acetyllysine.	19608861	Swiss-Prot 1010711	K	Acetylation	ISSIEQKEENKGG
1433E_HUMAN	P62258	118	N6-acetyllysine.	19608861	Swiss-Prot 1010711	K	Acetylation	ANTGESKVFYYKM
1433E_HUMAN	P62258	123	N6-acetyllysine.	19608861	Swiss-Prot 1010711	K	Acetylation	SKVFYYKMKGDYH
1433T_HUMAN	P27348	49	N6-acetyllysine.	19608861	Swiss-Prot 1010711	K	Acetylation	LLSVAYKNVVGGR
1433T_HUMAN	P27348	68	N6-acetyllysine.	19608861	Swiss-Prot 1010711	K	Acetylation	ISSIEQKTDTSDK
1433T_HUMAN	P27348	115	N6-acetyllysine.	19608861	Swiss-Prot 1010711	K	Acetylation	ATNPESKVFYLKM
1433Z_HUMAN	P63104	49	N6-acetyllysine.	19608861	Swiss-Prot 1010711	K	Acetylation	LLSVAYKNVVGAR
1433Z_HUMAN	P63104	68	N6-acetyllysine.	19608861	Swiss-Prot 1010711	K	Acetylation	VSSIEQKTEGAEK
1433Z_HUMAN	P63104	115	N6-acetyllysine.	19608861	Swiss-Prot 1010711	K	Acetylation	ASQAESKVFYLKM
1433Z_HUMAN	P63104	120	N6-acetyllysine.	19608861	Swiss-Prot 1010711	K	Acetylation	SKVFYLKMKGDYY
2AAA_HUMAN	P30153	280	N6-acetyllysine.	19608861	Swiss-Prot 1010711	K	Acetylation	VGPEITKTDLVPA
3BHS5_MOUSE	Q61694	42	N6-acetyllysine.	16916647	Swiss-Prot 1010711	K	Acetylation	FRTFGRKHEEELS
3BHS5_MOUSE	Q61694	60	N6-acetyllysine.	16916647	Swiss-Prot 1010711	K	Acetylation	AKVRVLKGDILDA
3BHS5_MOUSE	Q61694	362	N6-acetyllysine.	16916647	Swiss-Prot 1010711	K	Acetylation	WIGTLVKQHRETL
4ET_HUMAN	Q9NRA8	486	N6-acetyllysine.	19608861	Swiss-Prot 1010711	K	Acetylation	DMTAFNKLVSTMK
5NT3L_HUMAN	Q969T7	248	N6-acetyllysine.	19608861	Swiss-Prot 1010711	K	Acetylation	IGFLNDKVEERRE
68MP_HUMAN	P56378	14	N6-acetyllysine.	19608861	Swiss-Prot 1010711	K	Acetylation	NIWIPMKPYYTKV
6PGD_HUMAN	P52209	38	N6-acetyllysine.	19608861	Swiss-Prot 1010711	K	Acetylation	FNRTVSKVDDFLA
6PGD_HUMAN	P52209	59	N6-acetyllysine.	19608861	Swiss-Prot 1010711	K	Acetylation	VGAQSLKEMVSKL
6PGD_HUMAN	P52209	76	N6-acetyllysine.	19608861	Swiss-Prot 1010711	K	Acetylation	RIILLVKAGQAVD
6PGD_HUMAN	P52209	154	N6-acetyllysine.	19608861	Swiss-Prot 1010711	K	Acetylation	EAWPHIKTIFQGI
6PGD_HUMAN	P52209	309	N6-acetyllysine.	19608861	Swiss-Prot 1010711	K	Acetylation	KLKGPQKFQFDGD
6PGL_ECOLI	P52697	287	N6-acetyllysine.	18723842	Swiss-Prot 1010711	K	Acetylation	NVDHSGKYLIAAG
6PGL_HUMAN	O95336	180	N6-acetyllysine.	19608861	Swiss-Prot 1010711	K	Acetylation	PISDSPKPPPQRV
A16A1_HUMAN	Q8IZ83	50	N6-acetyllysine.	19608861	Swiss-Prot 1010711	K	Acetylation	VNGKWLKPEHRNS
AAKG1_HUMAN	P54619	264	N6-acetyllysine.	19608861	Swiss-Prot 1010711	K	Acetylation	LDVSVTKALQHRS
AAPK2_HUMAN	P54646	69	N6-acetyllysine.	19608861	Swiss-Prot 1010711	K	Acetylation	REIQNLKLFRHPH
AASS_HUMAN	Q9UDR5	707	N6-acetyllysine.	19608861	Swiss-Prot 1010711	K	Acetylation	PNRDSTKYAEIYG
AATM_HUMAN	P00505	73	N6-acetyllysine.	19608861	Swiss-Prot 1010711	K	Acetylation	YRDDNGKPYVLPS
AATM_HUMAN	P00505	90	N6-acetyllysine.	19608861	Swiss-Prot 1010711	K	Acetylation	EAQIAAKNLDKEY
AATM_HUMAN	P00505	150	N6-acetyllysine.	19608861	Swiss-Prot 1010711	K	Acetylation	FLQRFFKFSRDVF
AATM_HUMAN	P00505	159	N6-acetyllysine.	19608861	Swiss-Prot 1010711	K	Acetylation	RDVFLPKPTWGNH
AATM_HUMAN	P00505	234	N6-acetyllysine.	19608861	Swiss-Prot 1010711	K	Acetylation	EIATVVKKRNLFA
AATM_HUMAN	P00505	296	N6-acetyllysine.	19608861	Swiss-Prot 1010711	K	Acetylation	AFTMVCKDADEAK
AATM_HUMAN	P00505	396	N6-acetyllysine.	19608861	Swiss-Prot 1010711	K	Acetylation	QVERLIKEFSIYM
AATM_HUMAN	P00505	404	N6-acetyllysine.	19608861	Swiss-Prot 1010711	K	Acetylation	FSIYMTKDGRISV
AATM_MOUSE	P05202	94	N6-acetyllysine.	16916647	Swiss-Prot 1010711	K	Acetylation	AAKNLDKEYLPIG
AATM_MOUSE	P05202	159	N6-acetyllysine.	16916647	Swiss-Prot 1010711	K	Acetylation	RDVFLPKPSWGNH
AATM_MOUSE	P05202	185	N6-acetyllysine.	16916647	Swiss-Prot 1010711	K	Acetylation	YRYYDPKTCGFDF
AATM_MOUSE	P05202	296	N6-acetyllysine.	16916647	Swiss-Prot 1010711	K	Acetylation	AFTVVCKDAEEAK
AATM_MOUSE	P05202	345	N6-acetyllysine.	16916647	Swiss-Prot 1010711	K	Acetylation	QWLQEVKGMADRI
AATM_MOUSE	P05202	363	N6-acetyllysine.	16916647	Swiss-Prot 1010711	K	Acetylation	QLVSNLKKEGSSH
ABCB7_HUMAN	O75027	216	N6-acetyllysine.	19608861	Swiss-Prot 1010711	K	Acetylation	RNAVFGKVAQNSI
ABCB7_HUMAN	O75027	251	N6-acetyllysine.	19608861	Swiss-Prot 1010711	K	Acetylation	QTGALSKAIDRGT
ABCBA_HUMAN	Q9NRK6	265	N6-acetyllysine.	19608861	Swiss-Prot 1010711	K	Acetylation	EVAFFDKTRTGEL
ABCD3_HUMAN	P28288	260	N6-acetyllysine.	19608861	Swiss-Prot 1010711	K	Acetylation	MTITEQKYEGEYR
ABCD3_HUMAN	P28288	399	N6-acetyllysine.	19608861	Swiss-Prot 1010711	K	Acetylation	ELMQVLKDLNHGK
ABCD3_MOUSE	P55096	260	N6-acetyllysine.	16916647	Swiss-Prot 1010711	K	Acetylation	MTIMEQKYEGEYR
ABCE1_HUMAN	P61221	121	N6-acetyllysine.	19608861	Swiss-Prot 1010711	K	Acetylation	GKSTALKILAGKQ
ABCE1_HUMAN	P61221	191	N6-acetyllysine.	19608861	Swiss-Prot 1010711	K	Acetylation	GSILDRKDETKTQ
ABCE1_HUMAN	P61221	210	N6-acetyllysine.	19608861	Swiss-Prot 1010711	K	Acetylation	LDLTHLKERNVED
ABCE1_HUMAN	P61221	349	N6-acetyllysine.	19608861	Swiss-Prot 1010711	K	Acetylation	KKMCMYKYPGMKK
ABCE1_HUMAN	P61221	431	N6-acetyllysine.	19608861	Swiss-Prot 1010711	K	Acetylation	RQLLHEKIRDAYT
ABCF2_HUMAN	Q9UG63	304	N6-acetyllysine.	19608861	Swiss-Prot 1010711	K	Acetylation	MHNKKLKYYTGNY
ABHDB_HUMAN	Q8NFV4	87	N6-acetyllysine.	19608861	Swiss-Prot 1010711	K	Acetylation	NFNSIAKILAQQT
ABL1_HUMAN	P00519	711	N6-acetyllysine; by EP300.	16648821	Swiss-Prot 1010711	K	Acetylation	GGGSSSKRFLRSC
ACACA_HUMAN	Q13085	1334	N6-acetyllysine.	19608861	Swiss-Prot 1010711	K	Acetylation	TFLVAQKDFRKQV
ACACA_HUMAN	Q13085	1580	N6-acetyllysine.	19608861	Swiss-Prot 1010711	K	Acetylation	NTPYVTKDLLQSK
ACAD9_HUMAN	Q9H845	41	N6-acetyllysine.	19608861	Swiss-Prot 1010711	K	Acetylation	PVRAFAKELFLGK
ACAD9_HUMAN	Q9H845	608	N6-acetyllysine.	19608861	Swiss-Prot 1010711	K	Acetylation	SQQILEKRAYICA
ACADM_HUMAN	P11310	212	N6-acetyllysine.	19608861	Swiss-Prot 1010711	K	Acetylation	RSDPDPKAPANKA
ACADM_HUMAN	P11310	279	N6-acetyllysine.	19608861	Swiss-Prot 1010711	K	Acetylation	AMGAFDKTRPVVA
ACADM_HUMAN	P11310	301	N6-acetyllysine.	19608861	Swiss-Prot 1010711	K	Acetylation	ALDEATKYALERK
ACADV_HUMAN	P49748	239	N6-acetyllysine.	19608861	Swiss-Prot 1010711	K	Acetylation	VPSPCGKYYTLNG
ACADV_HUMAN	P49748	331	N6-acetyllysine.	19608861	Swiss-Prot 1010711	K	Acetylation	EVGSGFKVAMHIL
ACADV_MOUSE	P50544	240	N6-acetyllysine.	16916647	Swiss-Prot 1010711	K	Acetylation	IPSPCGKYYTLNG
ACADV_MOUSE	P50544	277	N6-acetyllysine.	16916647	Swiss-Prot 1010711	K	Acetylation	AATGAVKEKITAF
ACAP1_HUMAN	Q15027	274	N6-acetyllysine.	19608861	Swiss-Prot 1010711	K	Acetylation	MEGHLFKRASNAF
ACBP_HUMAN	P07108	8	N6-acetyllysine.	19608861	Swiss-Prot 1010711	K	Acetylation	SQAEFEKAAEEVR
ACBP_HUMAN	P07108	19	N6-acetyllysine.	19608861	Swiss-Prot 1010711	K	Acetylation	VRHLKTKPSDEEM
ACBP_HUMAN	P07108	55	N6-acetyllysine; alternate.	19608861	Swiss-Prot 1010711	K	Acetylation	DFTGKAKWDAWNE
ACBP_HUMAN	P07108	77	N6-acetyllysine.	19608861	Swiss-Prot 1010711	K	Acetylation	MKAYINKVEELKK
ACD11_MOUSE	Q80XL6	166	N6-acetyllysine.	16916647	Swiss-Prot 1010711	K	Acetylation	RSLKLDKYGTGVG
ACDSB_HUMAN	P45954	284	N6-acetyllysine.	19608861	Swiss-Prot 1010711	K	Acetylation	QIGHGYKYAIGSL
ACDSB_MOUSE	Q9DBL1	284	N6-acetyllysine.	16916647	Swiss-Prot 1010711	K	Acetylation	KIGHGYKYAIGSL
ACINU_HUMAN	Q9UKV3	717	N6-acetyllysine.	19608861	Swiss-Prot 1010711	K	Acetylation	QPESAEKHVTQRL
ACLY_HUMAN	P53396	86	N6-acetyllysine.	19608861	Swiss-Prot 1010711	K	Acetylation	GVKSWLKPRLGQE
ACLY_HUMAN	P53396	546	N6-acetyllysine.	19608861	Swiss-Prot 1010711	K	Acetylation	KFYWGHKEILIPV
ACLY_HUMAN	P53396	554	N6-acetyllysine.	19608861	Swiss-Prot 1010711	K	Acetylation	ILIPVFKNMADAM
ACLY_HUMAN	P53396	948	N6-acetyllysine.	19608861	Swiss-Prot 1010711	K	Acetylation	AAKMFSKAFDSGI
ACLY_HUMAN	P53396	962	N6-acetyllysine.	19608861	Swiss-Prot 1010711	K	Acetylation	PMEFVNKMKKEGK
ACLY_HUMAN	P53396	968	N6-acetyllysine.	19608861	Swiss-Prot 1010711	K	Acetylation	KMKKEGKLIMGIG
ACLY_HUMAN	P53396	978	N6-acetyllysine.	19608861	Swiss-Prot 1010711	K	Acetylation	GIGHRVKSINNPD
ACLY_HUMAN	P53396	1077	N6-acetyllysine.	19608861	Swiss-Prot 1010711	K	Acetylation	GHYLDQKRLKQGL
ACNT1_MOUSE	A2AKK5	407	N6-acetyllysine.	16916647	Swiss-Prot 1010711	K	Acetylation	IQKFFRKHLLQSG
ACON_HUMAN	Q99798	50	N6-acetyllysine.	19608861	Swiss-Prot 1010711	K	Acetylation	HYDLLEKNINIVR
ACON_HUMAN	Q99798	573	N6-acetyllysine.	19608861	Swiss-Prot 1010711	K	Acetylation	LLEPFDKWDGKDL
ACON_HUMAN	Q99798	605	N6-acetyllysine.	19608861	Swiss-Prot 1010711	K	Acetylation	AAGPWLKFRGHLD
ACON_MOUSE	Q99KI0	50	N6-acetyllysine.	16916647	Swiss-Prot 1010711	K	Acetylation	RYDLLEKNINIVR
ACOT2_HUMAN	P49753	104	N6-acetyllysine.	19608861	Swiss-Prot 1010711	K	Acetylation	ASLRDEKGALFQA
ACOT8_HUMAN	O14734	52	N6-acetyllysine.	19608861	Swiss-Prot 1010711	K	Acetylation	HYWVPAKRLFGGQ
ACOT9_HUMAN	Q9Y305	103	N6-acetyllysine.	19608861	Swiss-Prot 1010711	K	Acetylation	EPELREKYLTVQN
ACOT9_HUMAN	Q9Y305	157	N6-acetyllysine.	19608861	Swiss-Prot 1010711	K	Acetylation	KIDMCKKSLSPEQ
ACOT9_HUMAN	Q9Y305	250	N6-acetyllysine.	19608861	Swiss-Prot 1010711	K	Acetylation	SSTSLLKMAPSAE
ACOT9_HUMAN	Q9Y305	407	N6-acetyllysine.	19608861	Swiss-Prot 1010711	K	Acetylation	VPLVFPKTYGESM
ACOX1_HUMAN	Q15067	255	N6-acetyllysine.	19608861	Swiss-Prot 1010711	K	Acetylation	RENMLMKYAQVKP
ACOX1_HUMAN	Q15067	267	N6-acetyllysine.	19608861	Swiss-Prot 1010711	K	Acetylation	PDGTYVKPLSNKL
ACOX1_HUMAN	Q15067	437	N6-acetyllysine.	19608861	Swiss-Prot 1010711	K	Acetylation	TARFLMKSYDQVH
ACOX1_HUMAN	Q15067	500	N6-acetyllysine.	19608861	Swiss-Prot 1010711	K	Acetylation	LVEIAAKNLQKEV
ACOX1_HUMAN	Q15067	504	N6-acetyllysine.	19608861	Swiss-Prot 1010711	K	Acetylation	AAKNLQKEVIHRK
ACOX1_HUMAN	Q15067	651	N6-acetyllysine.	19608861	Swiss-Prot 1010711	K	Acetylation	EVHESYKHLKSLQ
ACOX1_MOUSE	Q9R0H0	267	N6-acetyllysine.	16916647	Swiss-Prot 1010711	K	Acetylation	PDGTYVKPLSNKL
ACOX1_MOUSE	Q9R0H0	643	N6-acetyllysine.	16916647	Swiss-Prot 1010711	K	Acetylation	KKSPLNKTEVHES
ACOX2_MOUSE	Q9QXD1	667	N6-acetyllysine.	16916647	Swiss-Prot 1010711	K	Acetylation	QENPAYKKYIRPL
ACPM_HUMAN	O14561	92	N6-acetyllysine.	19608861	Swiss-Prot 1010711	K	Acetylation	VLKLYDKIDPEKL
ACS2L_HUMAN	Q9NUB1	396	N6-acetyllysine.	19608861	Swiss-Prot 1010711	K	Acetylation	AVRLLLKYGDAWV
ACS2L_HUMAN	Q9NUB1	642	N6-acetyllysine.	16788062	Swiss-Prot 1010711	K	Acetylation	PKTRSGKVMRRLL
ACS2L_MOUSE	Q99NB1	635	N6-acetyllysine.	16790548	Swiss-Prot 1010711	K	Acetylation	PKTRSGKVMRRLL
ACSA_HUMAN	Q9NR19	418	N6-acetyllysine.	19608861	Swiss-Prot 1010711	K	Acetylation	AIRLLMKFGDEPV
ACSA_SALTY	Q8ZKF6	609	N6-acetyllysine.	12493915	Swiss-Prot 1010711	K	Acetylation	PKTRSGKIMRRIL
ACSF2_HUMAN	Q96CM8	296	N6-acetyllysine.	19608861	Swiss-Prot 1010711	K	Acetylation	RLKLHEKTPEQLR
ACSF3_HUMAN	Q4G176	439	N6-acetyllysine.	19608861	Swiss-Prot 1010711	K	Acetylation	FREYWNKPEETKS
ACSL1_MOUSE	P41216	544	N6-acetyllysine.	16916647	Swiss-Prot 1010711	K	Acetylation	HTGDIGKWLPNGT
ACSL1_RAT	P18163	633	N6-acetyllysine.	17478130	Swiss-Prot 1010711	K	Acetylation	RNKDINKAILEDM
ACSL4_HUMAN	O60488	89	N6-acetyllysine.	19608861	Swiss-Prot 1010711	K	Acetylation	FDHAVSKFGKKDS
ACTN1_HUMAN	P12814	95	N6-acetyllysine.	19608861	Swiss-Prot 1010711	K	Acetylation	KISNVNKALDFIA
ACTN1_HUMAN	P12814	195	N6-acetyllysine.	19608861	Swiss-Prot 1010711	K	Acetylation	ELIDYGKLRKDDP
ACTN1_HUMAN	P12814	676	N6-acetyllysine.	19608861	Swiss-Prot 1010711	K	Acetylation	HLRQYEKSIVNYK
ACTN4_HUMAN	O43707	114	N6-acetyllysine.	19608861	Swiss-Prot 1010711	K	Acetylation	KINNVNKALDFIA
ACTN4_HUMAN	O43707	214	N6-acetyllysine.	19608861	Swiss-Prot 1010711	K	Acetylation	ELIEYDKLRKDDP
ACTN4_HUMAN	O43707	417	N6-acetyllysine.	19608861	Swiss-Prot 1010711	K	Acetylation	LDHLAEKFRQKAS
ACTN4_HUMAN	O43707	592	N6-acetyllysine.	19608861	Swiss-Prot 1010711	K	Acetylation	AILAIHKEAQRIA
ACTN4_HUMAN	O43707	625	N6-acetyllysine.	19608861	Swiss-Prot 1010711	K	Acetylation	INSKWEKVQQLVP
ACTS_HUMAN	P68133	63	N6-acetyllysine; alternate.	16916647;19608861	Swiss-Prot 1010711	K	Acetylation	GDEAQSKRGILTL
ACTS_HUMAN	P68133	70	N6-acetyllysine.	19608861	Swiss-Prot 1010711	K	Acetylation	RGILTLKYPIEHG
ACTS_HUMAN	P68133	193	N6-acetyllysine.	19608861	Swiss-Prot 1010711	K	Acetylation	LTDYLMKILTERG
ACTS_HUMAN	P68133	328	N6-acetyllysine.	19608861	Swiss-Prot 1010711	K	Acetylation	LAPSTMKIKIIAP
ACTS_HUMAN	P68133	330	N6-acetyllysine.	19608861	Swiss-Prot 1010711	K	Acetylation	PSTMKIKIIAPPE
ADA_HUMAN	P00813	54	N6-acetyllysine.	19608861	Swiss-Prot 1010711	K	Acetylation	NVIGMDKPLTLPD
ADA_HUMAN	P00813	232	N6-acetyllysine.	19608861	Swiss-Prot 1010711	K	Acetylation	EAVDILKTERLGH
ADAP1_HUMAN	O75689	272	N6-acetyllysine.	19608861	Swiss-Prot 1010711	K	Acetylation	QTEGFRKRWFTMD
ADAS_HUMAN	O00116	102	N6-acetyllysine.	19608861	Swiss-Prot 1010711	K	Acetylation	WGYNDSKFIFNKK
ADAS_HUMAN	O00116	169	N6-acetyllysine.	19608861	Swiss-Prot 1010711	K	Acetylation	DFLHDLKETNISY
ADAS_HUMAN	O00116	347	N6-acetyllysine.	19608861	Swiss-Prot 1010711	K	Acetylation	PRGIIEKSCQGPR
ADHE_ECOLI	P0A9Q7	358	N6-acetyllysine.	18723842	Swiss-Prot 1010711	K	Acetylation	AVEKAEKLVAMGG
ADHX_HUMAN	P11766	366	N6-acetyllysine.	19608861	Swiss-Prot 1010711	K	Acetylation	ELMHSGKSIRTVV
ADNP_HUMAN	Q9H2P0	1035	N6-acetyllysine.	19608861	Swiss-Prot 1010711	K	Acetylation	KNSSYGKVEGFWS
ADNP_HUMAN	Q9H2P0	1042	N6-acetyllysine.	19608861	Swiss-Prot 1010711	K	Acetylation	VEGFWSKDQSQWK
ADRM1_HUMAN	Q16186	21	N6-acetyllysine.	19608861	Swiss-Prot 1010711	K	Acetylation	SRGASNKYLVEFR
ADT1_HUMAN	P12235	96	N6-acetyllysine.	19608861	Swiss-Prot 1010711	K	Acetylation	AFKDKYKQLFLGG
ADT2_HUMAN	P05141	23	N6-acetyllysine; alternate.	19608861	Swiss-Prot 1010711	K	Acetylation	VAAAISKTAVAPI
ADT2_HUMAN	P05141	105	N6-acetyllysine.	19608861	Swiss-Prot 1010711	K	Acetylation	FLGGVDKRTQFWL
ADT2_HUMAN	P05141	163	N6-acetyllysine.	19608861	Swiss-Prot 1010711	K	Acetylation	LGDCLVKIYKSDG
ADT2_HUMAN	P05141	199	N6-acetyllysine.	19608861	Swiss-Prot 1010711	K	Acetylation	GIYDTAKGMLPDP
ADT2_MOUSE	P51881	155	N6-acetyllysine.	16916647	Swiss-Prot 1010711	K	Acetylation	GAEREFKGLGDCL
ADT2_MOUSE	P51881	163	N6-acetyllysine.	16916647	Swiss-Prot 1010711	K	Acetylation	LGDCLVKIYKSDG
ADT2_MOUSE	P51881	166	N6-acetyllysine.	16916647	Swiss-Prot 1010711	K	Acetylation	CLVKIYKSDGIKG
ADT2_MOUSE	P51881	199	N6-acetyllysine.	16916647	Swiss-Prot 1010711	K	Acetylation	GIYDTAKGMLPDP
ADT3_HUMAN	P12236	23	N6-acetyllysine.	19608861	Swiss-Prot 1010711	K	Acetylation	IAAAISKTAVAPI
ADT3_HUMAN	P12236	96	N6-acetyllysine.	19608861	Swiss-Prot 1010711	K	Acetylation	AFKDKYKQIFLGG
ADT3_HUMAN	P12236	105	N6-acetyllysine.	19608861	Swiss-Prot 1010711	K	Acetylation	FLGGVDKHTQFWR
ADT3_HUMAN	P12236	268	N6-acetyllysine.	19608861	Swiss-Prot 1010711	K	Acetylation	FRDEGGKAFFKGA
ADT3_HUMAN	P12236	272	N6-acetyllysine.	19608861	Swiss-Prot 1010711	K	Acetylation	GGKAFFKGAWSNV
ADT4_HUMAN	Q9H0C2	104	N6-acetyllysine.	19608861	Swiss-Prot 1010711	K	Acetylation	ALNFAFKDKYKQL
AFF1_HUMAN	P51825	681	N6-acetyllysine.	19608861	Swiss-Prot 1010711	K	Acetylation	SLPAPSKALSGPE
AFF4_HUMAN	Q9UHB7	79	N6-acetyllysine.	19608861	Swiss-Prot 1010711	K	Acetylation	KLVAIPKPTVPPS
AFG32_HUMAN	Q9Y4W6	306	N6-acetyllysine.	19608861	Swiss-Prot 1010711	K	Acetylation	KDEIDVKFKDVAG
AFG32_HUMAN	Q9Y4W6	543	N6-acetyllysine.	19608861	Swiss-Prot 1010711	K	Acetylation	SDSINQKHFEQAI
AFG32_MOUSE	Q8JZQ2	307	N6-acetyllysine.	16916647	Swiss-Prot 1010711	K	Acetylation	EIDVKFKDVAGCE
AFG32_MOUSE	Q8JZQ2	542	N6-acetyllysine.	16916647	Swiss-Prot 1010711	K	Acetylation	SDAINEKHFEQAI
AGFG2_HUMAN	O95081	173	N6-acetyllysine.	19608861	Swiss-Prot 1010711	K	Acetylation	GSIPEGKPLRTLL
AGGF1_HUMAN	Q8N302	664	N6-acetyllysine.	19608861	Swiss-Prot 1010711	K	Acetylation	AGLGTGKPSSFED
AGT2_HUMAN	Q9BYV1	129	N6-acetyllysine.	19608861	Swiss-Prot 1010711	K	Acetylation	VNAVAQKQLGRLW
AHNK_HUMAN	Q09666	4787	N6-acetyllysine.	19608861	Swiss-Prot 1010711	K	Acetylation	PKVKMPKFSMPGF
AHNK2_HUMAN	Q8IVF2	2500	N6-acetyllysine.	19608861	Swiss-Prot 1010711	K	Acetylation	GVSAPGKSIEASV
AHPC_ECOLI	P0AE08	17	N6-acetyllysine.	18723842	Swiss-Prot 1010711	K	Acetylation	FKNQAFKNGEFIE
AHPC_ECOLI	P0AE08	93	N6-acetyllysine.	18723842	Swiss-Prot 1010711	K	Acetylation	ETIAKIKYAMIGD
AHPC_ECOLI	P0AE08	153	N6-acetyllysine.	18723842	Swiss-Prot 1010711	K	Acetylation	DLLRKIKAAQYVA
AHPC_ECOLI	P0AE08	169	N6-acetyllysine.	18723842	Swiss-Prot 1010711	K	Acetylation	GEVCPAKWKEGEA
AHPC_ECOLI	P0AE08	171	N6-acetyllysine.	18723842	Swiss-Prot 1010711	K	Acetylation	VCPAKWKEGEATL
AHPF_ECOLI	P35340	53	N6-acetyllysine.	18723842	Swiss-Prot 1010711	K	Acetylation	SDKVTFKEDNSLP
AHPF_ECOLI	P35340	354	N6-acetyllysine.	18723842	Swiss-Prot 1010711	K	Acetylation	CDGPLFKGKRVAV
AHSA1_HUMAN	O95433	212	N6-acetyllysine.	19608861	Swiss-Prot 1010711	K	Acetylation	TCKITLKETFLTS
AIF1_HUMAN	P55008	11	N6-acetyllysine.	19608861	Swiss-Prot 1010711	K	Acetylation	RDLQGGKAFGLLK
AIFM1_HUMAN	O95831	295	N6-acetyllysine.	19608861	Swiss-Prot 1010711	K	Acetylation	DFRSLEKISREVK
AIFM1_MOUSE	Q9Z0X1	592	N6-acetyllysine.	16916647	Swiss-Prot 1010711	K	Acetylation	IARKIIKDGEQHE
AIMP1_HUMAN	Q12904	33	N6-acetyllysine.	19608861	Swiss-Prot 1010711	K	Acetylation	QQVSLLKEKAILQ
AINX_HUMAN	Q16352	290	N6-acetyllysine.	19608861	Swiss-Prot 1010711	K	Acetylation	EEWYKSKFANLNE
AK1BA_HUMAN	O60218	27	N6-acetyllysine.	19608861	Swiss-Prot 1010711	K	Acetylation	WKSPLGKVKEAVK
AK1BA_HUMAN	O60218	69	N6-acetyllysine.	19608861	Swiss-Prot 1010711	K	Acetylation	IQEKAVKREDLFI
AK1BA_HUMAN	O60218	95	N6-acetyllysine.	19608861	Swiss-Prot 1010711	K	Acetylation	VRKAFEKTLKDLK
AK1BA_HUMAN	O60218	125	N6-acetyllysine.	19608861	Swiss-Prot 1010711	K	Acetylation	GDDLFPKDDKGNA
AK1BA_HUMAN	O60218	179	N6-acetyllysine.	19608861	Swiss-Prot 1010711	K	Acetylation	KPGLKYKPVTNQV
AK1BA_HUMAN	O60218	263	N6-acetyllysine.	19608861	Swiss-Prot 1010711	K	Acetylation	NVIVIPKSVTPAR
AK1C2_HUMAN	P52895	161	N6-acetyllysine.	19608861	Swiss-Prot 1010711	K	Acetylation	KDAGLAKSIGVSN
AK1C2_HUMAN	P52895	179	N6-acetyllysine.	19608861	Swiss-Prot 1010711	K	Acetylation	LEMILNKPGLKYK
AK1C4_HUMAN	P17516	75	N6-acetyllysine.	19608861	Swiss-Prot 1010711	K	Acetylation	IADGSVKREDIFY
AK1C4_HUMAN	P17516	270	N6-acetyllysine.	19608861	Swiss-Prot 1010711	K	Acetylation	GVVVLAKSYNEQR
AKAP8_HUMAN	O43823	538	N6-acetyllysine.	19608861	Swiss-Prot 1010711	K	Acetylation	IVKMLEKYLKGED
AKP8L_HUMAN	Q9ULX6	257	N6-acetyllysine.	19608861	Swiss-Prot 1010711	K	Acetylation	GFGNGMKQMRRTW
AKT1_HUMAN	P31749	14	N6-acetyllysine.	21775285	Swiss-Prot 1010711	K	Acetylation	KEGWLHKRGEYIK
AKT1_HUMAN	P31749	20	N6-acetyllysine.	21775285	Swiss-Prot 1010711	K	Acetylation	KRGEYIKTWRPRY
AL1A1_HUMAN	P00352	91	N6-acetyllysine.	19608861	Swiss-Prot 1010711	K	Acetylation	RGRLLYKLADLIE
AL1A1_HUMAN	P00352	128	N6-acetyllysine.	19608861	Swiss-Prot 1010711	K	Acetylation	DLAGCIKTLRYCA
AL1A1_HUMAN	P00352	252	N6-acetyllysine.	19608861	Swiss-Prot 1010711	K	Acetylation	GSTEVGKLIKEAA
AL1A1_HUMAN	P00352	353	N6-acetyllysine.	19608861	Swiss-Prot 1010711	K	Acetylation	DKEQYDKILDLIE
AL1A1_HUMAN	P00352	367	N6-acetyllysine.	19608861	Swiss-Prot 1010711	K	Acetylation	GKKEGAKLECGGG
AL1A1_HUMAN	P00352	410	N6-acetyllysine.	19608861	Swiss-Prot 1010711	K	Acetylation	PVQQIMKFKSLDD
AL1A1_HUMAN	P00352	419	N6-acetyllysine.	19608861	Swiss-Prot 1010711	K	Acetylation	SLDDVIKRANNTF
AL1A1_HUMAN	P00352	435	N6-acetyllysine.	19608861	Swiss-Prot 1010711	K	Acetylation	SAGVFTKDIDKAI
AL1A1_HUMAN	P00352	495	N6-acetyllysine.	19608861	Swiss-Prot 1010711	K	Acetylation	VKTVTVKISQKNS
AL1L2_HUMAN	Q3SY69	903	N6-acetyllysine.	19608861	Swiss-Prot 1010711	K	Acetylation	KQSGFGKDLGEEA
AL2SB_HUMAN	Q96Q35	376	N6-acetyllysine.	19608861	Swiss-Prot 1010711	K	Acetylation	IVGNLEKMLQTKF
AL3A1_HUMAN	P30838	178	N6-acetyllysine.	19608861	Swiss-Prot 1010711	K	Acetylation	ETTELLKERFDHI
AL3A1_HUMAN	P30838	194	N6-acetyllysine.	19608861	Swiss-Prot 1010711	K	Acetylation	GSTGVGKIIMTAA
AL3A1_HUMAN	P30838	269	N6-acetyllysine.	19608861	Swiss-Prot 1010711	K	Acetylation	KLKKSLKEFYGED
AL4A1_MOUSE	Q8CHT0	98	N6-acetyllysine.	16916647	Swiss-Prot 1010711	K	Acetylation	KFCYADKALLNRA
AL4A1_MOUSE	Q8CHT0	113	N6-acetyllysine.	16916647	Swiss-Prot 1010711	K	Acetylation	AALAARKEWDLKP
AL4A1_MOUSE	Q8CHT0	401	N6-acetyllysine.	16916647	Swiss-Prot 1010711	K	Acetylation	AFARIKKWLEHAR
AL9A1_HUMAN	P49189	298	N6-acetyllysine.	19608861	Swiss-Prot 1010711	K	Acetylation	TRVFVQKEILDKF
ALBA1_SULSO	P60849	17	N6-acetyllysine.	11935028	Swiss-Prot 1010711	K	Acetylation	VVLIGKKPVMNYV
ALDH2_MOUSE	P47738	370	N6-acetyllysine.	16916647	Swiss-Prot 1010711	K	Acetylation	VDETQFKKILGYI
ALDOA_HUMAN	P04075	13	N6-acetyllysine.	16916647	Swiss-Prot 1010711	K	Acetylation	ALTPEQKKELSDI
ALDOA_HUMAN	P04075	42	N6-acetyllysine.	16916647;19608861	Swiss-Prot 1010711	K	Acetylation	STGSIAKRLQSIG
ALDOA_HUMAN	P04075	108	N6-acetyllysine.	19608861	Swiss-Prot 1010711	K	Acetylation	GGVVGIKVDKGVV
ALDOA_HUMAN	P04075	330	N6-acetyllysine.	19608861	Swiss-Prot 1010711	K	Acetylation	AQEEYVKRALANS
ALDOC_HUMAN	P09972	147	N6-acetyllysine.	16916647;19608861	Swiss-Prot 1010711	K	Acetylation	DGADFAKWRCVLK
ALDR_HUMAN	P15121	95	N6-acetyllysine.	19608861	Swiss-Prot 1010711	K	Acetylation	VKGACQKTLSDLK
ALDR_HUMAN	P15121	222	N6-acetyllysine.	19608861	Swiss-Prot 1010711	K	Acetylation	PDRPWAKPEDPSL
ALDR_HUMAN	P15121	263	N6-acetyllysine.	19608861	Swiss-Prot 1010711	K	Acetylation	NLVVIPKSVTPER
ALF_ECOLI	P0AB71	9	N6-acetyllysine; alternate.	18723842	Swiss-Prot 1010711	K	Acetylation	KIFDFVKPGVITG
ALF1_ECOLI	P0A991	208	N6-acetyllysine.	18723842	Swiss-Prot 1010711	K	Acetylation	LRNSAFKKDGVDY
ALF1_ECOLI	P0A991	262	N6-acetyllysine.	18723842	Swiss-Prot 1010711	K	Acetylation	DDRVYSKLTSENP
ALKB5_HUMAN	Q6P6C2	132	N6-acetyllysine.	19608861	Swiss-Prot 1010711	K	Acetylation	RAPLRNKYFFGEG
ALKB5_HUMAN	Q6P6C2	235	N6-acetyllysine.	19608861	Swiss-Prot 1010711	K	Acetylation	GCKFQFKPIRVSE
ALS2_HUMAN	Q96Q42	533	N6-acetyllysine.	19608861	Swiss-Prot 1010711	K	Acetylation	EVWTWGKGKEGQL
ALX1_MOUSE	Q8C8B0	131	N6-acetyllysine.	12929931	Swiss-Prot 1010711	K	Acetylation	SNVSSSKKRRHRT
AMPB_HUMAN	Q9H4A4	446	N6-acetyllysine.	19608861	Swiss-Prot 1010711	K	Acetylation	AYVHEFKFRSILA
AMPD2_HUMAN	Q01433	516	N6-acetyllysine.	19608861	Swiss-Prot 1010711	K	Acetylation	DNRVSGKYFAHII
AMPL_HUMAN	P28838	221	N6-acetyllysine.	19608861	Swiss-Prot 1010711	K	Acetylation	FAEIIEKNLKSAS
AMPM2_HUMAN	P50579	427	N6-acetyllysine.	19608861	Swiss-Prot 1010711	K	Acetylation	DRLGESKYLMALK
AMRP_HUMAN	P30533	287	N6-acetyllysine.	19608861	Swiss-Prot 1010711	K	Acetylation	LKHFEAKIEKHNH
AN32B_HUMAN	Q92688	86	N6-acetyllysine.	19608861	Swiss-Prot 1010711	K	Acetylation	LDMLAEKLPNLTH
AN32D_HUMAN	O95626	101	N6-acetyllysine.	19608861	Swiss-Prot 1010711	K	Acetylation	LSGNKIKDLSTIE
ANLN_HUMAN	Q9NQW6	371	N6-acetyllysine.	19608861	Swiss-Prot 1010711	K	Acetylation	PGGTGIKPFLERF
ANM5_HUMAN	O14744	200	N6-acetyllysine.	19608861	Swiss-Prot 1010711	K	Acetylation	TLCDYSKRIAVAL
ANR12_HUMAN	Q6UB98	39	N6-acetyllysine.	19608861	Swiss-Prot 1010711	K	Acetylation	KIASYSKTPKIER
ANR28_HUMAN	O15084	73	N6-acetyllysine.	19608861	Swiss-Prot 1010711	K	Acetylation	VNAKDSKWLTPLH
ANX11_HUMAN	P50995	248	N6-acetyllysine.	19608861	Swiss-Prot 1010711	K	Acetylation	FKTAYGKDLIKDL
ANX11_HUMAN	P50995	255	N6-acetyllysine.	19608861	Swiss-Prot 1010711	K	Acetylation	DLIKDLKSELSGN
ANX11_HUMAN	P50995	479	N6-acetyllysine.	19608861	Swiss-Prot 1010711	K	Acetylation	YKRMYGKSLYHDI
ANXA1_HUMAN	P04083	161	N6-acetyllysine.	19608861	Swiss-Prot 1010711	K	Acetylation	VYREELKRDLAKD
ANXA1_HUMAN	P04083	239	N6-acetyllysine.	19608861	Swiss-Prot 1010711	K	Acetylation	LRRVFQKYTKYSK
ANXA1_HUMAN	P04083	250	N6-acetyllysine.	19608861	Swiss-Prot 1010711	K	Acetylation	SKHDMNKVLDLEL
ANXA1_HUMAN	P04083	281	N6-acetyllysine.	19608861	Swiss-Prot 1010711	K	Acetylation	PAFFAEKLHQAMK
ANXA1_HUMAN	P04083	312	N6-acetyllysine.	19608861	Swiss-Prot 1010711	K	Acetylation	IDMNDIKAFYQKM
ANXA2_HUMAN	P07355	104	N6-acetyllysine.	19608861	Swiss-Prot 1010711	K	Acetylation	VILGLLKTPAQYD
ANXA2_HUMAN	P07355	115	N6-acetyllysine.	19608861	Swiss-Prot 1010711	K	Acetylation	YDASELKASMKGL
ANXA2_HUMAN	P07355	148	N6-acetyllysine.	19608861	Swiss-Prot 1010711	K	Acetylation	EINRVYKEMYKTD
ANXA2_HUMAN	P07355	152	N6-acetyllysine.	19608861	Swiss-Prot 1010711	K	Acetylation	VYKEMYKTDLEKD
ANXA2_HUMAN	P07355	157	N6-acetyllysine.	19608861	Swiss-Prot 1010711	K	Acetylation	YKTDLEKDIISDT
ANXA2_HUMAN	P07355	227	N6-acetyllysine.	19608861	Swiss-Prot 1010711	K	Acetylation	SVPHLQKVFDRYK
ANXA2_HUMAN	P07355	279	N6-acetyllysine.	19608861	Swiss-Prot 1010711	K	Acetylation	RLYDSMKGKGTRD
ANXA2_HUMAN	P07355	302	N6-acetyllysine.	19608861	Swiss-Prot 1010711	K	Acetylation	SEVDMLKIRSEFK
ANXA2_HUMAN	P07355	313	N6-acetyllysine.	19608861	Swiss-Prot 1010711	K	Acetylation	FKRKYGKSLYYYI
ANXA4_HUMAN	P09525	213	N6-acetyllysine.	19608861	Swiss-Prot 1010711	K	Acetylation	HVFDEYKRISQKD
ANXA4_HUMAN	P09525	225	N6-acetyllysine.	19608861	Swiss-Prot 1010711	K	Acetylation	DIEQSIKSETSGS
ANXA4_HUMAN	P09525	293	N6-acetyllysine.	19608861	Swiss-Prot 1010711	K	Acetylation	FKRLYGKSLYSFI
ANXA4_HUMAN	P09525	300	N6-acetyllysine.	19608861	Swiss-Prot 1010711	K	Acetylation	SLYSFIKGDTSGD
ANXA5_HUMAN	P08758	70	N6-acetyllysine.	19608861	Swiss-Prot 1010711	K	Acetylation	DLLDDLKSELTGK
ANXA5_HUMAN	P08758	76	N6-acetyllysine.	19608861	Swiss-Prot 1010711	K	Acetylation	KSELTGKFEKLIV
ANXA5_HUMAN	P08758	79	N6-acetyllysine.	19608861	Swiss-Prot 1010711	K	Acetylation	LTGKFEKLIVALM
ANXA5_HUMAN	P08758	97	N6-acetyllysine.	19608861	Swiss-Prot 1010711	K	Acetylation	YDAYELKHALKGA
ANXA5_HUMAN	P08758	101	N6-acetyllysine.	16916647	Swiss-Prot 1010711	K	Acetylation	ELKHALKGAGTNE
ANXA6_HUMAN	P08133	63	N6-acetyllysine.	19608861	Swiss-Prot 1010711	K	Acetylation	EVCQSYKSLYGKD
ANXA6_HUMAN	P08133	68	N6-acetyllysine.	19608861	Swiss-Prot 1010711	K	Acetylation	YKSLYGKDLIADL
ANXA6_HUMAN	P08133	75	N6-acetyllysine.	19608861	Swiss-Prot 1010711	K	Acetylation	DLIADLKYELTGK
ANXA6_HUMAN	P08133	81	N6-acetyllysine.	19608861	Swiss-Prot 1010711	K	Acetylation	KYELTGKFERLIV
ANXA6_HUMAN	P08133	299	N6-acetyllysine.	19608861	Swiss-Prot 1010711	K	Acetylation	FRTKYEKSLYSMI
ANXA6_HUMAN	P08133	306	N6-acetyllysine.	19608861	Swiss-Prot 1010711	K	Acetylation	SLYSMIKNDTSGE
ANXA6_HUMAN	P08133	370	N6-acetyllysine.	19608861	Swiss-Prot 1010711	K	Acetylation	NPDADAKALRKAM
ANXA6_HUMAN	P08133	418	N6-acetyllysine.	19608861	Swiss-Prot 1010711	K	Acetylation	DLMTDLKSEISGD
ANXA6_HUMAN	P08133	483	N6-acetyllysine.	19608861	Swiss-Prot 1010711	K	Acetylation	YKEDYHKSLEDAL
ANXA6_HUMAN	P08133	607	N6-acetyllysine.	19608861	Swiss-Prot 1010711	K	Acetylation	PLFFADKLYKSMK
ANXA6_HUMAN	P08133	620	N6-acetyllysine.	19608861	Swiss-Prot 1010711	K	Acetylation	GAGTDEKTLTRIM
ANXA7_HUMAN	P20073	233	N6-acetyllysine.	19608861	Swiss-Prot 1010711	K	Acetylation	FKTSYGKDLIKDL
AOFB_MOUSE	Q8BW75	52	N6-acetyllysine.	16916647	Swiss-Prot 1010711	K	Acetylation	IRNKNVKYVDLGG
AP1B1_HUMAN	Q10567	318	N6-acetyllysine.	19608861	Swiss-Prot 1010711	K	Acetylation	KRPEILKHEMKVF
AP1G1_HUMAN	O43747	144	N6-acetyllysine.	19608861	Swiss-Prot 1010711	K	Acetylation	LAGEVEKLLKTSN
AP2A2_HUMAN	O94973	35	N6-acetyllysine.	19608861	Swiss-Prot 1010711	K	Acetylation	EIKRINKELANIR
AP2B1_HUMAN	P63010	265	N6-acetyllysine.	19608861	Swiss-Prot 1010711	K	Acetylation	AVKVLMKFLELLP
AP2B1_HUMAN	P63010	318	N6-acetyllysine.	19608861	Swiss-Prot 1010711	K	Acetylation	KRPEILKQEIKVF
AP3B1_HUMAN	O00203	592	N6-acetyllysine.	19608861	Swiss-Prot 1010711	K	Acetylation	KSGALSKYAKKIF
APC10_HUMAN	Q9UM13	169	N6-acetyllysine.	19608861	Swiss-Prot 1010711	K	Acetylation	EESSIGKFPRCTT
APEX1_HUMAN	P27695	7	N6-acetyllysine; by EP300.	14633989	Swiss-Prot 1010711	K	Acetylation	MPKRGKKGAVAED
APEX1_HUMAN	P27695	27	N6-acetyllysine.	20699270	Swiss-Prot 1010711	K	Acetylation	PEAKKSKTAAKKN
APEX1_HUMAN	P27695	31	N6-acetyllysine.	20699270	Swiss-Prot 1010711	K	Acetylation	KSKTAAKKNDKEA
APEX1_HUMAN	P27695	32	N6-acetyllysine.	20699270	Swiss-Prot 1010711	K	Acetylation	SKTAAKKNDKEAA
APEX1_HUMAN	P27695	35	N6-acetyllysine.	20699270	Swiss-Prot 1010711	K	Acetylation	AAKKNDKEAAGEG
APEX1_HUMAN	P27695	197	N6-acetyllysine.	19608861	Swiss-Prot 1010711	K	Acetylation	AFRKFLKGLASRK
API5_HUMAN	Q9BZZ5	251	N6-acetyllysine.	19608861;22334682	Swiss-Prot 1010711	K	Acetylation	AVPLFSKNVHSTR
APOB_HUMAN	P04114	2004	N6-acetyllysine.	19608861	Swiss-Prot 1010711	K	Acetylation	AYNTKDKIGVELT
APT_HUMAN	P07741	114	N6-acetyllysine.	19608861	Swiss-Prot 1010711	K	Acetylation	AELEIQKDALEPG
AQR_HUMAN	O60306	576	N6-acetyllysine.	19608861	Swiss-Prot 1010711	K	Acetylation	TKPYGTKFDRRRP
AQR_HUMAN	O60306	1051	N6-acetyllysine.	19608861	Swiss-Prot 1010711	K	Acetylation	KRHDLVKLGFKYD
ARC1B_HUMAN	O15143	44	N6-acetyllysine.	19608861	Swiss-Prot 1010711	K	Acetylation	SGAKWTKVHELKE
ARC1B_HUMAN	O15143	82	N6-acetyllysine.	19608861	Swiss-Prot 1010711	K	Acetylation	AYVWTLKGRTWKP
ARF4_HUMAN	P18085	36	N6-acetyllysine.	19608861	Swiss-Prot 1010711	K	Acetylation	KTTILYKLKLGEI
ARFG1_HUMAN	Q8N6T3	231	N6-acetyllysine.	19608861	Swiss-Prot 1010711	K	Acetylation	AKEGATKFGSQAS
ARFG3_HUMAN	Q9NP61	223	N6-acetyllysine.	19608861	Swiss-Prot 1010711	K	Acetylation	KPNQAKKGLGAKK
ARFG3_HUMAN	Q9NP61	228	N6-acetyllysine.	19608861	Swiss-Prot 1010711	K	Acetylation	KKGLGAKKGSLGA
ARFG3_HUMAN	Q9NP61	229	N6-acetyllysine.	19608861	Swiss-Prot 1010711	K	Acetylation	KGLGAKKGSLGAQ
ARHG2_HUMAN	Q92974	353	N6-acetyllysine.	19608861	Swiss-Prot 1010711	K	Acetylation	KALKLYKELYARD
ARHG6_HUMAN	Q15052	751	N6-acetyllysine.	19608861	Swiss-Prot 1010711	K	Acetylation	SRRDLEKLVRRLL
ARI1A_HUMAN	O14497	1612	N6-acetyllysine.	19608861	Swiss-Prot 1010711	K	Acetylation	FLHSGMKMQKAGP
ARI1A_HUMAN	O14497	1905	N6-acetyllysine.	19608861	Swiss-Prot 1010711	K	Acetylation	PDGPPEKRITATM
ARI1B_HUMAN	Q8NFD5	1566	N6-acetyllysine.	19608861	Swiss-Prot 1010711	K	Acetylation	PFLPSMKMQKVMP
ARI1B_HUMAN	Q8NFD5	1777	N6-acetyllysine.	19608861	Swiss-Prot 1010711	K	Acetylation	FDKLPIKIVKKNN
ARL17_HUMAN	Q8IVW1	36	N6-acetyllysine.	19608861	Swiss-Prot 1010711	K	Acetylation	KTTILYKLKLGET
ARLY_HUMAN	P04424	69	N6-acetyllysine.	20167786	Swiss-Prot 1010711	K	Acetylation	ILHGLDKVAEEWA
ARLY_HUMAN	P04424	288	N6-acetyllysine.	20167786	Swiss-Prot 1010711	K	Acetylation	SLMPQKKNPDSLE
AROG_ECOLI	P0AB91	244	N6-acetyllysine.	18723842	Swiss-Prot 1010711	K	Acetylation	EPNYSAKHVAEVK
ARP2_HUMAN	P61160	299	N6-acetyllysine.	19608861	Swiss-Prot 1010711	K	Acetylation	TRSEFYKHIVLSG
ARP2_HUMAN	P61160	322	N6-acetyllysine.	19608861	Swiss-Prot 1010711	K	Acetylation	RLERELKQLYLER
ARP3_HUMAN	P61158	240	N6-acetyllysine.	19608861	Swiss-Prot 1010711	K	Acetylation	VCPDLVKEFNKYD
ARP3_HUMAN	P61158	244	N6-acetyllysine.	19608861	Swiss-Prot 1010711	K	Acetylation	LVKEFNKYDTDGS
ARP3_HUMAN	P61158	251	N6-acetyllysine.	19608861	Swiss-Prot 1010711	K	Acetylation	YDTDGSKWIKQYT
ARP3_HUMAN	P61158	254	N6-acetyllysine.	19608861	Swiss-Prot 1010711	K	Acetylation	DGSKWIKQYTGIN
ARP6_HUMAN	Q9GZN1	260	N6-acetyllysine.	19608861	Swiss-Prot 1010711	K	Acetylation	EMVLSGKYKSGEQ
ARPC2_HUMAN	O15144	275	N6-acetyllysine.	19608861	Swiss-Prot 1010711	K	Acetylation	KTSDFLKVLNRAR
ARPC3_HUMAN	O15145	56	N6-acetyllysine.	19608861	Swiss-Prot 1010711	K	Acetylation	KANVFFKNYEIKN
ARPC3_HUMAN	O15145	61	N6-acetyllysine.	19608861	Swiss-Prot 1010711	K	Acetylation	FKNYEIKNEADRT
ARPC4_HUMAN	P59998	35	N6-acetyllysine.	19608861	Swiss-Prot 1010711	K	Acetylation	VVERHNKPEVEVR
ARPC4_HUMAN	P59998	89	N6-acetyllysine.	19608861	Swiss-Prot 1010711	K	Acetylation	EKILCHKFMRFMM
ASCC3_HUMAN	Q8N3C0	572	N6-acetyllysine.	19608861	Swiss-Prot 1010711	K	Acetylation	GDMQLSKSEILRT
ASNS_HUMAN	P08243	385	N6-acetyllysine.	19608861	Swiss-Prot 1010711	K	Acetylation	KAPSPEKAEEESE
ASSY_HUMAN	P00966	165	N6-acetyllysine.	19608861	Swiss-Prot 1010711	K	Acetylation	DLMEYAKQHGIPI
AT1A4_HUMAN	Q13733	45	N6-acetyllysine.	19608861	Swiss-Prot 1010711	K	Acetylation	NMEELKKEVVMDD
AT2A2_HUMAN	P16615	464	N6-acetyllysine.	19608861	Swiss-Prot 1010711	K	Acetylation	ELKGLSKIERANA
AT5F1_HUMAN	P24539	221	N6-acetyllysine.	19608861	Swiss-Prot 1010711	K	Acetylation	MINWVEKHVVQSI
AT5F1_HUMAN	P24539	233	N6-acetyllysine.	19608861	Swiss-Prot 1010711	K	Acetylation	ISTQQEKETIAKC
AT5F1_MOUSE	Q9CQQ7	115	N6-acetyllysine.	16916647	Swiss-Prot 1010711	K	Acetylation	IVYVIKKYGASFG
AT5F1_MOUSE	Q9CQQ7	131	N6-acetyllysine.	16916647	Swiss-Prot 1010711	K	Acetylation	DKLNEEKIAQLEE
AT5F1_MOUSE	Q9CQQ7	162	N6-acetyllysine.	16916647	Swiss-Prot 1010711	K	Acetylation	QQALVQKRHYLFD
AT5F1_MOUSE	Q9CQQ7	188	N6-acetyllysine.	16916647	Swiss-Prot 1010711	K	Acetylation	YRERLHKAYKEVK
AT5F1_MOUSE	Q9CQQ7	221	N6-acetyllysine.	16916647	Swiss-Prot 1010711	K	Acetylation	MIDWVEKHVVKSI
AT5F1_MOUSE	Q9CQQ7	225	N6-acetyllysine.	16916647	Swiss-Prot 1010711	K	Acetylation	VEKHVVKSISVQQ
AT5F1_MOUSE	Q9CQQ7	233	N6-acetyllysine.	16916647	Swiss-Prot 1010711	K	Acetylation	ISVQQEKETIAKC
ATAD1_HUMAN	Q8NBU5	114	N6-acetyllysine.	19608861	Swiss-Prot 1010711	K	Acetylation	ILPIKKKHLFENS
ATAD3_MOUSE	Q925I1	490	N6-acetyllysine.	16916647	Swiss-Prot 1010711	K	Acetylation	VRMYFDKYVLKPA
ATAD3_MOUSE	Q925I1	512	N6-acetyllysine.	16916647	Swiss-Prot 1010711	K	Acetylation	AQFDYGKKCSEVA
ATAT_HUMAN	Q5SQI0	233	N6-acetyllysine.	19608861	Swiss-Prot 1010711	K	Acetylation	RAEGDIKPYSSSD
ATD3A_HUMAN	Q9NVI7	539	N6-acetyllysine.	19608861	Swiss-Prot 1010711	K	Acetylation	VRMYFDKYVLKPA
ATD3B_HUMAN	Q5T9A4	135	N6-acetyllysine.	19608861	Swiss-Prot 1010711	K	Acetylation	RAQYQDKLARQRY
ATD3B_HUMAN	Q5T9A4	427	N6-acetyllysine.	19608861	Swiss-Prot 1010711	K	Acetylation	ATEEISKDLRATL
ATD3C_HUMAN	Q5T2N8	320	N6-acetyllysine.	19608861	Swiss-Prot 1010711	K	Acetylation	LNEYVLKPATEGK
ATG7_HUMAN	O95352	306	N6-acetyllysine.	19608861	Swiss-Prot 1010711	K	Acetylation	KAVGWEKNQKGGM
ATLA2_HUMAN	Q8NHH9	314	N6-acetyllysine.	19608861	Swiss-Prot 1010711	K	Acetylation	SFDGRLKDIDEDF
ATLA2_HUMAN	Q8NHH9	321	N6-acetyllysine.	19608861	Swiss-Prot 1010711	K	Acetylation	DIDEDFKRELRNL
ATLA3_HUMAN	Q6DD88	391	N6-acetyllysine.	19608861	Swiss-Prot 1010711	K	Acetylation	EKHCEFKQLALDH
ATM_HUMAN	Q13315	3016	N6-acetyllysine.	17923702	Swiss-Prot 1010711	K	Acetylation	LMRLQEKLKGVEE
ATN1_HUMAN	P54259	641	N6-acetyllysine.	19608861	Swiss-Prot 1010711	K	Acetylation	GPPPYGKRAPSPG
ATP5E_HUMAN	P56381	21	N6-acetyllysine.	19608861	Swiss-Prot 1010711	K	Acetylation	YSQICAKAVRDAL
ATP5H_HUMAN	O75947	85	N6-acetyllysine.	19608861	Swiss-Prot 1010711	K	Acetylation	VPVPEDKYTAQVD
ATP5H_HUMAN	O75947	95	N6-acetyllysine.	19608861	Swiss-Prot 1010711	K	Acetylation	QVDAEEKEDVKSC
ATP5H_HUMAN	O75947	117	N6-acetyllysine.	19608861	Swiss-Prot 1010711	K	Acetylation	RIVEYEKEMEKMK
ATP5H_HUMAN	O75947	149	N6-acetyllysine.	19608861	Swiss-Prot 1010711	K	Acetylation	TKLDKKKYPYWPH
ATP5H_MOUSE	Q9DCX2	63	N6-acetyllysine.	16916647	Swiss-Prot 1010711	K	Acetylation	YRANVAKPGLVDD
ATP5H_MOUSE	Q9DCX2	78	N6-acetyllysine.	16916647	Swiss-Prot 1010711	K	Acetylation	KKYNALKIPVPED
ATP5H_MOUSE	Q9DCX2	85	N6-acetyllysine.	16916647	Swiss-Prot 1010711	K	Acetylation	IPVPEDKYTALVD
ATP5H_MOUSE	Q9DCX2	99	N6-acetyllysine.	16916647	Swiss-Prot 1010711	K	Acetylation	EEKEDVKSCAEFV
ATP5H_MOUSE	Q9DCX2	117	N6-acetyllysine.	16916647	Swiss-Prot 1010711	K	Acetylation	RIQEYEKQLEKMR
ATP5H_MOUSE	Q9DCX2	149	N6-acetyllysine.	16916647	Swiss-Prot 1010711	K	Acetylation	TKLDKKKYPYWPH
ATP5J_HUMAN	P18859	41	N6-acetyllysine.	19608861	Swiss-Prot 1010711	K	Acetylation	ELDPIQKLFVDKI
ATP5J_HUMAN	P18859	46	N6-acetyllysine.	19608861	Swiss-Prot 1010711	K	Acetylation	QKLFVDKIREYKS
ATP5J_HUMAN	P18859	99	N6-acetyllysine.	19608861	Swiss-Prot 1010711	K	Acetylation	FKFEDPKFEVIEK
ATP5J_MOUSE	P97450	84	N6-acetyllysine.	16916647	Swiss-Prot 1010711	K	Acetylation	LKQMYGKGEMDTF
ATP5J_MOUSE	P97450	99	N6-acetyllysine.	16916647	Swiss-Prot 1010711	K	Acetylation	FKFDDPKFEVIDK
ATP5L_HUMAN	O75964	24	N6-acetyllysine.	19608861	Swiss-Prot 1010711	K	Acetylation	AAVTYSKPRLATF
ATP5L_MOUSE	Q9CPQ8	54	N6-acetyllysine.	16916647	Swiss-Prot 1010711	K	Acetylation	TAIQSVKKIIQSA
ATP5L_MOUSE	Q9CPQ8	66	N6-acetyllysine.	16916647	Swiss-Prot 1010711	K	Acetylation	AKTGSFKHLTVKE
ATP8_HUMAN	P03928	49	N6-acetyllysine.	19608861	Swiss-Prot 1010711	K	Acetylation	KMKNYNKPWEPKW
ATP8_MOUSE	P03930	54	N6-acetyllysine.	16916647	Swiss-Prot 1010711	K	Acetylation	KTPWELKWTKIYL
ATPA_HUMAN	P25705	161	N6-acetyllysine.	19608861	Swiss-Prot 1010711	K	Acetylation	GNAIDGKGPIGSK
ATPA_HUMAN	P25705	261	N6-acetyllysine.	19608861	Swiss-Prot 1010711	K	Acetylation	TVAQLVKRLTDAD
ATPA_HUMAN	P25705	305	N6-acetyllysine.	19608861	Swiss-Prot 1010711	K	Acetylation	YFRDNGKHALIIY
ATPA_HUMAN	P25705	434	N6-acetyllysine.	19608861	Swiss-Prot 1010711	K	Acetylation	QVAGTMKLELAQY
ATPA_HUMAN	P25705	498	N6-acetyllysine.	19608861	Swiss-Prot 1010711	K	Acetylation	VRGYLDKLEPSKI
ATPA_HUMAN	P25705	506	N6-acetyllysine.	19608861	Swiss-Prot 1010711	K	Acetylation	EPSKITKFENAFL
ATPA_HUMAN	P25705	539	N6-acetyllysine.	19608861	Swiss-Prot 1010711	K	Acetylation	SEQSDAKLKEIVT
ATPA_MOUSE	Q03265	132	N6-acetyllysine.	16916647	Swiss-Prot 1010711	K	Acetylation	KEGDVVKRTGAIV
ATPA_MOUSE	Q03265	230	N6-acetyllysine.	16916647	Swiss-Prot 1010711	K	Acetylation	DTIINQKRFNDGT
ATPA_MOUSE	Q03265	239	N6-acetyllysine.	16916647	Swiss-Prot 1010711	K	Acetylation	NDGTDEKKKLYCI
ATPA_MOUSE	Q03265	261	N6-acetyllysine.	16916647	Swiss-Prot 1010711	K	Acetylation	TVAQLVKRLTDAD
ATPA_MOUSE	Q03265	305	N6-acetyllysine.	16916647	Swiss-Prot 1010711	K	Acetylation	YFRDNGKHALIIY
ATPA_MOUSE	Q03265	427	N6-acetyllysine.	16916647	Swiss-Prot 1010711	K	Acetylation	AQTRAMKQVAGTM
ATPA_MOUSE	Q03265	498	N6-acetyllysine.	16916647	Swiss-Prot 1010711	K	Acetylation	VRGYLDKLEPSKI
ATPA_MOUSE	Q03265	531	N6-acetyllysine.	16916647	Swiss-Prot 1010711	K	Acetylation	NIRSDGKISEQSD
ATPA_MOUSE	Q03265	539	N6-acetyllysine.	16916647	Swiss-Prot 1010711	K	Acetylation	SEQSDAKLKEIVT
ATPB_HUMAN	P06576	133	N6-acetyllysine.	19608861	Swiss-Prot 1010711	K	Acetylation	DSGAPIKIPVGPE
ATPB_HUMAN	P06576	198	N6-acetyllysine.	19608861	Swiss-Prot 1010711	K	Acetylation	LLAPYAKGGKIGL
ATPB_HUMAN	P06576	426	N6-acetyllysine.	19608861	Swiss-Prot 1010711	K	Acetylation	VARGVQKILQDYK
ATPB_HUMAN	P06576	485	N6-acetyllysine.	19608861	Swiss-Prot 1010711	K	Acetylation	GKLVPLKETIKGF
ATPB_MOUSE	P56480	133	N6-acetyllysine.	16916647	Swiss-Prot 1010711	K	Acetylation	DSGAPIKIPVGPE
ATPB_MOUSE	P56480	259	N6-acetyllysine.	16916647	Swiss-Prot 1010711	K	Acetylation	SGVINLKDATSKV
ATPB_MOUSE	P56480	522	N6-acetyllysine.	16916647	Swiss-Prot 1010711	K	Acetylation	AVAKADKLAEEHG
ATPG_HUMAN	P36542	55	N6-acetyllysine.	19608861	Swiss-Prot 1010711	K	Acetylation	KMVAAAKYARAER
ATPG_HUMAN	P36542	154	N6-acetyllysine.	19608861	Swiss-Prot 1010711	K	Acetylation	QFLVAFKEVGRKP
ATPG_HUMAN	P36542	197	N6-acetyllysine.	19608861	Swiss-Prot 1010711	K	Acetylation	RSVISYKTEEKPI
ATPG_MOUSE	Q91VR2	79	N6-acetyllysine.	16916647	Swiss-Prot 1010711	K	Acetylation	SLALYEKADIKAP
ATPG_MOUSE	Q91VR2	90	N6-acetyllysine.	16916647	Swiss-Prot 1010711	K	Acetylation	APEDKKKHLIIGV
ATPG_MOUSE	Q91VR2	115	N6-acetyllysine.	16916647	Swiss-Prot 1010711	K	Acetylation	SVAKQMKNEVAAL
ATPO_HUMAN	P48047	54	N6-acetyllysine.	19608861	Swiss-Prot 1010711	K	Acetylation	AASKQNKLEQVEK
ATPO_HUMAN	P48047	60	N6-acetyllysine.	19608861	Swiss-Prot 1010711	K	Acetylation	KLEQVEKELLRVA
ATPO_HUMAN	P48047	70	N6-acetyllysine.	19608861	Swiss-Prot 1010711	K	Acetylation	RVAQILKEPKVAA
ATPO_HUMAN	P48047	162	N6-acetyllysine.	19608861	Swiss-Prot 1010711	K	Acetylation	ELKTVLKSFLSQG
ATPO_HUMAN	P48047	172	N6-acetyllysine.	19608861	Swiss-Prot 1010711	K	Acetylation	SQGQVLKLEAKTD
ATPO_HUMAN	P48047	192	N6-acetyllysine.	19608861	Swiss-Prot 1010711	K	Acetylation	IVRIGEKYVDMSV
ATPO_MOUSE	Q9DB20	60	N6-acetyllysine.	16916647	Swiss-Prot 1010711	K	Acetylation	KLDQVEKELLRVG
ATPO_MOUSE	Q9DB20	70	N6-acetyllysine.	16916647	Swiss-Prot 1010711	K	Acetylation	RVGQLLKDPKVSL
ATPO_MOUSE	Q9DB20	158	N6-acetyllysine.	16916647	Swiss-Prot 1010711	K	Acetylation	AVLSELKTVLKSF
ATPO_MOUSE	Q9DB20	162	N6-acetyllysine.	16916647	Swiss-Prot 1010711	K	Acetylation	ELKTVLKSFLSPN
ATPO_MOUSE	Q9DB20	172	N6-acetyllysine.	16916647	Swiss-Prot 1010711	K	Acetylation	SPNQILKLEIKTD
ATPO_MOUSE	Q9DB20	176	N6-acetyllysine.	16916647	Swiss-Prot 1010711	K	Acetylation	ILKLEIKTDPSIM
ATPO_MOUSE	Q9DB20	192	N6-acetyllysine.	16916647	Swiss-Prot 1010711	K	Acetylation	IVRIGEKYVDMSA
ATRX_HUMAN	P46100	967	N6-acetyllysine.	19608861	Swiss-Prot 1010711	K	Acetylation	LSDIAEKFLKKDQ
ATX2L_HUMAN	Q8WWM7	348	N6-acetyllysine.	19608861	Swiss-Prot 1010711	K	Acetylation	LASREGKYIPLPQ
BACH_HUMAN	O00154	78	N6-acetyllysine.	19608861	Swiss-Prot 1010711	K	Acetylation	HGGTILKMIEEAG
BACH_HUMAN	O00154	168	N6-acetyllysine.	19608861	Swiss-Prot 1010711	K	Acetylation	YVPLSLKNVDKVL
BACH_HUMAN	O00154	198	N6-acetyllysine.	19608861	Swiss-Prot 1010711	K	Acetylation	KRYEAQKLERMET
BACH_HUMAN	O00154	283	N6-acetyllysine.	19608861	Swiss-Prot 1010711	K	Acetylation	AINFHDKIRKGCV
BAD_HUMAN	Q92934	36	N6-acetyllysine.	19608861	Swiss-Prot 1010711	K	Acetylation	GPSGSGKHHRQAP
BAG2_HUMAN	O95816	111	N6-acetyllysine.	19608861	Swiss-Prot 1010711	K	Acetylation	QQQESLKHATRII
BAG5_HUMAN	Q9UL15	278	N6-acetyllysine.	19608861	Swiss-Prot 1010711	K	Acetylation	QNHSILKIEKVLK
BAHC1_HUMAN	Q9P281	222	N6-acetyllysine.	19608861	Swiss-Prot 1010711	K	Acetylation	DRFLVGKELGREK
BAZ1B_HUMAN	Q9UIG0	426	N6-acetyllysine.	19608861	Swiss-Prot 1010711	K	Acetylation	NSKSPKKGLKTPK
BAZ2A_HUMAN	Q9UIF9	680	N6-acetyllysine; by KAT8.	19578370	Swiss-Prot 1010711	K	Acetylation	GRPPKVKITELLN
BAZ2A_MOUSE	Q91YE5	672	N6-acetyllysine; by KAT8.	19578370	Swiss-Prot 1010711	K	Acetylation	GRPPKIKMPELLN
BAZ2B_HUMAN	Q9UIF8	1462	N6-acetyllysine.	19608861	Swiss-Prot 1010711	K	Acetylation	TNLFLQKPGSFSK
BC11B_HUMAN	Q9C0K0	851	N6-acetyllysine.	19608861	Swiss-Prot 1010711	K	Acetylation	THGQIGKEVYRCD
BCAT2_HUMAN	O15382	321	N6-acetyllysine.	19608861	Swiss-Prot 1010711	K	Acetylation	ERTITMKQLLRAL
BCAT2_HUMAN	O15382	377	N6-acetyllysine.	19608861	Swiss-Prot 1010711	K	Acetylation	RFQKELKEIQYGI
BCKD_HUMAN	O14874	184	N6-acetyllysine.	19608861	Swiss-Prot 1010711	K	Acetylation	KHIEDEKLVRYFL
BCKD_HUMAN	O14874	192	N6-acetyllysine.	19608861	Swiss-Prot 1010711	K	Acetylation	VRYFLDKTLTSRL
BCKD_HUMAN	O14874	233	N6-acetyllysine.	19608861	Swiss-Prot 1010711	K	Acetylation	PKKIIEKWVDFAR
BCKD_HUMAN	O14874	245	N6-acetyllysine.	19608861	Swiss-Prot 1010711	K	Acetylation	RRLCEHKYGNAPR
BCL9L_HUMAN	Q86UU0	36	N6-acetyllysine.	16916647;19608861	Swiss-Prot 1010711	K	Acetylation	CPPAPAKPMHPEN
BCL9L_HUMAN	Q86UU0	108	N6-acetyllysine.	19608861	Swiss-Prot 1010711	K	Acetylation	PPFSSLKGKVKRD
BCL9L_HUMAN	Q86UU0	137	N6-acetyllysine.	19608861	Swiss-Prot 1010711	K	Acetylation	SLDSEAKEVAPRS
BCLF1_HUMAN	Q9NYF8	152	N6-acetyllysine.	19608861	Swiss-Prot 1010711	K	Acetylation	SSSPYSKSPVSKR
BCLF1_HUMAN	Q9NYF8	335	N6-acetyllysine.	19608861	Swiss-Prot 1010711	K	Acetylation	ETAKTGKFLKRFT
BCLF1_HUMAN	Q9NYF8	421	N6-acetyllysine.	19608861	Swiss-Prot 1010711	K	Acetylation	VLADQGKSFATAS
BCLF1_HUMAN	Q9NYF8	437	N6-acetyllysine.	19608861	Swiss-Prot 1010711	K	Acetylation	TEEEGLKYKSKVS
BCLF1_HUMAN	Q9NYF8	637	N6-acetyllysine.	19608861	Swiss-Prot 1010711	K	Acetylation	RFTSYQKATEEHS
BCOR_HUMAN	Q6W2J9	392	N6-acetyllysine.	19608861	Swiss-Prot 1010711	K	Acetylation	ARLSNGKYPKAPE
BD1L1_HUMAN	Q8NFC6	473	N6-acetyllysine.	19608861	Swiss-Prot 1010711	K	Acetylation	RHAYVHKPYLYSK
BDH_MOUSE	Q80XN0	132	N6-acetyllysine.	16916647	Swiss-Prot 1010711	K	Acetylation	TIRSGLKDPEKGM
BDH_MOUSE	Q80XN0	275	N6-acetyllysine.	16916647	Swiss-Prot 1010711	K	Acetylation	RKDYGRKYFDEKI
BDH2_HUMAN	Q9BUT1	48	N6-acetyllysine.	19608861	Swiss-Prot 1010711	K	Acetylation	KLQELEKYPGIQT
BEND5_HUMAN	Q7L4P6	133	N6-acetyllysine.	19608861	Swiss-Prot 1010711	K	Acetylation	PSEVAHKSIEAVV
BICC1_HUMAN	Q9H694	398	N6-acetyllysine.	19608861	Swiss-Prot 1010711	K	Acetylation	SKSVIVKSVERNA
BIEA_HUMAN	P53004	248	N6-acetyllysine.	19608861	Swiss-Prot 1010711	K	Acetylation	PNVGVNKNIFLKD
BIEA_HUMAN	P53004	253	N6-acetyllysine.	19608861	Swiss-Prot 1010711	K	Acetylation	NKNIFLKDQNIFV
BIG1_HUMAN	Q9Y6D6	1708	N6-acetyllysine.	19608861	Swiss-Prot 1010711	K	Acetylation	QRTALWKAGFKGK
BIRC5_HUMAN	O15392	23	N6-acetyllysine.	20826784	Swiss-Prot 1010711	K	Acetylation	HRISTFKNWPFLE
BIRC5_HUMAN	O15392	90	N6-acetyllysine.	20826784	Swiss-Prot 1010711	K	Acetylation	CAFLSVKKQFEEL
BIRC5_HUMAN	O15392	110	N6-acetyllysine.	20826784	Swiss-Prot 1010711	K	Acetylation	LDRERAKNKIAKE
BIRC5_HUMAN	O15392	112	N6-acetyllysine.	20826784	Swiss-Prot 1010711	K	Acetylation	RERAKNKIAKETN
BIRC5_HUMAN	O15392	115	N6-acetyllysine.	20826784	Swiss-Prot 1010711	K	Acetylation	AKNKIAKETNNKK
BIRC5_HUMAN	O15392	121	N6-acetyllysine.	20826784	Swiss-Prot 1010711	K	Acetylation	KETNNKKKEFEET
BIRC5_HUMAN	O15392	129	N6-acetyllysine.	20826784	Swiss-Prot 1010711	K	Acetylation	EFEETAKKVRRAI
BLM_HUMAN	P54132	863	N6-acetyllysine.	19608861	Swiss-Prot 1010711	K	Acetylation	FNRHNLKYYVLPK
BLM_HUMAN	P54132	1411	N6-acetyllysine.	19608861	Swiss-Prot 1010711	K	Acetylation	INRPFLKPSYAFS
BLMH_HUMAN	Q13867	391	N6-acetyllysine.	19608861	Swiss-Prot 1010711	K	Acetylation	QDGAFTKWRVENS
BMAL1_MOUSE	Q9WTL8	544	N6-acetyllysine.	18075593	Swiss-Prot 1010711	K	Acetylation	ASSPGGKKILNGG
BOLA2_HUMAN	Q9H3K6	47	N6-acetyllysine.	19608861	Swiss-Prot 1010711	K	Acetylation	SAKFEGKPLLQRH
BPHL_HUMAN	Q86WA6	126	N6-acetyllysine.	19608861	Swiss-Prot 1010711	K	Acetylation	DAVDLMKALKFKK
BPHL_HUMAN	Q86WA6	257	N6-acetyllysine.	19608861	Swiss-Prot 1010711	K	Acetylation	HADFIHKHVKGSR
BPTF_HUMAN	Q12830	880	N6-acetyllysine.	19608861	Swiss-Prot 1010711	K	Acetylation	RRHLAHKFCLTPA
BRAF_HUMAN	P15056	418	N6-acetyllysine.	19608861	Swiss-Prot 1010711	K	Acetylation	NVKALQKSPGPQR
BRD1_HUMAN	O95696	368	N6-acetyllysine.	19608861	Swiss-Prot 1010711	K	Acetylation	MKMEPVKELTGGG
BRD1_HUMAN	O95696	418	N6-acetyllysine.	19608861	Swiss-Prot 1010711	K	Acetylation	RKESSVKTVRSTS
BRD1_HUMAN	O95696	516	N6-acetyllysine.	19608861	Swiss-Prot 1010711	K	Acetylation	ENDEEMKAAKEKL
BRD1_HUMAN	O95696	519	N6-acetyllysine.	19608861	Swiss-Prot 1010711	K	Acetylation	EEMKAAKEKLKYW
BRD1_HUMAN	O95696	523	N6-acetyllysine.	19608861	Swiss-Prot 1010711	K	Acetylation	AAKEKLKYWQRLR
BRD1_HUMAN	O95696	903	N6-acetyllysine.	19608861	Swiss-Prot 1010711	K	Acetylation	ENGNYAKAARIAA
BRD4_HUMAN	O60885	1111	N6-acetyllysine.	19608861	Swiss-Prot 1010711	K	Acetylation	QPLVVVKEEKIHS
BRD8_HUMAN	Q9H0E9	481	N6-acetyllysine.	19608861	Swiss-Prot 1010711	K	Acetylation	APEMTVKQERLDF
BRD9_HUMAN	Q9H8M2	373	N6-acetyllysine.	19608861	Swiss-Prot 1010711	K	Acetylation	FTTLGFKDERRNK
BRE_HUMAN	Q9NXR7	270	N6-acetyllysine.	19608861	Swiss-Prot 1010711	K	Acetylation	VIQGYHKRREYIA
BRE1A_HUMAN	Q5VTR2	348	N6-acetyllysine.	19608861	Swiss-Prot 1010711	K	Acetylation	RLCELEKLRQDFE
BRI3B_HUMAN	Q8WY22	229	N6-acetyllysine.	19608861	Swiss-Prot 1010711	K	Acetylation	KLEHLEKQVRLLN
BROX_HUMAN	Q5VW32	283	N6-acetyllysine.	19608861	Swiss-Prot 1010711	K	Acetylation	AEKLYAKAEALCK
BRPF3_HUMAN	Q9ULD4	105	N6-acetyllysine.	19608861	Swiss-Prot 1010711	K	Acetylation	KKESCSKHASGTS
BRPF3_HUMAN	Q9ULD4	447	N6-acetyllysine.	19608861	Swiss-Prot 1010711	K	Acetylation	LKGVPKKSKMSLK
BRPF3_HUMAN	Q9ULD4	449	N6-acetyllysine.	19608861	Swiss-Prot 1010711	K	Acetylation	GVPKKSKMSLKQK
BRPF3_HUMAN	Q9ULD4	546	N6-acetyllysine.	19608861	Swiss-Prot 1010711	K	Acetylation	EKTSAVKEELKYW
BRPF3_HUMAN	Q9ULD4	554	N6-acetyllysine.	19608861	Swiss-Prot 1010711	K	Acetylation	ELKYWQKLRHDLE
BRPF3_HUMAN	Q9ULD4	671	N6-acetyllysine.	19608861	Swiss-Prot 1010711	K	Acetylation	CMKYNAKDTIFHR
BRX1_HUMAN	Q8TDN6	276	N6-acetyllysine.	19608861	Swiss-Prot 1010711	K	Acetylation	RSITAAKYREKQQ
BUB1B_HUMAN	O60566	250	N6-acetyllysine; by PCAF.	19407811	Swiss-Prot 1010711	K	Acetylation	RVGGALKAPSQNR
BUB3_HUMAN	O43684	179	N6-acetyllysine.	19608861	Swiss-Prot 1010711	K	Acetylation	RRESSLKYQTRCI
BUD31_HUMAN	P41223	125	N6-acetyllysine.	19608861	Swiss-Prot 1010711	K	Acetylation	CRVPKSKLEVGRI
BYST_HUMAN	Q13895	15	N6-acetyllysine.	19608861	Swiss-Prot 1010711	K	Acetylation	GVGGQEKHAPLAD
BZW2_HUMAN	Q9Y6E2	117	N6-acetyllysine.	19608861	Swiss-Prot 1010711	K	Acetylation	YAQVFNKLIRRYK
C109B_HUMAN	Q9NWR8	191	N6-acetyllysine.	19608861	Swiss-Prot 1010711	K	Acetylation	EHHLLEKIDHLKE
C1QBP_HUMAN	Q07021	91	N6-acetyllysine.	19608861	Swiss-Prot 1010711	K	Acetylation	FLSDEIKEERKIQ
C1TC_HUMAN	P11586	553	N6-acetyllysine.	19608861	Swiss-Prot 1010711	K	Acetylation	GQAPTEKGHTRTA
C1TM_HUMAN	Q6UB35	174	N6-acetyllysine.	19608861	Swiss-Prot 1010711	K	Acetylation	KVLNALKPEKDVD
C1TM_HUMAN	Q6UB35	189	N6-acetyllysine.	19608861	Swiss-Prot 1010711	K	Acetylation	TDINLGKLVRGDA
CA112_HUMAN	Q9NSG2	792	N6-acetyllysine.	19608861	Swiss-Prot 1010711	K	Acetylation	SLQPYAKRARQEF
CA131_HUMAN	Q8NDD1	185	N6-acetyllysine.	19608861	Swiss-Prot 1010711	K	Acetylation	GITGYGKGKERIL
CAB39_HUMAN	Q9Y376	297	N6-acetyllysine.	19608861	Swiss-Prot 1010711	K	Acetylation	ILDILLKNQAKLI
CACP_HUMAN	P43155	261	N6-acetyllysine.	19608861	Swiss-Prot 1010711	K	Acetylation	HRNSWAKAYNTLI
CACP_HUMAN	P43155	268	N6-acetyllysine.	19608861	Swiss-Prot 1010711	K	Acetylation	AYNTLIKDKVNRD
CAF1B_HUMAN	Q13112	494	N6-acetyllysine.	19608861	Swiss-Prot 1010711	K	Acetylation	TLQAWSKTTPRRI
CALM_HUMAN	P62158	14	N6-acetyllysine.	19608861	Swiss-Prot 1010711	K	Acetylation	EQIAEFKEAFSLF
CALM_HUMAN	P62158	22	N6-acetyllysine.	19608861	Swiss-Prot 1010711	K	Acetylation	AFSLFDKDGDGTI
CALM_HUMAN	P62158	95	N6-acetyllysine.	19608861	Swiss-Prot 1010711	K	Acetylation	AFRVFDKDGNGYI
CALR_HUMAN	P27797	48	N6-acetyllysine.	19608861	Swiss-Prot 1010711	K	Acetylation	HKSDFGKFVLSSG
CALR_HUMAN	P27797	159	N6-acetyllysine.	19608861	Swiss-Prot 1010711	K	Acetylation	KNVLINKDIRCKD
CALR_HUMAN	P27797	209	N6-acetyllysine.	19608861	Swiss-Prot 1010711	K	Acetylation	LPPKKIKDPDASK
CALX_HUMAN	P27824	137	N6-acetyllysine.	19608861	Swiss-Prot 1010711	K	Acetylation	ISAKLNKPFLFDT
CAN1_HUMAN	P07384	84	N6-acetyllysine.	19608861	Swiss-Prot 1010711	K	Acetylation	SKTYGIKWKRPTE
CAND1_HUMAN	Q86VP6	55	N6-acetyllysine.	19608861	Swiss-Prot 1010711	K	Acetylation	VVKMILKLLEDKN
CAND1_HUMAN	Q86VP6	971	N6-acetyllysine.	19608861	Swiss-Prot 1010711	K	Acetylation	TLLPRLKGYLISG
CAND2_HUMAN	O75155	1173	N6-acetyllysine.	19608861	Swiss-Prot 1010711	K	Acetylation	VKQEFEKQDELKR
CAP1_HUMAN	Q01518	81	N6-acetyllysine.	19608861	Swiss-Prot 1010711	K	Acetylation	MVHTGLKLERALL
CAP1_HUMAN	Q01518	209	N6-acetyllysine.	19608861	Swiss-Prot 1010711	K	Acetylation	TGLAWSKTGPVAK
CAPZB_HUMAN	P47756	235	N6-acetyllysine.	19608861	Swiss-Prot 1010711	K	Acetylation	NEIYFGKTKDIVN
CASP3_HUMAN	P42574	82	N6-acetyllysine.	19608861	Swiss-Prot 1010711	K	Acetylation	ETFRNLKYEVRNK
CAZA1_HUMAN	P52907	19	N6-acetyllysine.	19608861	Swiss-Prot 1010711	K	Acetylation	KVRIAAKFITHAP
CAZA1_HUMAN	P52907	97	N6-acetyllysine.	19608861	Swiss-Prot 1010711	K	Acetylation	RNKISFKFDHLRK
CAZA2_HUMAN	P47755	86	N6-acetyllysine.	19608861	Swiss-Prot 1010711	K	Acetylation	GDLGNGKFLDPKN
CAZA2_HUMAN	P47755	97	N6-acetyllysine.	19608861	Swiss-Prot 1010711	K	Acetylation	KNRICFKFDHLRK
CAZA2_HUMAN	P47755	273	N6-acetyllysine.	19608861	Swiss-Prot 1010711	K	Acetylation	TKIDWNKILSYKI
CBL_HUMAN	P22681	197	N6-acetyllysine.	19608861	Swiss-Prot 1010711	K	Acetylation	RKAFGEKTIVPWK
CBP_HUMAN	Q92793	1014	N6-acetyllysine.	19608861	Swiss-Prot 1010711	K	Acetylation	PDPGESKGEPRSE
CBP_HUMAN	Q92793	1216	N6-acetyllysine.	19608861	Swiss-Prot 1010711	K	Acetylation	TLCCYGKQLCTIP
CBP_HUMAN	Q92793	1583	N6-acetyllysine.	19608861	Swiss-Prot 1010711	K	Acetylation	GSQGDSKNAKKKN
CBP_HUMAN	Q92793	1588	N6-acetyllysine.	16916647	Swiss-Prot 1010711	K	Acetylation	SKNAKKKNNKKTN
CBP_HUMAN	Q92793	1591	N6-acetyllysine.	16916647;19608861	Swiss-Prot 1010711	K	Acetylation	AKKKNNKKTNKNK
CBP_HUMAN	Q92793	1592	N6-acetyllysine.	16916647;19608861	Swiss-Prot 1010711	K	Acetylation	KKKNNKKTNKNKS
CBP_HUMAN	Q92793	1595	N6-acetyllysine.	16916647;19608861	Swiss-Prot 1010711	K	Acetylation	NNKKTNKNKSSIS
CBP_HUMAN	Q92793	1597	N6-acetyllysine.	16916647;19608861	Swiss-Prot 1010711	K	Acetylation	KKTNKNKSSISRA
CBP_HUMAN	Q92793	1741	N6-acetyllysine.	19608861	Swiss-Prot 1010711	K	Acetylation	TKSHAHKMVKWGL
CBP_HUMAN	Q92793	1744	N6-acetyllysine.	19608861	Swiss-Prot 1010711	K	Acetylation	HAHKMVKWGLGLD
CBX3_HUMAN	Q13185	10	N6-acetyllysine.	19608861	Swiss-Prot 1010711	K	Acetylation	NKTTLQKMGKKQN
CBX3_HUMAN	Q13185	44	N6-acetyllysine.	19608861	Swiss-Prot 1010711	K	Acetylation	RRVVNGKVEYFLK
CBX3_HUMAN	Q13185	50	N6-acetyllysine.	19608861	Swiss-Prot 1010711	K	Acetylation	KVEYFLKWKGFTD
CBX4_HUMAN	O00257	149	N6-acetyllysine.	19608861	Swiss-Prot 1010711	K	Acetylation	PPGKSGKYYYQLN
CCD25_HUMAN	Q86WR0	23	N6-acetyllysine.	19608861	Swiss-Prot 1010711	K	Acetylation	IYMGKDKYENEDL
CCD58_HUMAN	Q4VC31	83	N6-acetyllysine.	19608861	Swiss-Prot 1010711	K	Acetylation	QTSAVVKNLREER
CCD58_HUMAN	Q4VC31	100	N6-acetyllysine.	19608861	Swiss-Prot 1010711	K	Acetylation	DDLTLLKQLRKEQ
CCD75_HUMAN	Q8N954	123	N6-acetyllysine.	19608861	Swiss-Prot 1010711	K	Acetylation	KRKAEEKLESYRK
CCNB1_HUMAN	P14635	73	N6-acetyllysine.	19608861	Swiss-Prot 1010711	K	Acetylation	KPSATGKVIDKKL
CCNT1_HUMAN	O60563	390	N6-acetyllysine.	19608861	Swiss-Prot 1010711	K	Acetylation	SAKVSLKEYRAKH
CCNT1_HUMAN	O60563	492	N6-acetyllysine.	16916647;19608861	Swiss-Prot 1010711	K	Acetylation	VHAAADKHNSVED
CCZ1_HUMAN	P86791	170	N6-acetyllysine.	19608861	Swiss-Prot 1010711	K	Acetylation	LKERLEKFFHRYL
CCZ1B_HUMAN	P86790	170	N6-acetyllysine.	19608861	Swiss-Prot 1010711	K	Acetylation	LKERLEKFFHRYL
CD027_HUMAN	Q9NWY4	186	N6-acetyllysine.	19608861	Swiss-Prot 1010711	K	Acetylation	KKINLLKNIDEKL
CD027_HUMAN	Q9NWY4	233	N6-acetyllysine.	19608861	Swiss-Prot 1010711	K	Acetylation	LVVPVDKNDVGYR
CDC23_HUMAN	Q9UJX2	467	N6-acetyllysine.	19608861	Swiss-Prot 1010711	K	Acetylation	AVGDVEKMALVKL
CDC37_HUMAN	Q16543	45	N6-acetyllysine.	19608861	Swiss-Prot 1010711	K	Acetylation	RMEQFQKEKEELD
CDC37_HUMAN	Q16543	78	N6-acetyllysine.	19608861	Swiss-Prot 1010711	K	Acetylation	EVAEGGKAELERL
CDC37_HUMAN	Q16543	154	N6-acetyllysine.	19608861	Swiss-Prot 1010711	K	Acetylation	HKTFVEKYEKQIK
CDC37_HUMAN	Q16543	240	N6-acetyllysine.	19608861	Swiss-Prot 1010711	K	Acetylation	FRQFFTKIKTADR
CDC37_HUMAN	Q16543	330	N6-acetyllysine.	19608861	Swiss-Prot 1010711	K	Acetylation	MDPTDAKYHMQRC
CDC42_HUMAN	P60953	135	N6-acetyllysine.	19608861	Swiss-Prot 1010711	K	Acetylation	LAKNKQKPITPET
CDC42_HUMAN	P60953	144	N6-acetyllysine.	19608861	Swiss-Prot 1010711	K	Acetylation	TPETAEKLARDLK
CDC5L_HUMAN	Q99459	626	N6-acetyllysine.	19608861	Swiss-Prot 1010711	K	Acetylation	PYEKFSKEELKKA
CDK12_HUMAN	Q9NYV4	504	N6-acetyllysine.	19608861	Swiss-Prot 1010711	K	Acetylation	QGTRDSKPIALKE
CDK13_HUMAN	Q14004	556	N6-acetyllysine.	19608861	Swiss-Prot 1010711	K	Acetylation	NNLIVDKATKKAV
CDK5_HUMAN	Q00535	56	N6-acetyllysine.	19608861	Swiss-Prot 1010711	K	Acetylation	REICLLKELKHKN
CDK6_HUMAN	Q00534	43	N6-acetyllysine.	19608861	Swiss-Prot 1010711	K	Acetylation	GRFVALKRVRVQT
CDK6_HUMAN	Q00534	264	N6-acetyllysine.	19608861	Swiss-Prot 1010711	K	Acetylation	SAQPIEKFVTDID
CDK9_HUMAN	P50750	44	N6-acetyllysine; by P300/CBP, PCAF/KAT2Band GCN5/KAT2A.	17452463;18250157	Swiss-Prot 1010711	K	Acetylation	HRKTGQKVALKKV
CDK9_HUMAN	P50750	48	N6-acetyllysine; by PCAF/KAT2B andGCN5/KAT2A.	18250157	Swiss-Prot 1010711	K	Acetylation	GQKVALKKVLMEN
CDV3_HUMAN	Q9UKY7	15	N6-acetyllysine.	19608861	Swiss-Prot 1010711	K	Acetylation	LDNFFAKRDKKKK
CEBPA_HUMAN	P49715	161	N6-acetyllysine.	19608861	Swiss-Prot 1010711	K	Acetylation	LRPLVIKQEPREE
CEBPZ_HUMAN	Q03701	695	N6-acetyllysine.	19608861	Swiss-Prot 1010711	K	Acetylation	GGKQLNKYDPFSR
CECR5_HUMAN	Q9BXW7	69	N6-acetyllysine.	19608861	Swiss-Prot 1010711	K	Acetylation	VIPAALKAFRRLV
CELF2_HUMAN	O95319	458	N6-acetyllysine.	19608861	Swiss-Prot 1010711	K	Acetylation	AKVFIDKQTNLSK
CENPF_HUMAN	P49454	2875	N6-acetyllysine.	19608861	Swiss-Prot 1010711	K	Acetylation	TKMDNLKYVNQLK
CF211_HUMAN	Q9H993	40	N6-acetyllysine.	19608861	Swiss-Prot 1010711	K	Acetylation	DTLHRHKSEFFEK
CF211_HUMAN	Q9H993	73	N6-acetyllysine.	19608861	Swiss-Prot 1010711	K	Acetylation	NELQTDKPFIPLV
CG055_HUMAN	Q96HJ9	40	N6-acetyllysine.	19608861	Swiss-Prot 1010711	K	Acetylation	AYRYLVKAFRAHR
CH059_HUMAN	Q8N0T1	21	N6-acetyllysine.	19608861	Swiss-Prot 1010711	K	Acetylation	FHIASQKNFKAKN
CH10_HUMAN	P61604	56	N6-acetyllysine; alternate.	19608861	Swiss-Prot 1010711	K	Acetylation	GSGSKGKGGEIQP
CH10_HUMAN	P61604	70	N6-acetyllysine.	19608861	Swiss-Prot 1010711	K	Acetylation	SVKVGDKVLLPEY
CH10_HUMAN	P61604	86	N6-acetyllysine.	19608861	Swiss-Prot 1010711	K	Acetylation	KVVLDDKDYFLFR
CH60_ECOLI	P0A6F5	117	N6-acetyllysine; alternate.	18723842	Swiss-Prot 1010711	K	Acetylation	MNPMDLKRGIDKA
CH60_HUMAN	P10809	31	N6-acetyllysine.	19608861	Swiss-Prot 1010711	K	Acetylation	AYAKDVKFGADAR
CH60_HUMAN	P10809	82	N6-acetyllysine.	19608861	Swiss-Prot 1010711	K	Acetylation	DGVTVAKSIDLKD
CH60_HUMAN	P10809	125	N6-acetyllysine.	19608861	Swiss-Prot 1010711	K	Acetylation	LARSIAKEGFEKI
CH60_HUMAN	P10809	130	N6-acetyllysine.	19608861	Swiss-Prot 1010711	K	Acetylation	AKEGFEKISKGAN
CH60_HUMAN	P10809	202	N6-acetyllysine.	19608861	Swiss-Prot 1010711	K	Acetylation	KGVITVKDGKTLN
CH60_HUMAN	P10809	218	N6-acetyllysine.	19608861	Swiss-Prot 1010711	K	Acetylation	EIIEGMKFDRGYI
CH60_HUMAN	P10809	269	N6-acetyllysine.	19608861	Swiss-Prot 1010711	K	Acetylation	IANAHRKPLVIIA
CH60_HUMAN	P10809	352	N6-acetyllysine.	19608861	Swiss-Prot 1010711	K	Acetylation	GEVIVTKDDAMLL
CH60_HUMAN	P10809	359	N6-acetyllysine.	19608861	Swiss-Prot 1010711	K	Acetylation	DDAMLLKGKGDKA
CH60_HUMAN	P10809	396	N6-acetyllysine.	19608861	Swiss-Prot 1010711	K	Acetylation	LNERLAKLSDGVA
CH60_HUMAN	P10809	469	N6-acetyllysine.	19608861	Swiss-Prot 1010711	K	Acetylation	IGIEIIKRTLKIP
CH60_HUMAN	P10809	473	N6-acetyllysine.	19608861	Swiss-Prot 1010711	K	Acetylation	IIKRTLKIPAMTI
CH60_HUMAN	P10809	523	N6-acetyllysine.	19608861	Swiss-Prot 1010711	K	Acetylation	GIIDPTKVVRTAL
CHAP1_HUMAN	Q96JM3	490	N6-acetyllysine.	19608861	Swiss-Prot 1010711	K	Acetylation	FFIEPQKPVFPET
CHCH3_HUMAN	Q9NX63	142	N6-acetyllysine.	19608861	Swiss-Prot 1010711	K	Acetylation	KQDAFYKEQLARL
CHD4_HUMAN	Q14839	987	N6-acetyllysine.	19608861	Swiss-Prot 1010711	K	Acetylation	MQKKYYKYILTRN
CHD4_HUMAN	Q14839	1643	N6-acetyllysine.	19608861	Swiss-Prot 1010711	K	Acetylation	GAADVEKVEEKSA
CHD5_HUMAN	Q8TDI0	858	N6-acetyllysine.	19608861	Swiss-Prot 1010711	K	Acetylation	LKNNQSKFFRVLN
CHD9_HUMAN	Q3L8U1	499	N6-acetyllysine.	19608861	Swiss-Prot 1010711	K	Acetylation	GSGTYTKLQNTQV
CHDH_MOUSE	Q8BJ64	498	N6-acetyllysine.	16916647	Swiss-Prot 1010711	K	Acetylation	SHVQSDKEIDAFV
CHERP_HUMAN	Q8IWX8	18	N6-acetyllysine.	19608861	Swiss-Prot 1010711	K	Acetylation	LRNVIDKLAQFVA
CHERP_HUMAN	Q8IWX8	879	N6-acetyllysine.	19608861	Swiss-Prot 1010711	K	Acetylation	GGDVRDKWDQYKG
CHERP_HUMAN	Q8IWX8	901	N6-acetyllysine.	19608861	Swiss-Prot 1010711	K	Acetylation	ENYRRNKSYSFIA
CHEY_ECOLI	P0AE67	92	N6-acetyllysine.	9560203;11359578	Swiss-Prot 1010711	K	Acetylation	VTAEAKKENIIAA
CHEY_ECOLI	P0AE67	109	N6-acetyllysine.	1390767;9560203	Swiss-Prot 1010711	K	Acetylation	ASGYVVKPFTAAT
CHM4B_HUMAN	Q9H444	114	N6-acetyllysine.	19608861	Swiss-Prot 1010711	K	Acetylation	NMGYAAKAMKAAH
CHRC1_HUMAN	Q9NRG0	102	N6-acetyllysine.	19608861	Swiss-Prot 1010711	K	Acetylation	KKILASKYLKMLK
CING_HUMAN	Q9P2M7	573	N6-acetyllysine.	19608861	Swiss-Prot 1010711	K	Acetylation	SMFQKNKEDLRAT
CISD3_HUMAN	P0C7P0	55	N6-acetyllysine.	19608861	Swiss-Prot 1010711	K	Acetylation	VELVAGKTYRWCV
CISY_ECOLI	P0ABH7	283	N6-acetyllysine.	18723842	Swiss-Prot 1010711	K	Acetylation	EEISSVKHIPEFV
CISY_HUMAN	O75390	327	N6-acetyllysine.	19608861	Swiss-Prot 1010711	K	Acetylation	KDVSDEKLRDYIW
CISY_HUMAN	O75390	366	N6-acetyllysine.	19608861	Swiss-Prot 1010711	K	Acetylation	QREFALKHLPNDP
CISY_HUMAN	O75390	375	N6-acetyllysine.	19608861	Swiss-Prot 1010711	K	Acetylation	PNDPMFKLVAQLY
CISY_HUMAN	O75390	382	N6-acetyllysine.	19608861	Swiss-Prot 1010711	K	Acetylation	LVAQLYKIVPNVL
CISY_HUMAN	O75390	393	N6-acetyllysine.	19608861	Swiss-Prot 1010711	K	Acetylation	VLLEQGKAKNPWP
CKAP5_HUMAN	Q14008	48	N6-acetyllysine.	19608861	Swiss-Prot 1010711	K	Acetylation	KSPEWSKFLGLIK
CLH1_HUMAN	Q00610	637	N6-acetyllysine.	19608861	Swiss-Prot 1010711	K	Acetylation	TDLYDIKRAVVHT
CLH1_HUMAN	Q00610	856	N6-acetyllysine.	19608861	Swiss-Prot 1010711	K	Acetylation	EKRNRLKLLLPWL
CLH1_HUMAN	Q00610	1441	N6-acetyllysine.	19608861	Swiss-Prot 1010711	K	Acetylation	AVNYFSKVKQLPL
CLH1_HUMAN	Q00610	1501	N6-acetyllysine.	19608861	Swiss-Prot 1010711	K	Acetylation	LAQRLEKHELIEF
CLH2_HUMAN	P53675	450	N6-acetyllysine.	19608861	Swiss-Prot 1010711	K	Acetylation	RKQLLEKWLKEDK
CLH2_HUMAN	P53675	764	N6-acetyllysine.	19608861	Swiss-Prot 1010711	K	Acetylation	RVKNFLKEAKLTD
CLH2_HUMAN	P53675	1449	N6-acetyllysine.	19608861	Swiss-Prot 1010711	K	Acetylation	GQLPLVKPYLRSV
CLIC1_HUMAN	O00299	13	N6-acetyllysine.	19608861	Swiss-Prot 1010711	K	Acetylation	QVELFVKAGSDGA
CLIC1_HUMAN	O00299	119	N6-acetyllysine.	19608861	Swiss-Prot 1010711	K	Acetylation	KFSAYIKNSNPAL
CLIC1_HUMAN	O00299	131	N6-acetyllysine.	19608861	Swiss-Prot 1010711	K	Acetylation	LNDNLEKGLLKAL
CLIC1_HUMAN	O00299	135	N6-acetyllysine.	19608861	Swiss-Prot 1010711	K	Acetylation	LEKGLLKALKVLD
CLIC4_HUMAN	Q9Y696	130	N6-acetyllysine.	19608861	Swiss-Prot 1010711	K	Acetylation	KFSAYIKNSRPEA
CLPB_ECOLI	P63284	96	N6-acetyllysine.	18723842	Swiss-Prot 1010711	K	Acetylation	VLNLCDKLAQKRG
CLPB_ECOLI	P63284	176	N6-acetyllysine.	18723842	Swiss-Prot 1010711	K	Acetylation	ERAEQGKLDPVIG
CLPB_ECOLI	P63284	640	N6-acetyllysine.	18723842	Swiss-Prot 1010711	K	Acetylation	MSEFMEKHSVSRL
CLPB_HUMAN	Q9H078	589	N6-acetyllysine.	19608861	Swiss-Prot 1010711	K	Acetylation	ELNFWAKRAKQRH
CLPP_HUMAN	Q16740	211	N6-acetyllysine.	19608861	Swiss-Prot 1010711	K	Acetylation	LYNIYAKHTKQSL
CLPX_HUMAN	O76031	178	N6-acetyllysine.	19608861	Swiss-Prot 1010711	K	Acetylation	IYNYLDKYVVGQS
CLPX_HUMAN	O76031	437	N6-acetyllysine.	19608861	Swiss-Prot 1010711	K	Acetylation	SRRKNEKYLGFGT
CLSPN_HUMAN	Q9HAW4	891	N6-acetyllysine.	19608861	Swiss-Prot 1010711	K	Acetylation	NQYQALKPRLPLA
CLSPN_HUMAN	Q9HAW4	925	N6-acetyllysine.	19608861	Swiss-Prot 1010711	K	Acetylation	FTSQAEKHLPRKS
CMBL_HUMAN	Q96DG6	36	N6-acetyllysine.	19608861	Swiss-Prot 1010711	K	Acetylation	IKAYVTKSPVDAG
CMC2_HUMAN	Q9UJS0	484	N6-acetyllysine.	19608861	Swiss-Prot 1010711	K	Acetylation	GFFGIYKGAKACF
CMC2_MOUSE	Q9QXX4	18	N6-acetyllysine.	16916647	Swiss-Prot 1010711	K	Acetylation	ADPAELKAIFLKY
CMC2_MOUSE	Q9QXX4	485	N6-acetyllysine.	16916647	Swiss-Prot 1010711	K	Acetylation	GFFGIYKGAKACF
CN166_HUMAN	Q9Y224	20	N6-acetyllysine.	19608861	Swiss-Prot 1010711	K	Acetylation	PAGFNCKDETEFR
CN166_HUMAN	Q9Y224	41	N6-acetyllysine.	19608861	Swiss-Prot 1010711	K	Acetylation	QKIRHYKIEDRGN
CN166_HUMAN	Q9Y224	62	N6-acetyllysine.	19608861	Swiss-Prot 1010711	K	Acetylation	WPKFFEKYLRDVN
CN166_HUMAN	Q9Y224	98	N6-acetyllysine.	19608861	Swiss-Prot 1010711	K	Acetylation	YGDNAEKYKDLVP
CNBP_HUMAN	P62633	103	N6-acetyllysine.	19608861	Swiss-Prot 1010711	K	Acetylation	CCYNCGKPGHLAR
CND2_HUMAN	Q15003	637	N6-acetyllysine.	19608861	Swiss-Prot 1010711	K	Acetylation	IEIHYAKTAKKMD
CNDP2_HUMAN	Q96KP4	9	N6-acetyllysine.	19608861	Swiss-Prot 1010711	K	Acetylation	ALTTLFKYIDENQ
CNN2_HUMAN	Q99439	8	N6-acetyllysine.	19608861	Swiss-Prot 1010711	K	Acetylation	SSTQFNKGPSYGL
CNN2_HUMAN	Q99439	25	N6-acetyllysine.	19608861	Swiss-Prot 1010711	K	Acetylation	KNRLLSKYDPQKE
CO039_HUMAN	Q6ZRI6	17	N6-acetyllysine.	19608861	Swiss-Prot 1010711	K	Acetylation	GPVMYGKLPRLET
CO044_HUMAN	Q96SY0	418	N6-acetyllysine.	19608861	Swiss-Prot 1010711	K	Acetylation	LQTDVQKILRNAR
COF1_HUMAN	P23528	13	N6-acetyllysine.	19608861	Swiss-Prot 1010711	K	Acetylation	VSDGVIKVFNDMK
COF1_HUMAN	P23528	19	N6-acetyllysine.	19608861	Swiss-Prot 1010711	K	Acetylation	KVFNDMKVRKSST
COF1_HUMAN	P23528	73	N6-acetyllysine.	19608861	Swiss-Prot 1010711	K	Acetylation	PYATFVKMLPDKD
COF1_HUMAN	P23528	132	N6-acetyllysine.	16916647	Swiss-Prot 1010711	K	Acetylation	KKLTGIKHELQAN
COF1_HUMAN	P23528	144	N6-acetyllysine.	19608861	Swiss-Prot 1010711	K	Acetylation	NCYEEVKDRCTLA
COF2_HUMAN	Q9Y281	92	N6-acetyllysine.	19608861	Swiss-Prot 1010711	K	Acetylation	DATYETKESKKED
COG4_HUMAN	Q9H9E3	443	N6-acetyllysine.	19608861	Swiss-Prot 1010711	K	Acetylation	ALDTYEKGQLTSS
COM1_HUMAN	Q99708	432	N6-acetyllysine.	20829486	Swiss-Prot 1010711	K	Acetylation	KDSNTDKHLEPLK
COM1_HUMAN	Q99708	526	N6-acetyllysine.	20829486	Swiss-Prot 1010711	K	Acetylation	TLYEALKTIPKGF
COM1_HUMAN	Q99708	604	N6-acetyllysine.	20829486	Swiss-Prot 1010711	K	Acetylation	NVLDDIKSAGSHE
COPB2_HUMAN	P35606	318	N6-acetyllysine.	19608861	Swiss-Prot 1010711	K	Acetylation	GKIIWAKHSEVQQ
COPB2_HUMAN	P35606	627	N6-acetyllysine.	19608861	Swiss-Prot 1010711	K	Acetylation	VAHFLEKQGFKQQ
COPD_HUMAN	P48444	233	N6-acetyllysine.	19608861	Swiss-Prot 1010711	K	Acetylation	KLGAKGKEVDNFV
COPD_HUMAN	P48444	309	N6-acetyllysine.	19608861	Swiss-Prot 1010711	K	Acetylation	LRISDDKYGRIRL
COR1A_HUMAN	P31146	449	N6-acetyllysine.	19608861	Swiss-Prot 1010711	K	Acetylation	TVQELQKRLDRLE
COR1C_HUMAN	Q9ULV4	337	N6-acetyllysine.	19608861	Swiss-Prot 1010711	K	Acetylation	EIARFFKLHERKC
COR1C_HUMAN	Q9ULV4	446	N6-acetyllysine.	19608861	Swiss-Prot 1010711	K	Acetylation	KLDEILKEIKSIK
CORO6_HUMAN	Q6QEF8	338	N6-acetyllysine.	19608861	Swiss-Prot 1010711	K	Acetylation	EIARFYKLHERKC
CORO7_HUMAN	P57737	472	N6-acetyllysine.	19608861	Swiss-Prot 1010711	K	Acetylation	LLGPSSKFRHAQG
COTL1_HUMAN	Q14019	102	N6-acetyllysine.	19608861	Swiss-Prot 1010711	K	Acetylation	TDKTLVKEVVQNF
COTL1_HUMAN	Q14019	126	N6-acetyllysine.	19608861	Swiss-Prot 1010711	K	Acetylation	LEEDFIKSELKKA
COX41_HUMAN	P13073	53	N6-acetyllysine.	19608861	Swiss-Prot 1010711	K	Acetylation	PEVAHVKHLSASQ
COX41_HUMAN	P13073	60	N6-acetyllysine.	19608861	Swiss-Prot 1010711	K	Acetylation	HLSASQKALKEKE
COX5B_HUMAN	P10606	121	N6-acetyllysine.	19608861	Swiss-Prot 1010711	K	Acetylation	RCGAHYKLVPQQL
COX6C_MOUSE	Q9CPQ1	61	N6-acetyllysine.	16916647	Swiss-Prot 1010711	K	Acetylation	RNYDSMKDFEEMR
COX7R_HUMAN	O14548	69	N6-acetyllysine.	19608861	Swiss-Prot 1010711	K	Acetylation	LQKFFQKADGVPV
CP057_HUMAN	Q9BQ65	258	N6-acetyllysine.	19608861	Swiss-Prot 1010711	K	Acetylation	RCKSGNKFFSMPL
CP1A2_MOUSE	P00186	288	N6-acetyllysine.	16916647	Swiss-Prot 1010711	K	Acetylation	ITSALFKHSENYK
CP250_HUMAN	Q9BV73	1048	N6-acetyllysine.	19608861	Swiss-Prot 1010711	K	Acetylation	EYNRIQKELEREK
CP27A_MOUSE	Q9DBG1	125	N6-acetyllysine.	16916647	Swiss-Prot 1010711	K	Acetylation	VMRQEGKYPIRDH
CP27A_MOUSE	Q9DBG1	285	N6-acetyllysine.	16916647	Swiss-Prot 1010711	K	Acetylation	NIFSFGKKLIDEK
CP27A_MOUSE	Q9DBG1	499	N6-acetyllysine.	16916647	Swiss-Prot 1010711	K	Acetylation	LSRLVQKYEIALA
CP2CT_MOUSE	Q64458	252	N6-acetyllysine.	16916647	Swiss-Prot 1010711	K	Acetylation	EKIKEHKESLDVT
CPLX2_HUMAN	Q6PUV4	14	N6-acetyllysine.	19608861	Swiss-Prot 1010711	K	Acetylation	ALGGATKDMGKML
CPNE1_HUMAN	Q99829	171	N6-acetyllysine.	19608861	Swiss-Prot 1010711	K	Acetylation	FRQGDGKWHLVYR
CPNS1_HUMAN	P04632	179	N6-acetyllysine.	19608861	Swiss-Prot 1010711	K	Acetylation	RWQAIYKQFDTDR
CPSF5_HUMAN	O43809	23	N6-acetyllysine.	17172643;19608861	Swiss-Prot 1010711	K	Acetylation	VTQFGNKYIQQTK
CPSF5_HUMAN	O43809	29	N6-acetyllysine.	19608861	Swiss-Prot 1010711	K	Acetylation	KYIQQTKPLTLER
CPSF5_HUMAN	O43809	56	N6-acetyllysine.	19608861	Swiss-Prot 1010711	K	Acetylation	KEPLYEKDSSVAA
CPSF5_HUMAN	O43809	73	N6-acetyllysine.	19608861	Swiss-Prot 1010711	K	Acetylation	MREEFDKIGMRRT
CPSF5_HUMAN	O43809	189	N6-acetyllysine.	19608861	Swiss-Prot 1010711	K	Acetylation	ALFAVPKNYKLVA
CPSM_MOUSE	Q8C196	44	N6-acetyllysine; alternate.	22076378	Swiss-Prot 1010711	K	Acetylation	LLSVKAKTAHIVL
CPSM_MOUSE	Q8C196	55	N6-acetyllysine.	16916647	Swiss-Prot 1010711	K	Acetylation	VLEDGTKMKGYSF
CPSM_MOUSE	Q8C196	119	N6-acetyllysine.	16916647	Swiss-Prot 1010711	K	Acetylation	DELGLNKYMESDG
CPSM_MOUSE	Q8C196	287	N6-acetyllysine; alternate.	16916647;22076378	Swiss-Prot 1010711	K	Acetylation	ILESDRKEPLFGI
CPSM_MOUSE	Q8C196	527	N6-acetyllysine.	16916647	Swiss-Prot 1010711	K	Acetylation	FKRGVLKEYGVKV
CPSM_MOUSE	Q8C196	603	N6-acetyllysine.	16916647	Swiss-Prot 1010711	K	Acetylation	SGICPNKETLIDL
CPSM_MOUSE	Q8C196	840	N6-acetyllysine.	16916647	Swiss-Prot 1010711	K	Acetylation	PANLDLKKELSEP
CPSM_MOUSE	Q8C196	841	N6-acetyllysine.	16916647	Swiss-Prot 1010711	K	Acetylation	ANLDLKKELSEPS
CPSM_MOUSE	Q8C196	892	N6-acetyllysine.	16916647	Swiss-Prot 1010711	K	Acetylation	NMDKTLKGLNSDS
CPSM_MOUSE	Q8C196	1291	N6-acetyllysine; alternate.	16916647;19410549;22076378	Swiss-Prot 1010711	K	Acetylation	GESIDEKRLPTLE
CPT2_HUMAN	P23786	510	N6-acetyllysine.	19608861	Swiss-Prot 1010711	K	Acetylation	PASVYTKRCSEAF
CPT2_HUMAN	P23786	544	N6-acetyllysine.	19608861	Swiss-Prot 1010711	K	Acetylation	YHGQLTKEAAMGQ
CPT2_MOUSE	P52825	544	N6-acetyllysine.	16916647	Swiss-Prot 1010711	K	Acetylation	YHGQLTKEAAMGQ
CPZIP_HUMAN	Q6JBY9	81	N6-acetyllysine.	19608861	Swiss-Prot 1010711	K	Acetylation	PPKFKVKSSPLIE
CRBA1_HUMAN	P05813	122	N6-acetyllysine.	12060738	Swiss-Prot 1010711	K	Acetylation	ICSANHKESKMTI
CRBA1_HUMAN	P05813	125	N6-acetyllysine.	12060738	Swiss-Prot 1010711	K	Acetylation	ANHKESKMTIFEK
CRBA1_HUMAN	P05813	131	N6-acetyllysine.	12060738	Swiss-Prot 1010711	K	Acetylation	KMTIFEKENFIGR
CRBB1_HUMAN	P53674	160	N6-acetyllysine.	12060738	Swiss-Prot 1010711	K	Acetylation	FEGANFKGNTIEI
CRBB2_HUMAN	P43320	76	N6-acetyllysine.	12060738	Swiss-Prot 1010711	K	Acetylation	EQFVFEKGEYPRW
CRBB2_HUMAN	P43320	121	N6-acetyllysine; alternate.	12060738	Swiss-Prot 1010711	K	Acetylation	PNFTGKKMEIIDD
CRBB3_HUMAN	P26998	128	N6-acetyllysine; alternate.	12060738	Swiss-Prot 1010711	K	Acetylation	PAFSGRKMEIVDD
CRIP1_HUMAN	P50238	9	N6-acetyllysine.	19608861	Swiss-Prot 1010711	K	Acetylation	KCPKCNKEVYFAE
CRIP2_HUMAN	P52943	138	N6-acetyllysine.	19608861	Swiss-Prot 1010711	K	Acetylation	KVYFAEKVTSLGK
CRNL1_HUMAN	Q9BZJ0	381	N6-acetyllysine.	19608861	Swiss-Prot 1010711	K	Acetylation	DVKNWIKYARFEE
CRP_ECOLI	P0ACJ8	101	N6-acetyllysine.	18723842	Swiss-Prot 1010711	K	Acetylation	VAEISYKKFRQLI
CRTC2_HUMAN	Q53ET0	228	N6-acetyllysine.	19608861	Swiss-Prot 1010711	K	Acetylation	DDKHLLKPWDAKK
CRYAA_HUMAN	P02489	70	N6-acetyllysine.	9655350;12060738;22120592	Swiss-Prot 1010711	K	Acetylation	VRSDRDKFVIFLD
CRYAA_HUMAN	P02489	78	N6-acetyllysine.	12060738	Swiss-Prot 1010711	K	Acetylation	VIFLDVKHFSPED
CRYAA_HUMAN	P02489	88	N6-acetyllysine; alternate.	12060738	Swiss-Prot 1010711	K	Acetylation	PEDLTVKVQDDFV
CRYAA_HUMAN	P02489	99	N6-acetyllysine.	22120592	Swiss-Prot 1010711	K	Acetylation	FVEIHGKHNERQD
CRYAA_HUMAN	P02489	145	N6-acetyllysine.	12060738	Swiss-Prot 1010711	K	Acetylation	LTFCGPKIQTGLD
CRYAB_HUMAN	P02511	92	N6-acetyllysine; partial.	11369851;12060738;22120592	Swiss-Prot 1010711	K	Acetylation	PEELKVKVLGDVI
CRYAB_HUMAN	P02511	166	N6-acetyllysine.	22120592	Swiss-Prot 1010711	K	Acetylation	PITREEKPAVTAA
CS043_HUMAN	Q9BQ61	146	N6-acetyllysine.	19608861	Swiss-Prot 1010711	K	Acetylation	DEVLTSKGDAWAK
CSDE1_HUMAN	O75534	81	N6-acetyllysine.	19608861	Swiss-Prot 1010711	K	Acetylation	SDRRTGKPIAVKL
CSK21_HUMAN	P68400	102	N6-acetyllysine.	19608861	Swiss-Prot 1010711	K	Acetylation	TLADIVKDPVSRT
CSK22_HUMAN	P19784	97	N6-acetyllysine.	19608861	Swiss-Prot 1010711	K	Acetylation	GGTNIIKLIDTVK
CSN1_HUMAN	Q13098	467	N6-acetyllysine.	19608861	Swiss-Prot 1010711	K	Acetylation	RNQIHVKSPPREG
CSN4_HUMAN	Q9BT78	25	N6-acetyllysine.	19608861	Swiss-Prot 1010711	K	Acetylation	HKDLAGKYRQILE
CSN5_HUMAN	Q92905	47	N6-acetyllysine.	19608861	Swiss-Prot 1010711	K	Acetylation	AAKPWTKDHHYFK
CSR2B_HUMAN	Q9H8E8	292	N6-acetyllysine.	19608861	Swiss-Prot 1010711	K	Acetylation	TSSTPVKFISRGR
CSR2B_HUMAN	Q9H8E8	572	N6-acetyllysine.	19608861	Swiss-Prot 1010711	K	Acetylation	FRHQTTKFLYRLV
CSRP1_HUMAN	P21291	112	N6-acetyllysine.	19608861	Swiss-Prot 1010711	K	Acetylation	ASKFAQKIGGSER
CSRP1_HUMAN	P21291	131	N6-acetyllysine.	19608861	Swiss-Prot 1010711	K	Acetylation	AVYAAEKVIGAGK
CTBL1_HUMAN	Q8WYA6	91	N6-acetyllysine.	19608861	Swiss-Prot 1010711	K	Acetylation	MILTFEKRSYKNQ
CTDP1_HUMAN	Q9Y5B0	780	N6-acetyllysine.	19608861	Swiss-Prot 1010711	K	Acetylation	YDSNTGKLIRTGA
CTNA1_HUMAN	P35221	186	N6-acetyllysine.	19608861	Swiss-Prot 1010711	K	Acetylation	LKPEVDKLNIMAA
CTNA2_HUMAN	P26232	889	N6-acetyllysine.	19608861	Swiss-Prot 1010711	K	Acetylation	SYVASTKYQKVYG
CTRO_HUMAN	O14578	1721	N6-acetyllysine.	19608861	Swiss-Prot 1010711	K	Acetylation	YNENLSKYCIRKE
CTSL2_HUMAN	Q05D32	26	N6-acetyllysine.	19608861	Swiss-Prot 1010711	K	Acetylation	TARAKRKYSEVDD
CTSL2_HUMAN	Q05D32	57	N6-acetyllysine.	19608861	Swiss-Prot 1010711	K	Acetylation	SIKKFIKGSTPKE
CU059_HUMAN	P57076	283	N6-acetyllysine.	19608861	Swiss-Prot 1010711	K	Acetylation	RHFHGVKDIKWRP
CUL2_HUMAN	Q13617	393	N6-acetyllysine.	19608861	Swiss-Prot 1010711	K	Acetylation	APELLAKYCDNLL
CXXC1_HUMAN	Q9P0U4	63	N6-acetyllysine.	19608861	Swiss-Prot 1010711	K	Acetylation	ITEKMAKAIREWY
CYB5_MOUSE	P56395	19	N6-acetyllysine.	16916647	Swiss-Prot 1010711	K	Acetylation	TLEEIQKHKDSKS
CYB5B_HUMAN	O43169	30	N6-acetyllysine.	19608861	Swiss-Prot 1010711	K	Acetylation	RLEEVAKRNSLKE
CYBP_HUMAN	Q9HB71	8	N6-acetyllysine.	19608861	Swiss-Prot 1010711	K	Acetylation	ASEELQKDLEEVK
CYBP_HUMAN	Q9HB71	19	N6-acetyllysine.	19608861	Swiss-Prot 1010711	K	Acetylation	VKVLLEKATRKRV
CYBP_HUMAN	Q9HB71	85	N6-acetyllysine.	19608861	Swiss-Prot 1010711	K	Acetylation	GWDQSDKFVKIYI
CYBP_HUMAN	Q9HB71	118	N6-acetyllysine.	19608861	Swiss-Prot 1010711	K	Acetylation	SFDLLVKNLNGKS
CYBP_HUMAN	Q9HB71	134	N6-acetyllysine.	19608861	Swiss-Prot 1010711	K	Acetylation	IVNNLLKPISVEG
CYFP1_HUMAN	Q7L576	1197	N6-acetyllysine.	19608861	Swiss-Prot 1010711	K	Acetylation	GKDEIIKNVPLKK
CYFP2_HUMAN	Q96F07	1062	N6-acetyllysine.	19608861	Swiss-Prot 1010711	K	Acetylation	LPRVYIKEGERLE
CYTB_HUMAN	P04080	78	N6-acetyllysine.	19608861	Swiss-Prot 1010711	K	Acetylation	SLPHENKPLTLSN
CYTB_HUMAN	P04080	91	N6-acetyllysine.	19608861	Swiss-Prot 1010711	K	Acetylation	YQTNKAKHDELTY
DAXX_HUMAN	Q9UER7	512	N6-acetyllysine.	19608861	Swiss-Prot 1010711	K	Acetylation	KNLEPGKQISRSS
DAZP1_HUMAN	Q96EP5	103	N6-acetyllysine.	19608861	Swiss-Prot 1010711	K	Acetylation	PKEGWQKGPRSDN
DAZP1_HUMAN	Q96EP5	150	N6-acetyllysine.	22001406	Swiss-Prot 1010711	K	Acetylation	MIYDAEKQRPRGF
DBF4B_HUMAN	Q8NFT6	135	N6-acetyllysine.	19608861	Swiss-Prot 1010711	K	Acetylation	HPRPSRKPVDSVP
DBNL_HUMAN	Q9UJU6	176	N6-acetyllysine.	19608861	Swiss-Prot 1010711	K	Acetylation	EIKRVGKDSFWAK
DBNL_HUMAN	Q9UJU6	288	N6-acetyllysine.	19608861	Swiss-Prot 1010711	K	Acetylation	RSPFLQKQLTQPE
DBR1_HUMAN	Q9UK59	128	N6-acetyllysine.	19608861	Swiss-Prot 1010711	K	Acetylation	GISGIFKSHDYRK
DCA13_HUMAN	Q9NV06	49	N6-acetyllysine.	19608861	Swiss-Prot 1010711	K	Acetylation	RALNATKLERVFA
DCA16_HUMAN	Q9NXF7	61	N6-acetyllysine.	19608861	Swiss-Prot 1010711	K	Acetylation	QVKCLLKYSTTWK
DCD_HUMAN	P81605	68	N6-acetyllysine.	19608861	Swiss-Prot 1010711	K	Acetylation	RSSLLEKGLDGAK
DCEB_ECOLI	P69910	446	N6-acetyllysine.	18723842	Swiss-Prot 1010711	K	Acetylation	DYKASLKYLSDHP
DCEB_ECOLI	P69910	453	N6-acetyllysine.	18723842	Swiss-Prot 1010711	K	Acetylation	YLSDHPKLQGIAQ
DCPS_HUMAN	Q96C86	138	N6-acetyllysine.	19608861	Swiss-Prot 1010711	K	Acetylation	VYPATEKHLQKYL
DCPS_HUMAN	Q96C86	142	N6-acetyllysine.	19608861	Swiss-Prot 1010711	K	Acetylation	TEKHLQKYLRQDL
DCTN1_HUMAN	Q14203	230	N6-acetyllysine.	19608861	Swiss-Prot 1010711	K	Acetylation	VRDLEEKLETLRL
DD19B_HUMAN	Q9UMR2	229	N6-acetyllysine.	19608861	Swiss-Prot 1010711	K	Acetylation	DWCSKLKFIDPKK
DDB1_HUMAN	Q16531	153	N6-acetyllysine.	19608861	Swiss-Prot 1010711	K	Acetylation	RDNKELKAFNIRL
DDB1_HUMAN	Q16531	1067	N6-acetyllysine.	19608861	Swiss-Prot 1010711	K	Acetylation	VIKSVGKIEHSFW
DDB2_HUMAN	Q92466	278	N6-acetyllysine.	19608861	Swiss-Prot 1010711	K	Acetylation	LRQVRGKASFLYS
DDX1_HUMAN	Q92499	239	N6-acetyllysine.	19608861	Swiss-Prot 1010711	K	Acetylation	LKNAELKFNFGEE
DDX1_HUMAN	Q92499	268	N6-acetyllysine.	19608861	Swiss-Prot 1010711	K	Acetylation	PDGYIVKSQHSGN
DDX1_HUMAN	Q92499	281	N6-acetyllysine.	19608861	Swiss-Prot 1010711	K	Acetylation	AQVTQTKFLPNAP
DDX18_HUMAN	Q9NVP1	7	N6-acetyllysine.	19608861	Swiss-Prot 1010711	K	Acetylation	MSHLPMKLLRKKI
DDX18_HUMAN	Q9NVP1	571	N6-acetyllysine.	19608861	Swiss-Prot 1010711	K	Acetylation	LEKLIEKNYFLHK
DDX24_HUMAN	Q9GZR7	17	N6-acetyllysine.	19608861	Swiss-Prot 1010711	K	Acetylation	KQSSCGKFQTKGI
DDX24_HUMAN	Q9GZR7	71	N6-acetyllysine.	19608861	Swiss-Prot 1010711	K	Acetylation	PSSLFSKEAPKRK
DDX3X_HUMAN	O00571	118	N6-acetyllysine.	19608861	Swiss-Prot 1010711	K	Acetylation	DRSGFGKFERGGN
DDX46_HUMAN	Q7L014	263	N6-acetyllysine.	19608861	Swiss-Prot 1010711	K	Acetylation	SGPTVTKVVTVVT
DDX46_HUMAN	Q7L014	776	N6-acetyllysine.	19608861	Swiss-Prot 1010711	K	Acetylation	SSGFSGKGFKFDE
DDX5_HUMAN	P17844	32	N6-acetyllysine.	19608861	Swiss-Prot 1010711	K	Acetylation	AGPLSGKKFGNPG
DDX5_HUMAN	P17844	33	N6-acetyllysine.	19608861	Swiss-Prot 1010711	K	Acetylation	GPLSGKKFGNPGE
DDX5_HUMAN	P17844	40	N6-acetyllysine.	19608861	Swiss-Prot 1010711	K	Acetylation	FGNPGEKLVKKKW
DDX52_HUMAN	Q9Y2R4	15	N6-acetyllysine.	19608861	Swiss-Prot 1010711	K	Acetylation	RLGAGAKFDTRRF
DDX55_HUMAN	Q8NHQ9	444	N6-acetyllysine.	19608861	Swiss-Prot 1010711	K	Acetylation	NLIFRLKDLDFAS
DDX58_HUMAN	O95786	858	N6-acetyllysine.	19608861	Swiss-Prot 1010711	K	Acetylation	QFSSFEKRAKIFC
DDX58_HUMAN	O95786	909	N6-acetyllysine.	19608861	Swiss-Prot 1010711	K	Acetylation	TLYSKWKDFHFEK
DECR_HUMAN	Q16698	230	N6-acetyllysine.	19608861	Swiss-Prot 1010711	K	Acetylation	LAAEWGKYGMRFN
DECR_MOUSE	Q9CQ62	106	N6-acetyllysine.	16916647	Swiss-Prot 1010711	K	Acetylation	AEEISSKTGNKVH
DECR_MOUSE	Q9CQ62	110	N6-acetyllysine.	16916647	Swiss-Prot 1010711	K	Acetylation	SSKTGNKVHAIRC
DECR2_HUMAN	Q9NUI1	151	N6-acetyllysine.	19608861	Swiss-Prot 1010711	K	Acetylation	SRVLYEKFFRDHG
DEFI6_HUMAN	Q9H4E7	225	N6-acetyllysine.	19608861	Swiss-Prot 1010711	K	Acetylation	KQGYLWKRGHLRR
DEK_HUMAN	P35659	326	N6-acetyllysine.	19608861	Swiss-Prot 1010711	K	Acetylation	PTDEELKETIKKL
DEOB_ECOLI	P0A6K6	287	N6-acetyllysine.	18723842	Swiss-Prot 1010711	K	Acetylation	LFDATIKEMKEAG
DEOC_ECOLI	P0A6L0	167	N6-acetyllysine.	18723842	Swiss-Prot 1010711	K	Acetylation	AGADFIKTSTGKV
DEOD_ECOLI	P0ABP8	27	N6-acetyllysine.	18723842	Swiss-Prot 1010711	K	Acetylation	GDPLRAKYIAETF
DEST_HUMAN	P60981	19	N6-acetyllysine.	19608861	Swiss-Prot 1010711	K	Acetylation	RIFYDMKVRKCST
DEST_HUMAN	P60981	114	N6-acetyllysine.	19608861	Swiss-Prot 1010711	K	Acetylation	LAPLKSKMIYASS
DGKA_HUMAN	P23743	484	N6-acetyllysine.	19608861	Swiss-Prot 1010711	K	Acetylation	EGQNLAKILKDLE
DGUOK_HUMAN	Q16854	56	N6-acetyllysine.	19608861	Swiss-Prot 1010711	K	Acetylation	GKSTFVKLLTKTY
DHB4_HUMAN	P51659	565	N6-acetyllysine.	19608861	Swiss-Prot 1010711	K	Acetylation	IKARFAKPVYPGQ
DHB4_HUMAN	P51659	669	N6-acetyllysine.	19608861	Swiss-Prot 1010711	K	Acetylation	KWTIDLKSGSGKV
DHB4_HUMAN	P51659	707	N6-acetyllysine.	19608861	Swiss-Prot 1010711	K	Acetylation	GKLDPQKAFFSGR
DHB4_MOUSE	P51660	662	N6-acetyllysine.	16916647	Swiss-Prot 1010711	K	Acetylation	GGTVAAKWTIDLK
DHB7_HUMAN	P56937	321	N6-acetyllysine.	19608861	Swiss-Prot 1010711	K	Acetylation	KLLELEKHIRVTI
DHB8_MOUSE	P50171	66	N6-acetyllysine.	16916647	Swiss-Prot 1010711	K	Acetylation	DGAPRGKHAAFQA
DHE3_BOVIN	P00366	84	N6-acetyllysine; alternate.	22076378	Swiss-Prot 1010711	K	Acetylation	ASIVEDKLVEDLK
DHE3_BOVIN	P00366	90	N6-acetyllysine.	22076378	Swiss-Prot 1010711	K	Acetylation	KLVEDLKTRETEE
DHE3_BOVIN	P00366	110	N6-acetyllysine; alternate.	22076378	Swiss-Prot 1010711	K	Acetylation	SILRIIKPCNHVL
DHE3_BOVIN	P00366	162	N6-acetyllysine; alternate.	22076378	Swiss-Prot 1010711	K	Acetylation	VSVDEVKALASLM
DHE3_BOVIN	P00366	183	N6-acetyllysine.	22076378	Swiss-Prot 1010711	K	Acetylation	VPFGGAKAGVKIN
DHE3_BOVIN	P00366	191	N6-acetyllysine.	22076378	Swiss-Prot 1010711	K	Acetylation	GVKINPKNYTDNE
DHE3_BOVIN	P00366	363	N6-acetyllysine; alternate.	22076378	Swiss-Prot 1010711	K	Acetylation	TILGFPKAKIYEG
DHE3_BOVIN	P00366	365	N6-acetyllysine.	22076378	Swiss-Prot 1010711	K	Acetylation	LGFPKAKIYEGSI
DHE3_BOVIN	P00366	386	N6-acetyllysine.	22076378	Swiss-Prot 1010711	K	Acetylation	IPAASEKQLTKSN
DHE3_BOVIN	P00366	399	N6-acetyllysine.	22076378	Swiss-Prot 1010711	K	Acetylation	APRVKAKIIAEGA
DHE3_BOVIN	P00366	415	N6-acetyllysine; alternate.	22076378	Swiss-Prot 1010711	K	Acetylation	TTPEADKIFLERN
DHE3_BOVIN	P00366	457	N6-acetyllysine; alternate.	22076378	Swiss-Prot 1010711	K	Acetylation	YGRLTFKYERDSN
DHE3_BOVIN	P00366	480	N6-acetyllysine.	22076378	Swiss-Prot 1010711	K	Acetylation	LERKFGKHGGTIP
DHE3_BOVIN	P00366	503	N6-acetyllysine; alternate.	22076378	Swiss-Prot 1010711	K	Acetylation	ISGASEKDIVHSG
DHE3_BOVIN	P00366	527	N6-acetyllysine; alternate.	22076378	Swiss-Prot 1010711	K	Acetylation	IMRTAMKYNLGLD
DHE3_BOVIN	P00366	545	N6-acetyllysine; alternate.	22076378	Swiss-Prot 1010711	K	Acetylation	YVNAIEKVFRVYN
DHE3_HUMAN	P00367	480	N6-acetyllysine.	19608861	Swiss-Prot 1010711	K	Acetylation	LERKFGKHGGTIP
DHE4_HUMAN	P49448	415	N6-acetyllysine.	19608861	Swiss-Prot 1010711	K	Acetylation	TTPEADKIFLERN
DHE4_HUMAN	P49448	457	N6-acetyllysine.	19608861	Swiss-Prot 1010711	K	Acetylation	YGRLTFKYERDSN
DHE4_HUMAN	P49448	527	N6-acetyllysine.	19608861	Swiss-Prot 1010711	K	Acetylation	IMHTAMKYNLGLD
DHE4_HUMAN	P49448	545	N6-acetyllysine.	19608861	Swiss-Prot 1010711	K	Acetylation	YVNAIEKVFKVYS
DHSA_ECOLI	P0AC41	267	N6-acetyllysine.	18723842	Swiss-Prot 1010711	K	Acetylation	GGYLLNKHGERFM
DHSA_HUMAN	P31040	179	N6-acetyllysine.	19608861	Swiss-Prot 1010711	K	Acetylation	FGGQSLKFGKGGQ
DHSA_HUMAN	P31040	335	N6-acetyllysine.	19608861	Swiss-Prot 1010711	K	Acetylation	RYAPVAKDLASRD
DHSA_HUMAN	P31040	541	N6-acetyllysine.	19608861	Swiss-Prot 1010711	K	Acetylation	GCGKISKLYGDLK
DHSA_HUMAN	P31040	547	N6-acetyllysine.	19608861	Swiss-Prot 1010711	K	Acetylation	KLYGDLKHLKTFD
DHSA_HUMAN	P31040	608	N6-acetyllysine.	19608861	Swiss-Prot 1010711	K	Acetylation	DEYDYSKPIQGQQ
DHSA_MOUSE	Q8K2B3	179	N6-acetyllysine.	16916647	Swiss-Prot 1010711	K	Acetylation	FGGQSLKFGKGGQ
DHSA_MOUSE	Q8K2B3	423	N6-acetyllysine.	16916647	Swiss-Prot 1010711	K	Acetylation	YKGQVLKHVNGQD
DHSA_MOUSE	Q8K2B3	485	N6-acetyllysine.	16916647	Swiss-Prot 1010711	K	Acetylation	DKVPSIKANAGEE
DHSA_MOUSE	Q8K2B3	498	N6-acetyllysine.	16916647	Swiss-Prot 1010711	K	Acetylation	SVMNLDKLRFADG
DHSA_MOUSE	Q8K2B3	538	N6-acetyllysine.	16916647	Swiss-Prot 1010711	K	Acetylation	LQEGCEKISQLYG
DHSA_MOUSE	Q8K2B3	547	N6-acetyllysine.	16916647	Swiss-Prot 1010711	K	Acetylation	QLYGDLKHLKTFD
DHX15_HUMAN	O43143	132	N6-acetyllysine.	19608861	Swiss-Prot 1010711	K	Acetylation	RYYDILKKRLQLP
DHX15_HUMAN	O43143	488	N6-acetyllysine.	19608861	Swiss-Prot 1010711	K	Acetylation	FRLYTEKAYKTEM
DHX36_HUMAN	Q9H2U1	947	N6-acetyllysine.	19608861	Swiss-Prot 1010711	K	Acetylation	RIAHLVKELRKEL
DHX9_HUMAN	Q08211	191	N6-acetyllysine.	19608861	Swiss-Prot 1010711	K	Acetylation	LNQYFQKEKIQGE
DHX9_HUMAN	Q08211	199	N6-acetyllysine.	19608861	Swiss-Prot 1010711	K	Acetylation	KIQGEYKYTQVGP
DHX9_HUMAN	Q08211	1024	N6-acetyllysine.	19608861	Swiss-Prot 1010711	K	Acetylation	RNALIHKSSVNCP
DI3L2_HUMAN	Q8IYB7	252	N6-acetyllysine.	19608861	Swiss-Prot 1010711	K	Acetylation	AATGFLKLLADKN
DIAP1_HUMAN	O60610	1057	N6-acetyllysine.	19608861	Swiss-Prot 1010711	K	Acetylation	SAENLQKNLDQMK
DIAP1_HUMAN	O60610	1103	N6-acetyllysine.	19608861	Swiss-Prot 1010711	K	Acetylation	AQEQYNKLRMMHS
DJC13_HUMAN	O75165	84	N6-acetyllysine.	19608861	Swiss-Prot 1010711	K	Acetylation	KKSETLKFSTEHR
DLDH_ECOLI	P0A9P0	220	N6-acetyllysine.	18723842	Swiss-Prot 1010711	K	Acetylation	ADKDIVKVFTKRI
DLDH_HUMAN	P09622	143	N6-acetyllysine.	19608861	Swiss-Prot 1010711	K	Acetylation	GIAHLFKQNKVVH
DLDH_HUMAN	P09622	267	N6-acetyllysine.	19608861	Swiss-Prot 1010711	K	Acetylation	FQRILQKQGFKFK
DLDH_HUMAN	P09622	320	N6-acetyllysine.	19608861	Swiss-Prot 1010711	K	Acetylation	GRRPFTKNLGLEE
DLDH_HUMAN	P09622	410	N6-acetyllysine.	19608861	Swiss-Prot 1010711	K	Acetylation	KSEEQLKEEGIEY
DLDH_HUMAN	P09622	417	N6-acetyllysine.	19608861	Swiss-Prot 1010711	K	Acetylation	EEGIEYKVGKFPF
DLDH_HUMAN	P09622	420	N6-acetyllysine.	19608861	Swiss-Prot 1010711	K	Acetylation	IEYKVGKFPFAAN
DLDH_MOUSE	O08749	127	N6-acetyllysine.	16916647	Swiss-Prot 1010711	K	Acetylation	EKMMEQKHSAVKA
DLG3_HUMAN	Q92796	765	N6-acetyllysine.	19608861	Swiss-Prot 1010711	K	Acetylation	TYEQANKIYDKAM
DMXL2_HUMAN	Q8TDJ6	1049	N6-acetyllysine.	19608861	Swiss-Prot 1010711	K	Acetylation	KEIYHWKRWPLMN
DNAK_ECOLI	P0A6Y8	109	N6-acetyllysine.	18723842	Swiss-Prot 1010711	K	Acetylation	VEVKGQKMAPPQI
DNAK_ECOLI	P0A6Y8	245	N6-acetyllysine; alternate.	18723842	Swiss-Prot 1010711	K	Acetylation	YLVEEFKKDQGID
DNAK_ECOLI	P0A6Y8	304	N6-acetyllysine; alternate.	18723842	Swiss-Prot 1010711	K	Acetylation	IKVTRAKLESLVE
DNAK_ECOLI	P0A6Y8	421	N6-acetyllysine.	18723842	Swiss-Prot 1010711	K	Acetylation	NTTIPTKHSQVFS
DNAK_ECOLI	P0A6Y8	556	N6-acetyllysine.	18723842	Swiss-Prot 1010711	K	Acetylation	VEEAGDKLPADDK
DNJA1_HUMAN	P31689	44	N6-acetyllysine.	19608861	Swiss-Prot 1010711	K	Acetylation	NPNEGEKFKQISQ
DNJA1_HUMAN	P31689	66	N6-acetyllysine.	19608861	Swiss-Prot 1010711	K	Acetylation	KRELYDKGGEQAI
DNJB1_HUMAN	P25685	44	N6-acetyllysine.	19608861	Swiss-Prot 1010711	K	Acetylation	EPGAEEKFKEIAE
DNJC5_HUMAN	Q9H3Z4	41	N6-acetyllysine.	19608861	Swiss-Prot 1010711	K	Acetylation	YRKLALKYHPDKN
DNJC5_HUMAN	Q9H3Z4	56	N6-acetyllysine.	19608861	Swiss-Prot 1010711	K	Acetylation	NPEAADKFKEINN
DNJC8_HUMAN	O75937	146	N6-acetyllysine.	19608861	Swiss-Prot 1010711	K	Acetylation	QLKKEGKPTIVEE
DNLI3_HUMAN	P49916	316	N6-acetyllysine.	19608861	Swiss-Prot 1010711	K	Acetylation	LLPGVIKTVYNLN
DNM1L_HUMAN	O00429	283	N6-acetyllysine.	19608861	Swiss-Prot 1010711	K	Acetylation	ANRNGTKYLARTL
DNMT1_HUMAN	P26358	160	N6-acetyllysine.	21947282	Swiss-Prot 1010711	K	Acetylation	SPRITRKSTRQTT
DNMT1_HUMAN	P26358	173	N6-acetyllysine.	19608861	Swiss-Prot 1010711	K	Acetylation	ITSHFAKGPAKRK
DNMT1_HUMAN	P26358	188	N6-acetyllysine.	21947282	Swiss-Prot 1010711	K	Acetylation	EESERAKSDESIK
DNMT1_HUMAN	P26358	259	N6-acetyllysine.	21947282	Swiss-Prot 1010711	K	Acetylation	TPKQKLKEEPDRE
DNMT1_HUMAN	P26358	366	N6-acetyllysine.	21947282	Swiss-Prot 1010711	K	Acetylation	LDDPDLKYGQHPP
DNMT1_HUMAN	P26358	749	N6-acetyllysine.	21947282	Swiss-Prot 1010711	K	Acetylation	KKSYYKKVCIDAE
DNMT1_HUMAN	P26358	891	N6-acetyllysine.	21947282	Swiss-Prot 1010711	K	Acetylation	TEDNKFKFCVSCA
DNMT1_HUMAN	P26358	957	N6-acetyllysine.	21947282	Swiss-Prot 1010711	K	Acetylation	KLSSPVKRPRKEP
DNMT1_HUMAN	P26358	961	N6-acetyllysine.	21947282	Swiss-Prot 1010711	K	Acetylation	PVKRPRKEPVDED
DNMT1_HUMAN	P26358	975	N6-acetyllysine.	21947282	Swiss-Prot 1010711	K	Acetylation	YPEHYRKYSDYIK
DNMT1_HUMAN	P26358	1054	N6-acetyllysine.	21947282	Swiss-Prot 1010711	K	Acetylation	EAVVDFKAVQGRC
DNMT1_HUMAN	P26358	1111	N6-acetyllysine.	21947282	Swiss-Prot 1010711	K	Acetylation	SPGNKGKGKGKGK
DNMT1_HUMAN	P26358	1113	N6-acetyllysine.	16916647;19608861;21947282	Swiss-Prot 1010711	K	Acetylation	GNKGKGKGKGKGK
DNMT1_HUMAN	P26358	1115	N6-acetyllysine.	16916647;19608861;21947282	Swiss-Prot 1010711	K	Acetylation	KGKGKGKGKGKPK
DNMT1_HUMAN	P26358	1117	N6-acetyllysine; by EHMT2.	16916647;19608861;21947282	Swiss-Prot 1010711	K	Acetylation	KGKGKGKGKPKSQ
DNMT1_HUMAN	P26358	1349	N6-acetyllysine.	21947282	Swiss-Prot 1010711	K	Acetylation	VVVDDKKFVSNIT
DNMT1_HUMAN	P26358	1415	N6-acetyllysine.	21947282	Swiss-Prot 1010711	K	Acetylation	LRDHICKDMSALV
DNPEP_HUMAN	Q9ULA0	23	N6-acetyllysine.	19608861	Swiss-Prot 1010711	K	Acetylation	AAKELLKFVNRSP
DOC10_HUMAN	Q96BY6	834	N6-acetyllysine.	19608861	Swiss-Prot 1010711	K	Acetylation	HGGSDIKWVDGGK
DOC10_HUMAN	Q96BY6	1593	N6-acetyllysine.	19608861	Swiss-Prot 1010711	K	Acetylation	LYFFMRKNFEFNK
DOCK2_HUMAN	Q92608	67	N6-acetyllysine.	19608861	Swiss-Prot 1010711	K	Acetylation	KSFIHIKEVTVEK
DOCK2_HUMAN	Q92608	304	N6-acetyllysine.	19608861	Swiss-Prot 1010711	K	Acetylation	QIVRVGKMDLKDT
DOCK2_HUMAN	Q92608	738	N6-acetyllysine.	19608861	Swiss-Prot 1010711	K	Acetylation	PILRTLKALEYVF
DOCK2_HUMAN	Q92608	1058	N6-acetyllysine.	19608861	Swiss-Prot 1010711	K	Acetylation	YNKILNKYGDMRR
DOCK5_HUMAN	Q9H7D0	818	N6-acetyllysine.	19608861	Swiss-Prot 1010711	K	Acetylation	IKGAALKYLPSII
DOCK7_HUMAN	Q96N67	1962	N6-acetyllysine.	19608861	Swiss-Prot 1010711	K	Acetylation	ELHEQFKRKTILT
DOK3_HUMAN	Q7L591	477	N6-acetyllysine.	19608861	Swiss-Prot 1010711	K	Acetylation	QAGFKAKLVTLLS
DPM1_HUMAN	O60762	197	N6-acetyllysine.	19608861	Swiss-Prot 1010711	K	Acetylation	RKEVLEKLIEKCV
DPOD1_HUMAN	P28340	1007	N6-acetyllysine.	19608861	Swiss-Prot 1010711	K	Acetylation	GLLAFAKRRNCCI
DPOG2_HUMAN	Q9UHN1	288	N6-acetyllysine.	19608861	Swiss-Prot 1010711	K	Acetylation	EGRKGNKLYYNFP
DPOLQ_HUMAN	O75417	990	N6-acetyllysine.	19608861	Swiss-Prot 1010711	K	Acetylation	SIFRARKRASLDI
DPP9_HUMAN	Q86TI2	51	N6-acetyllysine.	19608861	Swiss-Prot 1010711	K	Acetylation	SGLIVNKAPHDFQ
DPY30_HUMAN	Q9C005	35	N6-acetyllysine.	19608861	Swiss-Prot 1010711	K	Acetylation	RIVENEKINAEKS
DPYD_HUMAN	Q12882	384	N6-acetyllysine.	19608861	Swiss-Prot 1010711	K	Acetylation	ELAKEEKCEFLPF
DSCR3_HUMAN	O14972	131	N6-acetyllysine.	19608861	Swiss-Prot 1010711	K	Acetylation	KRSLLAKDLTKTC
DTBP1_HUMAN	Q96EV8	31	N6-acetyllysine.	19608861	Swiss-Prot 1010711	K	Acetylation	DKSREAKVKSKPR
DTBP1_HUMAN	Q96EV8	33	N6-acetyllysine.	19608861	Swiss-Prot 1010711	K	Acetylation	SREAKVKSKPRTV
DTBP1_HUMAN	Q96EV8	35	N6-acetyllysine.	19608861	Swiss-Prot 1010711	K	Acetylation	EAKVKSKPRTVPF
DTD1_HUMAN	Q8TEA8	65	N6-acetyllysine.	19608861	Swiss-Prot 1010711	K	Acetylation	SGKHWSKSVMDKQ
DTX2_HUMAN	Q86UW9	249	N6-acetyllysine.	19608861	Swiss-Prot 1010711	K	Acetylation	AFAPYNKPSLSGA
DUT_HUMAN	P33316	179	N6-acetyllysine.	19608861	Swiss-Prot 1010711	K	Acetylation	RSGLAAKHFIDVG
DX39A_HUMAN	O00148	35	N6-acetyllysine.	19608861	Swiss-Prot 1010711	K	Acetylation	PPKKDIKGSYVSI
DX39A_HUMAN	O00148	187	N6-acetyllysine.	19608861	Swiss-Prot 1010711	K	Acetylation	NRSFSLKNVKHFV
DX39B_HUMAN	Q13838	36	N6-acetyllysine.	19608861	Swiss-Prot 1010711	K	Acetylation	PAKKDVKGSYVSI
DX39B_HUMAN	Q13838	53	N6-acetyllysine.	19608861	Swiss-Prot 1010711	K	Acetylation	FRDFLLKPELLRA
DX39B_HUMAN	Q13838	188	N6-acetyllysine.	19608861	Swiss-Prot 1010711	K	Acetylation	NKSLNLKHIKHFI
DYH5_HUMAN	Q8TE73	310	N6-acetyllysine.	19608861	Swiss-Prot 1010711	K	Acetylation	LKSPDVKAVLAVL
DYHC1_HUMAN	Q14204	371	N6-acetyllysine.	19608861	Swiss-Prot 1010711	K	Acetylation	RKIRNTKYPIQRA
DYHC1_HUMAN	Q14204	394	N6-acetyllysine.	19608861	Swiss-Prot 1010711	K	Acetylation	LSSQLLKVLGTRK
DYHC1_HUMAN	Q14204	754	N6-acetyllysine.	19608861	Swiss-Prot 1010711	K	Acetylation	KEVRNLKWLGFRV
DYHC1_HUMAN	Q14204	1125	N6-acetyllysine.	19608861	Swiss-Prot 1010711	K	Acetylation	KYDSWHKEVLSKF
DYHC1_HUMAN	Q14204	3480	N6-acetyllysine.	19608861	Swiss-Prot 1010711	K	Acetylation	RSTALLKSLSAER
DYHC1_HUMAN	Q14204	4283	N6-acetyllysine.	19608861	Swiss-Prot 1010711	K	Acetylation	SFDSEFKLACKVD
DYL1_HUMAN	P63167	36	N6-acetyllysine.	19608861	Swiss-Prot 1010711	K	Acetylation	EKYNIEKDIAAHI
DYN2_HUMAN	P50570	598	N6-acetyllysine.	19608861	Swiss-Prot 1010711	K	Acetylation	EQRNVYKDLRQIE
DYN3_HUMAN	Q9UQ16	604	N6-acetyllysine.	19608861	Swiss-Prot 1010711	K	Acetylation	EQRNVYKDYRFLE
DYR1B_HUMAN	Q9Y463	57	N6-acetyllysine.	19608861	Swiss-Prot 1010711	K	Acetylation	DLIKTYKHINEVY
E2AK4_HUMAN	Q9P2K8	1259	N6-acetyllysine.	19608861	Swiss-Prot 1010711	K	Acetylation	SLCRLYKFIEQKG
E2F1_HUMAN	Q01094	117	N6-acetyllysine.	10675335	Swiss-Prot 1010711	K	Acetylation	RGRHPGKGVKSPG
E2F1_HUMAN	Q01094	120	N6-acetyllysine.	10675335	Swiss-Prot 1010711	K	Acetylation	HPGKGVKSPGEKS
E2F1_HUMAN	Q01094	125	N6-acetyllysine.	10675335	Swiss-Prot 1010711	K	Acetylation	VKSPGEKSRYETS
E41L3_HUMAN	Q9Y2J2	405	N6-acetyllysine.	19608861	Swiss-Prot 1010711	K	Acetylation	FLTLGSKFRYSGR
EAF1_HUMAN	Q96JC9	150	N6-acetyllysine.	19608861	Swiss-Prot 1010711	K	Acetylation	PFRAPTKPPVGPK
EAF6_HUMAN	Q9HAF1	69	N6-acetyllysine.	19608861	Swiss-Prot 1010711	K	Acetylation	RYLTNQKNSNSKN
EAF6_HUMAN	Q9HAF1	74	N6-acetyllysine.	19608861	Swiss-Prot 1010711	K	Acetylation	QKNSNSKNDRRNR
EAF6_HUMAN	Q9HAF1	91	N6-acetyllysine.	19608861	Swiss-Prot 1010711	K	Acetylation	AERLFSKSSVTSA
ECH1_HUMAN	Q13011	83	N6-acetyllysine.	19608861	Swiss-Prot 1010711	K	Acetylation	KRNAMNKVFWREM
ECH1_HUMAN	Q13011	95	N6-acetyllysine.	19608861	Swiss-Prot 1010711	K	Acetylation	MVECFNKISRDAD
ECH1_HUMAN	Q13011	318	N6-acetyllysine.	19608861	Swiss-Prot 1010711	K	Acetylation	QATTENKELKTVT
ECHA_HUMAN	P40939	295	N6-acetyllysine.	19608861	Swiss-Prot 1010711	K	Acetylation	KVRKQTKGLYPAP
ECHA_HUMAN	P40939	303	N6-acetyllysine.	19608861	Swiss-Prot 1010711	K	Acetylation	LYPAPLKIIDVVK
ECHA_HUMAN	P40939	353	N6-acetyllysine.	19608861	Swiss-Prot 1010711	K	Acetylation	VLCKKNKFGAPQK
ECHA_HUMAN	P40939	359	N6-acetyllysine.	19608861	Swiss-Prot 1010711	K	Acetylation	KFGAPQKDVKHLA
ECHA_HUMAN	P40939	406	N6-acetyllysine.	19608861	Swiss-Prot 1010711	K	Acetylation	GQQQVFKGLNDKV
ECHA_HUMAN	P40939	505	N6-acetyllysine.	19608861	Swiss-Prot 1010711	K	Acetylation	YFSPVDKMQLLEI
ECHA_HUMAN	P40939	540	N6-acetyllysine.	19608861	Swiss-Prot 1010711	K	Acetylation	KVIIVVKDGPGFY
ECHA_HUMAN	P40939	644	N6-acetyllysine.	19608861	Swiss-Prot 1010711	K	Acetylation	IYQEGVKRKDLNS
ECHA_MOUSE	Q8BMS1	129	N6-acetyllysine.	16916647	Swiss-Prot 1010711	K	Acetylation	GQRMFEKLEKSPK
ECHA_MOUSE	Q8BMS1	326	N6-acetyllysine.	16916647	Swiss-Prot 1010711	K	Acetylation	YLAESQKFGELAL
ECHA_MOUSE	Q8BMS1	350	N6-acetyllysine.	16916647	Swiss-Prot 1010711	K	Acetylation	NGQVLCKKNKFGA
ECHA_MOUSE	Q8BMS1	569	N6-acetyllysine.	16916647	Swiss-Prot 1010711	K	Acetylation	QEGVDPKKLDALT
ECHA_MOUSE	Q8BMS1	728	N6-acetyllysine.	16916647	Swiss-Prot 1010711	K	Acetylation	DLYGAQKVVDRLR
ECHB_HUMAN	P55084	72	N6-acetyllysine.	19608861	Swiss-Prot 1010711	K	Acetylation	LSGTSYKDLMPHD
ECHB_HUMAN	P55084	188	N6-acetyllysine.	19608861	Swiss-Prot 1010711	K	Acetylation	LMLDLNKAKSMGQ
ECHB_MOUSE	Q99JY0	202	N6-acetyllysine.	16916647	Swiss-Prot 1010711	K	Acetylation	RLSLLSKFRLNFL
ECHB_MOUSE	Q99JY0	349	N6-acetyllysine.	16916647	Swiss-Prot 1010711	K	Acetylation	YVSQDPKDQLLLG
ECHM_HUMAN	P30084	118	N6-acetyllysine.	19608861	Swiss-Prot 1010711	K	Acetylation	YSSKFLKHWDHLT
ECHM_MOUSE	Q8BH95	101	N6-acetyllysine.	16916647	Swiss-Prot 1010711	K	Acetylation	AAGADIKEMQNRT
ECHP_HUMAN	Q08426	165	N6-acetyllysine.	20167786	Swiss-Prot 1010711	K	Acetylation	LADEALKLGILDK
ECHP_HUMAN	Q08426	171	N6-acetyllysine.	20167786	Swiss-Prot 1010711	K	Acetylation	KLGILDKVVNSDP
ECHP_HUMAN	Q08426	346	N6-acetyllysine.	20167786	Swiss-Prot 1010711	K	Acetylation	ITSVLEKEASKMQ
ECHP_HUMAN	Q08426	584	N6-acetyllysine.	19608861;20167786	Swiss-Prot 1010711	K	Acetylation	GWYQYDKPLGRIH
ECHP_MOUSE	Q9DBM2	240	N6-acetyllysine.	16916647	Swiss-Prot 1010711	K	Acetylation	SVQASVKHPYEVA
ECHP_MOUSE	Q9DBM2	329	N6-acetyllysine.	16916647	Swiss-Prot 1010711	K	Acetylation	AVESDPKQLDTAK
ECI1_HUMAN	P42126	89	N6-acetyllysine.	19608861	Swiss-Prot 1010711	K	Acetylation	EKLENDKSFRGVI
ECI1_HUMAN	P42126	283	N6-acetyllysine.	19608861	Swiss-Prot 1010711	K	Acetylation	FVSFISKDSIQKS
ECI2_HUMAN	O75521	51	N6-acetyllysine.	19608861	Swiss-Prot 1010711	K	Acetylation	NSMNQVKLLKKDP
ECI2_HUMAN	O75521	92	N6-acetyllysine.	19608861	Swiss-Prot 1010711	K	Acetylation	DLINKAKWDAWNA
ECI2_MOUSE	Q9WUR2	60	N6-acetyllysine.	16916647	Swiss-Prot 1010711	K	Acetylation	DPGNEVKLRLYAL
ECO1_YEAST	P43605	223	N6-acetyllysine; by autocatalysis.	11864574	Swiss-Prot 1010711	K	Acetylation	VCRTARKLGIATK
EDC4_HUMAN	Q6P2E9	125	N6-acetyllysine.	19608861	Swiss-Prot 1010711	K	Acetylation	KIQPVAKYDWEQK
EDF1_HUMAN	O60869	123	N6-acetyllysine.	19608861	Swiss-Prot 1010711	K	Acetylation	NNQVLGKIERAIG
EF1A1_HUMAN	P68104	41	N6-acetyllysine.	19608861	Swiss-Prot 1010711	K	Acetylation	DKRTIEKFEKEAA
EF1A1_HUMAN	P68104	44	N6-acetyllysine.	19608861	Swiss-Prot 1010711	K	Acetylation	TIEKFEKEAAEMG
EF1A1_HUMAN	P68104	55	N6-acetyllysine.	19608861	Swiss-Prot 1010711	K	Acetylation	MGKGSFKYAWVLD
EF1A1_HUMAN	P68104	146	N6-acetyllysine.	19608861	Swiss-Prot 1010711	K	Acetylation	AYTLGVKQLIVGV
EF1A1_HUMAN	P68104	172	N6-acetyllysine.	19608861	Swiss-Prot 1010711	K	Acetylation	RYEEIVKEVSTYI
EF1A1_HUMAN	P68104	179	N6-acetyllysine.	19608861	Swiss-Prot 1010711	K	Acetylation	EVSTYIKKIGYNP
EF1A1_HUMAN	P68104	255	N6-acetyllysine.	19608861	Swiss-Prot 1010711	K	Acetylation	PLQDVYKIGGIGT
EF1A1_HUMAN	P68104	318	N6-acetyllysine; alternate.	16916647;19608861	Swiss-Prot 1010711	K	Acetylation	VKNVSVKDVRRGN
EF1A1_HUMAN	P68104	392	N6-acetyllysine.	19608861	Swiss-Prot 1010711	K	Acetylation	KLEDGPKFLKSGD
EF1A1_HUMAN	P68104	395	N6-acetyllysine.	19608861	Swiss-Prot 1010711	K	Acetylation	DGPKFLKSGDAAI
EF1A1_HUMAN	P68104	439	N6-acetyllysine.	19608861	Swiss-Prot 1010711	K	Acetylation	VAVGVIKAVDKKA
EF1A2_HUMAN	Q05639	179	N6-acetyllysine.	19608861	Swiss-Prot 1010711	K	Acetylation	EVSAYIKKIGYNP
EF1A2_HUMAN	Q05639	439	N6-acetyllysine.	19608861	Swiss-Prot 1010711	K	Acetylation	VAVGVIKNVEKKS
EF1B_HUMAN	P24534	7	N6-acetyllysine.	19608861	Swiss-Prot 1010711	K	Acetylation	MGFGDLKSPAGLQ
EF1B_HUMAN	P24534	60	N6-acetyllysine.	19608861	Swiss-Prot 1010711	K	Acetylation	RWYNHIKSYEKEK
EF1D_HUMAN	P29692	17	N6-acetyllysine.	19608861	Swiss-Prot 1010711	K	Acetylation	IWFDKFKYDDAER
EF1D_HUMAN	P29692	107	N6-acetyllysine.	19608861	Swiss-Prot 1010711	K	Acetylation	LQQAISKLEARLN
EF1D_HUMAN	P29692	117	N6-acetyllysine.	19608861	Swiss-Prot 1010711	K	Acetylation	RLNVLEKSSPGHR
EF1G_HUMAN	P26641	132	N6-acetyllysine.	19608861	Swiss-Prot 1010711	K	Acetylation	QATENAKEEVRRI
EF1G_HUMAN	P26641	147	N6-acetyllysine.	19608861	Swiss-Prot 1010711	K	Acetylation	LLDAYLKTRTFLV
EF2_HUMAN	P13639	235	N6-acetyllysine.	19608861	Swiss-Prot 1010711	K	Acetylation	AEMYVAKFAAKGE
EF2_HUMAN	P13639	239	N6-acetyllysine.	19608861	Swiss-Prot 1010711	K	Acetylation	VAKFAAKGEGQLG
EF2_HUMAN	P13639	272	N6-acetyllysine.	19608861	Swiss-Prot 1010711	K	Acetylation	FDPANGKFSKSAT
EF2_HUMAN	P13639	275	N6-acetyllysine.	19608861	Swiss-Prot 1010711	K	Acetylation	ANGKFSKSATSPE
EF2_HUMAN	P13639	318	N6-acetyllysine.	19608861	Swiss-Prot 1010711	K	Acetylation	TAKLIEKLDIKLD
EF2_HUMAN	P13639	445	N6-acetyllysine.	19608861	Swiss-Prot 1010711	K	Acetylation	KEDLYLKPIQRTI
EFG_ECOLI	P0A6M8	504	N6-acetyllysine.	18723842	Swiss-Prot 1010711	K	Acetylation	VTDVEGKHAKQSG
EFG_ECOLI	P0A6M8	643	N6-acetyllysine.	18723842	Swiss-Prot 1010711	K	Acetylation	RRRGMLKGQESEV
EFGM_HUMAN	Q96RP9	175	N6-acetyllysine.	19608861	Swiss-Prot 1010711	K	Acetylation	FLTFINKLDRMGS
EFHD2_HUMAN	Q96C19	233	N6-acetyllysine.	19608861	Swiss-Prot 1010711	K	Acetylation	QRKAAFKELQSTF
EFTU_HUMAN	P49411	79	N6-acetyllysine.	19608861	Swiss-Prot 1010711	K	Acetylation	LTAAITKILAEGG
EFTU_HUMAN	P49411	88	N6-acetyllysine.	19608861	Swiss-Prot 1010711	K	Acetylation	AEGGGAKFKKYEE
EFTU_HUMAN	P49411	256	N6-acetyllysine.	19608861	Swiss-Prot 1010711	K	Acetylation	PARDLEKPFLLPV
EFTU_HUMAN	P49411	418	N6-acetyllysine.	19608861	Swiss-Prot 1010711	K	Acetylation	QPMILEKGQRFTL
EFTU1_ECOLI	P0CE47	314	N6-acetyllysine.	18723842	Swiss-Prot 1010711	K	Acetylation	EVYILSKDEGGRH
EFTU2_ECOLI	P0CE48	314	N6-acetyllysine; alternate.	18723842	Swiss-Prot 1010711	K	Acetylation	EVYILSKDEGGRH
EHD4_HUMAN	Q9H223	327	N6-acetyllysine.	19608861	Swiss-Prot 1010711	K	Acetylation	MPSVFGKENKKRE
EI2BA_HUMAN	Q14232	35	N6-acetyllysine.	19608861	Swiss-Prot 1010711	K	Acetylation	TLLEFLKRDKGET
EIF1_HUMAN	P41567	58	N6-acetyllysine.	19608861	Swiss-Prot 1010711	K	Acetylation	DDYDKKKLVKAFK
EIF1_HUMAN	P41567	61	N6-acetyllysine.	19608861	Swiss-Prot 1010711	K	Acetylation	DKKKLVKAFKKKF
EIF1B_HUMAN	O60739	58	N6-acetyllysine.	19608861	Swiss-Prot 1010711	K	Acetylation	DDYDKKKLVKAFK
EIF1B_HUMAN	O60739	61	N6-acetyllysine.	19608861	Swiss-Prot 1010711	K	Acetylation	DKKKLVKAFKKKF
EIF3A_HUMAN	Q14152	68	N6-acetyllysine.	19608861	Swiss-Prot 1010711	K	Acetylation	RKSHLAKEGLYQY
EIF3B_HUMAN	P55884	209	N6-acetyllysine.	19608861	Swiss-Prot 1010711	K	Acetylation	LKNVIHKIFSKFG
EIF3B_HUMAN	P55884	288	N6-acetyllysine.	19608861	Swiss-Prot 1010711	K	Acetylation	PEKQPFKDLGNLR
EIF3B_HUMAN	P55884	364	N6-acetyllysine.	19608861	Swiss-Prot 1010711	K	Acetylation	ALWGGEKFKQIQR
EIF3B_HUMAN	P55884	436	N6-acetyllysine.	19608861	Swiss-Prot 1010711	K	Acetylation	KWSHDGKFFARMT
EIF3C_HUMAN	Q99613	558	N6-acetyllysine.	19608861	Swiss-Prot 1010711	K	Acetylation	CKYIYAKDRTDRI
EIF3E_HUMAN	P60228	275	N6-acetyllysine.	19608861	Swiss-Prot 1010711	K	Acetylation	KRRQVLKDLVKVI
EIF3F_HUMAN	O00303	238	N6-acetyllysine.	19608861	Swiss-Prot 1010711	K	Acetylation	FTPLTVKYAYYDT
EIF3I_HUMAN	Q13347	264	N6-acetyllysine.	19608861	Swiss-Prot 1010711	K	Acetylation	TSTRIGKFEARFF
EIF3L_HUMAN	Q9Y262	437	N6-acetyllysine.	19608861	Swiss-Prot 1010711	K	Acetylation	VHPNYHKEPFLQQ
EIF3L_HUMAN	Q9Y262	465	N6-acetyllysine.	19608861	Swiss-Prot 1010711	K	Acetylation	TIRSFLKLYTTMP
EIF3L_HUMAN	Q9Y262	549	N6-acetyllysine.	19608861	Swiss-Prot 1010711	K	Acetylation	FIRQIHKFEELNR
EIF3M_HUMAN	Q7L2H7	213	N6-acetyllysine.	19608861	Swiss-Prot 1010711	K	Acetylation	CIVRALKDPNAFL
EIF3M_HUMAN	Q7L2H7	254	N6-acetyllysine.	19608861	Swiss-Prot 1010711	K	Acetylation	KLASYVKFYQNNK
ELAB_ECOLI	P0AEH5	35	N6-acetyllysine.	18723842	Swiss-Prot 1010711	K	Acetylation	GDPADQKYVELKA
ELMO1_HUMAN	Q92556	100	N6-acetyllysine.	19608861	Swiss-Prot 1010711	K	Acetylation	SSSMDAKLEALKD
ELMO1_HUMAN	Q92556	105	N6-acetyllysine.	19608861	Swiss-Prot 1010711	K	Acetylation	AKLEALKDLASLS
ELOC_HUMAN	Q15369	32	N6-acetyllysine.	19608861	Swiss-Prot 1010711	K	Acetylation	GHEFIVKREHALT
ELYS_HUMAN	Q8WYP5	1017	N6-acetyllysine.	19608861	Swiss-Prot 1010711	K	Acetylation	LAIERAKPYHLST
EMC2_HUMAN	Q15006	255	N6-acetyllysine.	19608861	Swiss-Prot 1010711	K	Acetylation	TKKDNMKYASWAA
ENDD1_HUMAN	O94919	407	N6-acetyllysine.	19608861	Swiss-Prot 1010711	K	Acetylation	VLKVVAKVIRALL
ENL_HUMAN	Q03111	252	N6-acetyllysine.	19608861	Swiss-Prot 1010711	K	Acetylation	PPKAAFKEPKMAL
ENO_ECOLI	P0A6P9	257	N6-acetyllysine.	18723842	Swiss-Prot 1010711	K	Acetylation	EFYKDGKYVLAGE
ENOA_HUMAN	P06733	60	N6-acetyllysine.	19608861	Swiss-Prot 1010711	K	Acetylation	KTRYMGKGVSKAV
ENOA_HUMAN	P06733	64	N6-acetyllysine.	19608861	Swiss-Prot 1010711	K	Acetylation	MGKGVSKAVEHIN
ENOA_HUMAN	P06733	71	N6-acetyllysine.	16916647;19608861	Swiss-Prot 1010711	K	Acetylation	AVEHINKTIAPAL
ENOA_HUMAN	P06733	89	N6-acetyllysine.	19608861	Swiss-Prot 1010711	K	Acetylation	NVTEQEKIDKLMI
ENOA_HUMAN	P06733	126	N6-acetyllysine.	19608861	Swiss-Prot 1010711	K	Acetylation	KAGAVEKGVPLYR
ENOA_HUMAN	P06733	193	N6-acetyllysine.	19608861	Swiss-Prot 1010711	K	Acetylation	EVYHNLKNVIKEK
ENOA_HUMAN	P06733	199	N6-acetyllysine.	19608861	Swiss-Prot 1010711	K	Acetylation	KNVIKEKYGKDAT
ENOA_HUMAN	P06733	228	N6-acetyllysine.	19608861	Swiss-Prot 1010711	K	Acetylation	EGLELLKTAIGKA
ENOA_HUMAN	P06733	233	N6-acetyllysine; alternate.	19608861	Swiss-Prot 1010711	K	Acetylation	LKTAIGKAGYTDK
ENOA_HUMAN	P06733	256	N6-acetyllysine.	19608861	Swiss-Prot 1010711	K	Acetylation	EFFRSGKYDLDFK
ENOA_HUMAN	P06733	281	N6-acetyllysine.	19608861	Swiss-Prot 1010711	K	Acetylation	QLADLYKSFIKDY
ENOA_HUMAN	P06733	285	N6-acetyllysine.	19608861	Swiss-Prot 1010711	K	Acetylation	LYKSFIKDYPVVS
ENOA_HUMAN	P06733	406	N6-acetyllysine.	19608861	Swiss-Prot 1010711	K	Acetylation	RSERLAKYNQLLR
ENOA_HUMAN	P06733	420	N6-acetyllysine; alternate.	19608861	Swiss-Prot 1010711	K	Acetylation	EEELGSKAKFAGR
ENSA_HUMAN	O43768	63	N6-acetyllysine.	19608861	Swiss-Prot 1010711	K	Acetylation	RLQKGQKYFDSGD
EP300_HUMAN	Q09472	636	N6-acetyllysine.	19608861	Swiss-Prot 1010711	K	Acetylation	YHLLAEKIYKIQK
EP300_HUMAN	Q09472	977	N6-acetyllysine.	19608861	Swiss-Prot 1010711	K	Acetylation	QPSQEVKMEAKME
EP300_HUMAN	Q09472	981	N6-acetyllysine.	19608861	Swiss-Prot 1010711	K	Acetylation	EVKMEAKMEVDQP
EP300_HUMAN	Q09472	1020	N6-acetyllysine; alternate.	15632193	Swiss-Prot 1010711	K	Acetylation	ERSTELKTEIKEE
EP300_HUMAN	Q09472	1024	N6-acetyllysine; alternate.	15632193	Swiss-Prot 1010711	K	Acetylation	ELKTEIKEEEDQP
EP300_HUMAN	Q09472	1103	N6-acetyllysine.	19608861	Swiss-Prot 1010711	K	Acetylation	MDLSTIKRKLDTG
EP300_HUMAN	Q09472	1336	N6-acetyllysine; by autocatalysis.	17065153	Swiss-Prot 1010711	K	Acetylation	DKTVEVKPGMKAR
EP300_HUMAN	Q09472	1473	N6-acetyllysine; by autocatalysis.	17065153	Swiss-Prot 1010711	K	Acetylation	YKKMLDKAVSERI
EP300_HUMAN	Q09472	1499	N6-acetyllysine; by autocatalysis.	19608861	Swiss-Prot 1010711	K	Acetylation	DRLTSAKELPYFE
EP300_HUMAN	Q09472	1542	N6-acetyllysine; by autocatalysis.	19608861	Swiss-Prot 1010711	K	Acetylation	ESTDVTKGDSKNA
EP300_HUMAN	Q09472	1546	N6-acetyllysine; by autocatalysis.	19608861	Swiss-Prot 1010711	K	Acetylation	VTKGDSKNAKKKN
EP300_HUMAN	Q09472	1549	N6-acetyllysine; by autocatalysis.	19608861	Swiss-Prot 1010711	K	Acetylation	GDSKNAKKKNNKK
EP300_HUMAN	Q09472	1554	N6-acetyllysine; by autocatalysis.	16916647;19608861	Swiss-Prot 1010711	K	Acetylation	AKKKNNKKTSKNK
EP300_HUMAN	Q09472	1555	N6-acetyllysine; by autocatalysis.	16916647;19608861	Swiss-Prot 1010711	K	Acetylation	KKKNNKKTSKNKS
EP300_HUMAN	Q09472	1558	N6-acetyllysine; by autocatalysis.	16916647;19608861	Swiss-Prot 1010711	K	Acetylation	NNKKTSKNKSSLS
EP300_HUMAN	Q09472	1560	N6-acetyllysine; by autocatalysis.	16916647;19608861	Swiss-Prot 1010711	K	Acetylation	KKTSKNKSSLSRG
EP300_HUMAN	Q09472	1583	N6-acetyllysine.	19608861	Swiss-Prot 1010711	K	Acetylation	SNDLSQKLYATME
EP300_HUMAN	Q09472	1590	N6-acetyllysine.	19608861	Swiss-Prot 1010711	K	Acetylation	LYATMEKHKEVFF
EP300_HUMAN	Q09472	1674	N6-acetyllysine.	19608861	Swiss-Prot 1010711	K	Acetylation	YTCNECKHHVETR
EP400_HUMAN	Q96L91	1472	N6-acetyllysine.	19608861	Swiss-Prot 1010711	K	Acetylation	PVQYGQKPEGRTV
EP400_HUMAN	Q96L91	1553	N6-acetyllysine.	19608861	Swiss-Prot 1010711	K	Acetylation	SPAHPAKLRAQTT
EP400_HUMAN	Q96L91	1634	N6-acetyllysine.	19608861	Swiss-Prot 1010711	K	Acetylation	LQFQGSKFTLSHS
EP400_HUMAN	Q96L91	2349	N6-acetyllysine.	19608861	Swiss-Prot 1010711	K	Acetylation	QQVPFAKPLPTFA
EP400_HUMAN	Q96L91	2356	N6-acetyllysine.	19608861	Swiss-Prot 1010711	K	Acetylation	PLPTFAKPTAEPG
EPC1_HUMAN	Q9H2F5	512	N6-acetyllysine.	19608861	Swiss-Prot 1010711	K	Acetylation	SDKSFSKDLSQIL
ERCC5_HUMAN	P28715	8	N6-acetyllysine.	19608861	Swiss-Prot 1010711	K	Acetylation	GVQGLWKLLECSG
ERF3B_HUMAN	Q8IYD1	237	N6-acetyllysine.	19608861	Swiss-Prot 1010711	K	Acetylation	DKRTLEKYEREAK
ERF3B_HUMAN	Q8IYD1	325	N6-acetyllysine.	19608861	Swiss-Prot 1010711	K	Acetylation	FETGFEKGGQTRE
ERF3B_HUMAN	Q8IYD1	619	N6-acetyllysine.	19608861	Swiss-Prot 1010711	K	Acetylation	KTIAIGKVLKLVP
ERF3B_HUMAN	Q8IYD1	622	N6-acetyllysine.	19608861	Swiss-Prot 1010711	K	Acetylation	AIGKVLKLVPEKD
ERH_HUMAN	P84090	12	N6-acetyllysine.	19608861	Swiss-Prot 1010711	K	Acetylation	LLVQPTKRPEGRT
ERIC1_HUMAN	Q86X53	12	N6-acetyllysine.	19608861	Swiss-Prot 1010711	K	Acetylation	KHVFVEKVLQRLF
ERLN1_HUMAN	O75477	267	N6-acetyllysine.	19608861	Swiss-Prot 1010711	K	Acetylation	EYYAAHKYATSNK
ES1_HUMAN	P30042	164	N6-acetyllysine.	19608861	Swiss-Prot 1010711	K	Acetylation	EVERVLKEFHQAG
ES1_MOUSE	Q9D172	217	N6-acetyllysine.	16916647	Swiss-Prot 1010711	K	Acetylation	IKALGAKHCVKGV
ESA1_YEAST	Q08649	262	N6-acetyllysine; by autocatalysis.	22020126	Swiss-Prot 1010711	K	Acetylation	KLFLDHKTLYYDV
ESTD_HUMAN	P10768	39	N6-acetyllysine.	19608861	Swiss-Prot 1010711	K	Acetylation	AVYLPPKAETGKC
ESTD_HUMAN	P10768	200	N6-acetyllysine.	19608861	Swiss-Prot 1010711	K	Acetylation	TDQSKWKAYDATH
ESYT1_HUMAN	Q9BSJ8	817	N6-acetyllysine.	19608861	Swiss-Prot 1010711	K	Acetylation	PLRKGTKHLSPYA
ETFD_MOUSE	Q921G7	95	N6-acetyllysine.	16916647	Swiss-Prot 1010711	K	Acetylation	LAAEQGKDIRVCL
ETFD_MOUSE	Q921G7	152	N6-acetyllysine.	16916647	Swiss-Prot 1010711	K	Acetylation	FAILTEKHRIPVP
ETFD_MOUSE	Q921G7	222	N6-acetyllysine.	16916647	Swiss-Prot 1010711	K	Acetylation	NDVGIQKDGAPKT
ETFD_MOUSE	Q921G7	343	N6-acetyllysine.	16916647	Swiss-Prot 1010711	K	Acetylation	REFQRWKHHPSIQ
ETHE1_HUMAN	O95571	66	N6-acetyllysine.	19608861	Swiss-Prot 1010711	K	Acetylation	RDAQLIKELGLRL
ETHE1_HUMAN	O95571	172	N6-acetyllysine.	19608861	Swiss-Prot 1010711	K	Acetylation	FQQGCAKTLYHSV
ETS1_HUMAN	P14921	8	N6-acetyllysine.	19608861	Swiss-Prot 1010711	K	Acetylation	KAAVDLKPTLTII
ETS1_HUMAN	P14921	15	N6-acetyllysine; alternate.	19608861	Swiss-Prot 1010711	K	Acetylation	PTLTIIKTEKVDL
ETS1_HUMAN	P14921	305	N6-acetyllysine.	19608861	Swiss-Prot 1010711	K	Acetylation	KPKGTFKDYVRDR
ETUD1_HUMAN	Q7Z2Z2	528	N6-acetyllysine.	19608861	Swiss-Prot 1010711	K	Acetylation	IFVLGPKYSPLEF
ETV3_HUMAN	P41162	388	N6-acetyllysine.	19608861	Swiss-Prot 1010711	K	Acetylation	VEPASEKDPESLR
ETV6_HUMAN	P41212	11	N6-acetyllysine.	19608861	Swiss-Prot 1010711	K	Acetylation	PAQCSIKQERISY
ETV6_HUMAN	P41212	302	N6-acetyllysine.	19608861	Swiss-Prot 1010711	K	Acetylation	GLHREGKPINLSH
EXO1_HUMAN	Q9UQ84	482	N6-acetyllysine.	18048416;19608861	Swiss-Prot 1010711	K	Acetylation	PPRTRNKFATFLQ
EXOC2_HUMAN	Q96KP1	454	N6-acetyllysine.	19608861	Swiss-Prot 1010711	K	Acetylation	RVAFVEKLTKLVL
EXOC3_HUMAN	O60645	39	N6-acetyllysine.	19608861	Swiss-Prot 1010711	K	Acetylation	RPDQLDKVEQYRR
EXOC4_HUMAN	Q96A65	9	N6-acetyllysine.	19608861	Swiss-Prot 1010711	K	Acetylation	AEAAGGKYRSTVS
EXOS2_HUMAN	Q13868	165	N6-acetyllysine.	19608861	Swiss-Prot 1010711	K	Acetylation	RSLKYGKLGQGVL
EXOS7_HUMAN	Q15024	116	N6-acetyllysine.	19608861	Swiss-Prot 1010711	K	Acetylation	YRIFNNKSSVDLK
EXOS9_HUMAN	Q06265	297	N6-acetyllysine.	19608861	Swiss-Prot 1010711	K	Acetylation	QRITAFKMEKAPI
EZRI_HUMAN	P15311	60	N6-acetyllysine.	19608861	Swiss-Prot 1010711	K	Acetylation	GFPTWLKLDKKVS
EZRI_HUMAN	P15311	139	N6-acetyllysine.	19608861	Swiss-Prot 1010711	K	Acetylation	KFGDYNKEVHKSG
F10A5_HUMAN	Q8NFI4	153	N6-acetyllysine.	19608861	Swiss-Prot 1010711	K	Acetylation	LAILYAKRASVFV
F124B_HUMAN	Q9H5Z6	200	N6-acetyllysine.	19608861	Swiss-Prot 1010711	K	Acetylation	GMSVDPKESSVLQ
F192A_HUMAN	Q9GZU8	139	N6-acetyllysine.	19608861	Swiss-Prot 1010711	K	Acetylation	EKKLTVKPIETKN
FA22E_HUMAN	B1AL46	649	N6-acetyllysine.	19608861	Swiss-Prot 1010711	K	Acetylation	LDSSSSKFAAGQG
FA83B_HUMAN	Q5T0W9	418	N6-acetyllysine.	19608861	Swiss-Prot 1010711	K	Acetylation	PPGNWKKPSDSLS
FABP5_HUMAN	Q01469	17	N6-acetyllysine.	19608861	Swiss-Prot 1010711	K	Acetylation	WRLVDSKGFDEYM
FAF2_HUMAN	Q96CS3	167	N6-acetyllysine.	19608861	Swiss-Prot 1010711	K	Acetylation	QALNDAKRELRFL
FAH2B_HUMAN	Q6P2I3	203	N6-acetyllysine.	19608861	Swiss-Prot 1010711	K	Acetylation	LTRRNGKQWLLGK
FAH2B_HUMAN	Q6P2I3	234	N6-acetyllysine.	19608861	Swiss-Prot 1010711	K	Acetylation	ADPHNLKICCRVN
FAKD1_HUMAN	Q53R41	360	N6-acetyllysine.	19608861	Swiss-Prot 1010711	K	Acetylation	RNSCLIKRVTSVL
FAKD5_HUMAN	Q7L8L6	507	N6-acetyllysine.	19608861	Swiss-Prot 1010711	K	Acetylation	LAQERTKFDLLKE
FAS_HUMAN	P49327	70	N6-acetyllysine.	19608861	Swiss-Prot 1010711	K	Acetylation	FFGVHPKQAHTMD
FAS_HUMAN	P49327	298	N6-acetyllysine.	19608861	Swiss-Prot 1010711	K	Acetylation	AHGTGTKVGDPQE
FAS_HUMAN	P49327	436	N6-acetyllysine.	19608861	Swiss-Prot 1010711	K	Acetylation	TPEAVQKLLEQGL
FAS_HUMAN	P49327	528	N6-acetyllysine.	19608861	Swiss-Prot 1010711	K	Acetylation	RSDEAVKPFGLKV
FAS_HUMAN	P49327	673	N6-acetyllysine.	19608861	Swiss-Prot 1010711	K	Acetylation	KEGVFAKEVRTGG
FAS_HUMAN	P49327	1704	N6-acetyllysine.	19608861	Swiss-Prot 1010711	K	Acetylation	TVGSAEKRAYLQA
FAS_HUMAN	P49327	1752	N6-acetyllysine.	19608861	Swiss-Prot 1010711	K	Acetylation	NSLAEEKLQASVR
FAS_HUMAN	P49327	1771	N6-acetyllysine.	19608861	Swiss-Prot 1010711	K	Acetylation	RFLEIGKFDLSQN
FAS_HUMAN	P49327	1847	N6-acetyllysine.	19608861	Swiss-Prot 1010711	K	Acetylation	RYMAQGKHIGKVV
FAS_HUMAN	P49327	1995	N6-acetyllysine.	19608861	Swiss-Prot 1010711	K	Acetylation	QDVCKPKYSGTLN
FBRL_HUMAN	P22087	205	N6-acetyllysine.	19608861	Swiss-Prot 1010711	K	Acetylation	DLINLAKKRTNII
FBX22_HUMAN	Q8NEZ5	194	N6-acetyllysine.	19608861	Swiss-Prot 1010711	K	Acetylation	QPFHFIKDPKNLT
FBXW2_HUMAN	Q9UKT8	298	N6-acetyllysine.	19608861	Swiss-Prot 1010711	K	Acetylation	ILLSADKYEIKIW
FCL_HUMAN	Q13630	147	N6-acetyllysine.	19608861	Swiss-Prot 1010711	K	Acetylation	FGYSYAKRMIDVQ
FEN1_HUMAN	P39748	80	N6-acetyllysine.	19608861	Swiss-Prot 1010711	K	Acetylation	MMENGIKPVYVFD
FEN1_HUMAN	P39748	267	N6-acetyllysine.	19608861	Swiss-Prot 1010711	K	Acetylation	RRLDPNKYPVPEN
FEN1_HUMAN	P39748	354	N6-acetyllysine.	11430825	Swiss-Prot 1010711	K	Acetylation	GSLSSAKRKEPEP
FGOP2_HUMAN	Q9NVK5	7	N6-acetyllysine.	19608861	Swiss-Prot 1010711	K	Acetylation	MSCTIEKALADAK
FIGL1_HUMAN	Q6PIW4	339	N6-acetyllysine.	19608861	Swiss-Prot 1010711	K	Acetylation	SRGILGKFVPPIP
FIP1_HUMAN	Q6UN15	294	N6-acetyllysine.	19608861	Swiss-Prot 1010711	K	Acetylation	ANSSVGKWQDRYG
FKB15_HUMAN	Q5T1M5	92	N6-acetyllysine.	19608861	Swiss-Prot 1010711	K	Acetylation	TNGQYVKQGKFGA
FKB1A_HUMAN	P62942	53	N6-acetyllysine.	19608861	Swiss-Prot 1010711	K	Acetylation	FKFMLGKQEVIRG
FKBP3_HUMAN	Q00688	160	N6-acetyllysine.	19608861	Swiss-Prot 1010711	K	Acetylation	KKKKNAKPLSFKV
FKBP3_HUMAN	Q00688	170	N6-acetyllysine.	19608861	Swiss-Prot 1010711	K	Acetylation	FKVGVGKVIRGWD
FKBP4_HUMAN	Q02790	274	N6-acetyllysine.	16916647	Swiss-Prot 1010711	K	Acetylation	EQSTIVKERGTVY
FKBP4_HUMAN	Q02790	282	N6-acetyllysine.	19608861	Swiss-Prot 1010711	K	Acetylation	RGTVYFKEGKYKQ
FKBP8_HUMAN	Q14318	348	N6-acetyllysine.	19608861	Swiss-Prot 1010711	K	Acetylation	IHAELSKLVKKHA
FLII_HUMAN	Q13045	21	N6-acetyllysine.	19608861	Swiss-Prot 1010711	K	Acetylation	LSGNDFKGGYFPE
FLNA_HUMAN	P21333	504	N6-acetyllysine.	19608861	Swiss-Prot 1010711	K	Acetylation	KETADFKVYTKGA
FLNA_HUMAN	P21333	508	N6-acetyllysine.	19608861	Swiss-Prot 1010711	K	Acetylation	DFKVYTKGAGSGE
FLNA_HUMAN	P21333	700	N6-acetyllysine.	19608861	Swiss-Prot 1010711	K	Acetylation	EFTVDAKHGGKAP
FLNA_HUMAN	P21333	781	N6-acetyllysine.	19608861	Swiss-Prot 1010711	K	Acetylation	YGPGVAKTGLKAH
FLNA_HUMAN	P21333	837	N6-acetyllysine.	19608861	Swiss-Prot 1010711	K	Acetylation	NDTFTVKYTPRGA
FLNA_HUMAN	P21333	891	N6-acetyllysine.	19608861	Swiss-Prot 1010711	K	Acetylation	TGVELGKPTHFTV
FLNA_HUMAN	P21333	994	N6-acetyllysine.	19608861	Swiss-Prot 1010711	K	Acetylation	DQEFTVKSKGAGG
FLNA_HUMAN	P21333	1538	N6-acetyllysine.	19608861	Swiss-Prot 1010711	K	Acetylation	RSPFKVKVLPTHD
FLNA_HUMAN	P21333	2607	N6-acetyllysine.	19608861	Swiss-Prot 1010711	K	Acetylation	CEEILVKHVGSRL
FLNA_HUMAN	P21333	2621	N6-acetyllysine.	19608861	Swiss-Prot 1010711	K	Acetylation	SVSYLLKDKGEYT
FLNB_HUMAN	O75369	681	N6-acetyllysine.	19608861	Swiss-Prot 1010711	K	Acetylation	AGKAPLKIFAQDG
FLNB_HUMAN	O75369	2170	N6-acetyllysine.	19608861	Swiss-Prot 1010711	K	Acetylation	VHTVSVKYRGQHV
FLNB_HUMAN	O75369	2576	N6-acetyllysine.	19608861	Swiss-Prot 1010711	K	Acetylation	NVTYVVKERGDYV
FNBP1_HUMAN	Q96RU3	27	N6-acetyllysine.	19608861	Swiss-Prot 1010711	K	Acetylation	GIDILEKYIKFVK
FNBP1_HUMAN	Q96RU3	66	N6-acetyllysine.	19608861	Swiss-Prot 1010711	K	Acetylation	KEEEEYKYTSCKA
FNBP1_HUMAN	Q96RU3	110	N6-acetyllysine.	19608861	Swiss-Prot 1010711	K	Acetylation	RYVQELKQERKSN
FNBP1_HUMAN	Q96RU3	132	N6-acetyllysine.	19608861	Swiss-Prot 1010711	K	Acetylation	HIETCWKQLESSK
FND3A_HUMAN	Q9Y2H6	384	N6-acetyllysine.	19608861	Swiss-Prot 1010711	K	Acetylation	RIANRTKNSLTLQ
FOCAD_HUMAN	Q5VW36	819	N6-acetyllysine.	19608861	Swiss-Prot 1010711	K	Acetylation	IPNFILKMYETNK
FPPS_HUMAN	P14324	123	N6-acetyllysine.	19608861	Swiss-Prot 1010711	K	Acetylation	YNAIGGKYNRGLT
FPPS_HUMAN	P14324	353	N6-acetyllysine.	19608861	Swiss-Prot 1010711	K	Acetylation	EQYQILKENYGQK
FRIL_HUMAN	P02792	98	N6-acetyllysine.	19608861	Swiss-Prot 1010711	K	Acetylation	KTPDAMKAAMALE
FSCN1_HUMAN	Q16658	471	N6-acetyllysine.	19608861	Swiss-Prot 1010711	K	Acetylation	VGGRYLKGDHAGV
FTO_HUMAN	Q9C0B1	216	N6-acetyllysine.	19608861	Swiss-Prot 1010711	K	Acetylation	QKMPYLKEEPYFG
FUBP2_HUMAN	Q92945	87	N6-acetyllysine.	19608861	Swiss-Prot 1010711	K	Acetylation	ARQIAAKIGGDAA
FUMB_ECOLI	P14407	192	N6-acetyllysine.	18723842	Swiss-Prot 1010711	K	Acetylation	GGGSANKTYLYQE
FUMH_HUMAN	P07954	66	N6-acetyllysine.	19608861	Swiss-Prot 1010711	K	Acetylation	LKVPNDKYYGAQT
FUMH_HUMAN	P07954	80	N6-acetyllysine.	19608861	Swiss-Prot 1010711	K	Acetylation	RSTMNFKIGGVTE
FUMH_HUMAN	P07954	94	N6-acetyllysine.	19608861	Swiss-Prot 1010711	K	Acetylation	MPTPVIKAFGILK
FUMH_HUMAN	P07954	256	N6-acetyllysine.	19608861	Swiss-Prot 1010711	K	Acetylation	GYVQQVKYAMTRI
FUMH_HUMAN	P07954	292	N6-acetyllysine.	19608861	Swiss-Prot 1010711	K	Acetylation	RIGFAEKVAAKVA
FUMH_MOUSE	P97807	63	N6-acetyllysine.	16916647	Swiss-Prot 1010711	K	Acetylation	LKVPTDKYYGAQT
FUMH_MOUSE	P97807	112	N6-acetyllysine.	16916647	Swiss-Prot 1010711	K	Acetylation	EYGLDPKIASAIM
FUMH_MOUSE	P97807	474	N6-acetyllysine.	16916647	Swiss-Prot 1010711	K	Acetylation	IAKTAHKNGSTLK
FXRD1_HUMAN	Q96CU9	272	N6-acetyllysine.	19608861	Swiss-Prot 1010711	K	Acetylation	IHEVHVKMDRSLE
FYB_HUMAN	O15117	149	N6-acetyllysine.	19608861	Swiss-Prot 1010711	K	Acetylation	NQDHDLKPLGPKS
FYB_HUMAN	O15117	265	N6-acetyllysine.	19608861	Swiss-Prot 1010711	K	Acetylation	FPGVVLKPAASRG
FYB_HUMAN	O15117	425	N6-acetyllysine.	19608861	Swiss-Prot 1010711	K	Acetylation	LPPRNIKPPFDLK
G3BP1_HUMAN	Q13283	376	N6-acetyllysine.	19608861	Swiss-Prot 1010711	K	Acetylation	RINSGGKLPNFGF
G3P_HUMAN	P04406	61	N6-acetyllysine.	19608861	Swiss-Prot 1010711	K	Acetylation	KFHGTVKAENGKL
G3P_HUMAN	P04406	186	N6-acetyllysine.	19608861	Swiss-Prot 1010711	K	Acetylation	AITATQKTVDGPS
G3P_HUMAN	P04406	194	N6-acetyllysine; alternate.	19608861	Swiss-Prot 1010711	K	Acetylation	VDGPSGKLWRDGR
G3P_HUMAN	P04406	219	N6-acetyllysine.	19608861	Swiss-Prot 1010711	K	Acetylation	AAKAVGKVIPELN
G3P_HUMAN	P04406	227	N6-acetyllysine.	19608861	Swiss-Prot 1010711	K	Acetylation	IPELNGKLTGMAF
G3P_HUMAN	P04406	254	N6-acetyllysine.	19608861	Swiss-Prot 1010711	K	Acetylation	RLEKPAKYDDIKK
G3P1_ECOLI	P0A9B2	132	N6-acetyllysine; alternate.	18723842	Swiss-Prot 1010711	K	Acetylation	NTPMFVKGANFDK
G3P1_ECOLI	P0A9B2	138	N6-acetyllysine.	18723842	Swiss-Prot 1010711	K	Acetylation	KGANFDKYAGQDI
G3P1_ECOLI	P0A9B2	192	N6-acetyllysine; alternate.	18723842	Swiss-Prot 1010711	K	Acetylation	VDGPSHKDWRGGR
G3P1_ECOLI	P0A9B2	249	N6-acetyllysine.	18723842	Swiss-Prot 1010711	K	Acetylation	LTVRLEKAATYEQ
G6PD_HUMAN	P11413	89	N6-acetyllysine.	19608861	Swiss-Prot 1010711	K	Acetylation	QSEPFFKATPEEK
G6PD_HUMAN	P11413	171	N6-acetyllysine.	19608861	Swiss-Prot 1010711	K	Acetylation	NRIIVEKPFGRDL
G6PD_HUMAN	P11413	386	N6-acetyllysine.	19608861	Swiss-Prot 1010711	K	Acetylation	IFHQQCKRNELVI
G6PD_HUMAN	P11413	403	N6-acetyllysine.	19608861	Swiss-Prot 1010711	K	Acetylation	NEAVYTKMMTKKP
G6PD_HUMAN	P11413	432	N6-acetyllysine.	19608861	Swiss-Prot 1010711	K	Acetylation	NRYKNVKLPDAYE
G6PD_HUMAN	P11413	497	N6-acetyllysine.	19608861	Swiss-Prot 1010711	K	Acetylation	EADELMKRVGFQY
G6PI_ECOLI	P0A6T1	80	N6-acetyllysine.	18723842	Swiss-Prot 1010711	K	Acetylation	DLAGAIKSMFSGE
G6PI_ECOLI	P0A6T1	228	N6-acetyllysine.	18723842	Swiss-Prot 1010711	K	Acetylation	ARDWFLKAAGDEK
G6PI_ECOLI	P0A6T1	234	N6-acetyllysine.	18723842	Swiss-Prot 1010711	K	Acetylation	KAAGDEKHVAKHF
G6PI_HUMAN	P06744	12	N6-acetyllysine.	19608861	Swiss-Prot 1010711	K	Acetylation	RDPQFQKLQQWYR
G6PI_HUMAN	P06744	142	N6-acetyllysine.	19608861	Swiss-Prot 1010711	K	Acetylation	VRSGDWKGYTGKT
GABT_MOUSE	P61922	318	N6-acetyllysine.	16916647	Swiss-Prot 1010711	K	Acetylation	LRDIARKHGCAFL
GAPD1_HUMAN	Q14C86	238	N6-acetyllysine.	19608861	Swiss-Prot 1010711	K	Acetylation	EKLFGEKGSDRFR
GATA1_CHICK	P17678	158	N6-acetyllysine; by EP300.	9859997	Swiss-Prot 1010711	K	Acetylation	KRLLVSKRAGTVC
GATA1_CHICK	P17678	214	N6-acetyllysine; by EP300.	9859997	Swiss-Prot 1010711	K	Acetylation	IQTRNRKVSSKGK
GATA1_CHICK	P17678	218	N6-acetyllysine; by EP300.	9859997	Swiss-Prot 1010711	K	Acetylation	NRKVSSKGKKRRP
GATA1_CHICK	P17678	220	N6-acetyllysine; by EP300.	9859997	Swiss-Prot 1010711	K	Acetylation	KVSSKGKKRRPPG
GATA1_MOUSE	P17679	246	N6-acetyllysine; by CREBBP.	10207073	Swiss-Prot 1010711	K	Acetylation	PLIRPKKRMIVSK
GATA1_MOUSE	P17679	252	N6-acetyllysine; by CREBBP.	10207073	Swiss-Prot 1010711	K	Acetylation	KRMIVSKRAGTQC
GATA1_MOUSE	P17679	312	N6-acetyllysine; by CREBBP.	10207073	Swiss-Prot 1010711	K	Acetylation	NRKASGKGKKKRG
GATB_HUMAN	O75879	181	N6-acetyllysine.	19608861	Swiss-Prot 1010711	K	Acetylation	QSQVIPKTVRIKQ
GATM_HUMAN	P50440	385	N6-acetyllysine.	19608861	Swiss-Prot 1010711	K	Acetylation	IQKMFEKLGITTI
GBLP_HUMAN	P63244	130	N6-acetyllysine.	19608861	Swiss-Prot 1010711	K	Acetylation	SRDKTIKLWNTLG
GBP4_HUMAN	Q96PP9	404	N6-acetyllysine.	16916647	Swiss-Prot 1010711	K	Acetylation	LVDTIEKKKGDFV
GBRL2_HUMAN	P60520	24	N6-acetyllysine.	19608861	Swiss-Prot 1010711	K	Acetylation	SAKIRAKYPDRVP
GCP2_HUMAN	Q9BSJ2	827	N6-acetyllysine.	19608861	Swiss-Prot 1010711	K	Acetylation	TINKFDKNFSAHL
GDAP1_HUMAN	Q8TB36	203	N6-acetyllysine.	19608861	Swiss-Prot 1010711	K	Acetylation	LDHDNVKYLKKIL
GDIB_HUMAN	P50395	112	N6-acetyllysine.	19608861	Swiss-Prot 1010711	K	Acetylation	EGSFVYKGGKIYK
GDIB_HUMAN	P50395	269	N6-acetyllysine.	19608861	Swiss-Prot 1010711	K	Acetylation	GKVIGVKSEGEIA
GDIR1_HUMAN	P52565	105	N6-acetyllysine.	19608861	Swiss-Prot 1010711	K	Acetylation	KQSFVLKEGVEYR
GDIR1_HUMAN	P52565	127	N6-acetyllysine.	19608861	Swiss-Prot 1010711	K	Acetylation	EIVSGMKYIQHTY
GDIR1_HUMAN	P52565	141	N6-acetyllysine.	16916647;19608861	Swiss-Prot 1010711	K	Acetylation	KGVKIDKTDYMVG
GDIR1_HUMAN	P52565	178	N6-acetyllysine.	19608861	Swiss-Prot 1010711	K	Acetylation	RGSYSIKSRFTDD
GDIR2_HUMAN	P52566	21	N6-acetyllysine.	19608861	Swiss-Prot 1010711	K	Acetylation	DDELDSKLNYKPP
GDIR2_HUMAN	P52566	25	N6-acetyllysine.	19608861	Swiss-Prot 1010711	K	Acetylation	DSKLNYKPPPQKS
GDIR2_HUMAN	P52566	40	N6-acetyllysine.	19608861	Swiss-Prot 1010711	K	Acetylation	ELQEMDKDDESLI
GDIR2_HUMAN	P52566	47	N6-acetyllysine.	19608861	Swiss-Prot 1010711	K	Acetylation	DDESLIKYKKTLL
GDIR2_HUMAN	P52566	102	N6-acetyllysine.	19608861	Swiss-Prot 1010711	K	Acetylation	KETIVLKEGSEYR
GDIR2_HUMAN	P52566	124	N6-acetyllysine.	19608861	Swiss-Prot 1010711	K	Acetylation	DIVSGLKYVQHTY
GDIR2_HUMAN	P52566	175	N6-acetyllysine.	19608861	Swiss-Prot 1010711	K	Acetylation	RGTYHNKSFFTDD
GDS1_HUMAN	P52306	230	N6-acetyllysine.	19608861	Swiss-Prot 1010711	K	Acetylation	IAEELVKLFKKQI
GDS1_HUMAN	P52306	421	N6-acetyllysine.	19608861	Swiss-Prot 1010711	K	Acetylation	MPPVQFKLLGTLR
GEMI_HUMAN	O75496	27	N6-acetyllysine.	19608861	Swiss-Prot 1010711	K	Acetylation	VPRRTLKMIQPSA
GEMI5_HUMAN	Q8TEQ6	1363	N6-acetyllysine.	19608861	Swiss-Prot 1010711	K	Acetylation	KELFSEKHASLQN
GGPPS_HUMAN	O95749	25	N6-acetyllysine.	19608861	Swiss-Prot 1010711	K	Acetylation	LLQLPGKQVRTKL
GIMA4_HUMAN	Q9NUV9	262	N6-acetyllysine.	19608861	Swiss-Prot 1010711	K	Acetylation	REEYEEKIRKLED
GLGB_HUMAN	Q04446	68	N6-acetyllysine.	19608861	Swiss-Prot 1010711	K	Acetylation	NEGGIDKFSRGYE
GLO2_HUMAN	Q16775	229	N6-acetyllysine.	19608861	Swiss-Prot 1010711	K	Acetylation	YTINNLKFARHVE
GLSA1_ECOLI	P77454	294	N6-acetyllysine.	18723842	Swiss-Prot 1010711	K	Acetylation	NSVRGQKMVASVA
GLSK_HUMAN	O94925	311	N6-acetyllysine.	19608861	Swiss-Prot 1010711	K	Acetylation	VHRYVGKEPSGLR
GLYA_ECOLI	P0A825	54	N6-acetyllysine.	18723842	Swiss-Prot 1010711	K	Acetylation	GSQLTNKYAEGYP
GLYA_ECOLI	P0A825	250	N6-acetyllysine; alternate.	18723842	Swiss-Prot 1010711	K	Acetylation	GSEELYKKLNSAV
GLYA_ECOLI	P0A825	285	N6-acetyllysine.	18723842	Swiss-Prot 1010711	K	Acetylation	AMEPEFKTYQQQV
GLYA_ECOLI	P0A825	354	N6-acetyllysine; alternate.	18723842	Swiss-Prot 1010711	K	Acetylation	SVPNDPKSPFVTS
GLYA_ECOLI	P0A825	375	N6-acetyllysine.	18723842	Swiss-Prot 1010711	K	Acetylation	ITRRGFKEAEAKE
GLYAL_MOUSE	Q5FW57	83	N6-acetyllysine.	16916647	Swiss-Prot 1010711	K	Acetylation	IYSKDPKHCLEFL
GLYAT_MOUSE	Q91XE0	20	N6-acetyllysine.	16916647	Swiss-Prot 1010711	K	Acetylation	LEKSLRKYLPESL
GLYC_HUMAN	P34896	271	N6-acetyllysine.	19608861	Swiss-Prot 1010711	K	Acetylation	GMIFYRKGVKSVD
GLYM_HUMAN	P34897	103	N6-acetyllysine.	19608861	Swiss-Prot 1010711	K	Acetylation	SEGYPGKRYYGGA
GLYM_HUMAN	P34897	181	N6-acetyllysine.	19608861	Swiss-Prot 1010711	K	Acetylation	GYMSDVKRISATS
GLYM_HUMAN	P34897	196	N6-acetyllysine.	19608861	Swiss-Prot 1010711	K	Acetylation	FESMPYKLNPKTG
GLYM_HUMAN	P34897	269	N6-acetyllysine.	19608861	Swiss-Prot 1010711	K	Acetylation	VIPSPFKHADIVT
GLYM_HUMAN	P34897	297	N6-acetyllysine.	19608861	Swiss-Prot 1010711	K	Acetylation	FYRKGVKAVDPKT
GLYM_HUMAN	P34897	356	N6-acetyllysine.	19608861	Swiss-Prot 1010711	K	Acetylation	YSLQVLKNARAMA
GLYM_HUMAN	P34897	464	N6-acetyllysine.	19608861	Swiss-Prot 1010711	K	Acetylation	VKSKTAKLQDFKS
GLYM_HUMAN	P34897	469	N6-acetyllysine.	19608861	Swiss-Prot 1010711	K	Acetylation	AKLQDFKSFLLKD
GLYM_HUMAN	P34897	474	N6-acetyllysine.	19608861	Swiss-Prot 1010711	K	Acetylation	FKSFLLKDSETSQ
GLYR1_HUMAN	Q49A26	25	N6-acetyllysine.	19608861	Swiss-Prot 1010711	K	Acetylation	YPPWPGKIVNPPK
GMFG_HUMAN	O60234	119	N6-acetyllysine.	19608861	Swiss-Prot 1010711	K	Acetylation	QTAELTKVFEIRT
GMPR2_HUMAN	Q9P2T1	13	N6-acetyllysine.	19608861	Swiss-Prot 1010711	K	Acetylation	DVKLDFKDVLLRP
GMPR2_HUMAN	Q9P2T1	291	N6-acetyllysine.	19608861	Swiss-Prot 1010711	K	Acetylation	YRASEGKTVEVPF
GNAQ_HUMAN	P50148	102	N6-acetyllysine.	19608861	Swiss-Prot 1010711	K	Acetylation	TLKIPYKYEHNKA
GNL3_HUMAN	Q9BVP2	79	N6-acetyllysine.	19608861	Swiss-Prot 1010711	K	Acetylation	ELKQQQKLDRQKE
GNL3L_HUMAN	Q9NVN8	502	N6-acetyllysine.	19608861	Swiss-Prot 1010711	K	Acetylation	HQMGWAKRNVDHR
GNPAT_HUMAN	O15228	643	N6-acetyllysine.	19608861	Swiss-Prot 1010711	K	Acetylation	RLGVVEKKKINNN
GNPI1_HUMAN	P46926	64	N6-acetyllysine.	19608861	Swiss-Prot 1010711	K	Acetylation	NGDLSFKYVKTFN
GPDM_HUMAN	P43304	634	N6-acetyllysine.	19608861	Swiss-Prot 1010711	K	Acetylation	YKKRFHKFDADQK
GPMA_ECOLI	P62707	18	N6-acetyllysine.	18723842	Swiss-Prot 1010711	K	Acetylation	GESQWNKENRFTG
GPMA_ECOLI	P62707	100	N6-acetyllysine.	18723842	Swiss-Prot 1010711	K	Acetylation	ALQGLNKAETAEK
GPMA_ECOLI	P62707	106	N6-acetyllysine.	18723842	Swiss-Prot 1010711	K	Acetylation	KAETAEKYGDEQV
GPTC8_HUMAN	Q9UKJ3	1142	N6-acetyllysine.	19608861	Swiss-Prot 1010711	K	Acetylation	PPSLGNKPVLPLI
GPX1_MOUSE	P11352	146	N6-acetyllysine.	16916647	Swiss-Prot 1010711	K	Acetylation	ALMTDPKYIIWSP
GPX4_HUMAN	P36969	47	N6-acetyllysine.	19608861	Swiss-Prot 1010711	K	Acetylation	MHEFSAKDIDGHM
GRAP2_HUMAN	O75791	106	N6-acetyllysine.	19608861	Swiss-Prot 1010711	K	Acetylation	DDVQHFKVMRDNK
GRB2_HUMAN	P62993	50	N6-acetyllysine.	19608861	Swiss-Prot 1010711	K	Acetylation	KDGFIPKNYIEMK
GRB2_HUMAN	P62993	109	N6-acetyllysine.	19608861	Swiss-Prot 1010711	K	Acetylation	NDVQHFKVLRDGA
GRCA_ECOLI	P68066	48	N6-acetyllysine.	18723842	Swiss-Prot 1010711	K	Acetylation	EVVAVSKLGDIEY
GRCA_ECOLI	P68066	88	N6-acetyllysine.	18723842	Swiss-Prot 1010711	K	Acetylation	TLEDAVKHPEKYP
GRCA_ECOLI	P68066	92	N6-acetyllysine.	18723842	Swiss-Prot 1010711	K	Acetylation	AVKHPEKYPQLTI
GRP75_HUMAN	P38646	135	N6-acetyllysine.	19608861	Swiss-Prot 1010711	K	Acetylation	DDPEVQKDIKNVP
GRP75_HUMAN	P38646	138	N6-acetyllysine.	19608861	Swiss-Prot 1010711	K	Acetylation	EVQKDIKNVPFKI
GRP75_HUMAN	P38646	143	N6-acetyllysine.	19608861	Swiss-Prot 1010711	K	Acetylation	IKNVPFKIVRASN
GRP75_HUMAN	P38646	234	N6-acetyllysine.	19608861	Swiss-Prot 1010711	K	Acetylation	LAYGLDKSEDKVI
GRP75_HUMAN	P38646	288	N6-acetyllysine.	19608861	Swiss-Prot 1010711	K	Acetylation	LLRHIVKEFKRET
GRP75_HUMAN	P38646	300	N6-acetyllysine.	19608861	Swiss-Prot 1010711	K	Acetylation	TGVDLTKDNMALQ
GRP75_HUMAN	P38646	345	N6-acetyllysine.	19608861	Swiss-Prot 1010711	K	Acetylation	PKHLNMKLTRAQF
GRP75_HUMAN	P38646	567	N6-acetyllysine.	19608861	Swiss-Prot 1010711	K	Acetylation	MVKNAEKYAEEDR
GRP75_HUMAN	P38646	646	N6-acetyllysine.	19608861	Swiss-Prot 1010711	K	Acetylation	LQQASLKLFEMAY
GRP75_MOUSE	P38647	288	N6-acetyllysine.	16916647	Swiss-Prot 1010711	K	Acetylation	LLRHIVKEFKRET
GRP75_MOUSE	P38647	300	N6-acetyllysine.	16916647	Swiss-Prot 1010711	K	Acetylation	TGVDLTKDNMALQ
GRP75_MOUSE	P38647	360	N6-acetyllysine.	16916647	Swiss-Prot 1010711	K	Acetylation	IVTDLIKRTIAPC
GRP78_HUMAN	P11021	268	N6-acetyllysine.	19608861	Swiss-Prot 1010711	K	Acetylation	VMEHFIKLYKKKT
GRPE1_HUMAN	Q9HAV7	157	N6-acetyllysine.	19608861	Swiss-Prot 1010711	K	Acetylation	IQKVFTKHGLLKL
GRPE2_HUMAN	Q8TAA5	142	N6-acetyllysine.	19608861	Swiss-Prot 1010711	K	Acetylation	QKLTLEKVFRGLL
GSCR1_HUMAN	Q9NZM4	1057	N6-acetyllysine.	19608861	Swiss-Prot 1010711	K	Acetylation	ASSGPGKPSGLQY
GSE1_HUMAN	Q14687	496	N6-acetyllysine.	19608861	Swiss-Prot 1010711	K	Acetylation	RTNEEEKWLARQR
GSE1_HUMAN	Q14687	739	N6-acetyllysine.	19608861	Swiss-Prot 1010711	K	Acetylation	RRRLVSKLDLEER
GSH0_HUMAN	P48507	263	N6-acetyllysine.	19608861	Swiss-Prot 1010711	K	Acetylation	RGIIKSKGYILQA
GSTK1_HUMAN	Q9Y2Q3	71	N6-acetyllysine.	19608861	Swiss-Prot 1010711	K	Acetylation	YMANDLKLLRHHL
GSTK1_HUMAN	Q9Y2Q3	169	N6-acetyllysine.	19608861	Swiss-Prot 1010711	K	Acetylation	KVKNQLKETTEAA
GSTK1_MOUSE	Q9DCM2	93	N6-acetyllysine.	16916647	Swiss-Prot 1010711	K	Acetylation	FFGETVKKGSINA
GSTM5_HUMAN	P46439	126	N6-acetyllysine.	19608861	Swiss-Prot 1010711	K	Acetylation	FEKLKPKYLEELP
GSTO1_HUMAN	P78417	57	N6-acetyllysine.	19608861	Swiss-Prot 1010711	K	Acetylation	VININLKNKPEWF
GSTO1_HUMAN	P78417	122	N6-acetyllysine.	19608861	Swiss-Prot 1010711	K	Acetylation	ILELFSKVPSLVG
GSTO1_HUMAN	P78417	143	N6-acetyllysine.	19608861	Swiss-Prot 1010711	K	Acetylation	EDYAGLKEEFRKE
GSTO1_HUMAN	P78417	148	N6-acetyllysine.	19608861	Swiss-Prot 1010711	K	Acetylation	LKEEFRKEFTKLE
GSTO1_HUMAN	P78417	152	N6-acetyllysine.	19608861	Swiss-Prot 1010711	K	Acetylation	FRKEFTKLEEVLT
GSTP1_HUMAN	P09211	121	N6-acetyllysine.	19608861	Swiss-Prot 1010711	K	Acetylation	GKDDYVKALPGQL
GSTP1_HUMAN	P09211	128	N6-acetyllysine.	19608861	Swiss-Prot 1010711	K	Acetylation	ALPGQLKPFETLL
GUAA_HUMAN	P49915	9	N6-acetyllysine.	19608861	Swiss-Prot 1010711	K	Acetylation	LCNGDSKLENAGG
GUAA_HUMAN	P49915	416	N6-acetyllysine.	19608861	Swiss-Prot 1010711	K	Acetylation	PLKDFHKDEVRIL
H11_HUMAN	Q02539	88	N6-acetyllysine.	19608861	Swiss-Prot 1010711	K	Acetylation	RIKLGIKSLVSKG
H14_HUMAN	P10412	17	N6-acetyllysine.	19608861	Swiss-Prot 1010711	K	Acetylation	APAPAEKTPVKKK
H14_HUMAN	P10412	26	N6-acetyllysine; alternate.	15469825	Swiss-Prot 1010711	K	Acetylation	VKKKARKSAGAAK
H14_HUMAN	P10412	46	N6-acetyllysine.	19608861	Swiss-Prot 1010711	K	Acetylation	VSELITKAVAASK
H15_HUMAN	P16401	93	N6-acetyllysine.	19608861	Swiss-Prot 1010711	K	Acetylation	LKSLVSKGTLVQT
H15_HUMAN	P16401	109	N6-acetyllysine.	19608861	Swiss-Prot 1010711	K	Acetylation	GASGSFKLNKKAA
H15_HUMAN	P16401	168	N6-acetyllysine.	19608861	Swiss-Prot 1010711	K	Acetylation	PAAAGVKKVAKSP
H15_HUMAN	P16401	209	N6-acetyllysine.	19608861	Swiss-Prot 1010711	K	Acetylation	PKAAKPKAAKPKA
H1BP3_HUMAN	Q53T59	337	N6-acetyllysine.	19608861	Swiss-Prot 1010711	K	Acetylation	KPPVAAKPVIPRK
H1X_HUMAN	Q92522	47	N6-acetyllysine.	19608861	Swiss-Prot 1010711	K	Acetylation	KKNQPGKYSQLVV
H1X_HUMAN	Q92522	179	N6-acetyllysine.	19608861	Swiss-Prot 1010711	K	Acetylation	KKGAGAKKDKGGK
H1X_HUMAN	Q92522	180	N6-acetyllysine.	19608861	Swiss-Prot 1010711	K	Acetylation	KGAGAKKDKGGKA
H1X_HUMAN	Q92522	182	N6-acetyllysine.	19608861	Swiss-Prot 1010711	K	Acetylation	AGAKKDKGGKAKK
H1X_HUMAN	Q92522	185	N6-acetyllysine.	19608861	Swiss-Prot 1010711	K	Acetylation	KKDKGGKAKKTAA
H2A_CAEEL	P09588	9	N6-acetyllysine; partial.	3606579	Swiss-Prot 1010711	K	Acetylation	GRGKGGKAKTGGK
H2A_CAEEL	P09588	11	N6-acetyllysine; partial.	3606579	Swiss-Prot 1010711	K	Acetylation	GKGGKAKTGGKAK
H2A1_TETPY	P02274	13	N6-acetyllysine.	6706903	Swiss-Prot 1010711	K	Acetylation	GGKAKGKTASSKQ
H2A1_YEAST	P04911	8	N6-acetyllysine.	10082517;11545749	Swiss-Prot 1010711	K	Acetylation	SGGKGGKAGSAAK
H2A2_YEAST	P04912	8	N6-acetyllysine.	10082517;11545749	Swiss-Prot 1010711	K	Acetylation	SGGKGGKAGSAAK
H2A3_CHICK	P35062	10	N6-acetyllysine.	12450536	Swiss-Prot 1010711	K	Acetylation	RGKQGGKARAKAK
H2A3_HUMAN	Q7L7L0	10	N6-acetyllysine.	19608861	Swiss-Prot 1010711	K	Acetylation	RGKQGGKARAKAK
H2A3_HUMAN	Q7L7L0	96	N6-acetyllysine.	19608861	Swiss-Prot 1010711	K	Acetylation	NDEELNKLLGRVT
H2A4_CHICK	P02263	10	N6-acetyllysine.	12450536	Swiss-Prot 1010711	K	Acetylation	RGKQGGKARAKAK
H2AJ_HUMAN	Q9BTM1	96	N6-acetyllysine.	19608861	Swiss-Prot 1010711	K	Acetylation	NDEELNKLLGKVT
H2AV_CHICK	P02272	8	N6-acetyllysine.	16204459	Swiss-Prot 1010711	K	Acetylation	AGGKAGKDSGKAK
H2AV_CHICK	P02272	12	N6-acetyllysine.	16204459	Swiss-Prot 1010711	K	Acetylation	AGKDSGKAKAKAV
H2AV_HUMAN	Q71UI9	8	N6-acetyllysine.	16916647	Swiss-Prot 1010711	K	Acetylation	AGGKAGKDSGKAK
H2AV_HUMAN	Q71UI9	12	N6-acetyllysine.	16916647	Swiss-Prot 1010711	K	Acetylation	AGKDSGKAKAKAV
H2AV_HUMAN	Q71UI9	14	N6-acetyllysine.	16916647	Swiss-Prot 1010711	K	Acetylation	KDSGKAKAKAVSR
H2AV_MOUSE	Q3THW5	8	N6-acetyllysine.	16204459	Swiss-Prot 1010711	K	Acetylation	AGGKAGKDSGKAK
H2AV_MOUSE	Q3THW5	12	N6-acetyllysine.	16204459	Swiss-Prot 1010711	K	Acetylation	AGKDSGKAKAKAV
H2AV_TETTS	P08992	8	N6-acetyllysine.	3944120;11430834	Swiss-Prot 1010711	K	Acetylation	AGGKGGKGGKGGK
H2AV_TETTS	P08992	11	N6-acetyllysine.	3944120;11430834	Swiss-Prot 1010711	K	Acetylation	KGGKGGKGGKGGK
H2AV_TETTS	P08992	14	N6-acetyllysine.	3944120;11430834	Swiss-Prot 1010711	K	Acetylation	KGGKGGKGGKVGG
H2AV_TETTS	P08992	17	N6-acetyllysine.	3944120;11430834	Swiss-Prot 1010711	K	Acetylation	KGGKGGKVGGAKN
H2AV_TETTS	P08992	22	N6-acetyllysine.	3944120;11430834	Swiss-Prot 1010711	K	Acetylation	GKVGGAKNKKTPQ
H2AW_HUMAN	Q9P0M6	12	N6-acetyllysine.	19608861	Swiss-Prot 1010711	K	Acetylation	GKKKMSKLSRSAR
H2AX_HUMAN	P16104	10	N6-acetyllysine.	19608861	Swiss-Prot 1010711	K	Acetylation	RGKTGGKARAKAK
H2AX_MOUSE	P27661	37	N6-acetyllysine; by CREBBP and EP300.	20488183	Swiss-Prot 1010711	K	Acetylation	VHRLLRKGHYAER
H2AX_TETPY	P02273	13	N6-acetyllysine.	6706903	Swiss-Prot 1010711	K	Acetylation	GGKAKGKTASSKQ
H2AX_TETTS	P35064	9	N6-acetyllysine.	12665578	Swiss-Prot 1010711	K	Acetylation	TTGKGGKAKGKTA
H2AX_TETTS	P35064	11	N6-acetyllysine.	12665578	Swiss-Prot 1010711	K	Acetylation	GKGGKAKGKTASS
H2AX_TETTS	P35064	13	N6-acetyllysine.	12665578	Swiss-Prot 1010711	K	Acetylation	GGKAKGKTASSKQ
H2AX_TETTS	P35064	18	N6-acetyllysine.	12665578	Swiss-Prot 1010711	K	Acetylation	GKTASSKQVSRSA
H2AZ_HUMAN	P0C0S5	8	N6-acetyllysine.	16319397;16627869;16916647;19608861	Swiss-Prot 1010711	K	Acetylation	AGGKAGKDSGKAK
H2AZ_HUMAN	P0C0S5	12	N6-acetyllysine.	16627869;16916647;19608861	Swiss-Prot 1010711	K	Acetylation	AGKDSGKAKTKAV
H2AZ_HUMAN	P0C0S5	14	N6-acetyllysine.	16916647;19608861	Swiss-Prot 1010711	K	Acetylation	KDSGKAKTKAVSR
H2AZ_YEAST	Q12692	9	N6-acetyllysine.	16543222;16543223	Swiss-Prot 1010711	K	Acetylation	GKAHGGKGKSGAK
H2AZ_YEAST	Q12692	11	N6-acetyllysine.	16543222;16543223	Swiss-Prot 1010711	K	Acetylation	AHGGKGKSGAKDS
H2AZ_YEAST	Q12692	15	N6-acetyllysine.	16543222;16543223	Swiss-Prot 1010711	K	Acetylation	KGKSGAKDSGSLR
H2B_LITVA	P83863	11	N6-acetyllysine.	17405180	Swiss-Prot 1010711	K	Acetylation	AAKKAGKAQKSIT
H2B_LITVA	P83863	14	N6-acetyllysine.	17405180	Swiss-Prot 1010711	K	Acetylation	KAGKAQKSITKGD
H2B1_ARATH	Q9LQQ4	7	N6-acetyllysine; partial.	17691833	Swiss-Prot 1010711	K	Acetylation	MAPRAEKKPAEKK
H2B1_ARATH	Q9LQQ4	39	N6-acetyllysine.	17691833	Swiss-Prot 1010711	K	Acetylation	KKPKAGKKLPPKE
H2B1_ARATH	Q9LQQ4	40	N6-acetyllysine; partial.	17691833	Swiss-Prot 1010711	K	Acetylation	KPKAGKKLPPKEA
H2B1_CHICK	P0C1H3	13	N6-acetyllysine.	12865423	Swiss-Prot 1010711	K	Acetylation	SAPAPKKGSKKAV
H2B1_CHICK	P0C1H3	16	N6-acetyllysine.	12865423	Swiss-Prot 1010711	K	Acetylation	APKKGSKKAVTKT
H2B1_CHICK	P0C1H3	21	N6-acetyllysine.	12865423	Swiss-Prot 1010711	K	Acetylation	SKKAVTKTQKKGD
H2B1_RAT	Q00715	13	N6-acetyllysine.	16283522	Swiss-Prot 1010711	K	Acetylation	SRPAPKKGSKKAV
H2B1_RAT	Q00715	16	N6-acetyllysine.	16283522	Swiss-Prot 1010711	K	Acetylation	APKKGSKKAVTKA
H2B1_RAT	Q00715	21	N6-acetyllysine.	16283522	Swiss-Prot 1010711	K	Acetylation	SKKAVTKAQKKDG
H2B1_TETTS	P08993	42	N6-acetyllysine.	15199121	Swiss-Prot 1010711	K	Acetylation	YIFKVLKQVHPDV
H2B1_YEAST	P02293	7	N6-acetyllysine; alternate.	16598039	Swiss-Prot 1010711	K	Acetylation	MSAKAEKKPASKA
H2B1_YEAST	P02293	8	N6-acetyllysine; alternate.	16598039	Swiss-Prot 1010711	K	Acetylation	SAKAEKKPASKAP
H2B1_YEAST	P02293	12	N6-acetyllysine.	11545749;15186774	Swiss-Prot 1010711	K	Acetylation	EKKPASKAPAEKK
H2B1_YEAST	P02293	17	N6-acetyllysine; alternate.	11545749;15186774;16598039	Swiss-Prot 1010711	K	Acetylation	SKAPAEKKPAAKK
H2B10_ARATH	Q9FFC0	11	N6-acetyllysine.	17691833	Swiss-Prot 1010711	K	Acetylation	DKKPAEKKPAEKT
H2B10_ARATH	Q9FFC0	16	N6-acetyllysine.	17691833	Swiss-Prot 1010711	K	Acetylation	EKKPAEKTPAAEP
H2B10_ARATH	Q9FFC0	28	N6-acetyllysine.	17691833	Swiss-Prot 1010711	K	Acetylation	PAAAAEKKPKAGK
H2B10_ARATH	Q9FFC0	34	N6-acetyllysine.	17691833	Swiss-Prot 1010711	K	Acetylation	KKPKAGKKLPKEP
H2B10_ARATH	Q9FFC0	35	N6-acetyllysine; partial.	17691833	Swiss-Prot 1010711	K	Acetylation	KPKAGKKLPKEPA
H2B11_ARATH	P40283	7	N6-acetyllysine; partial.	17691833	Swiss-Prot 1010711	K	Acetylation	MAPKAEKKPAEKK
H2B11_ARATH	P40283	39	N6-acetyllysine.	17691833	Swiss-Prot 1010711	K	Acetylation	KKPKAGKKLPKEA
H2B11_ARATH	P40283	40	N6-acetyllysine; partial.	17691833	Swiss-Prot 1010711	K	Acetylation	KPKAGKKLPKEAG
H2B1A_HUMAN	Q96A08	7	N6-acetyllysine.	16283522	Swiss-Prot 1010711	K	Acetylation	MPEVSSKGATISK
H2B1A_HUMAN	Q96A08	14	N6-acetyllysine.	16283522	Swiss-Prot 1010711	K	Acetylation	GATISKKGFKKAV
H2B1A_HUMAN	Q96A08	17	N6-acetyllysine.	16283522	Swiss-Prot 1010711	K	Acetylation	ISKKGFKKAVVKT
H2B1A_HUMAN	Q96A08	22	N6-acetyllysine.	16283522	Swiss-Prot 1010711	K	Acetylation	FKKAVVKTQKKEG
H2B1A_HUMAN	Q96A08	110	N6-acetyllysine; alternate.	16916647	Swiss-Prot 1010711	K	Acetylation	LPGELAKHAVSEG
H2B1A_RAT	Q00729	7	N6-acetyllysine.	16283522	Swiss-Prot 1010711	K	Acetylation	MPEVSAKGTTISK
H2B1A_RAT	Q00729	14	N6-acetyllysine.	16283522	Swiss-Prot 1010711	K	Acetylation	GTTISKKGFKKAV
H2B1A_RAT	Q00729	17	N6-acetyllysine.	16283522	Swiss-Prot 1010711	K	Acetylation	ISKKGFKKAVTKT
H2B1A_RAT	Q00729	22	N6-acetyllysine.	16283522	Swiss-Prot 1010711	K	Acetylation	FKKAVTKTQKKEG
H2B1B_HUMAN	P33778	12	N6-acetyllysine.	16916647	Swiss-Prot 1010711	K	Acetylation	KSAPAPKKGSKKA
H2B1B_HUMAN	P33778	13	N6-acetyllysine.	16283522;16916647;19608861	Swiss-Prot 1010711	K	Acetylation	SAPAPKKGSKKAI
H2B1B_HUMAN	P33778	16	N6-acetyllysine.	16283522;16916647;19608861	Swiss-Prot 1010711	K	Acetylation	APKKGSKKAITKA
H2B1B_HUMAN	P33778	17	N6-acetyllysine.	16916647;19608861	Swiss-Prot 1010711	K	Acetylation	PKKGSKKAITKAQ
H2B1B_HUMAN	P33778	21	N6-acetyllysine.	16283522;19608861	Swiss-Prot 1010711	K	Acetylation	SKKAITKAQKKDG
H2B1B_HUMAN	P33778	24	N6-acetyllysine.	19608861	Swiss-Prot 1010711	K	Acetylation	AITKAQKKDGKKR
H2B1B_HUMAN	P33778	109	N6-acetyllysine; alternate.	16916647	Swiss-Prot 1010711	K	Acetylation	LPGELAKHAVSEG
H2B1C_HUMAN	P62807	12	N6-acetyllysine.	16627869;16916647	Swiss-Prot 1010711	K	Acetylation	KSAPAPKKGSKKA
H2B1C_HUMAN	P62807	13	N6-acetyllysine.	16283522;16319397;16627869;16916647	Swiss-Prot 1010711	K	Acetylation	SAPAPKKGSKKAV
H2B1C_HUMAN	P62807	16	N6-acetyllysine.	16283522;16319397;16627869;16916647	Swiss-Prot 1010711	K	Acetylation	APKKGSKKAVTKA
H2B1C_HUMAN	P62807	17	N6-acetyllysine.	16627869;16916647	Swiss-Prot 1010711	K	Acetylation	PKKGSKKAVTKAQ
H2B1C_HUMAN	P62807	21	N6-acetyllysine.	16283522;16319397;16627869;16916647	Swiss-Prot 1010711	K	Acetylation	SKKAVTKAQKKDG
H2B1C_HUMAN	P62807	24	N6-acetyllysine.	16916647	Swiss-Prot 1010711	K	Acetylation	AVTKAQKKDGKKR
H2B1C_HUMAN	P62807	109	N6-acetyllysine; alternate.	16916647	Swiss-Prot 1010711	K	Acetylation	LPGELAKHAVSEG
H2B1C_MOUSE	Q6ZWY9	12	N6-acetyllysine.	16916647	Swiss-Prot 1010711	K	Acetylation	KSAPAPKKGSKKA
H2B1C_MOUSE	Q6ZWY9	13	N6-acetyllysine.	16916647	Swiss-Prot 1010711	K	Acetylation	SAPAPKKGSKKAV
H2B1C_MOUSE	Q6ZWY9	16	N6-acetyllysine.	16916647	Swiss-Prot 1010711	K	Acetylation	APKKGSKKAVTKA
H2B1C_MOUSE	Q6ZWY9	17	N6-acetyllysine.	16916647	Swiss-Prot 1010711	K	Acetylation	PKKGSKKAVTKAQ
H2B1C_MOUSE	Q6ZWY9	21	N6-acetyllysine.	16916647	Swiss-Prot 1010711	K	Acetylation	SKKAVTKAQKKDG
H2B1D_HUMAN	P58876	12	N6-acetyllysine.	16627869;16916647	Swiss-Prot 1010711	K	Acetylation	KSAPAPKKGSKKA
H2B1D_HUMAN	P58876	13	N6-acetyllysine.	16283522;16627869;16916647	Swiss-Prot 1010711	K	Acetylation	SAPAPKKGSKKAV
H2B1D_HUMAN	P58876	16	N6-acetyllysine.	16283522;16627869;16916647	Swiss-Prot 1010711	K	Acetylation	APKKGSKKAVTKA
H2B1D_HUMAN	P58876	17	N6-acetyllysine.	16627869;16916647	Swiss-Prot 1010711	K	Acetylation	PKKGSKKAVTKAQ
H2B1D_HUMAN	P58876	21	N6-acetyllysine.	16283522;16627869;16916647	Swiss-Prot 1010711	K	Acetylation	SKKAVTKAQKKDG
H2B1D_HUMAN	P58876	24	N6-acetyllysine.	16916647	Swiss-Prot 1010711	K	Acetylation	AVTKAQKKDGKKR
H2B1D_HUMAN	P58876	109	N6-acetyllysine; alternate.	16916647	Swiss-Prot 1010711	K	Acetylation	LPGELAKHAVSEG
H2B1F_MOUSE	P10853	12	N6-acetyllysine.	16916647	Swiss-Prot 1010711	K	Acetylation	KSAPAPKKGSKKA
H2B1F_MOUSE	P10853	13	N6-acetyllysine.	16916647	Swiss-Prot 1010711	K	Acetylation	SAPAPKKGSKKAV
H2B1F_MOUSE	P10853	16	N6-acetyllysine.	16916647	Swiss-Prot 1010711	K	Acetylation	APKKGSKKAVTKA
H2B1F_MOUSE	P10853	17	N6-acetyllysine.	16916647	Swiss-Prot 1010711	K	Acetylation	PKKGSKKAVTKAQ
H2B1F_MOUSE	P10853	21	N6-acetyllysine.	16916647	Swiss-Prot 1010711	K	Acetylation	SKKAVTKAQKKDG
H2B1H_HUMAN	Q93079	12	N6-acetyllysine.	16627869;16916647	Swiss-Prot 1010711	K	Acetylation	KSAPAPKKGSKKA
H2B1H_HUMAN	Q93079	13	N6-acetyllysine.	16283522;16627869;16916647	Swiss-Prot 1010711	K	Acetylation	SAPAPKKGSKKAV
H2B1H_HUMAN	Q93079	16	N6-acetyllysine.	16283522;16627869;16916647	Swiss-Prot 1010711	K	Acetylation	APKKGSKKAVTKA
H2B1H_HUMAN	Q93079	17	N6-acetyllysine.	16627869;16916647	Swiss-Prot 1010711	K	Acetylation	PKKGSKKAVTKAQ
H2B1H_HUMAN	Q93079	21	N6-acetyllysine.	16283522;16627869;16916647	Swiss-Prot 1010711	K	Acetylation	SKKAVTKAQKKDG
H2B1H_HUMAN	Q93079	24	N6-acetyllysine.	16916647	Swiss-Prot 1010711	K	Acetylation	AVTKAQKKDGKKR
H2B1H_HUMAN	Q93079	109	N6-acetyllysine; alternate.	16916647	Swiss-Prot 1010711	K	Acetylation	LPGELAKHAVSEG
H2B1J_HUMAN	P06899	12	N6-acetyllysine.	16627869;16916647	Swiss-Prot 1010711	K	Acetylation	KSAPAPKKGSKKA
H2B1J_HUMAN	P06899	13	N6-acetyllysine.	16283522;16627869;16916647	Swiss-Prot 1010711	K	Acetylation	SAPAPKKGSKKAV
H2B1J_HUMAN	P06899	16	N6-acetyllysine.	16283522;16627869;16916647	Swiss-Prot 1010711	K	Acetylation	APKKGSKKAVTKA
H2B1J_HUMAN	P06899	17	N6-acetyllysine.	16627869;16916647	Swiss-Prot 1010711	K	Acetylation	PKKGSKKAVTKAQ
H2B1J_HUMAN	P06899	21	N6-acetyllysine.	16283522;16627869;16916647	Swiss-Prot 1010711	K	Acetylation	SKKAVTKAQKKDG
H2B1J_HUMAN	P06899	24	N6-acetyllysine.	16916647	Swiss-Prot 1010711	K	Acetylation	AVTKAQKKDGKKR
H2B1J_HUMAN	P06899	109	N6-acetyllysine; alternate.	16916647	Swiss-Prot 1010711	K	Acetylation	LPGELAKHAVSEG
H2B1K_HUMAN	O60814	12	N6-acetyllysine.	16627869;16916647	Swiss-Prot 1010711	K	Acetylation	KSAPAPKKGSKKA
H2B1K_HUMAN	O60814	13	N6-acetyllysine.	16283522;16627869;16916647	Swiss-Prot 1010711	K	Acetylation	SAPAPKKGSKKAV
H2B1K_HUMAN	O60814	16	N6-acetyllysine.	16283522;16627869;16916647	Swiss-Prot 1010711	K	Acetylation	APKKGSKKAVTKA
H2B1K_HUMAN	O60814	17	N6-acetyllysine.	16627869;16916647	Swiss-Prot 1010711	K	Acetylation	PKKGSKKAVTKAQ
H2B1K_HUMAN	O60814	21	N6-acetyllysine.	16283522;16627869;16916647	Swiss-Prot 1010711	K	Acetylation	SKKAVTKAQKKDG
H2B1K_HUMAN	O60814	24	N6-acetyllysine.	16916647	Swiss-Prot 1010711	K	Acetylation	AVTKAQKKDGKKR
H2B1K_HUMAN	O60814	109	N6-acetyllysine; alternate.	16916647	Swiss-Prot 1010711	K	Acetylation	LPGELAKHAVSEG
H2B1K_MOUSE	Q8CGP1	12	N6-acetyllysine.	16916647	Swiss-Prot 1010711	K	Acetylation	KSAPAPKKGSKKA
H2B1K_MOUSE	Q8CGP1	13	N6-acetyllysine.	16916647	Swiss-Prot 1010711	K	Acetylation	SAPAPKKGSKKAV
H2B1K_MOUSE	Q8CGP1	16	N6-acetyllysine.	16916647	Swiss-Prot 1010711	K	Acetylation	APKKGSKKAVTKA
H2B1K_MOUSE	Q8CGP1	17	N6-acetyllysine.	16916647	Swiss-Prot 1010711	K	Acetylation	PKKGSKKAVTKAQ
H2B1K_MOUSE	Q8CGP1	21	N6-acetyllysine.	16916647	Swiss-Prot 1010711	K	Acetylation	SKKAVTKAQKKDG
H2B1L_HUMAN	Q99880	12	N6-acetyllysine.	16627869;16916647	Swiss-Prot 1010711	K	Acetylation	KSAPAPKKGSKKA
H2B1L_HUMAN	Q99880	13	N6-acetyllysine.	16283522;16627869;16916647	Swiss-Prot 1010711	K	Acetylation	SAPAPKKGSKKAV
H2B1L_HUMAN	Q99880	16	N6-acetyllysine.	16283522;16627869;16916647	Swiss-Prot 1010711	K	Acetylation	APKKGSKKAVTKA
H2B1L_HUMAN	Q99880	17	N6-acetyllysine.	16627869;16916647	Swiss-Prot 1010711	K	Acetylation	PKKGSKKAVTKAQ
H2B1L_HUMAN	Q99880	21	N6-acetyllysine.	16283522;16627869;16916647	Swiss-Prot 1010711	K	Acetylation	SKKAVTKAQKKDG
H2B1L_HUMAN	Q99880	24	N6-acetyllysine.	16916647	Swiss-Prot 1010711	K	Acetylation	AVTKAQKKDGKKR
H2B1L_HUMAN	Q99880	109	N6-acetyllysine; alternate.	16916647	Swiss-Prot 1010711	K	Acetylation	LPGELAKHAVSEG
H2B1M_HUMAN	Q99879	13	N6-acetyllysine.	16283522;19608861	Swiss-Prot 1010711	K	Acetylation	SAPVPKKGSKKAI
H2B1M_HUMAN	Q99879	16	N6-acetyllysine.	16283522;19608861	Swiss-Prot 1010711	K	Acetylation	VPKKGSKKAINKA
H2B1M_HUMAN	Q99879	17	N6-acetyllysine.	19608861	Swiss-Prot 1010711	K	Acetylation	PKKGSKKAINKAQ
H2B1M_HUMAN	Q99879	21	N6-acetyllysine.	16283522;19608861	Swiss-Prot 1010711	K	Acetylation	SKKAINKAQKKDG
H2B1M_HUMAN	Q99879	24	N6-acetyllysine.	19608861	Swiss-Prot 1010711	K	Acetylation	AINKAQKKDGKKR
H2B1M_HUMAN	Q99879	109	N6-acetyllysine; alternate.	16916647	Swiss-Prot 1010711	K	Acetylation	LPGELAKHAVSEG
H2B1M_MOUSE	P10854	12	N6-acetyllysine.	16916647	Swiss-Prot 1010711	K	Acetylation	KSAPAPKKGSKKA
H2B1M_MOUSE	P10854	13	N6-acetyllysine.	16916647	Swiss-Prot 1010711	K	Acetylation	SAPAPKKGSKKAV
H2B1M_MOUSE	P10854	16	N6-acetyllysine.	16916647	Swiss-Prot 1010711	K	Acetylation	APKKGSKKAVTKA
H2B1M_MOUSE	P10854	17	N6-acetyllysine.	16916647	Swiss-Prot 1010711	K	Acetylation	PKKGSKKAVTKAQ
H2B1M_MOUSE	P10854	21	N6-acetyllysine.	16916647	Swiss-Prot 1010711	K	Acetylation	SKKAVTKAQKKDG
H2B1N_HUMAN	Q99877	12	N6-acetyllysine.	16627869;16916647;19608861	Swiss-Prot 1010711	K	Acetylation	KSAPAPKKGSKKA
H2B1N_HUMAN	Q99877	13	N6-acetyllysine.	16283522;16627869;16916647;19608861	Swiss-Prot 1010711	K	Acetylation	SAPAPKKGSKKAV
H2B1N_HUMAN	Q99877	16	N6-acetyllysine.	16283522;16627869;16916647	Swiss-Prot 1010711	K	Acetylation	APKKGSKKAVTKA
H2B1N_HUMAN	Q99877	17	N6-acetyllysine.	16627869;16916647	Swiss-Prot 1010711	K	Acetylation	PKKGSKKAVTKAQ
H2B1N_HUMAN	Q99877	21	N6-acetyllysine.	16283522;16627869;16916647	Swiss-Prot 1010711	K	Acetylation	SKKAVTKAQKKDG
H2B1N_HUMAN	Q99877	24	N6-acetyllysine.	16916647	Swiss-Prot 1010711	K	Acetylation	AVTKAQKKDGKKR
H2B1N_HUMAN	Q99877	109	N6-acetyllysine; alternate.	16916647	Swiss-Prot 1010711	K	Acetylation	LPGELAKHAVSEG
H2B1O_HUMAN	P23527	12	N6-acetyllysine.	16627869;16916647	Swiss-Prot 1010711	K	Acetylation	KSAPAPKKGSKKA
H2B1O_HUMAN	P23527	13	N6-acetyllysine.	16283522;16627869;16916647	Swiss-Prot 1010711	K	Acetylation	SAPAPKKGSKKAV
H2B1O_HUMAN	P23527	16	N6-acetyllysine.	16283522;16627869;16916647	Swiss-Prot 1010711	K	Acetylation	APKKGSKKAVTKA
H2B1O_HUMAN	P23527	17	N6-acetyllysine.	16627869;16916647	Swiss-Prot 1010711	K	Acetylation	PKKGSKKAVTKAQ
H2B1O_HUMAN	P23527	21	N6-acetyllysine.	16283522;16627869;16916647	Swiss-Prot 1010711	K	Acetylation	SKKAVTKAQKKDG
H2B1O_HUMAN	P23527	24	N6-acetyllysine.	16916647	Swiss-Prot 1010711	K	Acetylation	AVTKAQKKDGKKR
H2B1O_HUMAN	P23527	109	N6-acetyllysine; alternate.	16916647	Swiss-Prot 1010711	K	Acetylation	LPGELAKHAVSEG
H2B2_TETTS	P08994	42	N6-acetyllysine.	15199121	Swiss-Prot 1010711	K	Acetylation	YIFKVLKQVHPDV
H2B2_YEAST	P02294	7	N6-acetyllysine; alternate.	16598039	Swiss-Prot 1010711	K	Acetylation	MSSAAEKKPASKA
H2B2_YEAST	P02294	8	N6-acetyllysine; alternate.	16598039	Swiss-Prot 1010711	K	Acetylation	SSAAEKKPASKAP
H2B2_YEAST	P02294	12	N6-acetyllysine.	11545749;15186774	Swiss-Prot 1010711	K	Acetylation	EKKPASKAPAEKK
H2B2_YEAST	P02294	17	N6-acetyllysine; alternate.	11545749;15186774;16598039	Swiss-Prot 1010711	K	Acetylation	SKAPAEKKPAAKK
H2B2C_HUMAN	Q6DN03	13	N6-acetyllysine.	16283522;16916647	Swiss-Prot 1010711	K	Acetylation	FAPAPKKGSKKAV
H2B2C_HUMAN	Q6DN03	16	N6-acetyllysine.	16283522;16916647	Swiss-Prot 1010711	K	Acetylation	APKKGSKKAVTKA
H2B2C_HUMAN	Q6DN03	17	N6-acetyllysine.	16916647	Swiss-Prot 1010711	K	Acetylation	PKKGSKKAVTKAQ
H2B2C_HUMAN	Q6DN03	21	N6-acetyllysine.	16283522;16916647	Swiss-Prot 1010711	K	Acetylation	SKKAVTKAQKKDG
H2B2C_HUMAN	Q6DN03	24	N6-acetyllysine.	16916647	Swiss-Prot 1010711	K	Acetylation	AVTKAQKKDGKKR
H2B2D_HUMAN	Q6DRA6	13	N6-acetyllysine.	16283522;16916647	Swiss-Prot 1010711	K	Acetylation	FAPAPKKGSKKAV
H2B2D_HUMAN	Q6DRA6	16	N6-acetyllysine.	16283522;16916647	Swiss-Prot 1010711	K	Acetylation	APKKGSKKAVTKA
H2B2D_HUMAN	Q6DRA6	17	N6-acetyllysine.	16916647	Swiss-Prot 1010711	K	Acetylation	PKKGSKKAVTKAQ
H2B2D_HUMAN	Q6DRA6	21	N6-acetyllysine.	16283522;16916647	Swiss-Prot 1010711	K	Acetylation	SKKAVTKAQKKDG
H2B2D_HUMAN	Q6DRA6	24	N6-acetyllysine.	16916647	Swiss-Prot 1010711	K	Acetylation	AVTKAQKKDGKKR
H2B2E_HUMAN	Q16778	12	N6-acetyllysine.	16627869;16916647	Swiss-Prot 1010711	K	Acetylation	KSAPAPKKGSKKA
H2B2E_HUMAN	Q16778	13	N6-acetyllysine.	16283522;16627869;16916647	Swiss-Prot 1010711	K	Acetylation	SAPAPKKGSKKAV
H2B2E_HUMAN	Q16778	16	N6-acetyllysine.	16283522;16627869;16916647	Swiss-Prot 1010711	K	Acetylation	APKKGSKKAVTKA
H2B2E_HUMAN	Q16778	17	N6-acetyllysine.	16627869;16916647	Swiss-Prot 1010711	K	Acetylation	PKKGSKKAVTKAQ
H2B2E_HUMAN	Q16778	21	N6-acetyllysine.	16283522;16627869;16916647	Swiss-Prot 1010711	K	Acetylation	SKKAVTKAQKKDG
H2B2E_HUMAN	Q16778	24	N6-acetyllysine.	16916647	Swiss-Prot 1010711	K	Acetylation	AVTKAQKKDGKKR
H2B2E_HUMAN	Q16778	109	N6-acetyllysine; alternate.	16916647	Swiss-Prot 1010711	K	Acetylation	LPGELAKHAVSEG
H2B2E_MOUSE	Q64524	12	N6-acetyllysine.	16916647	Swiss-Prot 1010711	K	Acetylation	KSAPAPKKGSKKA
H2B2E_MOUSE	Q64524	13	N6-acetyllysine.	16916647	Swiss-Prot 1010711	K	Acetylation	SAPAPKKGSKKAV
H2B2E_MOUSE	Q64524	16	N6-acetyllysine.	16916647	Swiss-Prot 1010711	K	Acetylation	APKKGSKKAVTKA
H2B2E_MOUSE	Q64524	17	N6-acetyllysine.	16916647	Swiss-Prot 1010711	K	Acetylation	PKKGSKKAVTKAQ
H2B2E_MOUSE	Q64524	21	N6-acetyllysine.	16916647	Swiss-Prot 1010711	K	Acetylation	SKKAVTKAQKKDG
H2B2F_HUMAN	Q5QNW6	12	N6-acetyllysine.	16916647	Swiss-Prot 1010711	K	Acetylation	KSAPAPKKGSKKA
H2B2F_HUMAN	Q5QNW6	13	N6-acetyllysine.	16283522;16916647	Swiss-Prot 1010711	K	Acetylation	SAPAPKKGSKKAV
H2B2F_HUMAN	Q5QNW6	16	N6-acetyllysine.	16283522;16916647	Swiss-Prot 1010711	K	Acetylation	APKKGSKKAVTKV
H2B2F_HUMAN	Q5QNW6	17	N6-acetyllysine.	16916647;19608861	Swiss-Prot 1010711	K	Acetylation	PKKGSKKAVTKVQ
H2B2F_HUMAN	Q5QNW6	21	N6-acetyllysine.	16283522;16916647;19608861	Swiss-Prot 1010711	K	Acetylation	SKKAVTKVQKKDG
H2B2F_HUMAN	Q5QNW6	24	N6-acetyllysine.	16916647	Swiss-Prot 1010711	K	Acetylation	AVTKVQKKDGKKR
H2B2F_HUMAN	Q5QNW6	109	N6-acetyllysine; alternate.	16916647	Swiss-Prot 1010711	K	Acetylation	LPGELAKHAVSEG
H2B3B_HUMAN	Q8N257	12	N6-acetyllysine.	16627869;16916647	Swiss-Prot 1010711	K	Acetylation	KSAPAPKKGSKKA
H2B3B_HUMAN	Q8N257	13	N6-acetyllysine.	16283522;16627869;16916647	Swiss-Prot 1010711	K	Acetylation	SAPAPKKGSKKAV
H2B3B_HUMAN	Q8N257	16	N6-acetyllysine.	16283522;16627869;16916647	Swiss-Prot 1010711	K	Acetylation	APKKGSKKAVTKA
H2B3B_HUMAN	Q8N257	17	N6-acetyllysine.	16627869;16916647	Swiss-Prot 1010711	K	Acetylation	PKKGSKKAVTKAQ
H2B3B_HUMAN	Q8N257	21	N6-acetyllysine.	16283522;16627869;16916647	Swiss-Prot 1010711	K	Acetylation	SKKAVTKAQKKDG
H2B3B_HUMAN	Q8N257	24	N6-acetyllysine.	16916647	Swiss-Prot 1010711	K	Acetylation	AVTKAQKKDGKKR
H2B3B_HUMAN	Q8N257	86	N6-acetyllysine.	19608861	Swiss-Prot 1010711	K	Acetylation	RLAHYNKRSTITS
H2B3B_HUMAN	Q8N257	109	N6-acetyllysine; alternate.	16916647	Swiss-Prot 1010711	K	Acetylation	LPGELAKHAVSEG
H2B3B_MOUSE	Q8CGP0	12	N6-acetyllysine.	16916647	Swiss-Prot 1010711	K	Acetylation	KSAPAPKKGSKKA
H2B3B_MOUSE	Q8CGP0	13	N6-acetyllysine.	16916647	Swiss-Prot 1010711	K	Acetylation	SAPAPKKGSKKAV
H2B3B_MOUSE	Q8CGP0	16	N6-acetyllysine.	16916647	Swiss-Prot 1010711	K	Acetylation	APKKGSKKAVTKA
H2B3B_MOUSE	Q8CGP0	17	N6-acetyllysine.	16916647	Swiss-Prot 1010711	K	Acetylation	PKKGSKKAVTKAQ
H2B3B_MOUSE	Q8CGP0	21	N6-acetyllysine.	16916647	Swiss-Prot 1010711	K	Acetylation	SKKAVTKAQKKDG
H2B5_CHICK	P0C1H4	13	N6-acetyllysine.	12865423	Swiss-Prot 1010711	K	Acetylation	SAPAPKKGSKKAV
H2B5_CHICK	P0C1H4	16	N6-acetyllysine.	12865423	Swiss-Prot 1010711	K	Acetylation	APKKGSKKAVTKT
H2B5_CHICK	P0C1H4	21	N6-acetyllysine.	12865423	Swiss-Prot 1010711	K	Acetylation	SKKAVTKTQKKGD
H2B6_ARATH	O23629	7	N6-acetyllysine.	17691833	Swiss-Prot 1010711	K	Acetylation	MAPRAEKKPAEKK
H2B6_ARATH	O23629	12	N6-acetyllysine.	17691833	Swiss-Prot 1010711	K	Acetylation	EKKPAEKKPAAEK
H2B6_ARATH	O23629	28	N6-acetyllysine.	17691833	Swiss-Prot 1010711	K	Acetylation	EKSKAEKAPAEKK
H2B6_ARATH	O23629	33	N6-acetyllysine.	17691833	Swiss-Prot 1010711	K	Acetylation	EKAPAEKKPKAGK
H2B6_ARATH	O23629	39	N6-acetyllysine.	17691833	Swiss-Prot 1010711	K	Acetylation	KKPKAGKKLPKEA
H2B6_ARATH	O23629	40	N6-acetyllysine; partial.	17691833	Swiss-Prot 1010711	K	Acetylation	KPKAGKKLPKEAG
H2B7_ARATH	Q9LZT0	7	N6-acetyllysine.	17691833	Swiss-Prot 1010711	K	Acetylation	MAPKAEKKPAEKK
H2B7_ARATH	Q9LZT0	12	N6-acetyllysine.	17691833	Swiss-Prot 1010711	K	Acetylation	EKKPAEKKPVEEK
H2B7_ARATH	Q9LZT0	23	N6-acetyllysine.	17691833	Swiss-Prot 1010711	K	Acetylation	EKSKAEKAPAEKK
H2B7_ARATH	Q9LZT0	28	N6-acetyllysine.	17691833	Swiss-Prot 1010711	K	Acetylation	EKAPAEKKPKAGK
H2B7_ARATH	Q9LZT0	34	N6-acetyllysine.	17691833	Swiss-Prot 1010711	K	Acetylation	KKPKAGKKLPKEA
H2B7_ARATH	Q9LZT0	35	N6-acetyllysine; partial.	17691833	Swiss-Prot 1010711	K	Acetylation	KPKAGKKLPKEAG
H2B7_CHICK	P0C1H5	13	N6-acetyllysine.	12865423	Swiss-Prot 1010711	K	Acetylation	SAPAPKKGSKKAV
H2B7_CHICK	P0C1H5	16	N6-acetyllysine.	12865423	Swiss-Prot 1010711	K	Acetylation	APKKGSKKAVTKT
H2B7_CHICK	P0C1H5	21	N6-acetyllysine.	12865423	Swiss-Prot 1010711	K	Acetylation	SKKAVTKTQKKGD
H2B8_CHICK	Q9PSW9	13	N6-acetyllysine.	12865423	Swiss-Prot 1010711	K	Acetylation	SAPAPKKGSKKAV
H2B8_CHICK	Q9PSW9	16	N6-acetyllysine.	12865423	Swiss-Prot 1010711	K	Acetylation	APKKGSKKAVTKT
H2B8_CHICK	Q9PSW9	21	N6-acetyllysine.	12865423	Swiss-Prot 1010711	K	Acetylation	SKKAVTKTQKKGD
H2BFS_HUMAN	P57053	12	N6-acetyllysine.	16627869;16916647;19608861	Swiss-Prot 1010711	K	Acetylation	KSAPAPKKGSKKA
H2BFS_HUMAN	P57053	13	N6-acetyllysine.	16283522;16627869;16916647;19608861	Swiss-Prot 1010711	K	Acetylation	SAPAPKKGSKKAV
H2BFS_HUMAN	P57053	16	N6-acetyllysine.	16283522;16627869;16916647;19608861	Swiss-Prot 1010711	K	Acetylation	APKKGSKKAVTKA
H2BFS_HUMAN	P57053	17	N6-acetyllysine.	16627869;16916647;19608861	Swiss-Prot 1010711	K	Acetylation	PKKGSKKAVTKAQ
H2BFS_HUMAN	P57053	21	N6-acetyllysine.	16283522;16627869;16916647;19608861	Swiss-Prot 1010711	K	Acetylation	SKKAVTKAQKKDG
H2BFS_HUMAN	P57053	24	N6-acetyllysine.	16916647	Swiss-Prot 1010711	K	Acetylation	AVTKAQKKDGRKR
H2BFS_HUMAN	P57053	35	N6-acetyllysine.	19608861	Swiss-Prot 1010711	K	Acetylation	KRKRSRKESYSVY
H2BFS_HUMAN	P57053	47	N6-acetyllysine.	19608861	Swiss-Prot 1010711	K	Acetylation	YVYKVLKQVHPDT
H2BFS_HUMAN	P57053	109	N6-acetyllysine; alternate.	16916647;19608861	Swiss-Prot 1010711	K	Acetylation	LPGELAKHAVSEG
H2BFS_HUMAN	P57053	117	N6-acetyllysine.	19608861	Swiss-Prot 1010711	K	Acetylation	AVSEGTKAVTKYT
H3_CAEEL	P08898	10	N6-acetyllysine; alternate.	11807039;14702046	Swiss-Prot 1010711	K	Acetylation	TKQTARKSTGGKA
H3_CAEEL	P08898	15	N6-acetyllysine.	3803587;11807039;14702046	Swiss-Prot 1010711	K	Acetylation	RKSTGGKAPRKQL
H3_CAEEL	P08898	24	N6-acetyllysine.	3803587	Swiss-Prot 1010711	K	Acetylation	RKQLATKAARKSA
H3_DROME	P02299	15	N6-acetyllysine; alternate.	11114889;11371341;14732680;16230526	Swiss-Prot 1010711	K	Acetylation	RKSTGGKAPRKQL
H3_DROME	P02299	19	N6-acetyllysine.	14732680	Swiss-Prot 1010711	K	Acetylation	GGKAPRKQLATKA
H3_DROME	P02299	24	N6-acetyllysine.	14732680	Swiss-Prot 1010711	K	Acetylation	RKQLATKAARKSA
H3_YEAST	P61830	10	N6-acetyllysine; alternate.	9606197;11545749;16122352;17194708	Swiss-Prot 1010711	K	Acetylation	TKQTARKSTGGKA
H3_YEAST	P61830	15	N6-acetyllysine; alternate.	9606197;10082517;10911986;11545749;15719021;16122352;17194708	Swiss-Prot 1010711	K	Acetylation	RKSTGGKAPRKQL
H3_YEAST	P61830	19	N6-acetyllysine; alternate.	9606197;11545749;16122352;17194708	Swiss-Prot 1010711	K	Acetylation	GGKAPRKQLASKA
H3_YEAST	P61830	24	N6-acetyllysine; alternate.	11545749;17194708	Swiss-Prot 1010711	K	Acetylation	RKQLASKAARKSA
H3_YEAST	P61830	28	N6-acetyllysine; alternate.	11545749;17194708	Swiss-Prot 1010711	K	Acetylation	ASKAARKSAPSTG
H3_YEAST	P61830	37	N6-acetyllysine; alternate.	17189264;17194708	Swiss-Prot 1010711	K	Acetylation	PSTGGVKKPHRYK
H3_YEAST	P61830	57	N6-acetyllysine.	15888442;16015338;16260619;17194708;17320445	Swiss-Prot 1010711	K	Acetylation	EIRRFQKSTELLI
H3_YEAST	P61830	65	N6-acetyllysine.	17194708	Swiss-Prot 1010711	K	Acetylation	TELLIRKLPFQRL
H31_BOVIN	P68432	15	N6-acetyllysine.	4735580	Swiss-Prot 1010711	K	Acetylation	RKSTGGKAPRKQL
H31_BOVIN	P68432	24	N6-acetyllysine; alternate.	4735580	Swiss-Prot 1010711	K	Acetylation	RKQLATKAARKSA
H31_HUMAN	P68431	10	N6-acetyllysine; alternate.	16185088;16267050;16457588;16497732;16627869;16916647;17194708	Swiss-Prot 1010711	K	Acetylation	TKQTARKSTGGKA
H31_HUMAN	P68431	15	N6-acetyllysine.	16185088;16267050;16457588;16497732;16627869;16916647;17194708	Swiss-Prot 1010711	K	Acetylation	RKSTGGKAPRKQL
H31_HUMAN	P68431	19	N6-acetyllysine; alternate.	16267050;16627869;16916647;17194708	Swiss-Prot 1010711	K	Acetylation	GGKAPRKQLATKA
H31_HUMAN	P68431	24	N6-acetyllysine; alternate.	16267050;16457588;16627869;16916647;17194708	Swiss-Prot 1010711	K	Acetylation	RKQLATKAARKSA
H31_HUMAN	P68431	28	N6-acetyllysine; alternate.	16627869;16916647;17194708	Swiss-Prot 1010711	K	Acetylation	ATKAARKSAPATG
H31_HUMAN	P68431	37	N6-acetyllysine; alternate.	16916647;17189264;17194708	Swiss-Prot 1010711	K	Acetylation	PATGGVKKPHRYR
H31_HUMAN	P68431	57	N6-acetyllysine; alternate.	17194708	Swiss-Prot 1010711	K	Acetylation	EIRRYQKSTELLI
H31_HUMAN	P68431	80	N6-acetyllysine; alternate.	17194708	Swiss-Prot 1010711	K	Acetylation	EIAQDFKTDLRFQ
H31_MOUSE	P68433	10	N6-acetyllysine; alternate.	15485929;17194708	Swiss-Prot 1010711	K	Acetylation	TKQTARKSTGGKA
H31_MOUSE	P68433	15	N6-acetyllysine.	12498683;13678296;17194708	Swiss-Prot 1010711	K	Acetylation	RKSTGGKAPRKQL
H31_MOUSE	P68433	19	N6-acetyllysine; alternate.	12498683;13678296;17194708	Swiss-Prot 1010711	K	Acetylation	GGKAPRKQLATKA
H31_MOUSE	P68433	24	N6-acetyllysine; alternate.	12498683;13678296;17194708	Swiss-Prot 1010711	K	Acetylation	RKQLATKAARKSA
H31_MOUSE	P68433	28	N6-acetyllysine; alternate.	17194708	Swiss-Prot 1010711	K	Acetylation	ATKAARKSAPATG
H31_MOUSE	P68433	37	N6-acetyllysine; alternate.	17189264	Swiss-Prot 1010711	K	Acetylation	PATGGVKKPHRYR
H31_TETPY	P69149	10	N6-acetyllysine; alternate.	6432775	Swiss-Prot 1010711	K	Acetylation	TKQTARKSTGAKA
H31_TETPY	P69149	15	N6-acetyllysine.	6432775	Swiss-Prot 1010711	K	Acetylation	RKSTGAKAPRKQL
H31_TETPY	P69149	19	N6-acetyllysine.	6432775	Swiss-Prot 1010711	K	Acetylation	GAKAPRKQLASKA
H31_TETPY	P69149	24	N6-acetyllysine.	6432775	Swiss-Prot 1010711	K	Acetylation	RKQLASKAARKSA
H31_TETTH	P69150	10	N6-acetyllysine; alternate.	7862667;17194708	Swiss-Prot 1010711	K	Acetylation	TKQTARKSTGAKA
H31_TETTH	P69150	15	N6-acetyllysine.	7862667;17194708	Swiss-Prot 1010711	K	Acetylation	RKSTGAKAPRKQL
H31_TETTH	P69150	19	N6-acetyllysine.	17194708	Swiss-Prot 1010711	K	Acetylation	GAKAPRKQLASKA
H31_TETTH	P69150	24	N6-acetyllysine.	17194708	Swiss-Prot 1010711	K	Acetylation	RKQLASKAARKSA
H31_TETTH	P69150	28	N6-acetyllysine; alternate.	17194708	Swiss-Prot 1010711	K	Acetylation	ASKAARKSAPATG
H31_TETTH	P69150	37	N6-acetyllysine; alternate.	17189264;17194708	Swiss-Prot 1010711	K	Acetylation	PATGGIKKPHRFR
H31_TETTH	P69150	57	N6-acetyllysine; alternate.	17194708	Swiss-Prot 1010711	K	Acetylation	EIRKYQKSTDLLI
H31T_HUMAN	Q16695	24	N6-acetyllysine.	19608861	Swiss-Prot 1010711	K	Acetylation	RKQLATKVARKSA
H32_ARATH	P59226	10	N6-acetyllysine; alternate.	12581305;15598823	Swiss-Prot 1010711	K	Acetylation	TKQTARKSTGGKA
H32_ARATH	P59226	15	N6-acetyllysine.	15598823;16648464;17363895	Swiss-Prot 1010711	K	Acetylation	RKSTGGKAPRKQL
H32_ARATH	P59226	19	N6-acetyllysine; alternate.	12581305;15598823	Swiss-Prot 1010711	K	Acetylation	GGKAPRKQLATKA
H32_ARATH	P59226	24	N6-acetyllysine; alternate.	15598823	Swiss-Prot 1010711	K	Acetylation	RKQLATKAARKSA
H32_CHICK	P84229	15	N6-acetyllysine; alternate.	12123664	Swiss-Prot 1010711	K	Acetylation	RKSTGGKAPRKQL
H32_CHICK	P84229	19	N6-acetyllysine; alternate.	12123664	Swiss-Prot 1010711	K	Acetylation	GGKAPRKQLATKA
H32_CHICK	P84229	24	N6-acetyllysine.	12123664	Swiss-Prot 1010711	K	Acetylation	RKQLATKAARKSA
H32_HUMAN	Q71DI3	10	N6-acetyllysine; alternate.	16185088;16267050;16497732;16627869;16916647;17194708	Swiss-Prot 1010711	K	Acetylation	TKQTARKSTGGKA
H32_HUMAN	Q71DI3	15	N6-acetyllysine.	16185088;16267050;16497732;16627869;16916647;17194708	Swiss-Prot 1010711	K	Acetylation	RKSTGGKAPRKQL
H32_HUMAN	Q71DI3	19	N6-acetyllysine; alternate.	16267050;16627869;16916647;17194708	Swiss-Prot 1010711	K	Acetylation	GGKAPRKQLATKA
H32_HUMAN	Q71DI3	24	N6-acetyllysine; alternate.	16267050;16627869;16916647;17194708	Swiss-Prot 1010711	K	Acetylation	RKQLATKAARKSA
H32_HUMAN	Q71DI3	28	N6-acetyllysine; alternate.	16267050;16627869;16916647;17194708;19608861	Swiss-Prot 1010711	K	Acetylation	ATKAARKSAPATG
H32_HUMAN	Q71DI3	37	N6-acetyllysine; alternate.	16916647;17189264;17194708	Swiss-Prot 1010711	K	Acetylation	PATGGVKKPHRYR
H32_HUMAN	Q71DI3	57	N6-acetyllysine; alternate.	17194708	Swiss-Prot 1010711	K	Acetylation	EIRRYQKSTELLI
H32_HUMAN	Q71DI3	80	N6-acetyllysine; alternate.	17194708	Swiss-Prot 1010711	K	Acetylation	EIAQDFKTDLRFQ
H32_MEDSA	P68429	15	N6-acetyllysine; alternate.	2211618	Swiss-Prot 1010711	K	Acetylation	RKSTGGKAPRKQL
H32_MEDSA	P68429	19	N6-acetyllysine; alternate.	2211618	Swiss-Prot 1010711	K	Acetylation	GGKAPRKQLATKA
H32_MEDSA	P68429	24	N6-acetyllysine; partial.	2211618	Swiss-Prot 1010711	K	Acetylation	RKQLATKAARKSA
H32_MOUSE	P84228	10	N6-acetyllysine; alternate.	15485929;17194708	Swiss-Prot 1010711	K	Acetylation	TKQTARKSTGGKA
H32_MOUSE	P84228	15	N6-acetyllysine.	12498683;13678296;17194708	Swiss-Prot 1010711	K	Acetylation	RKSTGGKAPRKQL
H32_MOUSE	P84228	19	N6-acetyllysine; alternate.	12498683;13678296;17194708	Swiss-Prot 1010711	K	Acetylation	GGKAPRKQLATKA
H32_MOUSE	P84228	24	N6-acetyllysine; alternate.	12498683;13678296;17194708	Swiss-Prot 1010711	K	Acetylation	RKQLATKAARKSA
H32_MOUSE	P84228	28	N6-acetyllysine; alternate.	17194708	Swiss-Prot 1010711	K	Acetylation	ATKAARKSAPATG
H32_MOUSE	P84228	37	N6-acetyllysine; alternate.	17189264	Swiss-Prot 1010711	K	Acetylation	PATGGVKKPHRYR
H32_ONCMY	P84234	10	N6-acetyllysine; alternate.	4506069	Swiss-Prot 1010711	K	Acetylation	TKQTARKSTGGKA
H32_ONCMY	P84234	15	N6-acetyllysine.	4506069	Swiss-Prot 1010711	K	Acetylation	RKSTGGKAPRKQL
H32_ONCMY	P84234	19	N6-acetyllysine; alternate.	4506069	Swiss-Prot 1010711	K	Acetylation	GGKAPRKQLATKA
H32_ONCMY	P84234	24	N6-acetyllysine.	4506069	Swiss-Prot 1010711	K	Acetylation	RKQLATKAARKSA
H32_XENLA	P84233	15	N6-acetyllysine.	12138181	Swiss-Prot 1010711	K	Acetylation	RKSTGGKAPRKQL
H33_ARATH	P59169	10	N6-acetyllysine; alternate.	12581305;15598823	Swiss-Prot 1010711	K	Acetylation	TKQTARKSTGGKA
H33_ARATH	P59169	15	N6-acetyllysine.	15598823;16648464;17363895	Swiss-Prot 1010711	K	Acetylation	RKSTGGKAPRKQL
H33_ARATH	P59169	19	N6-acetyllysine; alternate.	12581305;15598823	Swiss-Prot 1010711	K	Acetylation	GGKAPRKQLATKA
H33_ARATH	P59169	24	N6-acetyllysine; alternate.	15598823	Swiss-Prot 1010711	K	Acetylation	RKQLATKAARKSA
H33_DROME	P84249	10	N6-acetyllysine; alternate.	11114889;14732680	Swiss-Prot 1010711	K	Acetylation	TKQTARKSTGGKA
H33_DROME	P84249	15	N6-acetyllysine; alternate.	11114889;11371341;14732680	Swiss-Prot 1010711	K	Acetylation	RKSTGGKAPRKQL
H33_DROME	P84249	19	N6-acetyllysine.	14732680	Swiss-Prot 1010711	K	Acetylation	GGKAPRKQLATKA
H33_DROME	P84249	24	N6-acetyllysine.	14732680	Swiss-Prot 1010711	K	Acetylation	RKQLATKAARKSA
H33_HUMAN	P84243	10	N6-acetyllysine; alternate.	16185088;16267050;16457588;16497732;16916647;17194708	Swiss-Prot 1010711	K	Acetylation	TKQTARKSTGGKA
H33_HUMAN	P84243	15	N6-acetyllysine.	7309716;16185088;16267050;16497732;16916647;17194708	Swiss-Prot 1010711	K	Acetylation	RKSTGGKAPRKQL
H33_HUMAN	P84243	19	N6-acetyllysine; alternate.	16267050;16916647;17194708	Swiss-Prot 1010711	K	Acetylation	GGKAPRKQLATKA
H33_HUMAN	P84243	24	N6-acetyllysine; alternate.	7309716;16267050;16916647;17194708	Swiss-Prot 1010711	K	Acetylation	RKQLATKAARKSA
H33_HUMAN	P84243	28	N6-acetyllysine; alternate.	16267050;16916647;17194708;19608861	Swiss-Prot 1010711	K	Acetylation	ATKAARKSAPSTG
H33_HUMAN	P84243	37	N6-acetyllysine; alternate.	16916647;17189264;17194708	Swiss-Prot 1010711	K	Acetylation	PSTGGVKKPHRYR
H33_HUMAN	P84243	57	N6-acetyllysine; alternate.	17194708	Swiss-Prot 1010711	K	Acetylation	EIRRYQKSTELLI
H33_HUMAN	P84243	80	N6-acetyllysine; alternate.	17194708;19608861	Swiss-Prot 1010711	K	Acetylation	EIAQDFKTDLRFQ
H33_MEDSA	P69244	10	N6-acetyllysine; alternate.	2211618	Swiss-Prot 1010711	K	Acetylation	TKQTARKSTGGKA
H33_MEDSA	P69244	15	N6-acetyllysine; alternate.	2211618	Swiss-Prot 1010711	K	Acetylation	RKSTGGKAPRKQL
H33_MEDSA	P69244	19	N6-acetyllysine; alternate.	2211618	Swiss-Prot 1010711	K	Acetylation	GGKAPRKQLATKA
H33_MEDSA	P69244	24	N6-acetyllysine; alternate.	2211618	Swiss-Prot 1010711	K	Acetylation	RKQLATKAARKSA
H33_MOUSE	P84244	10	N6-acetyllysine; alternate.	15485929;17194708	Swiss-Prot 1010711	K	Acetylation	TKQTARKSTGGKA
H33_MOUSE	P84244	15	N6-acetyllysine.	12498683;13678296;17194708	Swiss-Prot 1010711	K	Acetylation	RKSTGGKAPRKQL
H33_MOUSE	P84244	19	N6-acetyllysine; alternate.	12498683;13678296;17194708	Swiss-Prot 1010711	K	Acetylation	GGKAPRKQLATKA
H33_MOUSE	P84244	24	N6-acetyllysine; alternate.	12498683;13678296;17194708	Swiss-Prot 1010711	K	Acetylation	RKQLATKAARKSA
H33_MOUSE	P84244	28	N6-acetyllysine; alternate.	17194708	Swiss-Prot 1010711	K	Acetylation	ATKAARKSAPSTG
H33_MOUSE	P84244	37	N6-acetyllysine; alternate.	17189264	Swiss-Prot 1010711	K	Acetylation	PSTGGVKKPHRYR
H33_RAT	P84245	37	N6-acetyllysine; alternate.	19343714	Swiss-Prot 1010711	K	Acetylation	PSTGGVKKPHRYR
H33_XENLA	Q6PI79	15	N6-acetyllysine.	12138181	Swiss-Prot 1010711	K	Acetylation	RKSTGGKAPRKQL
H3C_HUMAN	Q6NXT2	15	N6-acetyllysine.	19608861	Swiss-Prot 1010711	K	Acetylation	RKSTGGKAPRKQL
H3C_HUMAN	Q6NXT2	24	N6-acetyllysine.	19608861	Swiss-Prot 1010711	K	Acetylation	RKQLATKAARKST
H3C_HUMAN	Q6NXT2	56	N6-acetyllysine.	19608861	Swiss-Prot 1010711	K	Acetylation	EIRRYQKSTELLI
H3C_HUMAN	Q6NXT2	122	N6-acetyllysine.	19608861	Swiss-Prot 1010711	K	Acetylation	RVTIMPKDIQLAR
H4_BOVIN	P62803	17	N6-acetyllysine.	4321977	Swiss-Prot 1010711	K	Acetylation	LGKGGAKRHRKVL
H4_DROME	P84040	13	N6-acetyllysine.	16230526	Swiss-Prot 1010711	K	Acetylation	GGKGLGKGGAKRH
H4_HUMAN	P62805	9	N6-acetyllysine.	2474456;7664735;16319397;16916647;19608861	Swiss-Prot 1010711	K	Acetylation	GRGKGGKGLGKGG
H4_HUMAN	P62805	13	N6-acetyllysine.	2474456;7664735;16319397;16916647;17967882;19608861	Swiss-Prot 1010711	K	Acetylation	GGKGLGKGGAKRH
H4_HUMAN	P62805	17	N6-acetyllysine.	2474456;7664735;16916647;17967882;19608861	Swiss-Prot 1010711	K	Acetylation	LGKGGAKRHRKVL
H4_HUMAN	P62805	32	N6-acetyllysine.	19608861	Swiss-Prot 1010711	K	Acetylation	NIQGITKPAIRRL
H4_HUMAN	P62805	60	N6-acetyllysine.	19608861	Swiss-Prot 1010711	K	Acetylation	ETRGVLKVFLENV
H4_HUMAN	P62805	92	N6-acetyllysine; alternate.	19818714	Swiss-Prot 1010711	K	Acetylation	DVVYALKRQGRTL
H4_LITVA	P83865	9	N6-acetyllysine.	17405180	Swiss-Prot 1010711	K	Acetylation	GRGKGGKGLGKGG
H4_LITVA	P83865	13	N6-acetyllysine.	17405180	Swiss-Prot 1010711	K	Acetylation	GGKGLGKGGAKRH
H4_LITVA	P83865	17	N6-acetyllysine.	17405180	Swiss-Prot 1010711	K	Acetylation	LGKGGAKRHRKVL
H4_MEDSA	P62789	9	N6-acetyllysine.	1627562	Swiss-Prot 1010711	K	Acetylation	GRGKGGKGLGKGG
H4_MEDSA	P62789	13	N6-acetyllysine.	1627562	Swiss-Prot 1010711	K	Acetylation	GGKGLGKGGAKRH
H4_MEDSA	P62789	17	N6-acetyllysine.	1627562	Swiss-Prot 1010711	K	Acetylation	LGKGGAKRHRKVL
H4_MOUSE	P62806	9	N6-acetyllysine.	16916647	Swiss-Prot 1010711	K	Acetylation	GRGKGGKGLGKGG
H4_MOUSE	P62806	13	N6-acetyllysine.	16916647	Swiss-Prot 1010711	K	Acetylation	GGKGLGKGGAKRH
H4_MOUSE	P62806	17	N6-acetyllysine.	16916647	Swiss-Prot 1010711	K	Acetylation	LGKGGAKRHRKVL
H4_ONCMY	P62797	9	N6-acetyllysine.	5574393	Swiss-Prot 1010711	K	Acetylation	GRGKGGKGLGKGG
H4_ONCMY	P62797	13	N6-acetyllysine.	5574393	Swiss-Prot 1010711	K	Acetylation	GGKGLGKGGAKRH
H4_ONCMY	P62797	17	N6-acetyllysine.	5574393	Swiss-Prot 1010711	K	Acetylation	LGKGGAKRHRKVL
H4_PEA	P62788	17	N6-acetyllysine.	5388597	Swiss-Prot 1010711	K	Acetylation	LGKGGAKRHRKVL
H4_PIG	P62802	17	N6-acetyllysine.	5123897	Swiss-Prot 1010711	K	Acetylation	LGKGGAKRHRKVL
H4_PSAMI	P62781	17	N6-acetyllysine.	1278426	Swiss-Prot 1010711	K	Acetylation	LGKGGAKRHRKVL
H4_RAT	P62804	17	N6-acetyllysine.	5171427	Swiss-Prot 1010711	K	Acetylation	LGKGGAKRHRKVL
H4_TETTS	P69152	8	N6-acetyllysine.	7862667;17194708	Swiss-Prot 1010711	K	Acetylation	AGGKGGKGMGKVG
H4_TETTS	P69152	12	N6-acetyllysine.	17194708	Swiss-Prot 1010711	K	Acetylation	GGKGMGKVGAKRH
H4_TETTS	P69152	16	N6-acetyllysine.	7862667;17194708	Swiss-Prot 1010711	K	Acetylation	MGKVGAKRHSRKS
H41_TETPY	P02310	8	N6-acetyllysine.	6441804	Swiss-Prot 1010711	K	Acetylation	AGGKGGKGMGKVG
H41_TETPY	P02310	12	N6-acetyllysine.	6441804	Swiss-Prot 1010711	K	Acetylation	GGKGMGKVGAKRH
H41_TETPY	P02310	16	N6-acetyllysine.	6441804	Swiss-Prot 1010711	K	Acetylation	MGKVGAKRHSKRS
H42_TETPY	P69151	8	N6-acetyllysine.	6441804	Swiss-Prot 1010711	K	Acetylation	AGGKGGKGMGKVG
H42_TETPY	P69151	12	N6-acetyllysine.	6441804	Swiss-Prot 1010711	K	Acetylation	GGKGMGKVGAKRH
H42_TETPY	P69151	16	N6-acetyllysine.	6441804	Swiss-Prot 1010711	K	Acetylation	MGKVGAKRHSRKS
HAP28_HUMAN	Q13442	132	N6-acetyllysine.	19608861	Swiss-Prot 1010711	K	Acetylation	KMHLAGKTEQAKA
HCDH_HUMAN	Q16836	179	N6-acetyllysine.	19608861	Swiss-Prot 1010711	K	Acetylation	NPVPVMKLVEVIK
HCDH_HUMAN	Q16836	185	N6-acetyllysine.	19608861	Swiss-Prot 1010711	K	Acetylation	KLVEVIKTPMTSQ
HCDH_HUMAN	Q16836	202	N6-acetyllysine.	19608861	Swiss-Prot 1010711	K	Acetylation	SLVDFSKALGKHP
HCDH_HUMAN	Q16836	241	N6-acetyllysine.	19608861	Swiss-Prot 1010711	K	Acetylation	ERGDASKEDIDTA
HCDH_MOUSE	Q61425	202	N6-acetyllysine.	16916647	Swiss-Prot 1010711	K	Acetylation	SLVDFCKTLGKHP
HCFC1_HUMAN	P51610	288	N6-acetyllysine.	19608861	Swiss-Prot 1010711	K	Acetylation	KVATHEKEWKCTN
HCFC1_HUMAN	P51610	813	N6-acetyllysine.	19608861	Swiss-Prot 1010711	K	Acetylation	GTGAPAKIITAVP
HCFC1_HUMAN	P51610	836	N6-acetyllysine.	19608861	Swiss-Prot 1010711	K	Acetylation	VTQVVLKGAPGQP
HCFC1_HUMAN	P51610	2005	N6-acetyllysine.	19608861	Swiss-Prot 1010711	K	Acetylation	WLQETSKDSSGTK
HCLS1_HUMAN	P14317	41	N6-acetyllysine.	19608861	Swiss-Prot 1010711	K	Acetylation	EQRWGAKTIEGSG
HCLS1_HUMAN	P14317	123	N6-acetyllysine.	19608861	Swiss-Prot 1010711	K	Acetylation	AKGFGGKYGVERD
HCLS1_HUMAN	P14317	192	N6-acetyllysine.	19608861	Swiss-Prot 1010711	K	Acetylation	SQRDYAKGFGGQY
HCLS1_HUMAN	P14317	241	N6-acetyllysine.	19608861	Swiss-Prot 1010711	K	Acetylation	TRGLKAKFESMAE
HD_HUMAN	P42858	9	N6-acetyllysine.	21685499	Swiss-Prot 1010711	K	Acetylation	TLEKLMKAFESLK
HD_HUMAN	P42858	176	N6-acetyllysine.	21685499	Swiss-Prot 1010711	K	Acetylation	LYKEIKKNGAPRS
HD_HUMAN	P42858	234	N6-acetyllysine.	21685499	Swiss-Prot 1010711	K	Acetylation	LAAAVPKIMASFG
HD_HUMAN	P42858	343	N6-acetyllysine.	21685499	Swiss-Prot 1010711	K	Acetylation	SFGVTRKEMEVSP
HD_HUMAN	P42858	442	N6-acetyllysine.	21685499	Swiss-Prot 1010711	K	Acetylation	SRKQKGKVLLGEE
HDAC1_HUMAN	Q13547	74	N6-acetyllysine.	19608861	Swiss-Prot 1010711	K	Acetylation	HSDDYIKFLRSIR
HDAC1_HUMAN	Q13547	220	N6-acetyllysine.	19608861	Swiss-Prot 1010711	K	Acetylation	IGAGKGKYYAVNY
HDAC2_HUMAN	Q92769	75	N6-acetyllysine.	19608861	Swiss-Prot 1010711	K	Acetylation	HSDEYIKFLRSIR
HDAC2_HUMAN	Q92769	90	N6-acetyllysine.	19608861	Swiss-Prot 1010711	K	Acetylation	NMSEYSKQMQRFN
HDAC5_HUMAN	Q9UQL6	533	N6-acetyllysine.	19608861	Swiss-Prot 1010711	K	Acetylation	QQLQLGKILTKTG
HDEB_ECOLI	P0AET2	93	N6-acetyllysine.	18723842	Swiss-Prot 1010711	K	Acetylation	CKKNPQKNLYTFK
HDGF_HUMAN	P51858	44	N6-acetyllysine.	19608861	Swiss-Prot 1010711	K	Acetylation	VKSTANKYQVFFF
HDGR2_HUMAN	Q7Z4V5	39	N6-acetyllysine.	19608861	Swiss-Prot 1010711	K	Acetylation	VKPPPNKYPIFFF
HDHD3_HUMAN	Q9BSH5	15	N6-acetyllysine.	19608861	Swiss-Prot 1010711	K	Acetylation	LLTWDVKDTLLRL
HEM6_MOUSE	P36552	360	N6-acetyllysine.	16916647	Swiss-Prot 1010711	K	Acetylation	YVPIVKKHCDDSY
HEXI1_HUMAN	O94992	165	N6-acetyllysine.	19608861	Swiss-Prot 1010711	K	Acetylation	KKKRHWKPYYKLT
HGD_HUMAN	Q93099	98	N6-acetyllysine.	19608861	Swiss-Prot 1010711	K	Acetylation	PNQLRWKPFEIPK
HGS_HUMAN	O14964	207	N6-acetyllysine.	19608861	Swiss-Prot 1010711	K	Acetylation	PKFGIEKEVRVCE
HIBCH_HUMAN	Q6NVY1	92	N6-acetyllysine.	19608861	Swiss-Prot 1010711	K	Acetylation	IKGAGGKAFCAGG
HIC1_HUMAN	Q14526	333	N6-acetyllysine; alternate.	17283066	Swiss-Prot 1010711	K	Acetylation	LLYRWMKHEPGLG
HINT1_HUMAN	P49773	21	N6-acetyllysine.	19608861	Swiss-Prot 1010711	K	Acetylation	GDTIFGKIIRKEI
HINT1_HUMAN	P49773	30	N6-acetyllysine.	19608861	Swiss-Prot 1010711	K	Acetylation	RKEIPAKIIFEDD
HLDD_ECOLI	P67910	267	N6-acetyllysine.	18723842	Swiss-Prot 1010711	K	Acetylation	YIPFPDKLKGRYQ
HLDE_ECOLI	P76658	179	N6-acetyllysine.	18723842	Swiss-Prot 1010711	K	Acetylation	PVLIDPKGTDFER
HMCS1_HUMAN	Q01581	46	N6-acetyllysine.	19608861	Swiss-Prot 1010711	K	Acetylation	DGVDAGKYTIGLG
HMCS1_HUMAN	Q01581	246	N6-acetyllysine.	19608861	Swiss-Prot 1010711	K	Acetylation	IHAQWQKEGNDKD
HMCS1_HUMAN	Q01581	273	N6-acetyllysine.	19608861	Swiss-Prot 1010711	K	Acetylation	YCKLVQKSLARML
HMCS1_HUMAN	Q01581	321	N6-acetyllysine.	19608861	Swiss-Prot 1010711	K	Acetylation	VEKAFMKASSELF
HMCS2_MOUSE	P54869	83	N6-acetyllysine.	16916647	Swiss-Prot 1010711	K	Acetylation	NNVEAGKYTVGLG
HMCS2_MOUSE	P54869	427	N6-acetyllysine.	16916647	Swiss-Prot 1010711	K	Acetylation	FSFRVSKDASPGS
HMCS2_MOUSE	P54869	437	N6-acetyllysine.	16916647	Swiss-Prot 1010711	K	Acetylation	PGSPLEKLVSSVS
HMGA1_HUMAN	P17096	15	N6-acetyllysine.	19608861	Swiss-Prot 1010711	K	Acetylation	SQPLASKQEKDGT
HMGB1_HUMAN	P09429	12	N6-acetyllysine.	19608861	Swiss-Prot 1010711	K	Acetylation	PKKPRGKMSSYAF
HMGB1_HUMAN	P09429	30	N6-acetyllysine.	16916647;19608861	Swiss-Prot 1010711	K	Acetylation	REEHKKKHPDASV
HMGB2_HUMAN	P26583	30	N6-acetyllysine.	19608861	Swiss-Prot 1010711	K	Acetylation	REEHKKKHPDSSV
HMGB2_HUMAN	P26583	59	N6-acetyllysine.	19608861	Swiss-Prot 1010711	K	Acetylation	SAKEKSKFEDMAK
HMGB2_HUMAN	P26583	172	N6-acetyllysine.	19608861	Swiss-Prot 1010711	K	Acetylation	GKSEAGKKGPGRP
HMGB2_HUMAN	P26583	173	N6-acetyllysine.	19608861	Swiss-Prot 1010711	K	Acetylation	KSEAGKKGPGRPT
HMGB3_HUMAN	O15347	59	N6-acetyllysine.	19608861	Swiss-Prot 1010711	K	Acetylation	SGKEKSKFDEMAK
HMGB3_HUMAN	O15347	145	N6-acetyllysine.	19608861	Swiss-Prot 1010711	K	Acetylation	KQPYITKAAKLKE
HMGCL_HUMAN	P35914	48	N6-acetyllysine.	19608861	Swiss-Prot 1010711	K	Acetylation	DGLQNEKNIVSTP
HMGCL_MOUSE	P38060	48	N6-acetyllysine.	16916647	Swiss-Prot 1010711	K	Acetylation	DGLQNEKSIVPTP
HMGN1_HUMAN	P05114	14	N6-acetyllysine.	19608861	Swiss-Prot 1010711	K	Acetylation	SAEGAAKEEPKRR
HMGN1_HUMAN	P05114	82	N6-acetyllysine.	19608861	Swiss-Prot 1010711	K	Acetylation	AENGETKTEESPA
HMGN2_HUMAN	P05204	82	N6-acetyllysine.	19608861	Swiss-Prot 1010711	K	Acetylation	KTDQAQKAEGAGD
HMGN3_HUMAN	Q15651	33	N6-acetyllysine.	19608861	Swiss-Prot 1010711	K	Acetylation	SARLSAKPAPPKP
HMGN3_HUMAN	Q15651	38	N6-acetyllysine.	19608861	Swiss-Prot 1010711	K	Acetylation	AKPAPPKPEPKPR
HMGN3_HUMAN	Q15651	90	N6-acetyllysine.	19608861	Swiss-Prot 1010711	K	Acetylation	KAEEAQKTESVDN
HMGN4_HUMAN	O00479	82	N6-acetyllysine.	19608861	Swiss-Prot 1010711	K	Acetylation	STLQSQKAEGTGD
HMHA1_HUMAN	Q92619	305	N6-acetyllysine.	19608861	Swiss-Prot 1010711	K	Acetylation	LISYLEKRTTLEM
HMOX1_HUMAN	P09601	39	N6-acetyllysine.	19608861	Swiss-Prot 1010711	K	Acetylation	FMRNFQKGQVTRD
HN1_HUMAN	Q9UK76	8	N6-acetyllysine.	19608861	Swiss-Prot 1010711	K	Acetylation	TTTTTFKGVDPNS
HN1_HUMAN	Q9UK76	148	N6-acetyllysine.	19608861	Swiss-Prot 1010711	K	Acetylation	RNPPGGKSSLVLG
HNF4A_HUMAN	P41235	458	N6-acetyllysine.	21708125	Swiss-Prot 1010711	K	Acetylation	AVATIVKPLSAIP
HNRDL_HUMAN	O14979	216	N6-acetyllysine.	19608861	Swiss-Prot 1010711	K	Acetylation	EHKLDGKLIDPKR
HNRL1_HUMAN	Q9BUJ2	270	N6-acetyllysine.	19608861	Swiss-Prot 1010711	K	Acetylation	NEEISVKHLPSTE
HNRL2_HUMAN	Q1KMD3	471	N6-acetyllysine.	19608861	Swiss-Prot 1010711	K	Acetylation	KTQWALKYAKENP
HNRPC_HUMAN	P07910	39	N6-acetyllysine.	19608861	Swiss-Prot 1010711	K	Acetylation	VEAIFSKYGKIVG
HNRPC_HUMAN	P07910	170	N6-acetyllysine.	19608861	Swiss-Prot 1010711	K	Acetylation	NTSRRGKSGFNSK
HNRPC_HUMAN	P07910	216	N6-acetyllysine.	19608861	Swiss-Prot 1010711	K	Acetylation	LLENLEKIEKEQS
HNRPD_HUMAN	Q14103	165	N6-acetyllysine.	19608861	Swiss-Prot 1010711	K	Acetylation	EHKLNGKVIDPKR
HNRPD_HUMAN	Q14103	251	N6-acetyllysine.	19608861	Swiss-Prot 1010711	K	Acetylation	HNVGLSKCEIKVA
HNRPD_HUMAN	Q14103	341	N6-acetyllysine.	19608861	Swiss-Prot 1010711	K	Acetylation	QQSGYGKVSRRGG
HNRPF_HUMAN	P52597	87	N6-acetyllysine.	19608861	Swiss-Prot 1010711	K	Acetylation	RYIEVFKSHRTEM
HNRPF_HUMAN	P52597	224	N6-acetyllysine.	19608861	Swiss-Prot 1010711	K	Acetylation	RYIGIVKQAGLER
HNRPL_HUMAN	P14866	269	N6-acetyllysine.	19608861	Swiss-Prot 1010711	K	Acetylation	LKIEYAKPTRLNV
HNRPL_HUMAN	P14866	475	N6-acetyllysine.	19608861	Swiss-Prot 1010711	K	Acetylation	DGSCSYKDFSESR
HNRPL_HUMAN	P14866	552	N6-acetyllysine.	19608861	Swiss-Prot 1010711	K	Acetylation	LLEWESKSDALET
HNRPM_HUMAN	P52272	277	N6-acetyllysine.	19608861	Swiss-Prot 1010711	K	Acetylation	DRPMHVKMDERAL
HNRPM_HUMAN	P52272	698	N6-acetyllysine.	19608861	Swiss-Prot 1010711	K	Acetylation	KGCGVVKFESPEV
HNRPQ_HUMAN	O60506	221	N6-acetyllysine.	19608861	Swiss-Prot 1010711	K	Acetylation	AAQEAVKLYNNHE
HNRPQ_HUMAN	O60506	363	N6-acetyllysine.	19608861	Swiss-Prot 1010711	K	Acetylation	AFSQFGKLERVKK
HNRPR_HUMAN	O43390	103	N6-acetyllysine.	19608861	Swiss-Prot 1010711	K	Acetylation	FLCGVMKTYRQRE
HNRPR_HUMAN	O43390	366	N6-acetyllysine.	19608861	Swiss-Prot 1010711	K	Acetylation	SFSEFGKLERVKK
HNRPR_HUMAN	O43390	389	N6-acetyllysine.	19608861	Swiss-Prot 1010711	K	Acetylation	DRGAAVKAMDEMN
HNRPR_HUMAN	O43390	397	N6-acetyllysine.	19608861	Swiss-Prot 1010711	K	Acetylation	MDEMNGKEIEGEE
HNRPU_HUMAN	Q00839	234	N6-acetyllysine.	19608861	Swiss-Prot 1010711	K	Acetylation	PAAGDGKTEQKGG
HNRPU_HUMAN	Q00839	265	N6-acetyllysine.	19608861	Swiss-Prot 1010711	K	Acetylation	EYIEENKYSRAKS
HNRPU_HUMAN	Q00839	352	N6-acetyllysine.	19608861	Swiss-Prot 1010711	K	Acetylation	VRHLYTKDIDIHE
HNRPU_HUMAN	Q00839	464	N6-acetyllysine.	19608861	Swiss-Prot 1010711	K	Acetylation	NFGQKEKPYFPIP
HNRPU_HUMAN	Q00839	516	N6-acetyllysine.	19608861	Swiss-Prot 1010711	K	Acetylation	KTTWVTKHAAENP
HNRPU_HUMAN	Q00839	524	N6-acetyllysine.	19608861	Swiss-Prot 1010711	K	Acetylation	AAENPGKYNILGT
HNRPU_HUMAN	Q00839	551	N6-acetyllysine.	19608861	Swiss-Prot 1010711	K	Acetylation	QMADTGKLNTLLQ
HNRPU_HUMAN	Q00839	565	N6-acetyllysine.	19608861	Swiss-Prot 1010711	K	Acetylation	APQCLGKFIEIAA
HNRPU_HUMAN	Q00839	626	N6-acetyllysine.	19608861	Swiss-Prot 1010711	K	Acetylation	KAEVEGKDLPEHA
HNRPU_HUMAN	Q00839	635	N6-acetyllysine.	19608861	Swiss-Prot 1010711	K	Acetylation	PEHAVLKMKGNFT
HNRPU_HUMAN	Q00839	670	N6-acetyllysine.	19608861	Swiss-Prot 1010711	K	Acetylation	KLLEQYKEESKKA
HNRPU_HUMAN	Q00839	814	N6-acetyllysine.	19608861	Swiss-Prot 1010711	K	Acetylation	GQFWGQKPWSQHY
HP1B3_HUMAN	Q5SSJ5	190	N6-acetyllysine.	19608861	Swiss-Prot 1010711	K	Acetylation	RKYIIHKYPSLEL
HS105_HUMAN	Q92598	430	N6-acetyllysine.	19608861	Swiss-Prot 1010711	K	Acetylation	HAAPFSKVLTFLR
HS74L_HUMAN	O95757	272	N6-acetyllysine.	19608861	Swiss-Prot 1010711	K	Acetylation	LYQECEKLKKLMS
HS90A_HUMAN	P07900	224	N6-acetyllysine.	19608861	Swiss-Prot 1010711	K	Acetylation	ITLFVEKERDKEV
HS90A_HUMAN	P07900	410	N6-acetyllysine.	19608861	Swiss-Prot 1010711	K	Acetylation	QQSKILKVIRKNL
HS90A_HUMAN	P07900	443	N6-acetyllysine.	19608861	Swiss-Prot 1010711	K	Acetylation	FYEQFSKNIKLGI
HS90A_HUMAN	P07900	458	N6-acetyllysine.	19608861	Swiss-Prot 1010711	K	Acetylation	DSQNRKKLSELLR
HS90A_HUMAN	P07900	489	N6-acetyllysine.	19608861	Swiss-Prot 1010711	K	Acetylation	RMKENQKHIYYIT
HS90A_HUMAN	P07900	576	N6-acetyllysine.	19608861	Swiss-Prot 1010711	K	Acetylation	NLCKIMKDILEKK
HS90A_HUMAN	P07900	585	N6-acetyllysine.	19608861	Swiss-Prot 1010711	K	Acetylation	LEKKVEKVVVSNR
HS90B_HUMAN	P08238	275	N6-acetyllysine.	19608861	Swiss-Prot 1010711	K	Acetylation	TKKIKEKYIDQEE
HS90B_HUMAN	P08238	284	N6-acetyllysine.	19608861	Swiss-Prot 1010711	K	Acetylation	DQEELNKTKPIWT
HS90B_HUMAN	P08238	354	N6-acetyllysine.	19608861	Swiss-Prot 1010711	K	Acetylation	KKKNNIKLYVRRV
HS90B_HUMAN	P08238	399	N6-acetyllysine; alternate.	19608861	Swiss-Prot 1010711	K	Acetylation	EMLQQSKILKVIR
HS90B_HUMAN	P08238	402	N6-acetyllysine.	19608861	Swiss-Prot 1010711	K	Acetylation	QQSKILKVIRKNI
HS90B_HUMAN	P08238	435	N6-acetyllysine.	19608861	Swiss-Prot 1010711	K	Acetylation	FYEAFSKNLKLGI
HS90B_HUMAN	P08238	481	N6-acetyllysine.	19608861	Swiss-Prot 1010711	K	Acetylation	RMKETQKSIYYIT
HS90B_HUMAN	P08238	568	N6-acetyllysine.	19608861	Swiss-Prot 1010711	K	Acetylation	NLCKLMKEILDKK
HS90B_HUMAN	P08238	624	N6-acetyllysine.	16916647	Swiss-Prot 1010711	K	Acetylation	GYMMAKKHLEINP
HSP71_HUMAN	P08107	108	N6-acetyllysine.	19608861	Swiss-Prot 1010711	K	Acetylation	KVQVSYKGETKAF
HSP71_HUMAN	P08107	246	N6-acetyllysine.	19608861	Swiss-Prot 1010711	K	Acetylation	HFVEEFKRKHKKD
HSP71_HUMAN	P08107	348	N6-acetyllysine.	19608861	Swiss-Prot 1010711	K	Acetylation	RIPKVQKLLQDFF
HSP74_HUMAN	P34932	430	N6-acetyllysine.	19608861	Swiss-Prot 1010711	K	Acetylation	HAAPFSKVLTFYR
HSP74_HUMAN	P34932	679	N6-acetyllysine.	19608861	Swiss-Prot 1010711	K	Acetylation	DKLAELKNLGQPI
HSP76_HUMAN	P17066	321	N6-acetyllysine.	19608861	Swiss-Prot 1010711	K	Acetylation	TLEPVEKALRDAK
HSP76_HUMAN	P17066	502	N6-acetyllysine.	19608861	Swiss-Prot 1010711	K	Acetylation	STGKANKITITND
HSP7C_HUMAN	P11142	88	N6-acetyllysine.	19608861	Swiss-Prot 1010711	K	Acetylation	VVQSDMKHWPFMV
HSP7C_HUMAN	P11142	108	N6-acetyllysine.	19608861	Swiss-Prot 1010711	K	Acetylation	KVQVEYKGETKSF
HSP7C_HUMAN	P11142	246	N6-acetyllysine.	19608861	Swiss-Prot 1010711	K	Acetylation	HFIAEFKRKHKKD
HSP7C_HUMAN	P11142	319	N6-acetyllysine.	19608861	Swiss-Prot 1010711	K	Acetylation	TLDPVEKALRDAK
HSP7C_HUMAN	P11142	348	N6-acetyllysine.	19608861	Swiss-Prot 1010711	K	Acetylation	RIPKIQKLLQDFF
HSP7C_HUMAN	P11142	512	N6-acetyllysine.	19608861	Swiss-Prot 1010711	K	Acetylation	DKGRLSKEDIERM
HSP7C_HUMAN	P11142	524	N6-acetyllysine.	19608861	Swiss-Prot 1010711	K	Acetylation	MVQEAEKYKAEDE
HSP7C_HUMAN	P11142	589	N6-acetyllysine.	19608861	Swiss-Prot 1010711	K	Acetylation	KNQTAEKEEFEHQ
HSP7C_HUMAN	P11142	597	N6-acetyllysine.	19608861	Swiss-Prot 1010711	K	Acetylation	EFEHQQKELEKVC
HSP7C_HUMAN	P11142	601	N6-acetyllysine.	19608861	Swiss-Prot 1010711	K	Acetylation	QQKELEKVCNPII
HSPB1_HUMAN	P04792	123	N6-acetyllysine.	16916647;19608861	Swiss-Prot 1010711	K	Acetylation	VVEITGKHEERQD
HUWE1_HUMAN	Q7Z6Z7	509	N6-acetyllysine.	19608861	Swiss-Prot 1010711	K	Acetylation	QRAALLKSMLNFL
HUWE1_HUMAN	Q7Z6Z7	1840	N6-acetyllysine.	19608861	Swiss-Prot 1010711	K	Acetylation	LRHTMEKVVRSAA
HUWE1_HUMAN	Q7Z6Z7	2248	N6-acetyllysine.	19608861	Swiss-Prot 1010711	K	Acetylation	TVNAALKPLETLS
HYES_HUMAN	P34913	43	N6-acetyllysine.	19608861	Swiss-Prot 1010711	K	Acetylation	LNDAFQKGGPEGA
HYPK_HUMAN	Q9NX55	35	N6-acetyllysine.	16916647	Swiss-Prot 1010711	K	Acetylation	PPEKPRKHDSGAA
ICAL_HUMAN	P20810	629	N6-acetyllysine.	19608861	Swiss-Prot 1010711	K	Acetylation	DDNGQDKPVKPPT
IDE_HUMAN	P14735	308	N6-acetyllysine.	19608861	Swiss-Prot 1010711	K	Acetylation	YKIVPIKDIRNLY
IDH_ECOLI	P08200	142	N6-acetyllysine.	18723842	Swiss-Prot 1010711	K	Acetylation	GTPSPVKHPELTD
IDH3A_HUMAN	P50213	343	N6-acetyllysine.	19608861	Swiss-Prot 1010711	K	Acetylation	DGKSLTKDLGGNA
IDH3B_HUMAN	O43837	146	N6-acetyllysine.	19608861	Swiss-Prot 1010711	K	Acetylation	ANVVHVKSLPGYM
IDH3B_HUMAN	O43837	199	N6-acetyllysine.	19608861	Swiss-Prot 1010711	K	Acetylation	KSQRIAKFAFDYA
IDH3B_HUMAN	O43837	374	N6-acetyllysine.	19608861	Swiss-Prot 1010711	K	Acetylation	TTTDFIKSVIGHL
IDHC_HUMAN	O75874	81	N6-acetyllysine.	19608861	Swiss-Prot 1010711	K	Acetylation	TITPDEKRVEEFK
IDHC_HUMAN	O75874	224	N6-acetyllysine.	19608861	Swiss-Prot 1010711	K	Acetylation	KYDGRFKDIFQEI
IDHC_HUMAN	O75874	321	N6-acetyllysine.	19608861	Swiss-Prot 1010711	K	Acetylation	HYRMYQKGQETST
IDHP_HUMAN	P48735	67	N6-acetyllysine.	19608861	Swiss-Prot 1010711	K	Acetylation	IIWQFIKEKLILP
IDHP_HUMAN	P48735	80	N6-acetyllysine.	19608861	Swiss-Prot 1010711	K	Acetylation	HVDIQLKYFDLGL
IDHP_HUMAN	P48735	106	N6-acetyllysine.	19608861	Swiss-Prot 1010711	K	Acetylation	SALATQKYSVAVK
IDHP_HUMAN	P48735	133	N6-acetyllysine.	19608861	Swiss-Prot 1010711	K	Acetylation	KLKKMWKSPNGTI
IDHP_HUMAN	P48735	155	N6-acetyllysine.	19608861	Swiss-Prot 1010711	K	Acetylation	REPIICKNIPRLV
IDHP_HUMAN	P48735	166	N6-acetyllysine.	19608861	Swiss-Prot 1010711	K	Acetylation	LVPGWTKPITIGR
IDHP_HUMAN	P48735	180	N6-acetyllysine.	19608861	Swiss-Prot 1010711	K	Acetylation	AHGDQYKATDFVA
IDHP_HUMAN	P48735	256	N6-acetyllysine.	19608861	Swiss-Prot 1010711	K	Acetylation	TKNTILKAYDGRF
IDHP_HUMAN	P48735	263	N6-acetyllysine.	19608861	Swiss-Prot 1010711	K	Acetylation	AYDGRFKDIFQEI
IDHP_HUMAN	P48735	272	N6-acetyllysine.	19608861	Swiss-Prot 1010711	K	Acetylation	FQEIFDKHYKTDF
IDHP_HUMAN	P48735	275	N6-acetyllysine.	19608861	Swiss-Prot 1010711	K	Acetylation	IFDKHYKTDFDKN
IDHP_HUMAN	P48735	282	N6-acetyllysine.	19608861	Swiss-Prot 1010711	K	Acetylation	TDFDKNKIWYEHR
IDHP_HUMAN	P48735	442	N6-acetyllysine.	19608861	Swiss-Prot 1010711	K	Acetylation	DFLDTIKSNLDRA
IDHP_MOUSE	P54071	106	N6-acetyllysine.	16916647	Swiss-Prot 1010711	K	Acetylation	SALATQKYSVAVK
IDHP_MOUSE	P54071	272	N6-acetyllysine.	16916647	Swiss-Prot 1010711	K	Acetylation	FQEIFDKHYKTDF
IDI1_HUMAN	Q13907	176	N6-acetyllysine.	19608861	Swiss-Prot 1010711	K	Acetylation	SYCYVSKEELKEL
IF122_HUMAN	Q9HBG6	1021	N6-acetyllysine.	19608861	Swiss-Prot 1010711	K	Acetylation	ARHAYDKLRGLYI
IF16_HUMAN	Q16666	214	N6-acetyllysine.	19608861	Swiss-Prot 1010711	K	Acetylation	KVLSTTKPFEYET
IF2_ECOLI	P0A705	808	N6-acetyllysine.	18723842	Swiss-Prot 1010711	K	Acetylation	DVFKSPKFGAIAG
IF2A_HUMAN	P05198	141	N6-acetyllysine.	19608861	Swiss-Prot 1010711	K	Acetylation	AWVFDDKYKRPGY
IF2B_HUMAN	P20042	265	N6-acetyllysine.	19608861	Swiss-Prot 1010711	K	Acetylation	KGRFQQKQIENVL
IF2B_HUMAN	P20042	293	N6-acetyllysine.	19608861	Swiss-Prot 1010711	K	Acetylation	PDTILQKDTRLYF
IF2P_HUMAN	O60841	784	N6-acetyllysine.	19608861	Swiss-Prot 1010711	K	Acetylation	KQKKNTKDEFEER
IF2P_HUMAN	O60841	923	N6-acetyllysine.	19608861	Swiss-Prot 1010711	K	Acetylation	NQYEKHKEVEAAQ
IF4A1_HUMAN	P60842	118	N6-acetyllysine.	19608861	Swiss-Prot 1010711	K	Acetylation	LAQQIQKVVMALG
IF4A1_HUMAN	P60842	174	N6-acetyllysine.	19608861	Swiss-Prot 1010711	K	Acetylation	RRYLSPKYIKMFV
IF4A1_HUMAN	P60842	309	N6-acetyllysine.	19608861	Swiss-Prot 1010711	K	Acetylation	HGDMDQKERDVIM
IF4A2_HUMAN	Q14240	292	N6-acetyllysine.	19608861	Swiss-Prot 1010711	K	Acetylation	VDWLTEKMHARDF
IF4A3_HUMAN	P38919	60	N6-acetyllysine.	19608861	Swiss-Prot 1010711	K	Acetylation	YAYGFEKPSAIQQ
IF4A3_HUMAN	P38919	296	N6-acetyllysine.	19608861	Swiss-Prot 1010711	K	Acetylation	VDWLTEKMREANF
IF4A3_HUMAN	P38919	321	N6-acetyllysine.	19608861	Swiss-Prot 1010711	K	Acetylation	ERESIMKEFRSGA
IF4B_HUMAN	P23588	586	N6-acetyllysine.	19608861	Swiss-Prot 1010711	K	Acetylation	EENPASKFSSASK
IF4E2_HUMAN	O60573	134	N6-acetyllysine.	19608861	Swiss-Prot 1010711	K	Acetylation	ANKNGGKWIIRLR
IF4G1_HUMAN	Q04637	1095	N6-acetyllysine.	19608861	Swiss-Prot 1010711	K	Acetylation	GRLSWGKGSSGGS
IF4G1_HUMAN	Q04637	1188	N6-acetyllysine.	19608861	Swiss-Prot 1010711	K	Acetylation	TKRSFSKEVEERS
IF4G3_HUMAN	O43432	944	N6-acetyllysine.	19608861	Swiss-Prot 1010711	K	Acetylation	KDLDFEKAKPRMD
IF5A1_HUMAN	P63241	47	N6-acetyllysine.	19379712	Swiss-Prot 1010711	K	Acetylation	VEMSTSKTGKHGH
IF5A1_HUMAN	P63241	68	N6-acetyllysine.	16916647	Swiss-Prot 1010711	K	Acetylation	DIFTGKKYEDICP
IF5A2_HUMAN	Q9GZV4	47	N6-acetyllysine.	19608861	Swiss-Prot 1010711	K	Acetylation	VEMSTSKTGKHGH
IF5A2_HUMAN	Q9GZV4	68	N6-acetyllysine.	16916647	Swiss-Prot 1010711	K	Acetylation	DIFTGKKYEDICP
IF5AL_HUMAN	Q6IS14	27	N6-acetyllysine.	19608861	Swiss-Prot 1010711	K	Acetylation	QCSALRKNGFVVL
IFT81_HUMAN	Q8WYA0	290	N6-acetyllysine.	19608861	Swiss-Prot 1010711	K	Acetylation	ELENKKKELHFLQ
IGBP1_HUMAN	P78318	241	N6-acetyllysine.	19608861	Swiss-Prot 1010711	K	Acetylation	QERPPVKPFILTR
IKZF2_HUMAN	Q9UKS7	288	N6-acetyllysine.	19608861	Swiss-Prot 1010711	K	Acetylation	QKFVGEKLMRFSY
ILEU_HUMAN	P30740	137	N6-acetyllysine.	19608861	Swiss-Prot 1010711	K	Acetylation	TINQWVKGQTEGK
ILEU_HUMAN	P30740	177	N6-acetyllysine.	19608861	Swiss-Prot 1010711	K	Acetylation	WKDKFMKEATTNA
ILF3_HUMAN	Q12906	81	N6-acetyllysine.	19608861	Swiss-Prot 1010711	K	Acetylation	EGAGEQKTEHMTR
ILF3_HUMAN	Q12906	100	N6-acetyllysine.	19608861	Swiss-Prot 1010711	K	Acetylation	RVGLVAKGLLLKG
ILF3_HUMAN	Q12906	460	N6-acetyllysine.	19608861	Swiss-Prot 1010711	K	Acetylation	KLHVAVKVLQDMG
ILKAP_HUMAN	Q9H0C8	210	N6-acetyllysine.	19608861	Swiss-Prot 1010711	K	Acetylation	KQASSQKPAWKDG
IMB1_HUMAN	Q14974	211	N6-acetyllysine.	19608861	Swiss-Prot 1010711	K	Acetylation	TKANFDKESERHF
IMB1_HUMAN	Q14974	835	N6-acetyllysine.	19608861	Swiss-Prot 1010711	K	Acetylation	FGKDVLKLVEARP
IMB1_HUMAN	Q14974	867	N6-acetyllysine.	19608861	Swiss-Prot 1010711	K	Acetylation	LATWATKELRKLK
IMDH_ECOLI	P0ADG7	267	N6-acetyllysine.	18723842	Swiss-Prot 1010711	K	Acetylation	IRETRAKYPDLQI
IMDH_ECOLI	P0ADG7	428	N6-acetyllysine.	18723842	Swiss-Prot 1010711	K	Acetylation	AYKGRLKEIIHQQ
IMMT_HUMAN	Q16891	211	N6-acetyllysine.	19608861	Swiss-Prot 1010711	K	Acetylation	RLAQQEKQEQVKI
IMMT_HUMAN	Q16891	222	N6-acetyllysine.	19608861	Swiss-Prot 1010711	K	Acetylation	KIESLAKSLEDAL
IMMT_HUMAN	Q16891	451	N6-acetyllysine.	19608861	Swiss-Prot 1010711	K	Acetylation	FDSAVAKALEHHR
IMMT_MOUSE	Q8CAQ8	505	N6-acetyllysine.	16916647	Swiss-Prot 1010711	K	Acetylation	VQEQELKYEFEQG
ING3_HUMAN	Q9NXR8	264	N6-acetyllysine.	19608861	Swiss-Prot 1010711	K	Acetylation	NDFQLGKEFSMAR
ING4_HUMAN	Q9UNL4	112	N6-acetyllysine.	19608861	Swiss-Prot 1010711	K	Acetylation	RFEADLKEKQIES
ING4_HUMAN	Q9UNL4	127	N6-acetyllysine.	16916647;19608861	Swiss-Prot 1010711	K	Acetylation	YDSSSSKGKKKGR
ING4_HUMAN	Q9UNL4	129	N6-acetyllysine.	16916647	Swiss-Prot 1010711	K	Acetylation	SSSSKGKKKGRTQ
ING4_HUMAN	Q9UNL4	146	N6-acetyllysine.	16916647;19608861	Swiss-Prot 1010711	K	Acetylation	AARARSKGKNSDE
ING4_HUMAN	Q9UNL4	148	N6-acetyllysine.	16916647;19608861	Swiss-Prot 1010711	K	Acetylation	RARSKGKNSDEEA
ING4_HUMAN	Q9UNL4	156	N6-acetyllysine.	19608861	Swiss-Prot 1010711	K	Acetylation	SDEEAPKTAQKKL
ING5_HUMAN	Q8WYH8	114	N6-acetyllysine.	19608861	Swiss-Prot 1010711	K	Acetylation	EADLKDKMEGSDF
ING5_HUMAN	Q8WYH8	226	N6-acetyllysine.	19608861	Swiss-Prot 1010711	K	Acetylation	TTKPKGKWFCPRC
INO80_HUMAN	Q9ULG1	118	N6-acetyllysine.	19608861	Swiss-Prot 1010711	K	Acetylation	NLYNFSKLKKSRK
INSR_HUMAN	P06213	1112	N6-acetyllysine.	19608861	Swiss-Prot 1010711	K	Acetylation	MAHGDLKSYLRSL
INT1_HUMAN	Q8N201	47	N6-acetyllysine.	19608861	Swiss-Prot 1010711	K	Acetylation	TASTLLKPAPSGL
IPYR_HUMAN	Q15181	57	N6-acetyllysine.	19608861	Swiss-Prot 1010711	K	Acetylation	PRWSNAKMEIATK
IPYR_HUMAN	Q15181	228	N6-acetyllysine.	19608861	Swiss-Prot 1010711	K	Acetylation	STHDHWKALVTKK
IPYR2_HUMAN	Q9H2U2	53	N6-acetyllysine.	19608861	Swiss-Prot 1010711	K	Acetylation	NYRLFFKNVTGHY
IPYR2_HUMAN	Q9H2U2	216	N6-acetyllysine.	19608861	Swiss-Prot 1010711	K	Acetylation	NDPEASKFHDIDD
IPYR2_HUMAN	Q9H2U2	261	N6-acetyllysine.	19608861	Swiss-Prot 1010711	K	Acetylation	NGEFKNKAFALEV
IPYR2_HUMAN	Q9H2U2	276	N6-acetyllysine.	19608861	Swiss-Prot 1010711	K	Acetylation	STHQCWKALLMKK
IQGA2_HUMAN	Q13576	1471	N6-acetyllysine.	19608861	Swiss-Prot 1010711	K	Acetylation	DGKGEPKGAKRAK
IQGA2_HUMAN	Q13576	1474	N6-acetyllysine.	19608861	Swiss-Prot 1010711	K	Acetylation	GEPKGAKRAKPVK
IRAK4_HUMAN	Q9NWZ3	34	N6-acetyllysine.	19608861	Swiss-Prot 1010711	K	Acetylation	PQEGWKKLAVAIK
IRF1_HUMAN	P10914	78	N6-acetyllysine.	22367195	Swiss-Prot 1010711	K	Acetylation	PDPKTWKANFRCA
IRF2_HUMAN	P14316	75	N6-acetyllysine.	12738767	Swiss-Prot 1010711	K	Acetylation	VDKPDPKTWKANF
IRF2_HUMAN	P14316	78	N6-acetyllysine.	12738767	Swiss-Prot 1010711	K	Acetylation	PDPKTWKANFRCA
IRF7_HUMAN	Q92985	92	N6-acetyllysine; by KAT2A and KAT2B.	12374802	Swiss-Prot 1010711	K	Acetylation	AERAGWKTNFRCA
ISOC2_HUMAN	Q96AB3	182	N6-acetyllysine.	19608861	Swiss-Prot 1010711	K	Acetylation	QFKEIQKLIKEPA
ISY1_HUMAN	Q9ULR0	127	N6-acetyllysine.	19608861	Swiss-Prot 1010711	K	Acetylation	KYFGAAKDLPGVR
ITK_HUMAN	Q08881	296	N6-acetyllysine.	19608861	Swiss-Prot 1010711	K	Acetylation	IKHYHIKETNDNP
ITPR2_HUMAN	Q14571	608	N6-acetyllysine.	19608861	Swiss-Prot 1010711	K	Acetylation	NRKLLEKHITAKE
ITSN1_HUMAN	Q15811	495	N6-acetyllysine.	19608861	Swiss-Prot 1010711	K	Acetylation	KHQLEGKLQDIRC
IVD_HUMAN	P26440	75	N6-acetyllysine.	19608861	Swiss-Prot 1010711	K	Acetylation	DRSNEFKNLREFW
IVD_MOUSE	Q9JHI5	76	N6-acetyllysine.	16916647	Swiss-Prot 1010711	K	Acetylation	DQTNDFKNLREFW
JADE2_HUMAN	Q9NQC1	32	N6-acetyllysine.	16916647;19608861	Swiss-Prot 1010711	K	Acetylation	SASRCSKLPSSTK
JADE2_HUMAN	Q9NQC1	38	N6-acetyllysine.	16916647;19608861	Swiss-Prot 1010711	K	Acetylation	KLPSSTKSGWPRQ
JADE2_HUMAN	Q9NQC1	298	N6-acetyllysine.	19608861	Swiss-Prot 1010711	K	Acetylation	KMEPITKISHIPA
JADE3_HUMAN	Q92613	30	N6-acetyllysine.	19608861	Swiss-Prot 1010711	K	Acetylation	GSMYRIKSKIPNE
JADE3_HUMAN	Q92613	32	N6-acetyllysine.	19608861	Swiss-Prot 1010711	K	Acetylation	MYRIKSKIPNEHK
JADE3_HUMAN	Q92613	461	N6-acetyllysine.	19608861	Swiss-Prot 1010711	K	Acetylation	NGLVQPKEESIHT
JADE3_HUMAN	Q92613	638	N6-acetyllysine.	19608861	Swiss-Prot 1010711	K	Acetylation	HGQSLGKPLVLQA
JARD2_HUMAN	Q92833	378	N6-acetyllysine.	19608861	Swiss-Prot 1010711	K	Acetylation	NHTISGKTESSNA
JHD2C_HUMAN	Q15652	552	N6-acetyllysine.	19608861	Swiss-Prot 1010711	K	Acetylation	HSIANAKFLETAK
JUN_HUMAN	P05412	271	N6-acetyllysine.	11689449	Swiss-Prot 1010711	K	Acetylation	AASKCRKRKLERI
K0947_HUMAN	Q9Y2F5	1218	N6-acetyllysine.	19608861	Swiss-Prot 1010711	K	Acetylation	ASEIGEKYRKQPC
K1143_HUMAN	Q96AT1	108	N6-acetyllysine.	19608861	Swiss-Prot 1010711	K	Acetylation	KHPSDEKYSGLTA
K1967_HUMAN	Q8N163	215	N6-acetyllysine.	19608861	Swiss-Prot 1010711	K	Acetylation	GEPWGAKKPRHDL
K1C18_HUMAN	P05783	111	N6-acetyllysine.	19608861	Swiss-Prot 1010711	K	Acetylation	NRRLESKIREHLE
K1C18_HUMAN	P05783	131	N6-acetyllysine.	19608861	Swiss-Prot 1010711	K	Acetylation	DWSHYFKIIEDLR
K1C18_HUMAN	P05783	167	N6-acetyllysine.	19608861	Swiss-Prot 1010711	K	Acetylation	ADDFRVKYETELA
K1C19_HUMAN	P08727	97	N6-acetyllysine.	19608861	Swiss-Prot 1010711	K	Acetylation	LASYLDKVRALEA
K2C7_HUMAN	P08729	199	N6-acetyllysine.	19608861	Swiss-Prot 1010711	K	Acetylation	EFVVLKKDVDAAY
K2C7_HUMAN	P08729	296	N6-acetyllysine.	19608861	Swiss-Prot 1010711	K	Acetylation	LQAQAGKHGDDLR
K2C8_HUMAN	P05787	117	N6-acetyllysine.	19608861	Swiss-Prot 1010711	K	Acetylation	FLEQQNKMLETKW
K2C8_HUMAN	P05787	207	N6-acetyllysine.	19608861	Swiss-Prot 1010711	K	Acetylation	DEAYMNKVELESR
K2C8_HUMAN	P05787	295	N6-acetyllysine.	19608861	Swiss-Prot 1010711	K	Acetylation	LQSLAGKHGDDLR
K2C8_HUMAN	P05787	325	N6-acetyllysine.	19608861	Swiss-Prot 1010711	K	Acetylation	AEIEGLKGQRASL
[truncated: 11,935 more rows]
