# Supplementary material for: Controllability of protein-protein interaction phosphorylation-based networks: Participation of the hub 14-3-3 protein family
Source: Sci Rep. 2016 May 19;6:26234. doi: 10.1038/srep26234 (PMC4872533; doi:10.1038/srep26234)
Supplement: Supplementary Information [file srep26234-s2.csv]

#Controllability of protein-protein interaction phosphorylation-based networks. Participation of
#the hub 14-3-3 protein family.
#Marina Uhart1	Gabriel Flores2 and Diego M Bustos1a
#1 Cell Signal Integration Lab	Instituto de Histología y Embriología "Dr. Mario H.
#Burgos" CCT CONICET Mendoza Facultad de Ciencias Médicas U.N.Cuyo P.O. Box
#56 - Mendoza - Argentina. ZIP 5500.
#2 Eventioz/Eventbrite Company	Adolfo A Calle 1853	Dorrego	Guaymallén
#Mendoza	Argentina.
#a corresponding author dbustos@mendoza-conicet.gob.ar
###################################################################################################
Complex id	Complex name	subunits (UniProt IDs)	protein complex purification method	functional comment	disease comment
1	BCL6-HDAC4 complex	P41182	P56524	MI:0007- anti tag coimmunoprecipitation	Transcriptional repression by BCL6 is thought to be achieved in part by recruiting a repressor complex containing histone deacetylases.
2	BCL6-HDAC5 complex	P41182	Q9UQL6	MI:0007- anti tag coimmunoprecipitation	Transcriptional repression by BCL6 is thought to be achieved in part by recruiting a repressor complex containing histone deacetylases.
3	BCL6-HDAC7 complex	P41182	Q8WUI4	MI:0007- anti tag coimmunoprecipitation	Transcriptional repression by BCL6 is thought to be achieved in part by recruiting a repressor complex containing histone deacetylases.
4	Multisubunit ACTR coactivator complex	Q92793	Q09472	Q9Y6Q9	Q92831	MI:0004- affinity chromatography technologies | MI:0018- two hybrid	Cofactor ACTR binds directly nuclear receptors and stimulates their transcriptional activities in a hormone-dependent fashion.
10	13S condensin complex	Q15021	Q9BPX3	Q15003	O95347	Q9NTJ3	MI:0004- affinity chromatography technologies | MI:0019- coimmunoprecipitation
11	BLOC-3 (biogenesis of lysosome-related organelles complex 3)	Q92902	Q9NQG7	MI:0019- coimmunoprecipitation | MI:0029- cosedimentation through density gradients	The results suggest that HPS1 and HPS4 are components of a protein complex that regulates the intracellular localization of lysosomes and late endosomes and may function in a BLOC-1-dependent pathway for melanosome biogenesis.	HPS1-7 are involved in Hermansky-Pudlak syndrome (HPS), which comprises at least seven different autosomal recessive disorders (referred to as HPS-1 through -7) that share the clinical manifestations of oculocutaneous albinism combined with platelet storage pool deficiency and do not present with the severe immunodeficiency and giant intracellular granules characteristic of Chediak-Higashi syndro…
12	BLOC-2 (biogenesis of lysosome-related organelles complex 2)	Q969F9	Q9UPZ3	Q86YV9	MI:0019- coimmunoprecipitation | MI:0029- cosedimentation through density gradients | MI:0071- molecular sieving	The results suggest that BLOC-2 is not critical for basal levels of secretion of lysosomal enzymes by fibroblasts.	HPS1-7 are involved in Hermansky-Pudlak syndrome (HPS), which comprises at least seven different autosomal recessive disorders (referred to as HPS-1 through -7) that share the clinical manifestations of oculocutaneous albinism combined with platelet storage pool deficiency and do not present with the severe immunodeficiency and giant intracellular granules characteristic of Chediak-Higashi syndro…
13	MUS81-CDS1 complex	Q92903	Q96NY9	MI:0004- affinity chromatography technologies
15	NCOR complex	Q92828	Q13227	O15379	O75376	O60907	Q9BZK7	MI:0004- affinity chromatography technologies | MI:0019- coimmunoprecipitation | MI:0069- mass spectrometry studies of complexes	By using specific small interference RNAs (siRNAs), the authors demonstrate that HDAC3 is essential, whereas TBL1 and TBLR1 are functionally redundant but essential for repression by unliganded thyroid hormone receptor.
23	BLOC-1 (biogenesis of lysosome-related organelles complex 1)	P78537	Q6QNY1	Q6QNY0	Q9NUP1	Q96EV8	Q8TDH9	Q9UL45	O95295	MI:0019- coimmunoprecipitation	The authors identified Snapin, BLOS1, BLOS2, and BLOS3 as subunits of BLOC-1 and found that the HPS mouse model strain, reduced pigmentation, carries a nonsense mutation in BLOS3. The genes encoding these proteins may underlie the pathogenesis of novel forms of HPS in patients having no detectable mutation in any of the genes that cause HPS types 1-7.	PLDN, MUTED, CNO and DTNBP1 are involved in Hermansky-Pudlak syndrome (HPS), a genetic disorder characterized by hypopigmentation and platelet storage pool deficiency.
27	Arp2/3 protein complex	P61160	P61158	O15143	O15144	O15145	P59998	O15511	MI:0027- cosedimentation | MI:0071- molecular sieving
29	PA28gamma complex	P61289	MI:0226- ion exchange chromatography | MI:0071- molecular sieving
30	PA28 complex	Q06323	Q9UL46	MI:0071- molecular sieving | MI:0226- ion exchange chromatography	PA28 is a regulatory complex of the 20S proteasome. It acts as proteasome activator and stimulates cleavage after basic, acidic, and most hydrophobic residues in many peptides.
32	PA700 complex	P62191	P35998	P17980	P43686	P62195	P62333	Q99460	O75832	O00231	O00232	Q9UNM6	O00487	Q13200	O43242	P55036	Q16401	Q15008	P51665	P48556	O00233	MI:0226- ion exchange chromatography | MI:0071- molecular sieving	The proteasome is an essential component of the ATP-dependent proteolytic pathway in eukaryotic cells and is responsible for the degradation of most cellular proteins (for reviews see PMID:8811196 and PMID:10872471). It contains a barrel-shaped proteolytic core complex (the 20S proteasome), and is capped at one or both ends by regulatory complexes like the 19S complex (PMID:11812135), modulator (…
33	Prefoldin	O60925	Q9UHV9	Q9NQP4	Q99471	O15212	P61758	MI:0071- molecular sieving
36	AP1 adaptor complex	Q10567	O43747	O75843	Q9BXS5	Q9Y6Q5	P61966	P56377	Q96PC3	MI:0018- two hybrid	This adaptor-related complex participates in a transport step different from that of AP-1. It may function at some trafficking step in the complex pathways between the TGN and the cell surface.
41	Mi-2/NuRD-MTA2 complex	P41182	Q13547	O95983	O94776	Q9BTC8	MI:0019- coimmunoprecipitation
43	Gamma-secretase complex (APH1A	PSEN1	PSENEN	NCSTN variant)	Q96BI3	Q92542	P49768	Q9NZ42	MI:0029- cosedimentation through density gradients | MI:0007- anti tag coimmunoprecipitation	Proteolytic cleavage within the hydrophobic transmembrane domains of Notch and APP are intimately associated with a multimeric gamma-secretase complex that contains the presenilin-1 or presenilin-2 and the membrane glycoprotein nicastrin. Three variants of APH1 (APH1A short, APH1A long and APH1B) as well as two presenillin variants (PSEN1 and PSEN2) allow the formation of six different gamma-secr…	Gamma-secretase is causally implicated in Alzheimer's disease.
45	Gamma-secretase complex (APH1A	PSEN1	PSENEN	NCSTN variant)	Q96BI3	Q92542	P49768	Q9NZ42	MI:0029- cosedimentation through density gradients | MI:0007- anti tag coimmunoprecipitation	Proteolytic cleavage within the hydrophobic transmembrane domains of Notch and APP are intimately associated with a multimeric gamma-secretase complex that contains the presenilin-1 or presenilin-2 and the membrane glycoprotein nicastrin. Three variants of APH1 (APH1A short, APH1A long and APH1B) as well as two presenillin variants (PSEN1 and PSEN2) allow the formation of six different gamma-secr…	Gamma-secretase is causally implicated in Alzheimer's disease.
49	DNMT3B complex	Q9UBC3	Q13547	O95239	Q96ST3	O60264	O95347	Q9NTJ3	MI:0019- coimmunoprecipitation
54	SIN3 complex	Q13547	Q92769	Q09028	Q16576	O00422	O75446	Q96ST3	MI:0004- affinity chromatography technologies
55	HDAC4-ERK1 complex	P56524	P27361	MI:0007- anti tag coimmunoprecipitation	ERK1 activity links the Ras-MAPK signal transduction pathway to a mechanism for chromatin remodeling (i.e., histone deacetylation).
57	HDAC4-ERK2 complex	P56524	P28482	MI:0007- anti tag coimmunoprecipitation
58	SMRT complex	Q13227	O15379	Q9Y618	O60907	Q9BZK7	MI:0019- coimmunoprecipitation | MI:0004- affinity chromatography technologies	IR10, a subunit of the N-CoR complex, does not associate with SMRT (NCOR2).
59	AP3 adapter complex	O00203	Q13367	O14617	Q9Y2T2	P53677	Q92572	P59780	MI:0019- coimmunoprecipitation
60	Interferon-stimulated gene factor 3 transcription complex ISGF3	Q00978	P42224	P52630	MI:0004- affinity chromatography technologies	The p48 and Stat1:2 heterodimer do not associate stably in the absence of DNA.
61	Mi2/NuRD complex	Q14839	Q13547	Q92769	O95983	O94776	Q09028	Q16576	MI:0004- affinity chromatography technologies		Dermatomyositis, cancer (PMID:9790534)
62	MeCP1 complex	Q14839	Q13547	Q92769	Q9UBB5	O95983	O94776	Q09028	Q16576	MI:0096- pull down	MeCP1 protein complex represses transcription through preferential binding, remodeling, and deacetylation of methylated nucleosomes.	CHD4 is involved in dermatomyositis (PMID:9790534).
63	Mitotic 14S cohesin 1 complex	O60216	Q14683	Q9UQE7	Q8WVM7	MI:0019- coimmunoprecipitation	The results suggest that vertebrate cohesins are regulated by a novel prophase pathway which is distinct from the APC pathway that controls cohesins in yeast.
64	Mitotic 14S cohesin 2 complex	O60216	Q14683	Q9UQE7	Q8N3U4	MI:0019- coimmunoprecipitation
66	TRAP complex	Q15648	Q93074	O60244	Q9Y2X0	Q9NVC6	O75448	P10827	Q9Y2W1	MI:0004- affinity chromatography technologies | MI:0047- far western blotting	The human thyroid hormone receptor-associated protein (TRAP) complex is a coactivator for nuclear receptors. Several identical subunits appear in protein complexes like DRIP/ARC, CRSP, NAT, PC2, SMCC and Mediator, indicating that unique classes of transcription activators may share common sets or subsets of cofactors.
67	AP4 adaptor complex	Q9Y6B7	Q9UPM8	O00189	Q9Y587	MI:0019- coimmunoprecipitation | MI:0019- coimmunoprecipitation	Adaptor protein complexes (APs) function as vesicle coat components in different membrane traffic pathways.
68	BCDX2 complex	O43502	O15315	O75771	O43543	MI:0004- affinity chromatography technologies | MI:0019- coimmunoprecipitation | MI:0027- cosedimentation
71	MRN complex (MRE11-RAD50-NBS1 complex)	P49959	O60934	Q92878	MI:0006- anti bait coimmunoprecipitation	The implication of hMre11/hRad50/p95 protein complex in NBS reveals a direct molecular link between DSB repair and cell cycle checkpoint functions.	Rad50-MRE11-p95 protein complex is involved in Nijmegen breakage syndrome.
72	R/M complex (RAD50-MRE11 complex)	P49959	Q92878	MI:0071- molecular sieving	Mre11 by itself has 3' to 5' exonuclease activity that is increased when Mre11 is in a complex with Rad50.
73	MRN complex (MRE11-RAD50-NBN complex)	P49959	O60934	Q92878	MI:0071- molecular sieving | MI:0413- electrophoretic mobility shift assay	On nonhairpin DNA ends, ATP controls a switch in endonuclease specificity that allows Mre11/Rad50/Nbs1 to cleave a 3'-protruding strand at a double-/single-strand transition.
75	TSC1-TSC2 complex	Q92574	P49815	MI:0007- anti tag coimmunoprecipitation	TSC1 and TSC2 form a functional complex and inhibit the phosphorylation of S6K and 4EBP1, two key regulators of translation.
80	Ubiquitin E3 ligase (Skp1A	Skp2	Cul1	Rbx1)	Q13616	P62877	P63208	Q13309	MI:0114- x-ray crystallography	Ubiquitin E3 ligases covalently attach ubiquitin to a lysine residue on target proteins. The ubiquitin ligase is referred to as an E3 and operates in conjunction with an E1 ubiquitin-activating enzyme and an E2 ubiquitin-conjugating enzyme. Polyubiquitination marks proteins for degradation by the proteasome.
81	Ubiquitin E3 ligase (SKP1A	FBXW8	CUL7	RBX1)	Q14999	Q8N3Y1	P62877	P63208	MI:0004- affinity chromatography technologies	Ubiquitin E3 ligases covalently attach ubiquitin to a lysine residue on a target protein. Polyubiquitination marks proteins for degradation by the proteasome.
86	NUMAC complex (nucleosomal methylation activator complex)	P60709	O14497	Q86X55	Q96KG9	P51532	Q12824	Q92922	Q8TAQ2	Q96GM5	Q969G3	MI:0004- affinity chromatography technologies | MI:0029- cosedimentation through density gradients	In the NUMAC complex, the methylase, CARM1, acquires the ability to covalently modify nucleosomal histones.
87	Nup 107-160 subcomplex	P57740	Q8WUM0	Q12769	Q8NFH4	Q8NFH3	Q9BW27	P52948	P55735	Q96EE3	MI:0019- coimmunoprecipitation | MI:0029- cosedimentation through density gradients	All trafficking of macromolecules between the cytoplasm and the nucleus occurs through nuclear pore complexes (NPCs), which are supramolecular assemblies at points of fusion between the inner and outer nuclear membranes. NPCs are composed of an eightfold symmetric spoke-ring complex, cytoplasmic fibers, and a nuclear basket.
89	Sec6/8 exocyst complex	Q9NV70	Q96KP1	O60645	Q96A65	O00471	Q8TAG9	Q9UPT5	Q8IYI6	MI:0004- affinity chromatography technologies
91	FA complex (Fanconi anemia complex)	cytoplasmic	O15360	Q00597	Q9NPI8	O15287	MI:0004- affinity chromatography technologies		FA complex is involved in Fanconi anemia (FA) disease.
92	CD28-transactivation complex	P10747	P19338	MI:0004- affinity chromatography technologies
93	Anaphase-promoting complex	Q9H1A4	Q9UJX6	Q9UJX5	Q9UJX4	Q9UJX3	Q13042	Q9UJX2	P30260	MI:0019- coimmunoprecipitation	The initiation of anaphase and exit from mitosis depend on a multi-subunit ubiquitination complex called the anaphase-promoting complex (APC)1 or cyclosome. The APC ubiquitinates proteins such as Pds1 in budding yeast and Cut2 in fission yeast whose subsequent degradation by the 26 S proteasome is essential for the initiation of sister chromatid separation at the metaphase-anaphase transition. La…
94	ATP-utilizing chromatin assembly and remodeling factor (hACF) complex	Q9NRL2	O60264	MI:0019- coimmunoprecipitation | MI:0004- affinity chromatography technologies	The hACF complex also possesses ATP-dependent nucleosome remodeling and spacing activities.
95	Ku antigen-NARG1 complex	Q9BXJ9	P13010	P12956	MI:0004- affinity chromatography technologies	This complex regulates osteocalcin gene expression.
96	Anaphase-promoting complex	Q9H1A4	Q9UM13	Q9UJX6	Q9UJX5	Q9UJX4	Q9UJX3	Q13042	Q9UJX2	P30260	MI:0019- coimmunoprecipitation	The initiation of anaphase and exit from mitosis depend on a multi-subunit ubiquitination complex called the anaphase-promoting complex (APC)1 or cyclosome. The APC ubiquitinates proteins such as Pds1 in budding yeast and Cut2 in fission yeast whose subsequent degradation by the 26 S proteasome is essential for the initiation of sister chromatid separation at the metaphase-anaphase transition. La…
98	p300-MDM2-p53 protein complex	Q09472	Q00987	P04637	MI:0091- chromatography technologies
100	hNURF complex	Q12830	Q09028	Q16576	P28370	MI:0071- molecular sieving | MI:0226- ion exchange chromatography	NURF is a member of the ISWI-containing chromatin remodeling complexes.
103	RNA polymerase II holoenzyme complex	P18074	P19447	Q00403	P29083	P29084	P35269	P13984	P32780	Q13888	Q13889	Q92759	P24928	P30876	P19387	O15514	P19388	P61218	P62487	P52434	P36954	P52435	P53803	P62875	P20226	MI:0004- affinity chromatography technologies
104	RNA polymerase II core complex	P24928	P30876	P19387	O15514	P19388	P61218	P62487	P52434	P36954	P52435	P53803	P62875	MI:0004- affinity chromatography technologies
105	Polycomb repressive complex 2 (PRC 2)	O75530	Q15910	Q09028	Q16576	Q15022	MI:0096- pull down | MI:0069- mass spectrometry studies of complexes	Polycomb repressive complexes are required to maintain the transcriptionally repressive state of many genes, including Hox genes, throughout development. They are methylating histones at lysine residues. PRC4 methylates preferentially the histone H1b isoform, whereas PRC2 methylated preferentially the histone H1d isoform. The PRC3 complex exclusively targets methylation of histone H3-K27, and the…	PRC complexes are overexpressed in breast, colon, and prostate cancers.
107	TFIIH transcription factor complex	P51946	P50613	P18074	P19447	P32780	Q13888	Q13889	Q92759	P51948	MI:0004- affinity chromatography technologies	Transcription factor IIH (TFIIH) is a multisubunit complex required for transcription and for DNA nucleotide excision repair.
112	Prefoldin complex	O60925	Q9UHV9	Q9NQP4	Q99471	O15212	P61758	MI:0413- electrophoretic mobility shift assay | MI:0040- electron microscopy | MI:0071- molecular sieving
114	SNAPc (small nuclear RNA-activating protein) complex	Q16533	Q13487	Q92966	Q5SXM2	O75971	MI:0019- coimmunoprecipitation	Additional information about the constituents of the SNAPc complex is given in PMID:7715707 and PMID:9732265.
115	Polycomb repressive complex 1 (PRC1	hPRC-H)	P35226	Q14781	O00257	Q9HC52	P08107	P78364	Q8IXK0	Q8NDX5	Q06587	Q99496	Q96GD3	O60264	MI:0004- affinity chromatography technologies	Polycomb repressive complexes are required to maintain the transcriptionally repressive state of many genes, including Hox genes, throughout development. PcG PRC1 complex acts via chromatin remodeling and modification of histones. hPRC-H apparently represents not a single complex but rather a mixture of highly related complexes, here exemplified by the M33F and Bmi1F M2 eluates. The identified be…
116	Polycomb repressive complex 1 (PRC1	hPRC-H)	P35226	Q14781	O00257	Q9HC52	P08107	P78364	Q8IXK0	Q8NDX5	Q06587	Q99496	Q96GD3	O60264	P25490	MI:0004- affinity chromatography technologies	Polycomb repressive complexes are required to maintain the transcriptionally repressive state of many genes, including Hox genes, throughout development. PcG PRC1 complex acts via chromatin remodeling and modification of histones. hPRC-H apparently represents not a single complex but rather a mixture of highly related complexes, here exemplified by the Hi-Trap S eluate. The identified beta-tubuli…
117	GPR56-CD81-Galphaq/11-Gbeta complex	P60033	Q9Y653	(P29992	P50148)	(P62873	P62879	P16520	Q9HAV0)	MI:0019- coimmunoprecipitation	The central role of CD81 (and CD9 when present) suggests possible scaffolding functions for CD81 and CD9 in GPR56 signaling.
118	GPI-GnT activity complex	P37287	Q92535	Q14442	Q9BRB3	MI:0004- affinity chromatography technologies	This protein complex has GPI-GlcNAc transferase (GPI-GnT) activity in vitro.
120	Lymphotoxin beta receptor complex	P01374	Q06643	P36941	MI:0019- coimmunoprecipitation	The binding of heterotrimeric lymphotoxin, LT alpha1 beta2, to the LTbeta receptor (LTbeta R), a member of the tumor necrosis factor receptor (TNFR) superfamily, induces nuclear factor kappaB (NF-kappaB) activation and cell death in HT29 adenocarcinoma cells.
123	Rnase/Mrp complex	Q99575	O95707	Q969H6	O75817	O95059	Q9H633	Q9BUL9	P78346	P78345	O75818	MI:0096- pull down	RNase MRP is involved in the processing of pre-rRNA and the generation of RNA primers for mitochondrial DNA replication.
126	CCT micro-complex	P17987	P78371	P49368	P50991	P48643	P40227	Q99832	P50990	MI:0029- cosedimentation through density gradients | MI:0047- far western blotting	The chaperonins are a family of molecular chaperones involved in protein folding, assembly and transport. The chaperonin-containing TCP-1 (CCT) is abundant in eukaryotic cytosol. CCT micro-complexes have mol. wts ranging from 120 to 250 kDa and are present in cells at lower abundance (<5%) as compared with intact CCT.
127	NDC80 kinetochore complex	O14777	Q9BZD4	Q8NBT2	Q9HBM1	MI:0019- coimmunoprecipitation	Components of the conserved NDC80 complex are required for chromosome congression, and their disruption results in mitotic arrest accompanied by multiple spindle aberrations. hSPC25 is an essential kinetochore component that plays a significant role in proper execution of mitotic events.
129	PIDDsome complex	P42575	P78560	Q9HB75	MI:0019- coimmunoprecipitation		PIDDsome is involved in caspase-2 dependent TSA-induced cell death in prostate cancer cell lines (PMID:17110788).
138	Telosome complex	Q96AP0	Q9NUX5	P54274	Q15554	Q9NYB0	Q9BSI4	MI:0071- molecular sieving	TIN2 binds TRF2 directly, thereby tethering TRF2 to the TRF1 complex. This complex is responsible for telomere maintenance.
140	E-box sequence-binding complex	Q9BXY8	Q86U70	P25791	Q02577	MI:0019- coimmunoprecipitation	This complex may help to understand the molecular mechanisms by which hBex2 plays a role in transcriptional regulation in the brain during neurodevelopment.
142	CD147-gamma-secretase complex (APH-1a	PS-1	PEN-2	NCT variant)	Q96BI3	P35613	Q92542	P49768	Q9NZ42	MI:0019- coimmunoprecipitation	CD147 in gamma-secretase complex down-modulates the production of amyloid beta-peptides.
143	APP-FE65-LRP complex	O00213	P05067	Q07954	MI:0019- coimmunoprecipitation | MI:0096- pull down
144	Gamma-BAR-AP1 complex	Q10567	O43747	O75843	Q9BXS5	Q9Y6Q5	P61966	P56377	Q96PC3	Q63HQ0	MI:0018- two hybrid | MI:0019- coimmunoprecipitation	The isolation of AP1 adaptor complex was described in PMID:9733768.
149	PBAF complex (Polybromo- and BAF containing complex)	Q68CP9	Q86U86	P51532	Q12824	Q92922	Q8TAQ2	Q96GM5	Q969G3	(P60709	P63261)	(O96019	O94805)	MI:0004- affinity chromatography technologies | MI:0019- coimmunoprecipitation
152	TFIIE complex	P29083	P29084	MI:0019- coimmunoprecipitation
153	TFIIF complex (transcription factor IIF)	P35269	P13984	MI:0027- cosedimentation	TFIIF facilitates activator-dependent transcription initiation on chromatin templates.
155	TFIID complex	P21675	Q12962	Q15544	Q6P1X5	O00268	Q15542	P49848	Q16594	P20226	MI:0019- coimmunoprecipitation
156	Retrotranslocation complex	Q9BUN8	P57678	Q86TM6	MI:0019- coimmunoprecipitation
157	Condensin I complex	Q15021	Q9BPX3	Q15003	O95347	Q9NTJ3	MI:0019- coimmunoprecipitation
159	Condensin I-PARP-1-XRCC1 complex	Q15021	Q9BPX3	Q15003	P09874	O95347	Q9NTJ3	P18887	MI:0006- anti bait coimmunoprecipitation	The association between PARP-1 and XRCC1 was enhanced in response to DNA damage.
160	Condensin II	P42695	Q86XI2	Q6IBW4	O95347	Q9NTJ3	MI:0006- anti bait coimmunoprecipitation
162	Conserved oligomeric Golgi (COG) complex	Q8WTW3	Q14746	Q96JB2	Q9H9E3	Q9UP83	Q9Y2V7	P83436	Q96MW5	MI:0040- electron microscopy | MI:0047- far western blotting | MI:0069- mass spectrometry studies of complexes		Deficiencies in COG1, COG7, COG8 cause a novel group of Cogenital Disorders of Glycosylation II (PMID:17904886).
163	Cohesin-SA2 complex	O60216	Q14683	Q9UQE7	Q8N3U4	MI:0006- anti bait coimmunoprecipitation | MI:0004- affinity chromatography technologies
164	Cohesin-SA1 complex	O60216	Q14683	Q9UQE7	Q8WVM7	MI:0006- anti bait coimmunoprecipitation | MI:0004- affinity chromatography technologies	In HeLa cell extracts, the ratio between the hSA1-containing complex (h-cohesin SA1) and the hSA2-containing complex (h-cohesin SA2) is about 1:3.
165	Cohesin-SA1 complex	O60216	Q14683	Q9UQE7	Q8WVM7	MI:0004- affinity chromatography technologies	The cohesin complex binds directly to double-stranded DNA and induces the formation of large protein-DNA aggregates.
166	Cohesin-SA2 complex	O60216	Q14683	Q9UQE7	Q8N3U4	MI:0004- affinity chromatography technologies	The cohesin complex binds directly to double-stranded DNA and induces the formation of large protein-DNA aggregates.
167	Condensin I complex	Q15021	Q9BPX3	Q15003	O95347	Q9NTJ3	MI:0004- affinity chromatography technologies
173	MRN complex (MRE11-RAD50-NBN complex)	P49959	O60934	Q92878	MI:0004- affinity chromatography technologies	MRN complex possesses manganese-dependent single-stranded DNA endonuclease and 3' to 5' exonuclease activities, important for recombination, repair, and genomic stability.	Nibrin is mutated in Nijmegen breakage syndrome.
177	OGT-TRAK1-TRAK2 complex	O15294	Q9UPV9	O60296	MI:0019- coimmunoprecipitation | MI:0018- two hybrid	O-GlcNAc, OGT, and GRIF-1 could be involved in GABA signaling. GRIF-1 would function as an adaptor/scaffolding protein, bridging OGT to GABAA receptor in this model.
178	Respiratory chain complex I (holoenzyme)	mitochondrial	P03886	P03891	P03897	P03901	P03915	P03923	O15239	O95299	Q86Y39	Q9UI09	Q9P0J0	O43678	O95167	O00483	Q16718	P56556	O95182	P51970	Q16795	O14561	O75438	O96000	Q9NX14	O95178	O43676	O95168	O43674	O95139	P17568	O95169	Q9Y6M9	O43677	O95298	P28331	O75306	O75489	O43181	O43920	O75380	O75251	O00217	P49821	P19404	P56181	MI:0006- anti bait coimmunoprecipitation	Complex I is the first multiprotein complex of the OXPHOS system and participates in the formation of a proton gradient across the inner mitochondrial membrane coupled to transfer of electrons from NADH to ubiquinone.
180	PNUTS-PP1 complex	P62136	Q96QC0	MI:0019- coimmunoprecipitation
181	26S proteasome	P25786	P25787	P25788	P25789	P28066	P60900	O14818	P20618	P49721	P49720	P28070	P28074	P28072	Q99436	P62191	P35998	P17980	P43686	P62195	P62333	Q9UNM6	P55036	MI:0019- coimmunoprecipitation	The proteasome is an essential component of the ATP-dependent proteolytic pathway in eukaryotic cells and is responsible for the degradation of most cellular proteins (for reviews see PMID:8811196 and PMID:10872471). It contains a barrel-shaped proteolytic core complex (the 20S proteasome), and is capped at one or both ends by regulatory complexes like the 19S complex (PMID:11812135), modulator (…
186	Wave-2 complex	Q8IZP0	Q8WUW1	Q7L576	Q9Y2A7	Q9Y6W5	MI:0029- cosedimentation through density gradients | MI:0091- chromatography technologies	Proteins are only present in the complexed form, with the exception of Hspc (C3orf10). The complex is organized around a core of Nap and Abi. Sra is a peripheral subunit recruited on the Nap side, whereas the Wave and Hspc subunits are recruited on the Abi side of the core.
189	BAF complex	P51531	P51532	Q12824	Q92922	Q8TAQ2	Q96GM5	Q969G3	(P60709	P63261)	(O96019	O94805)	(O14497	Q8NFD5)	MI:0004- affinity chromatography technologies | MI:0019- coimmunoprecipitation
190	Mitotic checkpoint complex (MCC)	O60566	O43684	Q12834	Q13257	MI:0071- molecular sieving | MI:0006- anti bait coimmunoprecipitation | MI:0096- pull down	MCC inhibitory activity is 3,000-fold greater than that of recombinant MAD2, MCC is not generated from kinetochores, as it is also present and active in interphase cells.
191	20S proteasome	P25786	P25787	P25788	P25789	P28066	P60900	O14818	P20618	P49721	P49720	P28070	P28074	P28072	Q99436	MI:0029- cosedimentation through density gradients	The proteasome is an essential component of the ATP-dependent proteolytic pathway in eukaryotic cells and is responsible for the degradation of most cellular proteins (for reviews see PMID:8811196 and PMID:10872471). It contains a barrel-shaped proteolytic core complex (the 20S proteasome), and is capped at one or both ends by regulatory complexes like the 19S complex (PMID:11812135), modulator (…
192	PA28-20S proteasome	P25786	P25787	P25788	P25789	P28066	P60900	O14818	P20618	P49721	P49720	P28070	P28074	P28072	Q99436	Q06323	Q9UL46	MI:0029- cosedimentation through density gradients	The proteasome is an essential component of the ATP-dependent proteolytic pathway in eukaryotic cells and is responsible for the degradation of most cellular proteins (for reviews see PMID:8811196 and PMID:10872471). It contains a barrel-shaped proteolytic core complex (the 20S proteasome), and is capped at one or both ends by regulatory complexes like the 19S complex (PMID:11812135), modulator (…
193	PA700-20S-PA28 complex	P25786	P25787	P25788	P25789	P28066	P60900	O14818	P20618	P49721	P49720	P28070	P28074	P28072	Q99436	P62191	P35998	P17980	P43686	P62195	P62333	Q99460	O75832	O00231	O00232	Q9UNM6	O00487	Q13200	O43242	P55036	Q16401	Q15008	P51665	P48556	O00233	Q06323	Q9UL46	MI:0029- cosedimentation through density gradients	The proteasome is an essential component of the ATP-dependent proteolytic pathway in eukaryotic cells and is responsible for the degradation of most cellular proteins (for reviews see PMID:8811196 and PMID:10872471). It contains a barrel-shaped proteolytic core complex (the 20S proteasome), and is capped at one or both ends by regulatory complexes like the 19S complex (PMID:11812135), modulator (…
194	PA28gamma-20S proteasome	P25786	P25787	P25788	P25789	P28066	P60900	O14818	P20618	P49721	P49720	P28070	P28074	P28072	Q99436	P61289	MI:0029- cosedimentation through density gradients	The proteasome is an essential component of the ATP-dependent proteolytic pathway in eukaryotic cells and is responsible for the degradation of most cellular proteins (for reviews see PMID:8811196 and PMID:10872471). It contains a barrel-shaped proteolytic core complex (the 20S proteasome), and is capped at one or both ends by regulatory complexes like the 19S complex (PMID:11812135), modulator (…
201	HUIC complex	Q99728	P38398	MI:0226- ion exchange chromatography | MI:0029- cosedimentation through density gradients	The HUIC complex has been isolated after treating cells with hydroxyurea.	BRCA1 is involved in breast cancer.
202	BRCA1-RAD50-MRE11-NBS1 complex	P38398	P49959	O60934	Q92878	MI:0004- affinity chromatography technologies | MI:0007- anti tag coimmunoprecipitation		BRCA1 is involved in breast cancer.
205	Ubiquitin E3 ligase (VHL	TCEB1	TCEB2	CUL2	RBX1)	Q13617	P62877	Q15369	Q15370	P40337	MI:0028- cosedimentation in solution	Ubiquitin E3 ligases covalently attach ubiquitin to a lysine residue on a target protein. Polyubiquitination marks proteins for degradation by the proteasome.
206	DNA ligase IV-XRCC4 complex	P49917	Q13426	MI:0006- anti bait coimmunoprecipitation | MI:0004- affinity chromatography technologies	XRCC4 serves as a molecular bridge to target DNA ligase IV to a DNA double-strand break.
207	Ubiquitin E3 ligase (ASB2	TCEB1	TCEB2	CUL5	RNF7)	Q96Q27	Q93034	Q9UBF6	Q15369	Q15370	MI:0028- cosedimentation in solution	Ubiquitin E3 ligases covalently attach ubiquitin to a lysine residue on a target protein. Polyubiquitination marks proteins for degradation by the proteasome.
208	Ubiquitin E3 ligase (ASB1	TCEB1	TCEB2	CUL5	RNF7)	Q9Y576	Q93034	Q9UBF6	Q15369	Q15370	MI:0028- cosedimentation in solution	Ubiquitin E3 ligases covalently attach ubiquitin to a lysine residue on a target protein. Polyubiquitination marks proteins for degradation by the proteasome.
209	Ubiquitin E3 ligase (ASB6	TCEB1	TCEB2	CUL5	RNF7)	Q9NWX5	Q93034	Q9UBF6	Q15369	Q15370	MI:0028- cosedimentation in solution	Ubiquitin E3 ligases covalently attach ubiquitin to a lysine residue on a target protein. Polyubiquitination marks proteins for degradation by the proteasome.
210	Ubiquitin E3 ligase (ASB7	TCEB1	TCEB2	CUL5	RNF7)	Q9H672	Q93034	Q9UBF6	Q15369	Q15370	MI:0028- cosedimentation in solution	Ubiquitin E3 ligases covalently attach ubiquitin to a lysine residue on a target protein. Polyubiquitination marks proteins for degradation by the proteasome.
211	Ubiquitin E3 ligase (ASB12	TCEB1	TCEB2	CUL5	RNF7)	Q8WXK4	Q93034	Q9UBF6	Q15369	Q15370	MI:0028- cosedimentation in solution	Ubiquitin E3 ligases covalently attach ubiquitin to a lysine residue on a target protein. Polyubiquitination marks proteins for degradation by the proteasome.
212	DNA ligase III-XRCC1 complex	P49916	P18887	MI:0004- affinity chromatography technologies
213	DNA ligase IV-XRCC1 complex	P49917	P18887	MI:0004- affinity chromatography technologies
214	Ubiquitin E3 ligase (WSB1	TCEB1	TCEB2	CUL5	RBX1)	Q93034	P62877	Q15369	Q15370	Q9Y6I7	MI:0019- coimmunoprecipitation	Ubiquitin E3 ligases covalently attach ubiquitin to a lysine residue on a target protein. Polyubiquitination marks proteins for degradation by the proteasome. WSB-1 is a Hedgehog-inducible ubiquitin ligase that modulates thyroid hormone activation and PTHrP secretion in the developing growth plate.
217	CRSP complex	Q15648	O60244	Q9NVC6	Q9ULK4	O75448	O95402	Q6P2C8	O43513	MI:0029- cosedimentation through density gradients | MI:0226- ion exchange chromatography	Several identical subunits appear in protein complexes like DRIP/ARC, CRSP, NAT, PC2, SMCC and Mediator, indicating that unique classes of transcription activators may share common sets or subsets of cofactors.
218	CRSP complex	Q15648	O60244	Q9NVC6	Q9ULK4	O75448	O95402	Q6P2C8	O43513	MI:0029- cosedimentation through density gradients | MI:0226- ion exchange chromatography	Several identical subunits appear in protein complexes like DRIP/ARC, CRSP, NAT, PC2, SMCC and Mediator, indicating that unique classes of transcription activators may share common sets or subsets of cofactors.
219	CAND1-CUL1-RBX1 complex	Q86VP6	Q13616	P62877	MI:0007- anti tag coimmunoprecipitation	Cand1 forms a tight complex with the Cul1-Roc1 SCF catalytic core, inhibiting the assembly of the multisubunit E3 protein-ubiquitin ligase complex.
220	ARF-Mule complex	Q8N726	Q7Z6Z7	P06748	MI:0007- anti tag coimmunoprecipitation	ARF is an inhibitor of the ARF-BP1 protein-ubiquitin ligase.
221	CAND1-CUL2-RBX1 complex	Q86VP6	Q13617	P62877	MI:0007- anti tag coimmunoprecipitation	Binding of Cand1 to cullins inhibits the formation of E3 protein-ubiquitin ligases.
222	CAND1-CUL3-RBX1 complex	Q86VP6	Q13618	P62877	MI:0007- anti tag coimmunoprecipitation	Binding of Cand1 to cullins inhibits the formation of E3 protein-ubiquitin ligases.
223	CAND1-CUL4A-RBX1 complex	Q86VP6	Q13619	P62877	MI:0007- anti tag coimmunoprecipitation	Binding of Cand1 to cullins inhibits the formation of E3 protein-ubiquitin ligases.
224	CAND1-CUL4B-RBX1 complex	Q86VP6	Q13620	P62877	MI:0007- anti tag coimmunoprecipitation	Binding of Cand1 to cullins inhibits the formation of E3 protein-ubiquitin ligases.
226	Ubiquitin E3 ligase (SKP1A	SKP2	CUL1)	Q13616	P63208	Q13309	MI:0007- anti tag coimmunoprecipitation	Ubiquitin E3 ligases covalently attach ubiquitin to a lysine residue on a target protein. Polyubiquitination marks proteins for degradation by the proteasome.
227	Ubiquitin E3 ligase (SKP1A	BTRC	CUL1)	Q9Y297	Q13616	P63208	MI:0007- anti tag coimmunoprecipitation	Ubiquitin E3 ligases covalently attach ubiquitin to a lysine residue on a target protein. Polyubiquitination marks proteins for degradation by the proteasome.
228	SMCC complex	P24863	P49336	Q15648	O60244	Q13503	O75448	Q9Y3C7	O75586	MI:0007- anti tag coimmunoprecipitation	Several identical subunits appear in protein complexes like DRIP/ARC, CRSP, NAT, PC2, SMCC and Mediator, indicating that unique classes of transcription activators may share common sets or subsets of cofactors.
229	NAT complex	P24863	P49336	Q9BTT4	O60244	Q13503	Q9ULK4	O75586	MI:0019- coimmunoprecipitation	A complex, NAT, that represses activation of transcription by RNAPII has been isolated. The NAT complex is composed of approximately 20 polypeptides and includes a subset of the Srb polypeptides, hSrb7, hSrb10, and hSrb11, as well as hRgr1 and hMed6. The presence of hSrb10, hSrb11, and hRgr1 in a complex that functions to down-regulate transcription is consistent with studies in yeast demonstrati…
230	Mediator complex	P24863	Q9BWU1	P49336	Q15648	Q9BTT4	Q9P086	Q93074	Q9UHV7	Q71F56	O60244	Q96RN5	Q9Y2X0	Q9NVC6	Q9BUE0	Q9H944	Q13503	Q15528	Q9ULK4	O75448	Q71SY5	O95402	Q6P2C8	Q9H204	Q9NX70	Q96HR3	Q9Y3C7	Q9NPJ6	O75586	O43513	Q96G25	Q9NWA0	A0JLT2	MI:0007- anti tag coimmunoprecipitation | MI:0069- mass spectrometry studies of complexes	Regulation of transcription by RNA polymerase II (Pol II) is controlled by specific combinations of sequence-specific, DNA binding regulatory transcription factors (TFs) bound to a gene's promoter and enhancer regions. These TFs interact with several multiprotein complexes that remodel the chromatin context of the promoter, integrate signals from multiple TFs to control the frequency of transcrip…
232	ARC complex	Q9UKU7	Q15648	Q93074	Q9UHV7	O60244	Q96RN5	Q9NVC6	Q9ULK4	O75448	Q71SY5	O95402	Q9NPJ6	O75586	O43513	Q96G25	MI:0004- affinity chromatography technologies	Experiemts show that the transcription coactivator ARC is required for SREBP (sterol regulatory element binding protein) control of cholesterol and lipid homeostasis. Several identical subunits appear in protein complexes like DRIP/ARC, CRSP, NAT, PC2, SMCC and Mediator, indicating that unique classes of transcription activators may share common sets or subsets of cofactors. According to authors,…
234	HuCHRAC complex	Q9NRL2	Q9NRG0	Q9NRF9	O60264	MI:0226- ion exchange chromatography	HuCHRAC is a member of the ISWI-containing chromatin remodelling complexes. The polyclonal antibodies against ISWI do not discriminate between hSNF2L and hSNF2H.
236	WICH complex	Q9UIG0	O60264	MI:0096- pull down	WICH is a member of the ISWI-containing chromatin remodelling complexes.
238	SWI-SNF chromatin remodeling-related-BRCA1 complex	O96019	P38398	P51531	P51532	Q12824	Q92922	Q8TAQ2	Q92925	Q969G3	(O14497	Q8NFD5)	MI:0071- molecular sieving | MI:0004- affinity chromatography technologies	BRCA1 interacts directly with BRG1.	BRCA1 gene is involved in breast and ovarian cancers.
240	BRCA1-CTIP-ZBRK1 repressor complex	P38398	Q99708	Q9GZX5	MI:0006- anti bait coimmunoprecipitation		BRCA1 is involved in breast cancer.
241	BLOC-3 (biogenesis of lysosome-related organelles complex 3)	Q92902	Q9NQG7	MI:0019- coimmunoprecipitation | MI:0029- cosedimentation through density gradients | MI:0071- molecular sieving	The results demonstrate that the HPS1 and HPS4 proteins are components of a cytosolic complex that is involved in the biogenesis of lysosomal-related organelles by a mechanism distinct from that operated by AP-3 complex.	HPS1-7 are involved in Hermansky-Pudlak syndrome (HPS), which comprises at least seven different autosomal recessive disorders (referred to as HPS-1 through -7) that share the clinical manifestations of oculocutaneous albinism combined with platelet storage pool deficiency and do not present with the severe immunodeficiency and giant intracellular granules characteristic of Chediak-Higashi syndro…
242	BRCA1-BACH1 complex	P38398	Q9BX63	MI:0006- anti bait coimmunoprecipitation	An intact BRCA1 C-terminal region is necessary for the interaction with BACH1.	BRCA1 is involved in breast cancer.
243	RalBP1-CDC2-CCNB1 complex	P14635	P06493	Q15311	MI:0019- coimmunoprecipitation | MI:0096- pull down	The complex was only detected in mitotic cell extracts. The authors show that RLIP76 associates with a catalytically active cyclinB·p34cdc2(cdk1) complex.
244	BRAFT complex	P54132	O15360	Q00597	Q9HB96	Q9NPI8	O15287	Q9NW38	P40692	Q9H9A7	P27694	P15927	P35244	Q13472	MI:0006- anti bait coimmunoprecipitation		BRAFT complex is involved in Fanconi Anemia (FA) and Bloom Syndrome (BS).
245	FA core complex (Fanconi anemia core complex)	Q0VG06	O15360	Q8NB91	Q00597	Q9HB96	Q9NPI8	O15287	Q9NW38	Q9H9A7	MI:0006- anti bait coimmunoprecipitation		FA complex is involved in Fanconi anemia (FA) disease.
246	BLM complex III	P54132	P40692	Q9H9A7	Q13472	MI:0006- anti bait coimmunoprecipitation		BLM complex III is involved in Bloom syndrome (BS).
247	RalBP1-CCNB1-AP2A-NUMB-EPN1 complex	P14635	Q9Y6I3	P49757	Q15311	(O95782	O94973)	MI:0019- coimmunoprecipitation	RLIP, an effector of the RAL GTPases, is important for the mitotic cdk1 to facilitate the phosphorylation of Epsin.
248	BRAFT complex	P54132	O15360	Q00597	Q9HB96	Q9NPI8	O15287	Q9NW38	P27694	P15927	P35244	Q13472	MI:0006- anti bait coimmunoprecipitation
251	BCDX2 complex	O43502	O15315	O75771	O43543	MI:0004- affinity chromatography technologies | MI:0006- anti bait coimmunoprecipitation	BCDX2 binds specifically to nicks in duplex DNA (PMID:11751635).
252	RAD51C-XRCC3 complex	O43502	O43542	MI:0006- anti bait coimmunoprecipitation | MI:0004- affinity chromatography technologies
253	RAD51C-XRCC3 complex	O43502	O43542	MI:0004- affinity chromatography technologies	The authors postulate that XRCC3 regulates the dissociation and formation of Rad51C-XRCC3 complex through ATP binding and hydrolysis.
254	TBPIP/HOP2-MND1 complex	Q9BWT6	Q9P2W1	MI:0004- affinity chromatography technologies	The complex ensures proper pairing between homologous chromosomes.
256	RAD51B-RAD51C complex	O43502	O15315	MI:0006- anti bait coimmunoprecipitation
258	BCDX2 complex	O43502	O15315	O75771	O43543	MI:0007- anti tag coimmunoprecipitation
259	RAD51C-XRCC3 complex	O43502	O43542	MI:0007- anti tag coimmunoprecipitation
260	RAD51B-RAD51C complex	O43502	O15315	MI:0006- anti bait coimmunoprecipitation
261	RAD51B-RAD51C-RAD51D-XRCC2-XRCC3 complex	O43502	O15315	O75771	O43543	O43542	MI:0006- anti bait coimmunoprecipitation
262	RAD51L3-XRCC2 complex	O75771	O43543	MI:0096- pull down
263	R/M complex (RAD50-MRE11 complex)	P49959	Q92878	MI:0004- affinity chromatography technologies | MI:0428- imaging techniques	R/M consists of two highly flexible intramolecular coiled coils emanating from a central globular DNA binding domain.
264	R/M complex (RAD50-MRE11 complex)	P49959	Q92878	MI:0428- imaging techniques	Human Rad50-Mre11 complexes are predominantly heterotetramers.
265	ATR-ATRIP complex	Q13535	Q8WXE1	MI:0091- chromatography technologies | MI:0071- molecular sieving	ATR and ATRIP associate with chromatin in vivo, and they exist as a large molecular weight complex that can bind single-stranded (ss)DNA cellulose in vitro. Neither ATR nor ATRIP are able to bind DNA individually, nor do they bind DNA in a cooperative manner.
266	RAD17-RFC complex	O75943	P35250	P40938	P35249	P40937	MI:0004- affinity chromatography technologies | MI:0006- anti bait coimmunoprecipitation	RFCp38 is necessary for the association of RAD17 with the core complex RFCp36-p37-p40 to form the RAD17-RFC complex. The ATPase activity of RAD17-RFC complex is stimulated by DNA.
267	Checkpoint 9-1-1 complex	O60921	O60671	Q99638	MI:0004- affinity chromatography technologies
268	Checkpoint Rad complex	O60921	O60671	O75943	Q99638	P35250	P40938	P35249	P40937	MI:0004- affinity chromatography technologies | MI:0071- molecular sieving	Checkpoint Rad complex has been detected in an in vitro system.
270	RAD17-RFC complex	O75943	P35250	P40938	P35249	P40937	MI:0004- affinity chromatography technologies | MI:0040- electron microscopy	RAD17 makes a heteropentameric complex with the four RFC subunits with a deep groove or cleft and is similar to the RFC clamp loader.
271	Checkpoint 9-1-1 complex	O60921	O60671	Q99638	MI:0004- affinity chromatography technologies | MI:0040- electron microscopy	The checkpoint 9-1-1 complex makes a trimeric ring structure reminiscent of the PCNA ring.
274	RAD17-RFC-9-1-1 checkpoint supercomplex	O60921	O60671	O75943	Q99638	P35250	P40938	P35249	P40937	MI:0004- affinity chromatography technologies | MI:0029- cosedimentation through density gradients | MI:0040- electron microscopy	Rad17-RFC complex binds to nicked circular, gapped and primed DNA and recruits the 9-1-1 complex in an ATP-dependent manner. The interaction is mediated mainly by binding of Rad9 to Rad17.
275	Checkpoint 9-1-1 complex	O60921	O60671	Q99638	MI:0071- molecular sieving
276	Checkpoint 9-1-1 complex	O60921	O60671	Q99638	MI:0006- anti bait coimmunoprecipitation
277	RFC complex	P35251	P35250	P40938	P35249	P40937	MI:0006- anti bait coimmunoprecipitation	The subunits of the RFC complex have been reconstituted in an in vitro experiment. The Rfc complex works as a clamp loader.
278	RFC core complex	P35250	P35249	P40937	MI:0006- anti bait coimmunoprecipitation	The subunits of the RFC complex have been reconstituted in an in vitro experiment.
279	RFC complex (activator A 1 complex)	P35251	P35250	P40938	P35249	P40937	MI:0029- cosedimentation through density gradients	Activator 1 (A1) is a multiprotein complex which is essential for proliferating cell nuclear antigen (PCNA)-dependent DNA polymerase delta (pol delta) activity and efficient in vitro DNA synthesis in the SV40 dipolymerase replication system (PMID:1670772).
280	HMGB1-HMGB2-HSC70-ERP60-GAPDH complex	P04406	P09429	P26583	P11142	P30101	MI:0413- electrophoretic mobility shift assay	The protein/DNA complex was isolated from human leukemia cells deficient in components of the mismatch repair system (Nalm6). This complex detects changes in DNA structure caused by incorporation of nonnatural nucleosides and is a determinant of cell sensitivity to such DNA modifying chemotherapy. The authors show that murine fibroblasts deficient in one component of the complex, Hmgb1, are 10-fo…
281	NELF complex (Negative elongation factor complex)	Q8WX92	P18615	Q8IXH7	Q9H3P2	MI:0226- ion exchange chromatography | MI:0029- cosedimentation through density gradients | MI:0071- molecular sieving	NELF cooperates with DSIF and strongly represses POLII elongation.
282	SNF2h-cohesin-NuRD complex	Q9NRL2	Q12873	Q13547	Q92769	Q9UBB5	O95983	Q13330	O94776	O60216	Q09028	Q16576	O60264	Q14683	Q9UQE7	Q8WVM7	Q8N3U4	MI:0226- ion exchange chromatography | MI:0071- molecular sieving	The association of the complex with chromatin can be regulated by the state of DNA methylation.
283	Sin3 complex	Q13547	Q92769	Q09028	Q16576	O00422	O75446	Q96ST3	MI:0004- affinity chromatography technologies
284	CRSP complex	Q15648	O60244	Q96RN5	Q9NVC6	Q13503	Q9ULK4	O75448	Q71SY5	O95402	O75586	O43513	MI:0029- cosedimentation through density gradients | MI:0004- affinity chromatography technologies	The activator-recruited cofactor ARC consists of the two distinct multisubunit complexes ARC-L and CRSP. Several identical subunits appear in protein complexes like DRIP/ARC, CRSP, NAT, PC2, SMCC and Mediator, indicating that unique classes of transcription activators may share common sets or subsets of cofactors.
285	PCNA-MLH1-PMS1 complex	P40692	P12004	P54277	MI:0107- surface plasmon resonance	The authors show that PCNA interacts with MSH2-MSH6 with a higher affinity than with MLH1-PMS1. PCNA acts as a scaffold for consecutive protein-protein interactions.
286	PCNA-MSH2-MSH6 complex	P43246	P52701	P12004	MI:0107- surface plasmon resonance	The authors show that PCNA interacts with MSH2-MSH6 with a higher affinity than with MLH1-PMS1.
287	ARC-L complex	P24863	P49336	Q15648	Q93074	Q9UHV7	O60244	Q96RN5	Q9NVC6	Q13503	Q9ULK4	O75448	Q71SY5	O75586	O43513	MI:0029- cosedimentation through density gradients | MI:0004- affinity chromatography technologies	Experiemts show that the transcription coactivator ARC is required for SREBP (sterol regulatory element binding protein) control of cholesterol and lipid homeostasis. The activator-recruited cofactor ARC consists of the two distinct multisubunit complexes ARC-L and CRSP- Information about four small components of the protein complex is not available in the article. Several identical subunits appe…
288	ARC complex	P24863	P49336	Q15648	Q93074	Q9UHV7	O60244	Q96RN5	Q9NVC6	Q13503	Q9ULK4	O75448	Q71SY5	O95402	O75586	O43513	MI:0029- cosedimentation through density gradients | MI:0004- affinity chromatography technologies	Experiemts show that the transcription coactivator ARC is required for SREBP (sterol regulatory element binding protein) control of cholesterol and lipid homeostasis. The activator-recruited cofactor ARC consists of the two distinct multisubunit complexes ARC-L and CRSP. Several identical subunits appear in protein complexes like DRIP/ARC, CRSP, NAT, PC2, SMCC and Mediator, indicating that unique…
289	PCNA-MSH2-MSH6 complex	P43246	P52701	P12004	MI:0096- pull down | MI:0004- affinity chromatography technologies	PCNA binds to MSH2-MSH6 complex.
290	MSH2-MLH1-PMS2-PCNA DNA-repair initiation complex	P40692	P43246	P12004	P54278	MI:0006- anti bait coimmunoprecipitation	Formation of the initiation complex is ATP-dependent.
291	MSH2-MLH1-PMS2 DNA-repair initiation complex	P40692	P43246	P54278	MI:0006- anti bait coimmunoprecipitation	Formation of the initiation complex is ATP-dependent.
292	MutL-alpha complex	P40692	P54278	MI:0029- cosedimentation through density gradients
297	PCNA-DNA polymerase delta complex	P12004	P28340	P49005	Q15054	Q9HCU8	MI:0071- molecular sieving | MI:0006- anti bait coimmunoprecipitation | MI:0096- pull down	PPLD3 stabilizes the polymerase delta complex and increases the affinity of polymerase delta for PCNA.
298	VEGF transcriptional complex	P27695	Q16665	P40763	(Q99966	Q99967	Q96RK1)	MI:0019- coimmunoprecipitation		This complex regulates Src-dependent hypoxia-induced expression of VEGF in pancreatic and prostate carcinomas.
299	IRF3-CBP complex	Q14653	(Q99966	Q99967	Q96RK1)	MI:0114- x-ray crystallography | MI:0019- coimmunoprecipitation	The crystal structure of IRF-3 in complex with CBP reveals that CBP interacts with a hydrophobic surface on IRF-3, which in latent IRF-3 is covered by its autoinhibitory elements.
300	PC2 complex	Q9BTT4	O60244	Q9Y2X0	Q9NVC6	Q9H944	Q13503	O75448	Q6P2C8	Q9Y3C7	O75586	O43513	Q9Y2W1	MI:0226- ion exchange chromatography | MI:0071- molecular sieving	According to the authors, PC2 is a submodule of TRAP/SMCC. Several identical subunits appear in protein complexes like DRIP/ARC, CRSP, NAT, PC2, SMCC and Mediator, indicating that unique classes of transcription activators may share common sets or subsets of cofactors.
301	SMCC complex	P24863	P49336	Q15648	Q9BTT4	Q93074	Q9UHV7	O60244	Q9Y2X0	Q9NVC6	Q9H944	Q13503	O75448	Q6P2C8	Q9Y3C7	O75586	O43513	Q9Y2W1	MI:0007- anti tag coimmunoprecipitation	Several identical subunits appear in protein complexes like DRIP/ARC, CRSP, NAT, PC2, SMCC and Mediator, indicating that unique classes of transcription activators may share common sets or subsets of cofactors.
302	INO80 chromatin remodeling complex	O96019	Q9H9F9	Q9H981	Q6PI98	Q8NBZ0	Q53TQ3	Q9ULG1	Q96EZ8	Q6P4R8	Q9Y265	Q9Y230	P15923	Q9C086	MI:0007- anti tag coimmunoprecipitation	INO80 complex exhibits DNA- and nucleosome-activated ATPase activity and catalyzes ATP-dependent nucleosome sliding.
304	SRCAP-associated chromatin remodeling complex	O96019	Q9GZN1	Q96CJ1	P0C0S5	Q9Y265	Q9Y230	Q6ZRS2	Q15906	O95619	O43257	MI:0007- anti tag coimmunoprecipitation
305	40S ribosomal subunit	cytoplasmic	P62861	P46783	P62280	P25398	P62277	P62263	P62841	P62244	P62249	P08708	P62269	P39019	P15880	P60866	P63220	P62266	P62847	P62851	P62854	P42677	P62979	P62857	P62273	P23396	P61247	P62701	P46782	P62753	P62081	P62241	P46781	P08865	(P22090	Q8TD47)	MI:0363- inferred by author
306	Ribosome	cytoplasmic	P62861	P27635	P62906	P62913	P30050	P26373	P40429	P50914	P61313	P18621	Q07020	Q02543	P84098	P46778	P35268	P62829	P62750	P83731	P61254	P61353	P46776	P46779	P47914	P39023	P62888	P62899	P62910	P49207	P42766	P18077	Q9Y3U8	P83881	P61927	P61513	P63173	P62891	P36578	P62945	P46777	Q02878	P18124	P62424	P62917	P32969	P05388	P05386	P05387
308	60S ribosomal subunit	cytoplasmic	P27635	P62906	P62913	P30050	P26373	P40429	P50914	P61313	P18621	Q07020	Q02543	P84098	P46778	P35268	P62829	P62750	P83731	P61254	P61353	P46776	P46779	P47914	P39023	P62888	P62899	P62910	P49207	P42766	P18077	Q9Y3U8	P83881	P61927	P61513	P63173	P62891	P36578	P62945	P46777	Q02878	P18124	P62424	P62917	P32969	P05388	P05386	P05387	P62987
310	Cell cycle kinase complex CDC2	P14635	O95067	P24385	P06493	P38936	P12004	MI:0006- anti bait coimmunoprecipitation
311	Cell cycle kinase complex CDK2	P24385	P24941	P38936	P12004	MI:0006- anti bait coimmunoprecipitation
312	Cell cycle kinase complex CDK4	P24385	P11802	P38936	P12004	MI:0006- anti bait coimmunoprecipitation
313	Cell cycle kinase complex CDK5	P24385	P30281	Q00535	P38936	P12004	MI:0006- anti bait coimmunoprecipitation
314	PCNA-p21 complex	P38936	P12004	MI:0114- x-ray crystallography
315	28S ribosomal subunit	mitochondrial	P51398	P82664	P82912	O15235	O60783	P82914	Q9Y3D3	Q9Y2R5	Q9NVS2	Q9Y676	Q9Y3D5	Q9Y399	P82921	P82650	Q9Y3D9	Q96EL2	P82663	Q9BYN8	Q92552	Q9Y2Q9	Q9NP92	Q92665	Q9Y291	P82930	P82673	P82909	P82675	P82932	Q9Y2R9	P82933	MI:0363- inferred by author	With the exception of MRPS12, all proteins of the small ribosomal subunit from ribosomes of Bos taurus were identified in a proteomic approach (PMID:11279123).
320	55S ribosome	mitochondrial	P51398	P83111	Q9BYD6	Q7Z7H8	Q9Y3B7	P52815	Q9BYD1	Q6P1L8	Q9P015	Q9NX20	Q9NRX2	Q9H0U6	P49406	Q5T653	Q9BYC9	Q7Z2W9	Q9NWU5	Q16540	Q96A35	Q9P0M9	Q13084	P09001	Q8TCC3	Q9BYC8	O75394	Q9BQ48	Q9NZE8	Q9P0J6	Q9BZE1	Q96DV4	Q9NYK5	Q9BYD3	Q9NQ50	Q8IXM3	Q6FID1	Q8N983	Q9H9J2	Q9BRJ2	Q9H2W6	Q9HD33	Q96GC5	Q13405	Q8N5N7	Q4U2R6	Q86TS9	Q96EL3	Q6P161
322	DNA-PK-Ku complex	P78527	P13010	P12956	MI:0040- electron microscopy | MI:0029- cosedimentation through density gradients	For assembly of the DNA-PK-Ku70-Ku80 complex presence of DNA is necessary. DNA-bound Ku directs the recruitment of the catalytic subunit DNA-Pk via a small helical domain at the C-terminus of Ku80.
324	39S ribosomal subunit	mitochondrial	P83111	Q9BYD6	Q7Z7H8	Q9Y3B7	P52815	Q9BYD1	Q6P1L8	Q9P015	Q9NX20	Q9NRX2	Q9H0U6	P49406	Q5T653	Q9BYC9	Q7Z2W9	Q9NWU5	Q16540	Q96A35	Q9P0M9	Q13084	P09001	Q8TCC3	Q9BYC8	O75394	Q9BQ48	Q9NZE8	Q9P0J6	Q9BZE1	Q96DV4	Q9NYK5	Q9BYD3	Q9NQ50	Q8IXM3	Q6FID1	Q8N983	Q9H9J2	Q9BRJ2	Q9H2W6	Q9HD33	Q96GC5	Q13405	Q8N5N7	Q4U2R6	Q86TS9	Q96EL3	Q6P161	Q7Z7F7
328	Ku antigen complex	P13010	P12956	MI:0029- cosedimentation through density gradients | MI:0091- chromatography technologies	In the absence of added DNA Ku70-Ku80 copurify without DNA-PKcs.
330	PSF-p54(nrb) complex	Q15233	P23246	MI:0091- chromatography technologies	PSF-p54(nrb) complex probably works as a dimeric complex.
331	MRN complex (MRE11-RAD50-NBN complex)	P49959	O60934	Q92878	MI:0091- chromatography technologies
5856	AK2-FADD-caspase-10 (AFAC10) complex	P54819	Q92851	Q13158	MI:0096- pull down | MI:0071- molecular sieving	AFAC10 complexes are detected in cells undergoing intrinsic cell death and AK2 promotes the association of caspase-10 with FADD. AK2 mediates a novel intrinsic apoptotic pathway that may be involved in tumorigenesis.
335	p54(nrb)-PSF-matrin3 complex	P43243	Q15233	P23246	MI:0030- cross-linking studies	This complex binds specifically to inosine-containing RNAs and anchors hyperedited RNAs to the nuclear matrix.
336	DNA ligase IV-XRCC4-AHNK complex	Q09666	P49917	Q13426	MI:0004- affinity chromatography technologies | MI:0006- anti bait coimmunoprecipitation	AHNAK stimulates the double-stranded ligation activity of DNA ligase IV-XRCC4 complex.
338	40S ribosomal subunit	cytoplasmic	P62861	P46783	P62280	P25398	P62277	P62263	P62841	P62244	P62249	P08708	P62269	P39019	P15880	P60866	P63220	P62266	P62847	P62851	P62854	P62979	P62857	P62273	P23396	P61247	P62701	P46782	P62753	P62081	P62241	P46781	P08865	MI:0029- cosedimentation through density gradients | MI:0004- affinity chromatography technologies
343	Sarcoglycan-sarcospan complex SG-SPN	Q16586	Q16585	Q92629	Q13326	Q14714	MI:0019- coimmunoprecipitation	The authors demonstrate that assembly of the SG subcomplex is a prerequisite for targeting SPN to the sarcolemma and that the SG- SPN subcomplex functions to stabilize alpha -dystroglycan to the muscle plasma membrane.	SGCB, SGCG and SGCD are involved in muscular dystrophy and cardiomyopathy (PMID:15117830).
344	DNA ligase IV-XRCC4 complex (LX complex)	P49917	Q13426	MI:0114- x-ray crystallography
345	DNA ligase IV-XRCC4 complex (LX complex)	P49917	Q13426	MI:0006- anti bait coimmunoprecipitation | MI:0007- anti tag coimmunoprecipitation
350	DNA ligase IV-XRCC4-PNK complex	P49917	Q96T60	Q13426	MI:0007- anti tag coimmunoprecipitation	Interaction of PNK with XRCC4 is dependent on the phosphothreonine-binding activity of the FHA domain.
351	Spliceosome	Q9UKV3	O60306	Q13838	O75934	Q9BRD0	P41223	Q9Y6A4	Q8WUQ7	Q9BQ61	O95400	O60508	Q99459	Q14011	Q16630	Q9NYV4	Q9BZJ0	O95232	Q8WYA6	Q9P013	Q9HCG8	Q92841	Q9BUQ8	O00571	Q9UJV9	Q7L014	P17844	Q96DF8	O43143	O60231	Q92620	Q14562	Q08211	O75937	Q15029	P38919	Q4ZG51	Q9Y5B6	O43719	O00425	Q13123	Q9ULR0	Q69YN4	Q9Y333	P62310	Q9Y4Z0	P62312	Q9UK45	P61326
352	DNA ligase IV-XRCC4 complex	P49917	Q13426	MI:0004- affinity chromatography technologies
353	DNA ligase IV-condensin complex	P49917	O95347	Q9NTJ3	MI:0428- imaging techniques | MI:0402- chromatin immunoprecipitation assays | MI:0019- coimmunoprecipitation	DNA ligase IV interacts with SMC2L1 protein.
354	DNA ligase IV-XRCC4 complex	P49917	Q13426	MI:0428- imaging techniques | MI:0402- chromatin immunoprecipitation assays	XRCC4 and DNA ligase IV do not colocalize during mitosis.
355	DNA-PK-Ku antigen complex	P78527	P13010	P12956	MI:0091- chromatography technologies	Ku antigen activates DNA-PK that phosphorylates the C-terminal domain of RNA polymerase II.
356	DNA-PK-Ku antigen complex	P78527	P13010	P12956	MI:0030- cross-linking studies | MI:0019- coimmunoprecipitation	DNA-PK is directed to the DNA by interaction with Ku antigen.
357	DNA-PK-Ku antigen complex	P78527	P13010	P12956	MI:0029- cosedimentation through density gradients	Ku antigen activates DNA-PK that phosphorylates the C-terminal domain of RNA polymerase II.
359	DNA ligase IV-XRCC4-XLF complex	P49917	Q9H9Q4	Q13426	MI:0007- anti tag coimmunoprecipitation
360	Artemis-DNA-PK complex	Q96SD1	P78527	MI:0006- anti bait coimmunoprecipitation	DNA-PKcs is necessary for the loading of Artemis on damaged chromatin. Ku-mediated assembly of DNA-PK on DNA ends is responsible for a dissociation of the DNA-PKcs·Artemis complex.
361	Artemis-DNA-PK complex	Q96SD1	P78527	MI:0007- anti tag coimmunoprecipitation	Upon complex formation, DNA-PKcs phosphorylates Artemis, and Artemis acquires endonucleolytic activity on 5' and 3' overhangs, as well as hairpins. Finally, the Artemis:DNA-PKcs complex can open hairpins generated by the RAG complex.
362	DNA ligase III-XRCC1-PNK-DNA-pol III multiprotein complex	P49916	Q96T60	P06746	P18887	MI:0006- anti bait coimmunoprecipitation
363	DNA ligase III-XRCC1 complex	P49916	P18887	MI:0004- affinity chromatography technologies
365	DNA ligase III-XRCC1 complex	P49916	P18887	MI:0071- molecular sieving	DNA polymerase beta promotes recruitment of the XRCC1-Lig3 complex to sites of base excision repair. However Pol-beta is not stably complexed with the XRCC1-Lig3 heterodimer.
368	ERCC1-ERCC4-MSH2 complex	P07992	Q92889	P43246	MI:0071- molecular sieving | MI:0006- anti bait coimmunoprecipitation		ERCC4 is involved in xeroderma pigmentosum group F.
369	MSH2-MSH6-PMS2-MLH1 complex	P40692	P43246	P52701	P54278	MI:0031- protein cross-linking with a bifunctional reagent | MI:0006- anti bait coimmunoprecipitation	The protein complex specifically binds to mismatched DNA. Interactions occur without addition of ATP.
370	MSH2-MSH6-PMS1-MLH1 complex	P40692	P43246	P52701	P54277	MI:0031- protein cross-linking with a bifunctional reagent | MI:0006- anti bait coimmunoprecipitation	The protein complex specifically binds to mismatched DNA. Interactions occur without addition of ATP.
374	MSH2-MSH6 complex	P43246	P52701	MI:0006- anti bait coimmunoprecipitation | MI:0031- protein cross-linking with a bifunctional reagent
375	MSH2-MSH3 complex	P43246	P20585	MI:0006- anti bait coimmunoprecipitation | MI:0031- protein cross-linking with a bifunctional reagent
376	PCNA-MutS-alpha-MutL-alpha-DNA complex	P40692	P43246	P52701	P12004	P54278	MI:0031- protein cross-linking with a bifunctional reagent | MI:0019- coimmunoprecipitation	MutS-alpha, consisting of MSH2 and MSH6 proteins, and PCNA bind to DNA to form an initial complex. MutL-alpha, consisting of MLH1 and PMS2, binds to the complex when the DNA is damaged.
377	PCNA-MutS-alpha-DNA initial complex	P43246	P52701	P12004	MI:0031- protein cross-linking with a bifunctional reagent | MI:0019- coimmunoprecipitation	MutS-alpha, consisting of MSH2 and MSH6 proteins, and PCNA bind to DNA to form an initial complex. MutL-alpha, consisting of MLH1 and PMS2, binds to the complex when the DNA is damaged.
378	MutS-beta complex	P43246	P20585	MI:0019- coimmunoprecipitation
379	MutL-alpha complex	P40692	P54278	MI:0006- anti bait coimmunoprecipitation	Normal levels of hMLH1 protein appear to be important in maintaining normal levels of hPMS1 and hPMS2 proteins, suggesting that PMS proteins are unstable in the absence of hMLH1.
380	MutL-beta complex	P40692	P54277	MI:0006- anti bait coimmunoprecipitation	The results provide evidence for the association of hPMS1 with hMLH1 as a heterodimer in human epithelial cancer cells. Normal levels of hMLH1 protein appear to be important in maintaining normal levels of hPMS1 and hPMS2 proteins, suggesting that PMS proteins are unstable in the absence of hMLH1.
386	Ubiquitin E3 ligase (UBADC1	RNF123)	Q5XPI4	Q9BSL1	MI:0007- anti tag coimmunoprecipitation	Ubiquitin E3 ligases covalently attach ubiquitin to a lysine residue on a target protein. Polyubiquitination marks proteins for degradation by the proteasome. The cyclin-dependent kinase inhibitor p27(Kip1) is degraded at the G0-G1 transition of the cell cycle by the ubiquitin-proteasome pathway. Overexpression of KPC promoted the degradation of p27(Kip1), whereas a dominant-negative mutant of KP…
387	MCM complex	P49736	P25205	P33991	P33992	Q14566	P33993	MI:0226- ion exchange chromatography		The MCM proteins are highly expressed in malignant human cancer cells and pre-cancerous cells undergoing malignant transformation (PMID:16101384).
389	ORC complex (origin recognition complex)	Q13415	Q13416	Q9UBD5	O43929	O43913	Q9Y5N6	MI:0007- anti tag coimmunoprecipitation	Orc6 is only weakly associated with the ORC complex.
390	Ubiquitin E3 ligase (SKP1A	FBXW2	CUL1)	Q13616	Q9UKT8	P63208	MI:0007- anti tag coimmunoprecipitation	The GCM proteins GCMa/1 and GCMb/2 are novel zinc-containing transcription factors critical for glial cell differentiation in fly and for placental as well as parathyroid gland development in mouse. Experiments identify the SCF(hFBW2) E3 complex as the key machinery that targets hGCMa to the ubiquitin-proteasome degradation system.
391	Ubiquitin E3 ligase (DDB1	CUL4A	RBX1)	Q13619	Q16531	P62877	MI:0007- anti tag coimmunoprecipitation	Ubiquitin E3 ligases covalently attach ubiquitin to a lysine residue on a target protein. Polyubiquitination marks proteins for degradation by the proteasome.
393	Succinyl-CoA synthetase	GDP-forming	P53597	Q96I99	MI:0027- cosedimentation		A deletion in SUCLG1, a gene that encodes the alpha subunit of the Krebs-cycle enzyme succinate-coenzyme A ligase (SUCL) causes fatal infantile lactic acidosis (PMID:17668387).
394	Succinyl-CoA synthetase	ADP-forming	Q9P2R7	P53597	MI:0027- cosedimentation		A deletion in SUCLG1, a gene that encodes the alpha subunit of the Krebs-cycle enzyme succinate-coenzyme A ligase (SUCL) causes fatal infantile lactic acidosis (PMID:17668387).
404	Isocitrate dehydrogenase	cytoplasmic	O75874	MI:0096- pull down	Isocitrate dehydrogenases (IDHs) catalyze the oxidative decarboxylation of isocitrate to alpha-ketoglutarate. The isocitrate dehydrogenase complex appears as homodimer.
407	Guanylyl cyclase	soluble (GUCY1A2	GUCY1B3)	P33402	Q02153	MI:0028- cosedimentation in solution	Two soluble guanylyl cyclase complexes were found in mammals. The GUCY1A3-GUCY1B3 complex exhibits higher guanylyl cyclase activity than the GUCY1A2-GUCY1B3 complex.
408	Guanylyl cyclase	soluble (GUCY1A3	GUCY1B3)	Q02108	Q02153	MI:0028- cosedimentation in solution	Two soluble guanylyl cyclase complexes were found in mammals. The GUCY1A3-GUCY1B3 complex exhibits higher guanylyl cyclase activity than the GUCY1A2-GUCY1B3 complex.
415	EXO1-MLH1-PMS2 complex	Q9UQ84	P40692	P54278	MI:0006- anti bait coimmunoprecipitation	The authors propose the involvement of hExoI as a downstream effector in MMR (DNA mismatch repair) and/or DNA recombination.
419	Farnesyltransferase	P49354	P49356	MI:0114- x-ray crystallography
422	Beta-dystroglycan-caveolin-3 complex	P56539	Q14118	MI:0096- pull down | MI:0019- coimmunoprecipitation | MI:0029- cosedimentation through density gradients	Caveolin-3 can effectively block the interaction of dystrophin with beta -dystroglycan.	DAG1 is involved in muscular dystrophy and cardiomyopathy (PMID:15117830).
423	EXO1-MLH1-PMS2 complex	Q9UQ84	P40692	P54278	MI:0096- pull down	EXO1 plays a role in events at the replication sites as well as a functional role in the DNA mismatch repair and/or recombination processes.
424	EXO1-MLH1-PCNA complex	Q9UQ84	P40692	P12004	MI:0663- confocal microscopy	EXO1 plays a role in events at the replication sites as well as a functional role in the DNA mismatch repair and/or recombination processes.
425	MSH4-MSH5-GPS2 complex	Q13227	O15457	O43196	MI:0437- protein tri hybrid | MI:0007- anti tag coimmunoprecipitation | MI:0096- pull down	The association with GPS2 is mediated through the interface of hMSH4-hMSH5 complex and the N-terminal region of GPS2.
426	Meprin A	Q16819	Q16820	MI:0019- coimmunoprecipitation
428	Molybdopterin synthase	O96007	O96033	MI:0071- molecular sieving	Molybdenum cofactor (Moco)1 biosynthesis is an ancient, ubiquitous, and highly conserved pathway leading to the biochemical activation of molybdenum. Moco is essential for the activity of sulfite oxidase, xanthine dehydrogenase, and aldehyde oxidase in humans. MOCS2A and MOCS2B are encoded on a single bicistronic mRNA.	Human Moco deficiency leads to the pleiotropic loss of all three of these molybdoenzymes and usually progresses to death at an early age.
429	Phosphatidylinositol 3-kinase complex (PIK3C3	PIK3R4)	Q8NEB9	Q99570	MI:0019- coimmunoprecipitation	The homologous Vps34p-Vps15p complex in yeast mediates protein trafficking.
430	18S U11/U12 snRNP	Q9BV90	Q6IEG0	O43143	Q8N8D1	Q6P2Q9	Q96LT9	O75533	Q9Y3B4	Q13435	Q15393	Q15427	Q9BWJ5	P14678	P62314	P62316	P62318	P62304	P62306	P62308	Q16560	P67809	Q8TBF4	Q9UDW3	Q15696	MI:0069- mass spectrometry studies of complexes | MI:0029- cosedimentation through density gradients	U12-type spliceosomes excise U12-type introns, which comprise less than 1% of all human introns.
431	MSH2-MSH6-PMS2-MLH1 complex	P40692	P43246	P52701	P54278	MI:0107- surface plasmon resonance	MutS-alpha-MutL-alpha-heteroduplex complex requires DNA mismatch and ATP hydrolysis.
432	N-NOS-CHIP-HSP70-1 complex	P08107	P29475	Q9UNE7	MI:0019- coimmunoprecipitation	Cells for analysis were treated with lactacystin, a selective inhibitor of the proteasome. The authors found that CHIP acts to ubiquitylate nNOS and that hsp70 and hsp40 can facilitate this conjugation reaction.
433	BASC complex (BRCA1-associated genome surveillance complex)	Q13315	P54132	P38398	P40692	P49959	P43246	P52701	O60934	Q92878	P35251	P35250	P35249	MI:0071- molecular sieving | MI:0226- ion exchange chromatography | MI:0019- coimmunoprecipitation	The BASC complex may serve as a sensor for DNA damage.	BRCA1 is involved in breast cancer.
434	BASC (Ab 80) complex (BRCA1-associated genome surveillance complex)	P54132	P38398	P40692	P43246	P52701	P35251	P35250	P35249	MI:0007- anti tag coimmunoprecipitation	For isolation of the BASC complex (Ab 80), polyclonal antibodies against GST-BRCA1 1021-1552 were used.	BRCA1 is involved in breast cancer.
435	BASC (Ab 81) complex (BRCA1-associated genome surveillance complex)	Q13315	P38398	P40692	P35251	P35250	P35249	MI:0071- molecular sieving | MI:0226- ion exchange chromatography | MI:0019- coimmunoprecipitation	For isolation of the BASC complex (Ab 81), polyclonal antibodies against GST-BRCA1 1501-1861 were used.	BRCA1 is involved in breast cancer.
436	BASC (Ab C-20) complex (BRCA1-associated genome surveillance complex)	P38398	P52701	Q92878	MI:0007- anti tag coimmunoprecipitation	For isolation of the BASC complex (Ab C-20), polyclonal antibodies against the carboxy-terminal epitope of BRCA1 were used.	BRCA1 is involved in breast cancer.
438	GCN5-TRRAP histone acetyltransferase complex	P38398	Q92830	P43246	P52701	O75486	O75528	Q12962	O75529	Q16594	Q9Y4A5	MI:0004- affinity chromatography technologies | MI:0029- cosedimentation through density gradients	hGCN5/TRRAP HAT complex subclass is required for the multiple functions of BRCA1 (PMID:16260778).
441	TFTC-type histone acetyl transferase complex	P03372	Q92830	Q15648	Q93074	Q9UHV7	O60244	Q9Y2X0	Q9NVC6	Q9ULK4	O75448	Q9Y4A5	MI:0091- chromatography technologies | MI:0029- cosedimentation through density gradients | MI:0096- pull down	This complex is a coactivator of estrogen receptor alpha (ERalpha).
443	BP-SMAD complex	O14867	P19447	O95452	Q13118	P50539	P17980	O15198	Q15582	MI:0019- coimmunoprecipitation	Homozygous knockout mice for the homeobox protein Msx1 (Hox7) die at birth exhibiting severe abnormalities limited to the craniofacial region, including a complete cleft of the secondary palate. Results suggest that the BP-SMAD complex is required for transcriptional activation of the mouse Msx1 gene.
445	TFTC complex (TATA-binding protein-free TAF-II-containing complex)	O15265	Q92830	Q15393	O75486	O75528	Q12962	Q16514	Q6P1X5	O00268	Q15542	O75529	P49848	Q9Y6J9	Q15545	Q16594	Q9Y4A5	MI:0004- affinity chromatography technologies | MI:0006- anti bait coimmunoprecipitation
455	TFTC complex (TATA-binding protein-free TAF-II-containing complex)	O15265	Q92830	Q15393	O75486	O75528	Q12962	Q16514	Q6P1X5	O00268	Q15542	O75529	P49848	Q9Y6J9	Q15545	Q16594	Q9Y4A5	MI:0004- affinity chromatography technologies | MI:0006- anti bait coimmunoprecipitation
456	TFTC complex (TATA-binding protein-free TAF-II-containing complex)	O15265	Q92830	Q15393	O75486	O75528	Q12962	Q16514	Q6P1X5	O00268	Q15542	O75529	P49848	Q9Y6J9	Q15545	Q16594	Q9Y4A5	MI:0006- anti bait coimmunoprecipitation
459	TFTC complex (TATA-binding protein-free TAF-II-containing complex)	O15265	Q92830	Q15393	O75486	O75528	Q12962	Q16514	Q6P1X5	O00268	Q15542	O75529	P49848	Q9Y6J9	Q15545	Q16594	Q9Y4A5	MI:0006- anti bait coimmunoprecipitation
460	CRB1-MPP5-INADL complex	P82279	Q8NI35	Q8N3R9	MI:0019- coimmunoprecipitation	This complex appears to be evolutionarily conserved and likely plays an important role in protein targeting and cell polarity.
461	MPP4-MPP5-CRB1 complex	P82279	Q96JB8	Q8N3R9	MI:0019- coimmunoprecipitation	This complex is localized in outer limiting membrane.
462	TFTC complex (TATA-binding protein-free TAF-II-containing complex)	O15265	Q92830	Q15393	O75486	O75528	Q12962	Q16514	Q6P1X5	O00268	Q15542	O75529	P49848	Q9Y6J9	Q15545	Q16594	Q9Y4A5	MI:0004- affinity chromatography technologies | MI:0006- anti bait coimmunoprecipitation | MI:0071- molecular sieving	TFTC complex can replace TFIID in vitro, indicating that multiple preinitiation complexes may play an important role in regulating gene expression.
463	TFIID-beta complex	P21675	Q12962	Q15544	Q16514	Q15543	O00268	Q15542	P49848	Q15545	Q16594	P20226	MI:0071- molecular sieving | MI:0004- affinity chromatography technologies | MI:0006- anti bait coimmunoprecipitation
466	Gamma-secretase complex (APH1A	PSEN1	PSENEN	NCSTN)	Q96BI3	Q92542	P49768	Q9NZ42	MI:0019- coimmunoprecipitation	Proteolytic cleavage within the hydrophobic transmembrane domains of Notch and APP are intimately associated with a multimeric gamma-secretase complex that contains the presenilin-1 or presenilin-2 and the membrane glycoprotein nicastrin. Three variants of APH1 (APH1A short, APH1A long and APH1B) as well as two presenillin variants (PSEN1 and PSEN2) allow the formation of six different gamma-secr…
467	Gamma-secretase complex (APH1B	PSEN2	PSENEN	NCSTN)	Q8WW43	Q92542	P49810	Q9NZ42	MI:0019- coimmunoprecipitation	Proteolytic cleavage within the hydrophobic transmembrane domains of Notch and APP are intimately associated with a multimeric gamma-secretase complex that contains the presenilin-1 or presenilin-2 and the membrane glycoprotein nicastrin. Three variants of APH1 (APH1A short, APH1A long and APH1B) as well as two presenilin variants (PSEN1 and PSEN2) allow the formation of six different gamma-secre…
468	Gamma-secretase complex (APH1A	PSEN2	PSENEN	NCSTN)	Q96BI3	Q92542	P49810	Q9NZ42	MI:0019- coimmunoprecipitation	Proteolytic cleavage within the hydrophobic transmembrane domains of Notch and APP are intimately associated with a multimeric gamma-secretase complex that contains the presenilin-1 or presenilin-2 and the membrane glycoprotein nicastrin. Three variants of APH1 (APH1A short, APH1A long and APH1B) as well as two presenillin variants (PSEN1 and PSEN2) allow the formation of six different gamma-secr…
469	TFIID-beta complex	P21675	Q12962	Q15544	Q16514	Q15543	Q6P1X5	O00268	Q15542	P49848	Q15545	Q16594	P20226	MI:0004- affinity chromatography technologies | MI:0006- anti bait coimmunoprecipitation | MI:0040- electron microscopy | MI:0428- imaging techniques
470	TFTC complex (TATA-binding protein-free TAF-II-containing complex)	O15265	Q92830	Q15393	O75486	O75528	Q12962	Q16514	Q15543	Q6P1X5	O00268	Q15542	O75529	P49848	Q9Y6J9	Q15545	Q16594	Q9Y4A5	MI:0004- affinity chromatography technologies | MI:0006- anti bait coimmunoprecipitation | MI:0428- imaging techniques | MI:0040- electron microscopy
471	PCAF complex	Q92831	O75486	O75478	O75528	Q12962	Q16514	O75529	Q9Y6J9	Q16594	Q9Y4A5	MI:0006- anti bait coimmunoprecipitation | MI:0004- affinity chromatography technologies
472	Prolyl 4-hydroxylase (alpha(I)-type)	P13674	P07237	MI:0027- cosedimentation	Prolyl 4-hydroxylase (EC 1.14.11.2) catalyzes the formation of 4-hydroxyproline in collagens and related proteins.
474	Prolyl 4-hydroxylase (alpha(III)-type)	Q7Z4N8	P07237	MI:0027- cosedimentation	Prolyl 4-hydroxylase (EC 1.14.11.2) catalyzes the formation of 4-hydroxyproline in collagens and related proteins.
475	STAGA complex (SPT3-TAF9-GCN5 acetyltransferase complex)	Q92830	Q15393	O75486	O94864	Q96BN2	O75528	Q12962	Q16514	O75529	Q9Y6J9	Q16594	Q9Y4A5	MI:0004- affinity chromatography technologies | MI:0007- anti tag coimmunoprecipitation
476	STAGA complex (SPT3-TAF9-GCN5 acetyltransferase complex)	O15265	Q92830	Q15393	O75486	O94864	Q96BN2	O75528	Q12962	Q16514	O75529	Q9Y6J9	Q16594	Q9Y4A5	MI:0006- anti bait coimmunoprecipitation	This complex is a coactivator required for transcription of a subset of RNA polymerase II-dependent genes.
477	PCAF complex	Q92831	O75486	O75478	O75528	Q12962	Q16514	O75529	Q9Y6J9	Q16594	Q9Y4A5	MI:0006- anti bait coimmunoprecipitation | MI:0004- affinity chromatography technologies
478	STAGA core complex (SPT3-TAF9-GCN5 acetyltransferase complex)	Q92830	O75486	Q16594	MI:0007- anti tag coimmunoprecipitation
484	TFIID complex	P21675	Q12962	Q15544	Q16514	Q15543	O00268	Q15542	P49848	Q15545	Q16594	P20226	MI:0004- affinity chromatography technologies
485	TFIID complex	B-cell specific	P21675	Q12962	Q15544	Q16514	Q15543	O00268	Q92750	Q15542	P49848	Q15545	Q16594	P20226	MI:0004- affinity chromatography technologies	TAF-II-105 (TAF4B) is a cell-type specific subunit of TFIID complex. Up to now TAF-II-105 is only found in differentiated B cells. Isolation of TBP and TAF9-TAF13 was not shown in this paper.
486	WIP-WASp-actin-myosin-IIa complex	P62736	P19105	P35579	P60660	P42768	O43516	MI:0019- coimmunoprecipitation	The multiprotein complex is important for NK cell function. Killer cell immunoglobulin-like receptor inhibitory signaling affects proteins involved in cytoskeletal rearrangements. WIP plays a central role in the formation of the complex and in the regulation of NK cell activity.
489	TFIIA complex	P52655	P52657	MI:0004- affinity chromatography technologies	TFIIA is a heterotrimer of an alpha (p35), a beta (p19) and a gamma subunit (p12).
490	TFIIA complex	P52655	P52657	MI:0091- chromatography technologies	TFIIA is a heterotrimer of an alpha (p35), a beta (p19) and a gamma subunit (p12).
492	DA complex	P52655	P52657	P21675	Q12962	Q15544	Q16514	Q15543	Q6P1X5	Q5VWG9	O00268	Q15542	P49848	Q15545	Q16594	P20226	MI:0091- chromatography technologies	DA is a multiprotein complex consisting of TFIID complex and TFIIA complex.
493	DAB complex	P52655	P52657	Q00403	P21675	Q12962	Q15544	Q16514	Q15543	Q6P1X5	Q5VWG9	O00268	Q15542	P49848	Q15545	Q16594	P20226	MI:0091- chromatography technologies	DAB is a multiprotein complex consisting of TFIID complex, TFIIA complex and TFIIB.
497	TAF4-TAF12 subcomplex of TFIID complex	Q16514	O00268	MI:0004- affinity chromatography technologies | MI:0114- x-ray crystallography	TAF12 forms a histone-like heterodimer with TAF4, rather than homodimerizing as suggested earlier (PMID:8598932).
508	TFIID complex	P21675	Q12962	Q15544	Q16514	O00268	Q15542	P49848	Q15545	Q16594	P20226	MI:0006- anti bait coimmunoprecipitation
509	TFIID complex	P21675	Q12962	Q15544	Q16514	Q15543	Q92804	O00268	Q15542	P49848	Q15545	Q16594	P20226	MI:0006- anti bait coimmunoprecipitation
513	TFTC complex (TATA-binding protein-free TAF-II-containing complex)	O15265	Q92830	Q15393	O75486	O75528	Q12962	Q16514	Q6P1X5	O00268	Q15542	O75529	P49848	Q9Y6J9	Q15545	Q16594	Q9HBM6	Q9Y4A5	MI:0004- affinity chromatography technologies | MI:0006- anti bait coimmunoprecipitation | MI:0071- molecular sieving	Gene expression profiling revealed that Taf9 and Taf9b control the expression of different sets of genes.
514	TFIID-beta complex	P21675	Q12962	Q15544	Q16514	Q15543	O00268	Q15542	P49848	Q15545	Q16594	Q9HBM6	P20226	MI:0071- molecular sieving | MI:0004- affinity chromatography technologies | MI:0006- anti bait coimmunoprecipitation	Gene expression profiling revealed that Taf9 and Taf9b control the expression of different sets of genes.
517	Kinase-scaffold-phosphatase complex	PKA-AKAP79-CaN	P24588	Q08209	P13861	MI:0055- fluorescent resonance energy transfer
518	AKAP250-PKA-PDE4D complex	Q02952	Q08499	(P17612	P22694	P22612)	MI:0415- enzymatic studies | MI:0019- coimmunoprecipitation	PDE4D protein isoforms were specified as PDE4D5 and PDE4D3. The authors identified gravin as the AKAP responsible for the localized regulation of cAMP levels by PKA and PDE4 activity.
519	AMY-1-S-AKAP84-RII-beta complex	Q92667	Q99417	P31323	MI:0019- coimmunoprecipitation
520	KCNQ1 macromolecular complex	Q99996	P51787	(P62136	P62140	P36873)	(P17612	P22694	P22612)	(P13861	P31323)	MI:0096- pull down | MI:0019- coimmunoprecipitation	This complex is required for beta adrenergic receptor modulation of the KCNQ1-KCNE1 potassium channel.
521	Polycystin-1-E-cadherin-beta-catenin complex	P12830	P35222	P98161	MI:0019- coimmunoprecipitation	Complex is disrupted in ADPKD cells.	Polycystin-1-E-cadherin-beta-catenin complex is involved in autosomal dominant polycystic kidney disease (ADPKD). The authors suggest that the expression of mutant polycystin-1 in ADPKD cells, which fails to be cell surface-expressed and assemble into multiprotein complexes with E-cadherin, results in altered cell-cell adhesion and polycystin-1 signaling, thereby triggering dedifferentiation.
522	Polycystin-1-E-cadherin-beta-catenin-Flotillin-2 complex	P12830	P35222	Q14254	P98161	MI:0019- coimmunoprecipitation | MI:0029- cosedimentation through density gradients	The authors conclude that even though the large multiprotein complex formed by polycystin-1, E-cadherin, beta-catenin and flotillin-2 is not associated with typical lipid rafts, it contains cholesterol molecules that mediate interactions between complexed proteins and may represent a specific membrane domain organization.	PKD1 is involved in ADPKD (autosomal dominant polycystic kidney disease).
525	TIP60 histone acetylase complex	O96019	Q92993	Q9Y265	Q9Y230	Q9Y4A5	MI:0007- anti tag coimmunoprecipitation | MI:0029- cosedimentation through density gradients	The TIP60 histone acetylase complex plays a role in DNA repair and apoptosis.
527	TRPC3-TRPC4 channel complex	redox-sensitive	Q13507	Q9UBN4	MI:0019- coimmunoprecipitation | MI:0055- fluorescent resonance energy transfer	Complex analysed in the HEK293 expression system. The authors propose TRPC3 and TRPC4 as subunits of native endothelial cation channels that are governed by the cellular redox state.
528	NuA4/Tip60 HAT complex	O96019	Q9H0E9	Q9HAF1	Q9NPF5	Q96L91	Q9H2F5	Q92993	Q9NXR8	Q9UBU8	Q15014	Q9NV56	Q9Y265	Q9Y230	Q9Y4A5	O95619	MI:0004- affinity chromatography technologies	The NuA4 histone acetyltransferase (HAT) multisubunit complex is responsible for acetylation of histone H4 and H2A N-terminal tails in yeast. The NuA4/Tip60 HAT complex is highly conserved in eukaryotes playing primary roles in transcription, cellular response to DNA damage, and cell cycle control.
529	NuA4/Tip60 HAT complex	O96019	Q9H0E9	Q9HAF1	Q9NPF5	Q96L91	Q9H2F5	Q92993	Q9NXR8	Q9UBU8	Q15014	Q9NV56	Q9Y265	Q9Y230	Q9Y4A5	Q15906	O95619	MI:0007- anti tag coimmunoprecipitation	The NuA4 histone acetyltransferase (HAT) multisubunit complex is responsible for acetylation of histone H4 and H2A N-terminal tails in yeast. The NuA4/Tip60 HAT complex is highly conserved in eukaryotes playing primary roles in transcription, cellular response to DNA damage, and cell cycle control.
531	XPA-ERCC1-ERCC4 complex	P07992	Q92889	P23025	MI:0004- affinity chromatography technologies		ERCC4 is involved in Xeroderma pigmentosum group F.
533	IMP3-IMP4-MPP10 complex	Q9NV31	Q96G21	O00566	MI:0096- pull down | MI:0029- cosedimentation through density gradients | MI:0019- coimmunoprecipitation	The formation of the hImp3-hMpp10-hImp4 complex correlates with the nucleolar localization of these proteins.
535	TRAP complex	P24863	Q15648	Q9BTT4	Q93074	Q9UHV7	O60244	Q9Y2X0	Q9NVC6	Q13503	O75448	Q6P2C8	Q9Y3C7	Q9NPJ6	O75586	P10827	Q9Y2W1	MI:0004- affinity chromatography technologies	The human thyroid hormone receptor-associated protein (TRAP) complex is a coactivator for nuclear receptors. Several identical subunits appear in protein complexes like DRIP/ARC, CRSP, NAT, PC2, SMCC and Mediator, indicating that unique classes of transcription activators may share common sets or subsets of cofactors.
536	TRPC1-TRPC3-TRPC7 complex	P48995	Q13507	Q9HCX4	MI:0019- coimmunoprecipitation	The results indicate that endogenous TRPC1, TRPC3, and TRPC7 participate in forming heteromeric store-operated channels, whereas TRPC3 and TRPC7 can also participate in forming heteromeric receptor-operated channels.
541	IGF1-IGFBP3-ALS complex	P05019	P35858	P17936	MI:0004- affinity chromatography technologies	Circulating levels of IGF-I, IGFBP-3 and ALS, and their degree of association in the ternary complex in the fetus increased with gestational age.	IGF1 is implicated in the pathophysiology of pre-eclampsia.
547	SMCC complex	P24863	P49336	Q15648	Q93074	Q9UHV7	O60244	Q9Y2X0	Q9NVC6	Q13503	O75448	Q6P2C8	Q9NPJ6	O75586	Q9Y2W1	MI:0004- affinity chromatography technologies	Several identical subunits appear in protein complexes like DRIP/ARC, CRSP, NAT, PC2, SMCC and Mediator, indicating that unique classes of transcription activators may share common sets or subsets of cofactors.
548	DRIP complex	Q15648	Q93074	Q9UHV7	O60244	Q9Y2X0	Q9NVC6	Q9ULK4	O75448	O95402	Q9NPJ6	O75586	O43513	P28702	P11473	MI:0004- affinity chromatography technologies | MI:0047- far western blotting	Nuclear receptors such as the steroid and thyroid hormone and vitamins A and D receptors, are known to regulate transcription by binding their cognate lipophilic ligands and subsequently undergoing a conformational change that alters their ability to interact with coregulatory proteins. These coregulatory proteins typically consist of complexes like DRIP that either repress (corepressors) or acti…
549	DRIP complex	Q15648	Q93074	Q9UHV7	O60244	Q9Y2X0	Q9NVC6	Q9ULK4	O75448	O95402	Q9NPJ6	O75586	O43513	P28702	P11473	MI:0004- affinity chromatography technologies	Nuclear receptors such as the steroid and thyroid hormone and vitamins A and D receptors, are known to regulate transcription by binding their cognate lipophilic ligands and subsequently undergoing a conformational change that alters their ability to interact with coregulatory proteins. These coregulatory proteins typically consist of complexes like DRIP that either repress (corepressors) or acti…
550	NOS3-CAV1-NOSTRIN complex	Q03135	P29474	Q8IVI9	MI:0019- coimmunoprecipitation | MI:0663- confocal microscopy	Translocation of endothelial nitric-oxide synthase involves a ternary complex with caveolin-1 and NOSTRIN.
551	TDT-TDIF2-core-histone complex	P04053	Q5QJE6	(O75367	Q9P0M6)	MI:0019- coimmunoprecipitation	The authors propose a dual function for TdIF2 in the N region synthesis. One is the function as an inhibitor of TdT. The other is that of a chromatin remodeling protein.
552	IFNB1-IFNAR1-IFNAR2- complex	P17181	P48551	P01574	MI:0030- cross-linking studies
553	RHOA-IP3R-TRPC1 complex	Q14643	P61586	P48995	MI:0096- pull down | MI:0019- coimmunoprecipitation	Cells were stimulated with thrombin. The authors showed that thrombin stimulation of endothelial cells induced translocation of Rho, and subsequent co-localization of Rho with TRPC1 and IP3R at the plasmalemma.
554	PBAF complex (Polybromo- and BAF containing complex)	O96019	Q68CP9	Q86U86	P51532	Q12824	Q92922	Q8TAQ2	Q96GM5	Q92925	Q969G3	MI:0226- ion exchange chromatography	The chromatin-remodeling complex PBAF facilitates gene activation by assisting transcription machinery to gain access to targets on the chromosome. As additional members of the complex the authors mentioned actin and beta-tubulin.
555	BAF complex	O96019	O14497	P51532	Q12824	Q92922	Q8TAQ2	Q96GM5	Q92925	Q969G3	MI:0226- ion exchange chromatography
556	PBAF complex (Polybromo- and BAF containing complex)	O96019	Q68CP9	Q86U86	P51532	Q12824	Q92922	Q8TAQ2	Q96GM5	Q969G3	MI:0007- anti tag coimmunoprecipitation	The chromatin-remodeling complex PBAF facilitates gene activation by assisting transcription machinery to gain access to targets on the chromosome.
557	TRP1-G alpha-11-IP3R3-CAV1 signaling complex	Q03135	P29992	Q14573	P48995	MI:0019- coimmunoprecipitation	The results demonstrate that caveolar microdomains provide a scaffold for assembly of key Ca(2+) signaling proteins into a complex and coordination of the molecular interactions leading to the activation of SOC (store-operated Ca(2+) influx).
558	Channel complex TRPM6-TRPM7	Q9BX84	Q96QT4	MI:0055- fluorescent resonance energy transfer
559	Decapping complex	Q9NPI6	Q8IU60	P26196	Q96F86	Q6P2E9	MI:0019- coimmunoprecipitation	Decapping is a key step in mRNA turnover. The decapping complex was found to be localized in cytoplasmic processing bodies (PBs), which are thought to be the sites of mRNA decay.
561	LSm1-7 complex	O15116	Q9Y333	P62310	Q9Y4Z0	Q9Y4Y9	P62312	Q9UK45	MI:0226- ion exchange chromatography	The cytoplasmic LSm1-7 complex is involved in mRNA decay. The complex has been shown to accumulate in processing bodies (PBs). The LSm2-8 complex which differs in only one subunit from the LSm1-7 complex is involved in RNA splicing. In contrast to the LSM1-7 complex, recombinant LSm2-8 binds to U6 snRNA in vitro.
562	LSm2-8 complex	Q9Y333	P62310	Q9Y4Z0	Q9Y4Y9	P62312	Q9UK45	O95777	MI:0029- cosedimentation through density gradients | MI:0226- ion exchange chromatography	The LSm2-8 complex which differs in only one subunit from the LSm1-7 complex is involved in RNA splicing. In contrast to the LSM1-7 complex, recombinant LSm2-8 binds to U6 snRNA in vitro.
563	F1F0-ATP synthase (EC 3.6.3.14)	mitochondrial	P25705	P06576	P36542	P30049	P56381	P24539	P05496	O75947	P56385	P18859	P56134	O75964	P48047	Q6IAQ7	P00846	P03928	MI:0019- coimmunoprecipitation | MI:0069- mass spectrometry studies of complexes	F1F0 ATPase is the fifth complex in the respiratory chain. The mammalian complex V consists of 16 different subunits with alpha(3), beta(3), gamma, delta and epsilon comprising the F1 part and a, b, c, d, e, f, g, A6L, OSCP, and coupling factor 6 providing the F0 and stator. Also associated in the complex under some conditions is an intrinsic inhibitor protein IF1.
564	BAF complex	O96019	O14497	Q12824	Q92922	Q8TAQ2	Q969G3	(P51531	P51532)	(Q96GM5	Q92925	Q6STE5)	MI:0226- ion exchange chromatography | MI:0004- affinity chromatography technologies
565	PBAF complex (Polybromo- and BAF containing complex)	O96019	Q68CP9	Q86U86	P51532	Q12824	Q92922	Q8TAQ2	Q969G3	(Q96GM5	Q92925	Q6STE5)	MI:0226- ion exchange chromatography | MI:0004- affinity chromatography technologies	The chromatin-remodeling complex PBAF facilitates gene activation by assisting transcription machinery to gain access to targets on the chromosome.
566	BAF complex	P60709	O96019	O14497	P51532	Q12824	Q92922	Q8TAQ2	Q969G3	(Q96GM5	Q92925	Q6STE5)	MI:0006- anti bait coimmunoprecipitation	Beta-actin and BAF53 directly interact with BRG1 in the BAF complex. The actin subunit is required for optimal ATPase activity of BRG1.
570	p300-CBP-p270-SWI/SNF complex	O14497	Q92793	Q09472	P51532	Q12824	Q92922	Q8TAQ2	MI:0006- anti bait coimmunoprecipitation
571	p300-CBP-p270 complex	O14497	Q92793	Q09472	MI:0006- anti bait coimmunoprecipitation
575	ABIN2-NFKB1-MAP3K8 complex	P41279	P19838	Q8NFZ5	MI:0096- pull down	The optimal TPL-2 stability in vivo requires interaction with ABIN-2 as well as p105. Together, these data raise the possibility that ABIN-2 functions in the TLR4 signaling pathway which regulates TPL-2 activation.
577	FHL2-p53-HIPK2 complex	Q14192	Q9H2X6	P04637	MI:0019- coimmunoprecipitation
585	Mi2/NuRD-BCL6-MTA3 complex	P41182	Q14839	Q13547	O95983	Q9BTC8	MI:0006- anti bait coimmunoprecipitation
587	NuRD.1 complex	Q14839	Q6IT96	Q92769	O95983	Q13330	Q9BTC8	Q09028	Q16576	MI:0091- chromatography technologies | MI:0004- affinity chromatography technologies
591	SAP complex (Sin3-associated protein complex)	Q4LE39	Q13547	Q92769	Q09028	Q16576	Q9H0E3	O75446	Q96ST3	MI:0004- affinity chromatography technologies
592	SAP complex (Sin3-associated protein complex)	Q4LE39	Q13547	Q92769	Q09028	Q16576	Q9H0E3	O75446	Q96ST3	Q9H7L9	MI:0006- anti bait coimmunoprecipitation | MI:0091- chromatography technologies | MI:0004- affinity chromatography technologies
595	Kv4.2-DPP10 channel complex	Q8N608	Q9NZV8	MI:0019- coimmunoprecipitation	This study shows that, similar to DPP6, DPP10 may play a critical part in the assembly of the Kv4 macromolecular complex in the brain and modulate its function.
596	SIN3-HDAC-SAP30-ARID4 complex	Q4LE39	Q13547	Q92769	Q09028	Q16576	O75446	Q96ST3	MI:0006- anti bait coimmunoprecipitation | MI:0004- affinity chromatography technologies	RBP1 associates with mSIN3-HDAC complex.
605	TIM (TIMM17ab	TIMM23	TIMM44) complex	mitochondrial	Q99595	O60830	O14925	O43615	MI:0019- coimmunoprecipitation | MI:0071- molecular sieving	Translocation of nuclear-encoded mitochondrial preproteins is mediated by translocases in the outer (TOM) and inner (TIM) membranes.
610	MSL complex	Q7Z3B3	Q9HCI7	Q8N5Y2	Q9H7Z6	MI:0019- coimmunoprecipitation	The authors found that reduction in the levels of hMSLs and acetylation of H4 at lysine 16 are correlated with reduced transcription of some genes and with a G2/M cell cycle arrest.
612	CTF18-CTF8-DCC1 complex	Q8WVB6	Q8WV66	Q9BVC3	MI:0019- coimmunoprecipitation	This complex is required for sister chromatid cohesion and loads proliferating cell nuclear antigen onto DNA (PMID:12930902).
613	CTF18-CTF8-DCC1-RFC3 complex	Q8WVB6	Q8WV66	Q9BVC3	P40938	MI:0019- coimmunoprecipitation
614	NRD complex (Nucleosome remodeling and deacetylation complex)	O60341	Q12873	Q14839	Q13547	Q92769	Q13330	Q09028	MI:0006- anti bait coimmunoprecipitation
615	Ubiquitin E3 ligase (SKP1A	SKP2	CUL1)	Q13616	P63208	Q13309	MI:0019- coimmunoprecipitation	Ubiquitin E3 ligases covalently attach ubiquitin to a lysine residue on a target protein. Polyubiquitination marks proteins for degradation by the proteasome. Human CUL-1 associates with the SKP1/SKP2 complex and regulates p21(CIP1/WAF1) and cyclin D proteins.
617	CASK-LIN7C-APBA1 complex	Q02410	O14936	Q9NUP9	MI:0019- coimmunoprecipitation	This complex may play an important role in the trafficking and processing of APP in neurons.
618	MRN complex (MRE11-RAD50-NBN complex)	P49959	O60934	Q92878	MI:0004- affinity chromatography technologies	The MRN complex functions as an essential guardian of genome integrity by directing the proper processing of DNA ends, including DNA breaks.
619	MRE11A-RAD50-NBN-TRF2 complex	P49959	O60934	Q92878	Q15554	MI:0019- coimmunoprecipitation | MI:0069- mass spectrometry studies of complexes	Several experiments indicate that TRF2 is not involved in DSB repair. RAD50-MRE11-NBS1 complex functions at telomeres, possibly by modulating t-loop formation.
620	CoREST-HDAC complex	O60341	Q13547	Q92769	Q9P0W2	Q96BD5	Q9UKL0	O75362	MI:0006- anti bait coimmunoprecipitation
621	AKAP250-PKA-PDE4D complex	Q02952	Q08499	(P17612	P22694	P22612)	MI:0019- coimmunoprecipitation	This complex localized cAMP-degrading enzyme activity to plasma membrane sites to generate transient cAMP changes in response to adenylyl cyclase activity. The authors don't show PKA in coimmunoprecipitation experiment but describe that PKA is acting through an association with PDE4.
622	Ubiquitin E3 ligase (VHL	TCEB1	TCEB2	CUL2)	Q13617	Q15369	Q15370	P40337	MI:0019- coimmunoprecipitation | MI:0051- fluorescence technologies	Ubiquitin E3 ligases covalently attach ubiquitin to a lysine residue on a target protein. Polyubiquitination marks proteins for degradation by the proteasome.
623	TIM (TIMM9	TIMM10) complex	mitochondrial	P62072	Q9Y5J7	MI:0040- electron microscopy	Translocation of nuclear-encoded mitochondrial preproteins is mediated by translocases in the outer (TOM) and inner (TIM) membranes.
624	LSD1-CoREST complex	O60341	Q9UKL0	MI:0114- x-ray crystallography	CoREST endows LSD1 with the ability to demethylate nucleosomal substrates and protects LSD1 from proteasomal degradation in vivo.
626	LSD1 complex	O60341	Q13363	Q13547	Q9NP66	Q9P0W2	P08107	Q96BD5	Q96EK2	Q9UKL0	Q9P2K3	Q92766	Q9UBW7	O75362	MI:0004- affinity chromatography technologies	CoREST positively regulates LSD1 function, while BHC80 inhibits CoREST/LSD1-mediated demethylation in vitro. These findings suggest that LSD1-mediated histone demethylation is regulated dynamically in vivo.
627	MRN-TRRAP complex (MRE11A-RAD50-NBN-TRRAP complex)	P49959	O60934	Q92878	Q9Y4A5	MI:0019- coimmunoprecipitation | MI:0069- mass spectrometry studies of complexes	TRRAP-depleted extracts show a reduced nonhomologous DNA end-joining activity in vitro. TRRAP may function as a molecular link between DSB signaling, repair, and chromatin remodeling.
629	BLM-TRF2 complex	P54132	P62380	MI:0019- coimmunoprecipitation | MI:0055- fluorescent resonance energy transfer		BLM is involved in Bloom syndrome (BS).
631	Tacc1-chTOG-AuroraA complex	O14965	Q14008	O75410	MI:0019- coimmunoprecipitation | MI:0096- pull down | MI:0018- two hybrid	This complex could be involved in the regulation of mRNA translation, cell division in conjunction and microtubule organization.	This complex may be affected during mammary gland oncogenesis.
632	Anti-HDAC2 complex	O60341	Q12873	Q14839	Q14687	P78347	Q13547	Q92769	Q9P0W2	Q13330	O94776	Q96BD5	Q09028	Q16576	Q9UKL0	Q9UBW7	Q14202	(Q96ST3	O75182)	MI:0006- anti bait coimmunoprecipitation | MI:0091- chromatography technologies		XFIM (ZMYM3) is involved in X-linked mental retardation.
633	anti-BHC110 complex	O60341	Q14687	P78347	Q13547	Q92769	Q9P0W2	Q96BD5	Q9UKL0	Q9UBW7	Q14202	O75362	MI:0006- anti bait coimmunoprecipitation | MI:0091- chromatography technologies		XFIM (ZMYM3) is involved in X-linked mental retardation.
634	XFIM complex	O60341	P78347	Q13547	Q92769	Q14202	MI:0007- anti tag coimmunoprecipitation | MI:0071- molecular sieving		XFIM (ZMYM3) is involved in X-linked mental retardation.
635	AGPS-GNPAT complex	O00116	O15228	MI:0030- cross-linking studies
636	BHC complex	O60341	Q13547	Q92769	Q9P0W2	Q96BD5	Q9UKL0	MI:0004- affinity chromatography technologies | MI:0091- chromatography technologies | MI:0007- anti tag coimmunoprecipitation | MI:0006- anti bait coimmunoprecipitation	The BHC complex mediates repression of neuron-specific genes.
639	RANBPM-Muskelin-TWA1-HSMpp8 complex	Q9NWU2	Q9UL63	Q99549	Q96S59	MI:0071- molecular sieving | MI:0019- coimmunoprecipitation	This complex might play a role in RanGTPase cycle.
641	RANBPM-SMP1 complex	Q96S59	O95807	MI:0018- two hybrid | MI:0019- coimmunoprecipitation | MI:0096- pull down	This complex may be involved in the process of male germ cell differentiation.
642	CtBP complex	O60341	O00257	Q9Y232	Q13363	P56545	Q9H9B1	Q96KQ7	Q13547	Q92769	Q96JN0	Q9UKL0	Q9P2K3	Q92766	P37275	O60315	O75362	Q92618	MI:0007- anti tag coimmunoprecipitation		CtBP is implicated in tumorigenesis.
643	CtBP core complex	O60341	Q13363	P56545	Q9H9B1	Q96KQ7	Q13547	Q92769	Q9UKL0	P37275	MI:0029- cosedimentation through density gradients | MI:0071- molecular sieving		CtBP is implicated in tumorigenesis.
644	ASPP1-SAM68 complex	Q07666	Q96KQ4	MI:0018- two hybrid	The authors suggest that the interaction of ASPP1 with nuclear SAM68 is spatially restricted to human spermatogenesis.
646	HDAC1-associated protein complex	O60341	Q12873	Q13547	Q9UBB5	O95983	O94776	Q09028	Q16576	Q9UKL0	MI:0006- anti bait coimmunoprecipitation | MI:0007- anti tag coimmunoprecipitation
648	HDAC1-associated core complex cI	O60341	Q13547	Q9UKL0	MI:0006- anti bait coimmunoprecipitation | MI:0007- anti tag coimmunoprecipitation | MI:0029- cosedimentation through density gradients
649	HDAC1-associated core complex cII	Q12873	Q13547	Q9UBB5	O95983	O94776	Q09028	Q16576	Q9UKL0	(Q86YP4	Q8WXI9)	MI:0006- anti bait coimmunoprecipitation | MI:0007- anti tag coimmunoprecipitation | MI:0029- cosedimentation through density gradients
650	HDAC2-asscociated core complex	Q12873	Q92769	O95983	O94776	Q09028	Q16576	(Q86YP4	Q8WXI9)	MI:0029- cosedimentation through density gradients | MI:0007- anti tag coimmunoprecipitation
652	AP3-BLOC1 complex	O00203	Q13367	O14617	Q9Y2T2	P53677	Q92572	P59780	P78537	Q6QNY1	Q6QNY0	Q9NUP1	Q96EV8	Q8TDH9	Q9UL45	O95295	MI:0019- coimmunoprecipitation	BLOC-1 interacts physically and functionally with AP-3 to facilitate the trafficking of a known AP-3 cargo.
654	BLOC1-BLOC2 complex	P78537	Q6QNY1	Q6QNY0	Q9NUP1	Q96EV8	Q969F9	Q9UPZ3	Q86YV9	Q8TDH9	Q9UL45	O95295	MI:0019- coimmunoprecipitation	BLOC-1 interacts with BLOC-2 to facilitate Tyrp1 trafficking by a mechanism apparently independent of AP-3 function.
655	HSF1-HSF2 complex	Q00613	Q03933	MI:0019- coimmunoprecipitation
656	VPS35-VPS29-VPS26A complex	O75436	Q9UBQ0	Q96QK1	MI:0019- coimmunoprecipitation
657	Retromer complex (SNX1	SNX2	VPS35	VPS29	VPS26A)	Q13596	O60749	O75436	Q9UBQ0	Q96QK1	MI:0019- coimmunoprecipitation | MI:0018- two hybrid | MI:0051- fluorescence technologies
659	MeCP1 complex	Q14839	Q8WXI9	Q13547	Q92769	Q9UBB5	O95983	O94776	Q09028	Q16576	MI:0029- cosedimentation through density gradients | MI:0006- anti bait coimmunoprecipitation	MeCP1 protein complex represses transcription through preferential binding, remodeling, and deacetylation of methylated nucleosomes.	CHD4 is involved in dermatomyositis (PMID:9790534).
660	TIM (TIMM23	TIMM50) complex	mitochondrial	O14925	Q3ZCQ8	MI:0019- coimmunoprecipitation	Translocation of nuclear-encoded mitochondrial preproteins is mediated by translocases in the outer (TOM) and inner (TIM) membranes.
668	BKCA-beta2AR-AKAP79 signaling complex	P07550	P24588	Q12791	MI:0019- coimmunoprecipitation	BKCa is preferentially regulated by beta2AR within the channel macromolecular complex. Only expression of all three components of the complex reconstituted full-beta2 agonist modulation of the channel. The ability of beta2AR to form a complex with BKCa, and concomitantly bind phosphorylation-modulatory components (AKAP79/150) enables specific and local regulation of BKCa channels and defines a si…
672	BKCA-beta2AR complex	P07550	Q12791	MI:0019- coimmunoprecipitation
678	GINS complex	Q14691	Q9Y248	Q9BRX5	Q9BRT9	MI:0019- coimmunoprecipitation	This complex stimulates DNA polymerase alpha-primase.
680	RANBMP-CD39 complex	P49961	P43487	MI:0019- coimmunoprecipitation	NTPDase activity of recombinant CD39, but not of N-terminus-deleted-CD39 mutant, is substantially diminished by RanBPM co-expression in COS-7 cells. CD39 associations with RanBPM have the potential to regulate NTPDase catalytic activity.
681	(C-CFTR)2-NHERF-ezrin complex	P13569	P15311	O14745	MI:0019- coimmunoprecipitation | MI:0067- light scattering | MI:0071- molecular sieving | MI:0107- surface plasmon resonance	Ezrin is a regulator that can positively control the cooperative binding of NHERF with the cytoplasmic domains of CFTR, thus modulating the stoichiometry of C-CFTR to NHERF interaction. The regulation of NHERF by ezrin may be employed as a general mechanism to assemble channels and receptors in the membrane cytoskeleton.	CFTR is involved in cystic fibrosis (PMID:10811849).
682	C-CFTR-NHERF(PDZ1 domain)-ezrin complex	P13569	P15311	O14745	MI:0019- coimmunoprecipitation | MI:0067- light scattering | MI:0071- molecular sieving | MI:0107- surface plasmon resonance	There are two types of 1:1:1 ternary complexes formed between C-CFTR and NHERF·ezFERM. Gel filtration experiments show that the fraction eluted at 11.3 ml is a ternary complex with C-CFTR bound to the first PDZ domain of the binary NHERF·ezFERM complex. Ezrin is a regulator that can positively control the cooperative binding of NHERF with the cytoplasmic domains of CFTR, thus modulating the stoic…	CFTR is involved in cystic fibrosis (PMID:10811849).
683	C-CFTR-NHERF(PDZ2 domain)-ezrin complex	P13569	P15311	O14745	MI:0019- coimmunoprecipitation | MI:0067- light scattering | MI:0071- molecular sieving | MI:0107- surface plasmon resonance	There are two types of 1:1:1 ternary complexes formed between C-CFTR and NHERF·ezFERM. Gel filtration experiments show that the fraction eluted at 11.9 ml is a ternary complex with C-CFTR bound to the second PDZ domain of the binary NHERF·ezFERM complex. Ezrin is a regulator that can positively control the cooperative binding of NHERF with the cytoplasmic domains of CFTR, thus modulating the stoi…	CFTR is involved in cystic fibrosis (PMID:10811849).
684	PAX9-MSX1 complex	P28360	P55771	MI:0019- coimmunoprecipitation | MI:0018- two hybrid		PAX9 is involved in tooth agenesis. The results indicate a functional relationship between Pax9 and Msx1 during tooth development.
685	MeCP1 complex	Q14839	Q8WXI9	Q13547	Q92769	Q9UBB5	O95983	O94776	Q09028	Q16576	MI:0029- cosedimentation through density gradients | MI:0006- anti bait coimmunoprecipitation	MeCP1 protein complex represses transcription through preferential binding, remodeling, and deacetylation of methylated nucleosomes.	CHD4 is involved in dermatomyositis (PMID:9790534).
687	CFTR-NHERF-beta(2)AR signaling complex	P07550	P13569	O14745	MI:0096- pull down | MI:0006- anti bait coimmunoprecipitation	The results indicate that PDZ-based interactions with ezrin/radixin/moesin-binding phosphoprotein 50 (EBP50) govern both physical and functional regulation of CFTR by beta (2) AR. Assembly of the complex is regulated by PKA-dependent phosphorylation.	CFTR is involved in cystic fibrosis (PMID:10811849).
691	SIN3-SAP25 complex	Q4LE39	Q13547	Q92769	Q09028	Q16576	Q9H0E3	O00422	Q1EHW4	O75446	Q96ST3	Q9H7L9	MI:0007- anti tag coimmunoprecipitation
695	SIN3-HDAC-SAP30-ARID4 complex	Q4LE39	Q13547	Q92769	Q09028	Q16576	O75446	Q96ST3	MI:0006- anti bait coimmunoprecipitation
696	BRMS1-SIN3-HDAC complex	Q9HCU9	Q13547	Q92769	Q09028	Q16576	O75446	Q96ST3	O75182	MI:0007- anti tag coimmunoprecipitation	BRMS1 may participate in transcriptional regulation via interaction with the Sin3-HDAC complex and suggest a novel mechanism by which BRMS1 might suppress cancer metastasis.
697	BRMS1-RBP1 complex	Q4LE39	Q9HCU9	MI:0007- anti tag coimmunoprecipitation	BRMS1 may participate in transcriptional regulation via interaction with the mSin3.HDAC complex and suggest a novel mechanism by which BRMS1 might suppress cancer metastasis.
698	SIN3-HDAC-SAP30-ARID4 complex	Q4LE39	Q13547	Q92769	Q09028	Q16576	O75446	Q96ST3	MI:0006- anti bait coimmunoprecipitation	SAP30 is involved in the functional recruitment of the mSin3-histone deacetylase complex to a specific subset of N-CoR corepressor complexes.
702	ARD1-NATH complex	Q9BXJ9	P36406	MI:0019- coimmunoprecipitation | MI:0051- fluorescence technologies
705	SNARE complex (RINT1	ZW10	p31)	P48556	Q6NUQ1	O43264	MI:0047- far western blotting	SNARE (N-ethylmaleimide-sensitive factor attachment protein receptor) complexes are responsible for membrane fusion in the secretory pathway. ZW10 is known to participate directly in turning off the spindle checkpoint. The present results display an unexpected role in membrane trafficking between ER and Golgi during interphase.
706	SNARE complex (HGS	SNAP25	STX13)	O14964	P60880	Q86Y82	MI:0047- far western blotting	SNARE (N-ethylmaleimide-sensitive factor attachment protein receptor) complexes are responsible for membrane fusion in the secretory pathway.
707	SNARE complex (VAMP2	SNAP25	STX13)	P60880	Q86Y82	P63027	MI:0047- far western blotting	SNARE (N-ethylmaleimide-sensitive factor attachment protein receptor) complexes are responsible for membrane fusion in the secretory pathway.
710	Brg1-associated complex I	O96019	O14497	O14744	P51532	Q12824	Q92922	Q8TAQ2	Q969G3	(Q96GM5	Q92925	Q6STE5)	MI:0007- anti tag coimmunoprecipitation | MI:0029- cosedimentation through density gradients
711	Brm-associated complex	O96019	O14497	O14744	P51531	Q12824	Q92922	Q8TAQ2	Q969G3	(Q96GM5	Q92925	Q6STE5)	MI:0007- anti tag coimmunoprecipitation | MI:0029- cosedimentation through density gradients
713	BRG1-SIN3A complex	O96019	O14497	Q92769	O14744	Q09028	Q96ST3	P51532	Q12824	Q92922	Q8TAQ2	Q96GM5	Q92925	Q6STE5	Q969G3	MI:0007- anti tag coimmunoprecipitation | MI:0029- cosedimentation through density gradients	Components of the Sin3 complex cofractionate with BRG1-associated complex I, but not with BRG1-associated complex II.
714	BRM-SIN3A complex	O96019	O14497	Q13547	Q92769	O14744	Q09028	Q96ST3	P51531	Q12824	Q92922	Q8TAQ2	Q96GM5	Q92925	Q6STE5	Q969G3	MI:0007- anti tag coimmunoprecipitation | MI:0029- cosedimentation through density gradients	Components of the Sin3 complex cofractionate with BRM-associated complex.
720	PU.1-SIN3A-HDAC complex	Q13547	Q96ST3	P17947	MI:0007- anti tag coimmunoprecipitation
721	PU.1-TBP complex	P17947	P20226	MI:0007- anti tag coimmunoprecipitation
722	MRG15-PAM14-RB complex	Q9UBU8	Q9Y605	P06400	MI:0006- anti bait coimmunoprecipitation	MRG15 blocks the RB-induced repression of this promotor, leading to transcription activation.
723	MAF1 complex	Q9UBU8	Q9Y605	P06400	MI:0006- anti bait coimmunoprecipitation | MI:0029- cosedimentation through density gradients
724	MAF2 complex	Q9UBU8	Q9H7Z6	MI:0006- anti bait coimmunoprecipitation | MI:0029- cosedimentation through density gradients
725	P2X7 receptor signalling complex	P60709	O43707	P08238	P08107	P11142	P05107	Q16787	Q13368	Q64663	P42356	P23467	O95425	MI:0019- coimmunoprecipitation
726	DDB2 complex	P61201	Q9UNS2	Q9BT78	Q92905	Q7L5N1	Q99627	Q13619	Q16531	Q92466	Q13098	P62877	(Q9UBW8	Q9H9Q2)	MI:0007- anti tag coimmunoprecipitation | MI:0029- cosedimentation through density gradients	Ubiquitin E3 ligases covalently attach ubiquitin to a lysine residue on a target protein. Polyubiquitination marks proteins for degradation by the proteasome. Results suggest that the distinct UV response of the DDB2 and CSA complexes is involved in diverse mechanisms of nucleotide excision repair (NER). The DDB2 complex binds to DNA after UV irradiation.
727	CSA complex	P61201	Q9UNS2	Q9BT78	Q92905	Q7L5N1	Q99627	Q13619	Q16531	Q13216	Q13098	P62877	(Q9UBW8	Q9H9Q2)	MI:0007- anti tag coimmunoprecipitation | MI:0029- cosedimentation through density gradients	Ubiquitin E3 ligases covalently attach ubiquitin to a lysine residue on a target protein. Polyubiquitination marks proteins for degradation by the proteasome. Results suggest that the distinct UV response of the DDB2 and CSA complexes is involved in diverse mechanisms of nucleotide excision repair (NER). The CSA complex does not bind to DNA, regardless of UV damage.
728	CSA-POLIIa complex	P61201	Q9UNS2	Q9BT78	Q92905	Q7L5N1	Q99627	Q13619	Q16531	Q13216	Q13098	P24928	P62877	(Q9UBW8	Q9H9Q2)	MI:0007- anti tag coimmunoprecipitation | MI:0029- cosedimentation through density gradients	Ubiquitin E3 ligases covalently attach ubiquitin to a lysine residue on a target protein. Polyubiquitination marks proteins for degradation by the proteasome. This complex has been purified from UV-irradiated cells. Results suggest that the distinct UV response of the DDB2 and CSA complexes is involved in diverse mechanisms of nucleotide excision repair (NER).
729	Ubiquitin E3 ligase (FBXO31	SKP1A	CUL1	RBX1)	Q13616	Q5XUX0	P62877	P63208	MI:0007- anti tag coimmunoprecipitation	Ubiquitin E3 ligases covalently attach ubiquitin to a lysine residue on a target protein. Polyubiquitination marks proteins for degradation by the proteasome. FBXO31 is the chromosome 16q24.3 senescence gene, a candidate breast tumor suppressor, and a component of an SCF complex.
730	SNARE complex (STX4	SNAP23	VAMP1)	O00161	Q12846	P23763	MI:0019- coimmunoprecipitation | MI:0047- far western blotting	SNARE (N-ethylmaleimide-sensitive factor attachment protein receptor) complexes are responsible for membrane fusion in the secretory pathway.
731	SNARE complex (STX4	SNAP23	VAMP2)	O00161	Q12846	P63027	MI:0019- coimmunoprecipitation | MI:0047- far western blotting	SNARE (N-ethylmaleimide-sensitive factor attachment protein receptor) complexes are responsible for membrane fusion in the secretory pathway.
732	SIN3 complex	Q13547	Q92769	Q09028	Q16576	O00422	O75446	Q96ST3	MI:0006- anti bait coimmunoprecipitation | MI:0091- chromatography technologies
733	SNARE complex (STX4	VAMP1	VAMP7)	Q12846	P23763	P51809	MI:0019- coimmunoprecipitation | MI:0047- far western blotting	SNARE (N-ethylmaleimide-sensitive factor attachment protein receptor) complexes are responsible for membrane fusion in the secretory pathway.
738	SIN3-ING1b complex I	Q4LE39	Q13547	Q92769	Q9UK53	Q09028	Q16576	O00422	O75446	Q96ST3	MI:0006- anti bait coimmunoprecipitation | MI:0091- chromatography technologies	SAP30 is a specific component of Sin3 complexes since it is absent in other HDAC1/2-containing complexes such as NuRD.
739	SIN3-ING1b complex II	O96019	O14497	Q4LE39	Q13547	Q92769	Q9UK53	Q09028	Q16576	O00422	O75446	Q96ST3	P51532	Q12824	Q92922	Q8TAQ2	Q96GM5	MI:0006- anti bait coimmunoprecipitation | MI:0091- chromatography technologies	SAP30 is a specific component of Sin3 complexes since it is absent in other HDAC1/2-containing complexes such as NuRD.
740	Exon junction complex	EIF4A3-MLN51-MAGOH-Y14 (RNA-protein complex)	O15234	P38919	P61326	Q9Y5S9	MI:0004- affinity chromatography technologies | MI:0040- electron microscopy | MI:0071- molecular sieving | MI:0114- x-ray crystallography	This protein complex remains stably bound to the mRNA through different cellular environments. Magoh and Y14 form a tight heterodimer. The authors propose a that eIF4AIII interacts with Y14:Magoh to enforce a compact arrangement of eIF4AIII's two domains and allow MLN51 to interact with both eIF4AIII and the RNA.
741	NCOR-HDAC3 complex	Q13227	O15379	O75376	O60907	Q9BZK7	MI:0007- anti tag coimmunoprecipitation	N-CoR-HDAC3 complex inhibits JNK activation through the associated GPS2 subunit and thus could potentially provide an alternative mechanism for hormone-mediated antagonism of AP-1 function.
742	eIF3 complex (EIF3S6	EIF3S5	EIF3S4	EIF3S3	EIF3S6IP	EIF3S2	EIF3S9	EIF3S12	EIF3S10	EIF3S8	EIF3S1	EIF3S7)	Q14152	P55884	Q99613	O15371	P60228	Q9Y262	O00303	O75821	O15372	Q13347	O75822	Q9UBQ5	MI:0019- coimmunoprecipitation | MI:0004- affinity chromatography technologies
743	SIN3-SAP25 complex	Q4LE39	Q13547	Q92769	Q09028	Q16576	Q9H0E3	O00422	Q1EHW4	O75446	Q96ST3	Q9H7L9	MI:0007- anti tag coimmunoprecipitation	SAP25 binds to the PAH1 domain of SIN3A.
744	Exon junction complex (EIF4A3-MLN51-MAGOH-Y14)	O15234	P38919	P61326	Q9Y5S9	MI:0004- affinity chromatography technologies	The experiments demonstrate that eIF4AIII, MLN51, and Magoh:Y14 are able to form a stable tetrameric complex when co-expressed in vivo. Both eIF4AIII and MLN51 are required for the stable association of either with the Magoh:Y14 heterodimer.
745	NCOR-SIN3-RPD3 complex	Q92769	Q9Y618	Q96ST3	O75182	MI:0006- anti bait coimmunoprecipitation	The authors predict that the ligand-induced switch of heterodimeric nuclear receptors from repressor to activator functions involves the exchange of complexes containing histone deacetylases with those that have histone acetylase activity.
746	C/EBPalpha-HNF6 complex	P49715	Q9UBC0	MI:0004- affinity chromatography technologies | MI:0019- coimmunoprecipitation	Formation of the C/EBPalpha-HNF6 protein complex required the HNF6 cut domain and the C/EBPalpha activation domain (AD) 1/AD2 sequences. The C/EBPalpha-HNF6 protein complex stimulates recruitment of the CBP coactivator protein for expression of Foxa2.
747	NCOR-SIN3-HDAC1 complex	Q13547	Q9Y618	Q96ST3	MI:0096- pull down	N-CoR directly interact with mSin3A.
748	TRAF6-TAK1 complex	O43318	Q9Y4K3	MI:0019- coimmunoprecipitation	During IL-1 signaling cascade a complex consisting of TRAF6, TAK1, TAB1, TAB2, and the two ubiquitin ligases Uev1A and Ubc13 is formed, phosphorylating TRAF6 and subsequently TAK1. TAK1 activation leads to activation of both NF{kappa}B and the MAPKs, followed by gene transcription. SOCS-3 (suppressor of cytokine signaling-3) inhibits IL-1 signal transduction by inhibiting ubiquitination of TRAF6,…
749	MeCP2-SIN3A-HDAC complex	Q13547	Q92769	P51608	Q96ST3	MI:0096- pull down	MeCp binds specifically to methylated DNA, thus linking two global mechanisms of gene regulation, DNA methylation and histone deacetylation.
752	SMRT core complex	O15379	Q9Y618	O60907	MI:0071- molecular sieving | MI:0226- ion exchange chromatography | MI:0006- anti bait coimmunoprecipitation		TBL1 is involved in deafness.
753	UTM-SGCE-DAG1-CAV1-NOS3 complex	Q03135	Q14118	P29474	O43556	P46939	MI:0019- coimmunoprecipitation	The authors propose that this utrophin associated protein complex (UAPC) in human umbilical vein endothelial cells (HUVECs) may play an important role in the regulation of vascular tone.
754	Exon junction complex (EIF4A3-MLN51-UPF3B-MAGOH-Y14)	O15234	P38919	P61326	Q9Y5S9	Q0VAK7	MI:0007- anti tag coimmunoprecipitation
755	Exon junction complex (F4A3-MLN51-UPF3B-MAGOH-Y14-PYM)	O15234	P38919	P61326	Q9Y5S9	Q0VAK7	Q9BRP8	MI:0007- anti tag coimmunoprecipitation
756	Prune-Gelsolin complex	P06396	Q86TP1	MI:0019- coimmunoprecipitation | MI:0004- affinity chromatography technologies
757	Prune-GSK3beta complex	P49841	Q86TP1	MI:0019- coimmunoprecipitation | MI:0004- affinity chromatography technologies
758	Prune/Nm23-H1 complex	P15531	Q86TP1	MI:0087- predictive text mining
760	Apoptosis- and splicing-associated protein complex (ASAP-L)	SAP18-RNPS1-Acinus-L	Q9UKV3	Q15287	O00422	MI:0004- affinity chromatography technologies | MI:0006- anti bait coimmunoprecipitation	In vitro splicing assays suggest that the ASAP complexes function to repress splicing in vitro and that the ability of RNPS1 (and possibly Acinus-L) to activate splicing is overcome both when it is a component of ASAP and in the presence of the intact complex. In vitro assays using an apoptotic extract strongly indicate that ASAP complexes disassemble during apoptosis.
761	Apoptosis- and splicing-associated protein complex (ASAP-S)	SAP18-RNPS1-Acinus-S	Q9UKV3	Q15287	O00422	MI:0004- affinity chromatography technologies | MI:0006- anti bait coimmunoprecipitation	In vitro splicing assays suggest that the ASAP complexes function to repress splicing in vitro and that the ability of RNPS1 (and possibly Acinus-L) to activate splicing is overcome both when it is a component of ASAP and in the presence of the intact complex. In vitro assays using an apoptotic extract strongly indicate that ASAP complexes disassemble during apoptosis.
763	Y14-Magoh complex	P61326	Q9Y5S9	MI:0055- fluorescent resonance energy transfer | MI:0114- x-ray crystallography | MI:0029- cosedimentation through density gradients	Y14 and Magoh form an extremely stable heterodimer. Magoh binds with high affinity to the RNP motif RNA binding domain (RBD) of Y14 and completely masks its RNA binding surface.
764	Dysferlin-affixin complex	O75923	Q9HBI1	MI:0019- coimmunoprecipitation | MI:0051- fluorescence technologies	The results suggest that affixin may participate in membrane repair with dysferlin.	DYSF is involved in Miyoshi myopathy (MM) and limb girdle muscular dystrophy type 2B (LGMD2B).
769	Exon junction complex (EIF4A3-MLN51-MAGOH-Y14)	RNA-protein complex	O15234	P38919	P61326	Q9Y5S9	MI:0071- molecular sieving | MI:0114- x-ray crystallography	The DEAD-box protein eIF4AIII encloses an ATP molecule and provides the binding sites for six ribonucleotides. Btz wraps around eIF4AIII and stacks against the 5' nucleotide. An intertwined network of interactions anchors Mago-Y14 and Btz at the interface between the two domains of eIF4AIII, effectively stabilizing the ATP bound state.
770	TREX complex	Q13838	Q96FV9	Q8NI27	Q96J01	Q86V81	Q13769	Q86W42	Q6I9Y2	MI:0007- anti tag coimmunoprecipitation	The TREX complex is recruited by the CBC complex to the 5-prime end of spliced RNAs and is involved in RNA export from the nucleus into the cytoplasm. The TREX complex contains the THO transcription elongation complex.
771	NDPKA-AMPKalpha1 complex	P15531	Q13131	MI:0019- coimmunoprecipitation
772	eIF4AIII-Btz complex	O15234	P38919	MI:0071- molecular sieving | MI:0114- x-ray crystallography	The 3.0 Angstroem resolution structure of the eIF4AIII-Btz subcomplex reveals a dramatic conformational change of the helicase domains as compared to EJC bound eIF4AIII. More generally, the authors propose that similarly to what observed for protein kinases, members of the DEAD-box family of proteins are likely to adopt a similar structure in their 'on' state (when bound to ATP and RNA) despite h…
773	Y14-Magoh complex	P61326	Q9Y5S9	MI:0114- x-ray crystallography | MI:0071- molecular sieving	Y14 and Magoh form an extremely stable heterodimer. Magoh binds with high affinity to the RNP motif RNA binding domain (RBD) of Y14 and completely masks its RNA binding surface.
774	THO complex	Q96FV9	Q8NI27	Q13769	Q86W42	Q6I9Y2	MI:0007- anti tag coimmunoprecipitation	The human THO complex associates with spliced mRNA, but not with unspliced pre-mRNA in vitro. Transcription is not required for this recruitment. It was also shown that the human THO complex colocalizes with splicing factors in nuclear speckle domains in vivo. The TREX complex contains the THO transcription elongation complex.
775	CBC complex (cap binding complex)	Q09161	P52298	MI:0114- x-ray crystallography	The heterodimeric nuclear cap binding complex (CBC) binds to 5'-capped polymerase II transcripts. It enhances the efficiency of several mRNA maturation steps and is essential for U snRNA nuclear export in multicellular eukaryotes.
778	LARC complex (LCR-associated remodeling complex)	P60709	O96019	O14497	Q14839	Q92785	Q8WXI9	Q13547	Q92769	P07910	Q9UBB5	O95983	O94776	Q09028	P51532	Q12824	Q92922	Q8TAQ2	Q92925	Q969G3	MI:0091- chromatography technologies | MI:0004- affinity chromatography technologies	LARC binds to the hypersensitive 2 (HS2)-Maf recognition element (MARE) DNA in a sequence-specific manner and remodels nucleosomes.
781	URI complex (Unconventional prefoldin RPB5 Interactor)	Q13616	Q9UHV9	P19388	O94763	Q9Y265	Q9Y230	P63208	Q13309	Q9ULZ2	MI:0071- molecular sieving | MI:0006- anti bait coimmunoprecipitation	The URI complex participates in the regulation of nutrient-sensitive, TOR-dependent transcription programs.
783	ITCH-FAM/USP9x complex	Q96J02	Q93008	MI:0004- affinity chromatography technologies | MI:0019- coimmunoprecipitation | MI:0069- mass spectrometry studies of complexes	Interaction between Itch and FAM reverses Itch auto-ubiquitylation and protects the ligase from proteasomal degradation.
784	SMG-1-Upf1-eRF1-eRF3 complex (SURF)	P62495	Q96Q15	Q92900	(P15170	Q8IYD1)	MI:0006- anti bait coimmunoprecipitation	An association between SURF and the EJC is required for SMG-1-mediated Upf1 phosphorylation and NMD (nonsense-mediated mRNA decay).
785	Exon junction complex	Q13838	P38919	P61326	Q9Y5S9	Q15287	Q8IYB3	Q86V81	Q9BZI7	MI:0019- coimmunoprecipitation	The exon junction complex (EJC) is a protein complex that assembles near exon-exon junctions of mRNAs as a result of splicing. EJC proteins play important roles in postsplicing events including mRNA export, cytoplasmic localization, and nonsense-mediated decay.
786	MR-UBC9-SRC1 complex	Q15788	P08235	Q08209	MI:0019- coimmunoprecipitation | MI:0051- fluorescence technologies
787	NuA4/Tip60-HAT complex B	O96019	Q9NPF5	Q9H2F5	Q92993	Q9UBU8	Q9Y265	Q9Y230	Q9Y4A5	MI:0007- anti tag coimmunoprecipitation	The NuA4 histone acetyltransferase (HAT) multisubunit complex is responsible for acetylation of histone H4 and H2A N-terminal tails in yeast. The NuA4/Tip60 HAT complex is highly conserved in eukaryotes playing primary roles in transcription, cellular response to DNA damage, and cell cycle control.
788	Exosome	Q9Y2L1	Q9Y3B2	Q13868	Q9NQT5	Q9NPD3	Q9NQT4	Q5RKV6	Q15024	Q96B26	Q06265	MI:0019- coimmunoprecipitation	Inherently unstable mammalian mRNAs contain AU-rich elements (AREs) within their 3' untranslated regions. The mammalian exosome is required for rapid 3'-to-5' degradation of ARE-containing RNAs but not for poly(A) shortening. ARE recognition requires certain ARE binding proteins that can interact with the exosome and recruit it to unstable RNAs, thereby promoting their rapid degradation.
789	Exosome	Q9Y2L1	Q9Y3B2	Q01780	Q13868	Q9NQT5	Q9NPD3	Q9NQT4	Q5RKV6	Q15024	Q96B26	Q06265	MI:0019- coimmunoprecipitation	Inherently unstable mammalian mRNAs contain AU-rich elements (AREs) within their 3' untranslated regions. The mammalian exosome is required for rapid 3'-to-5' degradation of ARE-containing RNAs but not for poly(A) shortening. ARE recognition requires certain ARE binding proteins that can interact with the exosome and recruit it to unstable RNAs, thereby promoting their rapid degradation. The exos…
790	DDB complex	Q16531	Q92466	MI:0004- affinity chromatography technologies | MI:0028- cosedimentation in solution
793	SNARE complex (VAMP2	SNAP25	STX1a	CPLX1)	O14810	P60880	Q16623	P63027	MI:0019- coimmunoprecipitation	SNARE (N-ethylmaleimide-sensitive factor attachment protein receptor) complexes are responsible for membrane fusion in the secretory pathway.
794	SNARE complex (VAMP2	SNAP25	STX1a	CPLX2)	Q6PUV4	P60880	Q16623	P63027	MI:0019- coimmunoprecipitation	SNARE (N-ethylmaleimide-sensitive factor attachment protein receptor) complexes are responsible for membrane fusion in the secretory pathway.
797	SNARE complex (STX11	VAMP2	SNAP23)	O00161	O75558	P63027	MI:0018- two hybrid | MI:0019- coimmunoprecipitation	SNARE (N-ethylmaleimide-sensitive factor attachment protein receptor) complexes are responsible for membrane fusion in the secretory pathway.
798	NuA4/Tip60-HAT complex A	O96019	Q9H0E9	Q9HAF1	Q9NPF5	Q96L91	Q9H2F5	Q52LR7	Q92993	Q9NXR8	Q9UBU8	Q9NV56	Q9Y265	Q9Y230	Q9Y4A5	O95619	MI:0004- affinity chromatography technologies	The NuA4 histone acetyltransferase (HAT) multisubunit complex is responsible for acetylation of histone H4 and H2A N-terminal tails in yeast. The NuA4/Tip60 HAT complex is highly conserved in eukaryotes playing primary roles in transcription, cellular response to DNA damage, and cell cycle control.
799	DMAP1-associated complex	O96019	Q9H0E9	Q9NPF5	Q96L91	Q9H2F5	Q9Y265	Q9Y230	Q6ZRS2	Q9Y4A5	Q15906	MI:0004- affinity chromatography technologies
801	SNARE complex (STX2	SNAP23)	O00161	P32856	MI:0019- coimmunoprecipitation	SNARE (N-ethylmaleimide-sensitive factor attachment protein receptor) complexes are responsible for membrane fusion in the secretory pathway.
803	BRG1-SIN3A-HDAC containing SWI/SNF remodeling complex I	O96019	O14497	Q92769	O14744	Q96ST3	P51532	Q12824	Q92922	Q8TAQ2	Q96GM5	Q969G3	MI:0029- cosedimentation through density gradients | MI:0004- affinity chromatography technologies | MI:0006- anti bait coimmunoprecipitation	The authors provide evidence, that PRMT5, mSin3A/HDAC2, and the Brg1-based hSWI/SNF complex are involved in cad transcriptional repression.
805	SNARE complex (STX4	SNAP23)	O00161	Q12846	MI:0019- coimmunoprecipitation	SNARE (N-ethylmaleimide-sensitive factor attachment protein receptor) complexes are responsible for membrane fusion in the secretory pathway.
806	BRM-SIN3A-HDAC complex	O96019	O14497	Q92769	O14744	Q96ST3	P51531	Q12824	Q92922	Q8TAQ2	Q96GM5	Q92925	Q969G3	MI:0029- cosedimentation through density gradients | MI:0004- affinity chromatography technologies | MI:0006- anti bait coimmunoprecipitation
807	BRG1-associated complex	O96019	O14497	O14744	P51532	Q12824	Q92922	Q8TAQ2	Q96GM5	Q969G3	MI:0029- cosedimentation through density gradients | MI:0004- affinity chromatography technologies
808	BRM-associated complex	O96019	O14497	O14744	P51531	Q12824	Q92922	Q8TAQ2	Q96GM5	Q92925	Q969G3	MI:0029- cosedimentation through density gradients | MI:0004- affinity chromatography technologies
809	eRF1-eRF3-GTP-Mg(2+) complex	P62495	(P15170	Q8IYD1)	MI:0065- isothermal titration calorimetry	eRF3 binds GDP independently of the presence or absence of eRF1 whereas GTP binds only to the eRF1-eRF3 complex. The authors suggest that the quaternary eRF1-eRF3-GTP-Mg2+ complex binds to the ribosomal pretermination complex.
810	FCP1-associated protein complex	Q9Y5B0	P84090	P35269	P30876	O14744	Q15208	Q9BQA1	MI:0004- affinity chromatography technologies	FCP1-associated PRMT5 can methylate histones H4 in vitro.
811	FCP1-associated protein complex	Q9Y5B0	P84090	P35269	P30876	O14744	Q15208	Q9BQA1	MI:0004- affinity chromatography technologies	The authors suggest a putative role of FCP1 CTD-phosphatase in linking the transcription elongation with the splicing process.
812	Upf complex (UPF1	UPF2	UPF3a)	Q92900	Q9HAU5	Q9H1J1	MI:0019- coimmunoprecipitation	Human Upf proteins target mRNA for nonsense-mediated decay when bound downstream of a termination codon. Nonsense-mediated decay (NMD) rids eukaryotic cells of aberrant mRNAs containing premature termination codons. These are discriminated from true termination codons by downstream cis-elements, such as exon-exon junctions.
813	Upf complex (UPF1	UPF2	UPF3b)	Q92900	Q9HAU5	Q9BZI7	MI:0019- coimmunoprecipitation	Human Upf proteins target mRNA for nonsense-mediated decay when bound downstream of a termination codon. Nonsense-mediated decay (NMD) rids eukaryotic cells of aberrant mRNAs containing premature termination codons. These are discriminated from true termination codons by downstream cis-elements, such as exon-exon junctions.
814	Postsplicing complex	Q9UBU9	Q9Y5S9	Q15287	Q92900	Q9HAU5	Q9H1J1	Q9BZI7	MI:0019- coimmunoprecipitation	A final quality-control step in mRNA maturation is mRNA surveillance. This process detects mRNAs with truncated open reading frames and subjects them to nonsense-mediated mRNA decay (NMD). The protein RNPS1, a component of the postsplicing complex that is deposited 5' to exon-exon junctions, interacts with the evolutionarily conserved human Upf complex, a central component of NMD.
815	MRIP-MBS-RHOA complex	Q6WCQ1	O14974	P61586	MI:0019- coimmunoprecipitation
816	MRIP-RHOA complex	Q6WCQ1	P61586	MI:0096- pull down
817	MRIP-MBS complex	Q6WCQ1	O14974	MI:0096- pull down
819	20S methylosome-SmD complex	P54105	O14744	P62314	P62318	MI:0029- cosedimentation through density gradients | MI:0004- affinity chromatography technologies	PRMT5 and pICln bind only to unmethylated SMD1 and SMD3.
820	SNARE complex (STX6	SNAP23)	O00161	O43752	MI:0019- coimmunoprecipitation	SNARE (N-ethylmaleimide-sensitive factor attachment protein receptor) complexes are responsible for membrane fusion in the secretory pathway.
822	mRNA decay complex (UPF1	UPF2	UPF3B	DCP2	XRN1	XRN2	EXOSC2	EXOSC4	EXOSC10	PARN)	Q8IU60	Q01780	Q13868	Q9NPD3	O95453	Q92900	Q9HAU5	Q9BZI7	Q8IZH2	Q9H0D6	MI:0019- coimmunoprecipitation	From experiments, it is concluded that nonsense-mediated mRNA decay (NMD) in mammalian cells degrades mRNAs from both 5' and 3' ends by recruiting decapping and 5'-->3' exonuclease activities as well as deadenylating and 3'-->5' exonuclease activities. All these activities are present within the mRNA decay complex.
824	Anti-SMN protein complex	Q9UHI6	P57678	O14893	Q16637	P14678	MI:0006- anti bait coimmunoprecipitation
825	JBP1-pICln complex	P54105	O14744	P14678	MI:0006- anti bait coimmunoprecipitation
826	PAR-3-VE-cadherin-beta-catenin complex	P33151	P35222	Q8TEW0	MI:0019- coimmunoprecipitation
827	NgR-TROY-LINGO1 complex	Q96FE5	Q9BZR6	Q9NS68	MI:0051- fluorescence technologies
828	TRPC1-STIM1-ORAI1 complex	Q9UQB3	Q96D31	P48995	MI:0019- coimmunoprecipitation | MI:0096- pull down	The results show that all three proteins are essential for generation of TRPC1-SOC channels (store-operated calcium channels). The dynamic assembly of a TRPC1-STIM1-Orai1 complex is involved in activation of Ca2+ entry.
829	PAR-6-VE-cadherin complex	endothelial	P33151	(Q9NPB6	Q9BYG4)	MI:0019- coimmunoprecipitation
831	PAR-6-PAR-3-VE-cadherin complex	endothelial	P33151	Q8TEW0	(Q9NPB6	Q9BYG4)	MI:0019- coimmunoprecipitation	PAR-3 and PAR-6 are recruited independently to cell-cell contacts and the localization of PAR-6 at cell junctions requires fully matured cell-cell contacts.
832	Anti-Sm protein complex	P54105	Q9UHI6	P57678	O14744	O14893	Q16637	P14678	MI:0006- anti bait coimmunoprecipitation
833	6S methyltransferase complex	P54105	P62314	P62318	MI:0029- cosedimentation through density gradients
834	20S methylosome and RG-containing Sm protein complex	P54105	O14744	P14678	P62314	P62316	P62318	MI:0029- cosedimentation through density gradients
835	6S methyltransferase and RG-containing Sm proteins complex	P54105	P14678	P62314	P62316	P62318	P62304	P62306	P62308	MI:0029- cosedimentation through density gradients	snRNPs, integral components of the pre-mRNA splicing machinery, consist of seven Sm proteins which assemble in the cytoplasm as a ring structure on the snRNAs U1, U2, U4, and U5. The survival motor neuron (SMN) protein, the spinal muscular atrophy disease gene product, is crucial for snRNP core particle assembly in vivo. Results indicate that methylation of Sm proteins by the methylosome directs …
836	20S methyltransferase core complex	P54105	O14744	MI:0029- cosedimentation through density gradients | MI:0004- affinity chromatography technologies	The methylation of Sm proteins by the methylosome directs Sm proteins to the SMN complex for assembly into snRNP core particles and thus the methylosome can regulate snRNP assembly.
837	20S methyltransferase complex	P54105	O14744	Q9BQA1	MI:0006- anti bait coimmunoprecipitation
839	LIN9-BMYB complex	Q5TKA1	P10244	MI:0019- coimmunoprecipitation
845	PCI-PSA-SCG2 complex	P07288	P13521	P05154	MI:0401- biochemical	The complex formation among PCI, PSA, and Sg is modulated by several factors in seminal plasma.
846	RICH1/AMOT polarity complex	Flag-Rich1 precipitated	Q4VCS5	Q68EM7	P47756	Q9Y5K6	Q8NI35	Q8N3R9	Q96B97	(P52907	P47755)	MI:0007- anti tag coimmunoprecipitation | MI:0069- mass spectrometry studies of complexes	In an additional immunoblot the authors show that Par-3 and aPKC likely associate with Rich1 at lower levels than Pals1 and Patj since they were not identified by MS. The authors propose that Rich1 and Amot maintain TJ integrity by the coordinate regulation of Cdc42 and by linking specific components of the TJ to intracellular protein trafficking.
847	RICH1-PAR3-aPKC polarity complex	Q68EM7	Q8TEW0	P41743	MI:0007- anti tag coimmunoprecipitation	Immunoblotting revealed aPKC and the 100 kDa isoform of Par-3, but not Par-6, in Rich1 immunoprecipitates. Par-3 and aPKC likely associate with Rich1 at lower levels than Pals1 and Patj since they were not identified by MS (see complex 846).
848	RICH1/AMOT polarity complex	Flag-Amot precipitated	Q4VCS5	Q8IY63	Q9Y2J4	Q68EM7	Q8NI35	O75970	Q8N3R9	Q5T2T1	MI:0007- anti tag coimmunoprecipitation	The authors suggest that Amot is a component of at least two complexes, only one of which contains Rich1.
860	DNMT1-G9a-PCNA complex	P26358	Q96KQ7	P12004	MI:0019- coimmunoprecipitation	DNMT1 and G9a are loaded onto the chromatin simultaneously in a ternary complex with loading factor PCNA during chromatin replication. Direct cooperation between DNMT1 and G9a provides a mechanism of coordinated DNA and H3K9 methylation during cell division.
862	DNMT1-G9a complex	P26358	Q96KQ7	MI:0019- coimmunoprecipitation | MI:0096- pull down	Direct cooperation between DNMT1 and G9a provides a mechanism of coordinated DNA and H3K9 methylation during cell division. The complex of DNMT1 and G9a led to enhanced DNA and histone methylation of in vitro assembled chromatin substrates.
867	TRAP-SMCC mediator complex	Q15648	Q9P086	Q9NVC6	Q9BUE0	Q15528	Q71SY5	Q9NX70	Q9NPJ6	Q96G25	A0JLT2	MI:0004- affinity chromatography technologies | MI:0029- cosedimentation through density gradients	Several identical subunits appear in protein complexes like DRIP/ARC, CRSP, NAT, PC2, SMCC and Mediator, indicating that unique classes of transcription activators may share common sets or subsets of cofactors.
871	BRAF53-BRCA2 complex	O60341	P51587	Q13547	Q92769	Q9P0W2	Q96BD5	Q9UKL0	MI:0071- molecular sieving | MI:0006- anti bait coimmunoprecipitation	Antibody microinjection experiments suggest a role for BRCA2/BRAF35 complex in modulation of cell cycle progression.	BRCA2 confers susceptibility to in breast cancer.
873	SNARE complex (STX1A	SNAP29)	O95721	Q16623	MI:0019- coimmunoprecipitation	SNARE (N-ethylmaleimide-sensitive factor attachment protein receptor) complexes are responsible for membrane fusion in the secretory pathway.
874	SNARE complex (VAMP3	VAMP4	VAMP8	STX6)	O43752	Q15836	O75379	Q9BV40	MI:0019- coimmunoprecipitation	SNARE (N-ethylmaleimide-sensitive factor attachment protein receptor) complexes are responsible for membrane fusion in the secretory pathway.
875	SNARE complex (VAMP3	VAMP4	STX16)	O14662	Q15836	O75379	MI:0019- coimmunoprecipitation	SNARE (N-ethylmaleimide-sensitive factor attachment protein receptor) complexes are responsible for membrane fusion in the secretory pathway.
876	SNARE complex (VAMP3	STX6	VTI1A)	O43752	Q15836	Q96AJ9	MI:0019- coimmunoprecipitation	SNARE (N-ethylmaleimide-sensitive factor attachment protein receptor) complexes are responsible for membrane fusion in the secretory pathway.
877	SNARE complex (VAMP4	STX6	STX16	VTI1a	VTI1b)	O14662	O43752	O75379	Q96AJ9	Q9UEU0	MI:0019- coimmunoprecipitation	SNARE (N-ethylmaleimide-sensitive factor attachment protein receptor) complexes are responsible for membrane fusion in the secretory pathway.
879	PRKAC-AKAP5-ADRB1 complex	P08588	P24588	(P17612	P22694	P22612)	MI:0019- coimmunoprecipitation | MI:0055- fluorescent resonance energy transfer	AKAP79 provides PKA to phosphorylate the beta(1)-AR and thereby dictate the recycling and resensitization itineraries of the beta(1)-AR.	ADRB1 is involved in hypertension and heart failure.
886	MTA1 complex	Q6IT96	Q92769	O95983	Q13330	Q09028	Q16576	MI:0004- affinity chromatography technologies | MI:0091- chromatography technologies		MTA1 is involved in metastasis or cancer formation.
888	MTA2 complex	Q14839	Q13547	Q92769	O95983	O94776	Q09028	Q16576	(Q96ST3	O75182)	MI:0004- affinity chromatography technologies | MI:0091- chromatography technologies	Since MTA2 is not involved in metastasis or cancer formation, the authors suggest a housekeeping role of the MTA2 complex.
889	MTA1-HDAC core complex	Q6IT96	Q92769	Q13330	Q09028	Q16576	MI:0004- affinity chromatography technologies | MI:0091- chromatography technologies		MTA1 is involved in metastasis or cancer formation.
895	hMediator complex (MED23	CDK8	CCNC	MED7)	P24863	P49336	Q9ULK4	O43513	MI:0071- molecular sieving | MI:0226- ion exchange chromatography | MI:0006- anti bait coimmunoprecipitation	The high-molecular-mass mammalian Mediator complexes have many subunits in common. However, their reported subunit compositions are not identical (PMID:10838567).
896	hMediator complex (MED23	CDK8	CCNC)	P24863	P49336	Q9ULK4	MI:0006- anti bait coimmunoprecipitation | MI:0071- molecular sieving	The high-molecular-mass mammalian Mediator complexes have many subunits in common. However, their reported subunit compositions are not identical (PMID:10838567).
897	CDK8-CyclinC-Mediator complex	P24863	P49336	MI:0006- anti bait coimmunoprecipitation | MI:0071- molecular sieving	It has been shown hat CDK8 phosphorylates the cyclin H subunit of TFIIH and inhibits its function in transcription (PMID:10993082). This explains, why the CDK8-CyclinC-Mediator complex inhibits basal and activated transcription.
898	Mediator complex 1	P24863	P49336	O60244	Q9ULK4	O75586	MI:0006- anti bait coimmunoprecipitation | MI:0071- molecular sieving	Regulation of transcription by RNA polymerase II (Pol II) is controlled by specific combinations of sequence-specific, DNA binding regulatory transcription factors (TFs) bound to a gene's promoter and enhancer regions. These TFs interact with several multiprotein complexes that remodel the chromatin context of the promoter, integrate signals from multiple TFs to control the frequency of transcrip…
900	Mediator complex 2	O60244	Q9ULK4	O75586	MI:0006- anti bait coimmunoprecipitation | MI:0071- molecular sieving	Regulation of transcription by RNA polymerase II (Pol II) is controlled by specific combinations of sequence-specific, DNA binding regulatory transcription factors (TFs) bound to a gene's promoter and enhancer regions. These TFs interact with several multiprotein complexes that remodel the chromatin context of the promoter, integrate signals from multiple TFs to control the frequency of transcrip…
903	RET-Rai complex	P07949	Q92529	MI:0019- coimmunoprecipitation	RAI protein forms complexes with two variants of RET oncoprotein: MEN2A and PTC.
904	SHC3-GAB1 complex	Q13480	Q92529	MI:0019- coimmunoprecipitation	RAI protein forms complexes with two variants of RET oncoprotein: MEN2A and PTC.
906	ADAR1-CDK2 complex	P55265	P24941	MI:0019- coimmunoprecipitation
909	ARC92-Mediator complex	P49336	Q15648	Q93074	Q9UHV7	O60244	Q96RN5	Q9Y2X0	Q9NVC6	Q9ULK4	Q71SY5	O95402	O75586	O43513	MI:0006- anti bait coimmunoprecipitation	Experiemts show that the transcription coactivator ARC is required for SREBP (sterol regulatory element binding protein) control of cholesterol and lipid homeostasis. Several identical subunits appear in protein complexes like DRIP/ARC, CRSP, NAT, PC2, SMCC and Mediator, indicating that unique classes of transcription activators may share common sets or subsets of cofactors.
910	CRSP-Mediator 2 complex	O60244	Q96RN5	Q9Y2X0	Q9NVC6	Q9BUE0	Q9ULK4	O75448	Q9NPJ6	O75586	O43513	MI:0029- cosedimentation through density gradients | MI:0040- electron microscopy | MI:0004- affinity chromatography technologies	The CRSP-Med 2 complex is a promotor-selective coactivator. It cannot activate transcription from a VDR-responsive promoter, which needs coactivator recruitment by Med220. Several identical subunits appear in protein complexes like DRIP/ARC, CRSP, NAT, PC2, SMCC and Mediator, indicating that unique classes of transcription activators may share common sets or subsets of cofactors.
915	SNARE complex (SNAP23	STX1A)	O00161	Q16623	MI:0019- coimmunoprecipitation | MI:0096- pull down	SNARE (N-ethylmaleimide-sensitive factor attachment protein receptor) complexes are responsible for membrane fusion in the secretory pathway. SNAP-23 physically associates with CFTR by binding to its amino-terminal tail, a region that modulates channel gating.
917	CERF complex (CECR2-containing remodeling factor complex)	Q9BXF3	P28370	MI:0071- molecular sieving | MI:0007- anti tag coimmunoprecipitation	CERF displays an ATP hydrolyzing activity that is stimulated by nucleosomes. CERF plays a critical role in neurolation.
918	PAR3-PAR6-PALS1 complex	Q8N3R9	Q8TEW0	Q9NPB6	MI:0007- anti tag coimmunoprecipitation	HEK 293 cells transiently expressed with Mys-PALS1 and HA-Par6 or HA-Par3 showed that Par6, but not Par3, coimmunoprecipitated with PALS1. However, when all three proteins were expressed together, the authors detected a complex of PALS1 with both Par6 and Par3.
919	hNURF complex	Q12830	Q09028	Q16576	P28370	MI:0071- molecular sieving | MI:0007- anti tag coimmunoprecipitation	hNURF possesses ATP-dependent chromatin remodeling activity and regulates engrailed-1 (en-1) and engrailed-2 (en-2) expression.
921	Remodeling and spacing factor (RSF) complex	Q96T23	O60264	MI:0091- chromatography technologies	RSF facilitates transcription initiation by remodeling nucleosomes in the promoter region to allow the formation of preinitiation complexes.
923	SNF2L-RSF1 complex	Q96T23	P28370	MI:0071- molecular sieving | MI:0007- anti tag coimmunoprecipitation
924	Toposome	Q9NR30	Q08211	P07910	Q6P2Q9	Q96SB4	Q08945	P11388	MI:0226- ion exchange chromatography | MI:0019- coimmunoprecipitation	During chromosome segregation, the toposome complex separates entangled circular chromatin DNA about fourfold more efficiently than topoisomerase IIalpha alone.
925	WCRF complex	Q9NRL2	O60264	MI:0091- chromatography technologies	ATPase activity of WCRF complex is stimulated by nucleososmal DNA.
926	SCRIB-LGL2 complex	Q6P1M3	Q14160	MI:0276- blue native page | MI:0019- coimmunoprecipitation | MI:0029- cosedimentation through density gradients	Analyses done to localize the association of the proteins showed that exogenously expressed Scrib and Lgl2 can interact in either location (at the membrane and in the cytosol).
927	CENP-A nucleosome associated complex	Q03188	Q9H3R5	Q9NSP4	Q96H22	Q96BT3	Q71F23	MI:0676- tandem affinity purification	Assembly of CENP-A NAC complex at centromeres is dependent on CENP-M, CENP-N and CENP-T.
928	SCRIB-VANGL2 complex	Q14160	Q9ULK5	MI:0007- anti tag coimmunoprecipitation | MI:0096- pull down	When human EGFP-hVangl2 fusion proteins expressed in transfected MDCK cells were quantitatively immunoprecipitated with anti-GFP, a small (2%) but reproducible amount of total endo Scrib was found in the full-length hVangl2 immunoprecipitate. Further analyses done in HEK293A cell extracts.
929	CEN complex	P35226	Q9BZH6	Q13185	Q9HC52	P49450	P07199	Q03188	Q9H3R5	Q92674	Q9BS16	Q8N0S6	Q9NSP4	Q9BU64	Q53SF7	Q13619	Q16531	Q92620	P22087	P11021	P11142	Q69YN4	Q02241	Q6T4P5	Q71F23	Q8N1F7	Q9H0H5	Q06587	Q99496	Q96T23	Q8NEM2	O60264	Q9BXP5	Q08945	Q9Y5B9	Q15007	Q5T200	Q96JP5	MI:0402- chromatin immunoprecipitation assays | MI:0006- anti bait coimmunoprecipitation
930	Scrib-beta-PIX-GIT1 complex	Q14155	Q9Y2X7	Q14160	MI:0006- anti bait coimmunoprecipitation | MI:0069- mass spectrometry studies of complexes | MI:0096- pull down	Yeast two-hybrid analysis showed that beta-PIX directly interacts with hScrib and hScrib PDZ domains. GIT1 had no affinity for Scrib but, as expected, directly bound to beta-PIX. The data highlight the important role of hScrib in the retention of beta-PIX at the plasma membrane upon membrane depolarization.
933	SCRIB-APC complex	P25054	Q14160	MI:0096- pull down | MI:0006- anti bait coimmunoprecipitation	The in vitro translated APC bound to the PDZ domains 1 and 4 of hScrib. Mutational analysis provided the evidence that APC interacts with hScrib through its C terminal class 1 PDZ domain-binding sequence Threonine-X-Valine, which is shared by the C terminal sequences of the high-risk HPV E6 proteins.
934	FACT-NEK9 complex	Q8TD19	Q08945	Q9Y5B9	MI:0006- anti bait coimmunoprecipitation	Nek9 forms a stable, approximately 600-kDa complex with FACT in the interphase nuclei.
936	FACT complex	Q08945	Q9Y5B9	MI:0006- anti bait coimmunoprecipitation	FACT (for facilitates chromatin transcription) is a chromatin-specific elongation factor required for transcription of chromatin templates in vitro.
938	FACT complex	UV-activated	P68400	P19784	P67870	Q08945	Q9Y5B9	MI:0071- molecular sieving	In vitro studies show that FACT alters the specificity of CK2 in the complex such that it selectively phosphorylates p53. Phosphorylation by the kinase complex enhances p53 activity.
943	Class C Vps complex (VPS11	VPS18	STX7)	O15400	Q9H270	Q9P253	MI:0019- coimmunoprecipitation | MI:0071- molecular sieving	Mammalian Class C Vps proteins are predominantly associated with late endosomes/lysosomes and mediate vesicle trafficking steps in the endosome/lysosome pathway.
944	Class C Vps complex (VPS11	VPS18	VPS16)	Q9H270	Q9H269	Q9P253	MI:0019- coimmunoprecipitation	Mammalian Class C Vps proteins are predominantly associated with late endosomes/lysosomes, mediate vesicle trafficking steps in the endosome/lysosome pathway and are suggested to play a role in SNARE complex assembly.
947	CDC7-DBF7 complex	O00311	Q9UBU7	MI:0019- coimmunoprecipitation
955	LLGL2-PAR-6B-PRKCI complex	Q6P1M3	Q9BYG5	P41743	MI:0007- anti tag coimmunoprecipitation	Mammalian Lgl-2 competes with PAR-3 for its incorporation to the PAR-6B/aPKC lambda complex in cDNA-transfected 293T cells and support the presence of two independent protein complexes containing PAR-6B/aPKC lambda. Further results indicate that mLgl-2 interacts with the PDZ domain of PAR-6B and with the kinase domain of aPKC lambda and forms a protein complex independently of the one containing …
956	PAR-3-PAR-6B-PRKCI complex	Q8TEW0	Q9BYG5	P41743	MI:0007- anti tag coimmunoprecipitation	Mammalian Lgl-2 competes with PAR-3 for its incorporation to the PAR-6B/aPKC lambda complex in cDNA-transfected 293T cells and support the presence of two independent protein complexes containing PAR-6B/aPKC lambda.
959	LLGL1-PAR-6B-PRKCI complex	Q15334	Q9BYG5	P41743	MI:0019- coimmunoprecipitation	Experiments done in lysates of MDCK, MTD-1A, or Caco 2 cells. The results indicate that PAR-6/aPKC selectively interacts with either mLgl or PAR-3 under the control of aPKC activity to regulate epithelial cell polarity.
964	BRCA1-RAD50-MRE11-NBS1 complex	P38398	P49959	O60934	Q92878	MI:0006- anti bait coimmunoprecipitation		BRCA1 is involved in breast cancer.
972	MRN complex (MRE11-RAD50-NBS1 complex)	P49959	O60934	Q92878	MI:0226- ion exchange chromatography | MI:0006- anti bait coimmunoprecipitation | MI:0071- molecular sieving	The implication of hMre11/hRad50/p95 protein complex in NBS reveals a direct molecular link between DSB repair and cell cycle checkpoint functions.	Rad50-MRE11-p95 protein complex is involved in Nijmegen breakage syndrome.
974	EED-EZH2 complex	Q6ZN18	O75530	Q15910	Q09028	Q15022	MI:0091- chromatography technologies | MI:0071- molecular sieving | MI:0006- anti bait coimmunoprecipitation	The results support a model in which ESC-E(Z)-mediated H3-K27 methylation serves as a signal for the recruitment of the PRC1 complex by facilitating PC binding.
994	GAA1-GPI8-PIGT-PIG-PIGS complex	O43292	Q92643	Q96S52	Q969N2	Q9H490	MI:0019- coimmunoprecipitation
995	Polycomb repressive complex 3 (PRC3)	O75530	Q15910	Q09028	Q16576	Q15022	MI:0091- chromatography technologies	PRC3 associates with the two shortest isoforms of EED. PRC3 methylates nucleosomal H3-lysine 27, PRC2 methylates nucleosomal H1-lysine 26.
996	Polycomb repressive complex 2 (PRC2)	O75530	Q15910	Q09028	Q16576	Q15022	MI:0091- chromatography technologies	PRC2 associates with all three EED isoforms, with the largest form of EED in highest abundance. PRC3 preferentially methylates nucleosomal H3-lysine 27, PRC2 preferentially methylates nucleosomal H1-lysine 26.
997	KIN17-PCNA-RPA70 complex	O60870	P12004	P27694	MI:0040- electron microscopy | MI:0091- chromatography technologies	This complex associates with DNA polymerase alpha.
999	p23 protein complex	P22626	Q86W51	Q15185	MI:0019- coimmunoprecipitation | MI:0069- mass spectrometry studies of complexes		The expression of p23 is increased after rat focal cerebral ischemia. DHNRPA2B1 is clinical marker of early lung cancer detection (PMID:10632338).
1000	TorsinA-TorsinB complex	O14656	O14657	MI:0019- coimmunoprecipitation
1003	RC complex (Replication competent complex)	P20248	P24941	P09884	Q14181	P35251	P35250	P40938	P35249	P40937	MI:0071- molecular sieving | MI:0029- cosedimentation through density gradients	RC complex might be regulated by specific cyclin/Cdk complexes (PMID:12006500).
1004	RC complex during S-phase of cell cycle	P20248	P24941	P18858	P09874	P09884	P28340	Q07864	P35251	P35250	P27694	P15927	P35244	P11387	MI:0071- molecular sieving | MI:0029- cosedimentation through density gradients | MI:0006- anti bait coimmunoprecipitation	CDK2 associates with the RC complex only during the S-phase of the cell cycle, but disappeares in the G2-phase.
1005	RC complex during G2/M-phase of cell cycle	P20248	P14635	P06493	P09874	P09884	P28340	Q07864	P35251	P35250	P27694	P15927	P35244	P11387	MI:0071- molecular sieving | MI:0029- cosedimentation through density gradients | MI:0006- anti bait coimmunoprecipitation	CDK1 and cyclin B1 associate with RC complex only during G2/M-phase of cell cycle. DNA ligase I is not found in the RC complex during G2/M-phase.
1007	CAK core complex (Cdk-activating kinase core complex)	P51946	P50613	MI:0004- affinity chromatography technologies	CAK complex phosphorylates the carboxy-terminal domain of the largest subunit of RNA polymerase II.
1008	CAK complex (Cdk-activating kinase complex)	P51946	P50613	P51948	MI:0019- coimmunoprecipitation	MAT1 is required for stabilization and assembly of the active CAK complex.
1009	TFIIH transcription factor complex	P51946	P50613	P18074	P19447	P32780	Q13888	Q13889	Q92759	Q6ZYL4	P51948	MI:0006- anti bait coimmunoprecipitation	Transcription factor IIH (TFIIH) is a multisubunit complex required for transcription and for DNA nucleotide excision repair. The GTF2H5 gene product has a role in regulating the level of TFIIH.
1010	CAK complex (Cdk-activating kinase complex)	P51946	P50613	P51948	MI:0091- chromatography technologies | MI:0071- molecular sieving	MAT1 is required for stabilization and assembly of the active CAK complex.
1028	HNF4A-SUB1 complex	P41235	P53999	MI:0024- confirmational text mining	The hepatocellular inflammatory-redox (IR) state enhances PC4-HNF4 binding to upregulate transcription of target hepatocyte genes, such as iNOS.
1029	TFIIH transcription factor complex	P51946	P50613	P18074	P19447	P32780	Q13888	Q13889	Q92759	Q6ZYL4	P51948	MI:0091- chromatography technologies | MI:0071- molecular sieving	Transcription factor IIH (TFIIH) is a multisubunit complex required for transcription and for DNA nucleotide excision repair.
1030	CAK-ERCC2 complex	P51946	P50613	P18074	P51948	MI:0091- chromatography technologies | MI:0071- molecular sieving | MI:0006- anti bait coimmunoprecipitation	CAK-ERCC2 can efficiently associate with core-TFIIH to reconstitute holo-TFIIH transcription activity.
1031	ORC complex (origin recognition complex)	Q13415	Q13416	Q9UBD5	O43929	O43913	Q9Y5N6	MI:0006- anti bait coimmunoprecipitation	HsOrc2, HsOrc3, and HsOrc4 form a core upon which the ordered assembly of HsOrc5 and HsOrc1 takes place. HsOrc6 appears to be the most weakly bound subunit in the complex.
1032	ORC 2-4 complex (origin recognition 2-4 complex)	Q13416	Q9UBD5	O43929	MI:0006- anti bait coimmunoprecipitation	HsOrc2, HsOrc3, and HsOrc4 form a core upon which the ordered assembly of HsOrc5 and HsOrc1 takes place.
1033	ORC complex (origin recognition complex)	Q13415	Q13416	Q9UBD5	O43929	O43913	Q9Y5N6	MI:0006- anti bait coimmunoprecipitation	Only a small fraction of human ORC1 and ORC6 is associated with a subcomplex of ORC2, 3, 4, and 5.
1034	ORC 2-5 complex (origin recognition 2-5 complex)	Q13416	Q9UBD5	O43929	O43913	MI:0006- anti bait coimmunoprecipitation	Only a small fraction of human ORC1 and ORC6 is likely to be associated with a subcomplex of ORC2, 3, 4, and 5.
1036	TFIIH transcription factor complex	P51946	P50613	P18074	P19447	P32780	Q13888	Q13889	Q92759	P51948	MI:0091- chromatography technologies	Transcription factor IIH (TFIIH) is a multisubunit complex required for transcription and for DNA nucleotide excision repair.
1037	TFIIH transcription factor core complex	P19447	P32780	Q13888	Q13889	Q92759	MI:0006- anti bait coimmunoprecipitation
1038	ORC 1-5 complex (origin recognition 1-5 complex)	Q13415	Q13416	Q9UBD5	O43929	O43913	MI:0029- cosedimentation through density gradients | MI:0071- molecular sieving	ATP-binding motifs of Orc1, Orc4, Orc5 are all essential for the replication activity of the ORC complex.
1039	PCNA-PAF complex	Q15004	P12004	MI:0019- coimmunoprecipitation
1040	p33ING1b-PCNA complex	Q9UK53	Q15004	MI:0019- coimmunoprecipitation	p15(PAF) forms part of a larger protein complex potentially involved in the regulation of DNA repair, apoptosis and cell cycle progression.
1042	SRA-SRC-1 ribonucleoprotein complex	Q15788	Q9HD15	MI:0019- coimmunoprecipitation | MI:0071- molecular sieving	The authors conclude that SRA exists in a ribonucleoprotein complex containing SRC-1 and that this complex is recruited by a steroid receptor.
1045	Snurportin-CRM1-RanGTP complex	P62826	O95149	O14980	MI:0096- pull down	The complex is exported from the nucleus to the cytoplasm where RanGTP is removed from CRM1 through the action of RanBP1 and RanGAP.
1051	Ubiquitin E3 ligase (SKP1A	SKP2	CUL1	RBX1)	Q13616	P62877	P63208	Q13309	MI:0029- cosedimentation through density gradients | MI:0069- mass spectrometry studies of complexes	Ubiquitin E3 ligases covalently attach ubiquitin to a lysine residue on a target protein. Polyubiquitination marks proteins for degradation by the proteasome. Recruitment of a ROC1-CUL1 ubiquitin ligase by Skp1 and HOS to catalyze the ubiquitination of I kappa B alpha.
1052	Ubiquitin E3 ligase (FBXW11	SKP1A	CUL1	RBX1)	Q13616	Q9UKB1	P62877	P63208	MI:0004- affinity chromatography technologies	Ubiquitin E3 ligases covalently attach ubiquitin to a lysine residue on a target protein. Polyubiquitination marks proteins for degradation by the proteasome. This complex catalyzes the phosphorylation-dependent ubiquitination of NF-kappa-B inhibitor alpha.
1054	ESR1-RELA-BCL3-NCOA3 complex	P20749	P03372	Q9Y6Q9	Q04206	MI:0019- coimmunoprecipitation
1055	ZNF198-PML complex	P29590	Q9UBW7	MI:0019- coimmunoprecipitation	The authors show by coimmunoprecipitation that PML and sumoylated ZNF198 are in a protein complex in the cell.	ZMYM2 is involved in myeloproliferative disorder.
1056	ZNF198-SUMO1 complex	P63165	Q9UBW7	MI:0019- coimmunoprecipitation | MI:0018- two hybrid	The results show that ZNF198 is covalently modified by SUMO-1.	ZMYM2 is involved in myeloproliferative disorder.
1057	DIPA-MCRS1 complex	Q15834	Q96EZ8	MI:0019- coimmunoprecipitation
1058	SNX complex (SNX1	SNX6)	Q13596	Q9UNH7	MI:0019- coimmunoprecipitation	SNX1 and SNX6 exist in a stable, endosomally associated complex that is required for retromer-mediated retrieval of the cation-independent mannose-6-phosphate receptor.
1059	Retromer complex (SNX1	SNX2	VPS35	VPS29	VPS26A)	Q13596	O60749	O75436	Q9UBQ0	Q96QK1	MI:0018- two hybrid | MI:0047- far western blotting
1060	Retromer complex (SNX1	SNX2	VPS35	VPS29	VPS26B)	Q13596	O60749	Q4G0F5	Q9UBQ0	Q96QK1	MI:0018- two hybrid | MI:0047- far western blotting
1062	BAR-BCL2-CASP8 complex	P10415	Q9NZS9	Q14790	MI:0019- coimmunoprecipitation	BAR can bridge procaspase-8 and Bcl-2 into a protein complex. The BAR protein is anchored in intracellular membranes where Bcl-2 resides. BAR therefore may represent a scaffold protein capable of bridging two major apoptosis pathways (intrinsic and extrinsic).
1063	GRASP-GRP1 complex	Q7Z6J2	O43739	MI:0019- coimmunoprecipitation	The authors propose that GRASP may aid in the localization of GRP1 to discrete signaling networks and facilitate stimulation of ARF-mediated events at the plasma membrane.
1064	IFP35-NMI complex	P80217	Q13287	MI:0019- coimmunoprecipitation | MI:0018- two hybrid	The authors show that IFP 35 is degraded in a proteasome-mediated process, and that a novel function of Nmi is to prevent IFP 35 degradation.
1067	CD8A-LCK complex	P01732	P06239	MI:0019- coimmunoprecipitation	The authors found that newly synthesized p56lck binds rapidly to CD8-alpha throughout the exocytic pathway and about 50% of complexed p56lck reaches the cell surface.
1068	12S U11 snRNP	Q9BV90	Q6IEG0	Q8N8D1	Q9H875	Q16629	P14678	P62314	P62316	P62318	P62304	P62306	P62308	Q96GM8	Q16560	P67809	MI:0029- cosedimentation through density gradients | MI:0069- mass spectrometry studies of complexes	U12-type spliceosomes excise U12-type introns, which comprise less than 1% of all human introns.
1069	FIF-FGR2 complex	Q9BZZ5	P09038	MI:0019- coimmunoprecipitation | MI:0018- two hybrid
1070	SNX complex (SNX1a	SNX2	SNX4)	Q13596	O60749	O95219	MI:0019- coimmunoprecipitation
1071	PKD2-FPC complex	Q13563	Q8TCZ9	MI:0019- coimmunoprecipitation | MI:0096- pull down	The study shows that fibrocystin is another partner of PC2, which functionally up-regulates its channel function through KIF3B. Interestingly, although KIF3B directly binds PC2, it has no significant effect on PC2 channel function, indicating that it primarily serves as a linker protein.	PKD2-FPC complex is involved in polycystic kidney disease (PKD).
1072	SNX complex (SNX2)	oligomeric	O60749	MI:0019- coimmunoprecipitation
1078	MSH2-MSH6 complex	P43246	P52701	MI:0004- affinity chromatography technologies | MI:0029- cosedimentation through density gradients	The MSH2-MSH6 complex binds to mismatched nucleotides only in the ADP-bound form.
1079	P-TEFb.1 complex	O60563	P50750	MI:0007- anti tag coimmunoprecipitation	Cyclin T activates CDK9 in the P-TEFb complex. P-TEFb works as a protein kinase that phosphorylates the C-terminal domain of the RNAPII largest subunit.
1080	P-TEFb.2 complex	O60583	P50750	MI:0007- anti tag coimmunoprecipitation	Cyclin T activates CDK9 in the P-TEFb complex. P-TEFb works as a protein kinase that phosphorylates the C-terminal domain of the RNAPII largest subunit.
1081	MRN complex (MRE11-RAD50-NBN complex)	P49959	O60934	Q92878	MI:0019- coimmunoprecipitation	After irradiation, the MRN complex rapidly migrates to sites of double strand breaks, forming foci which remain until DSB repair is complete. Mre11 and Rad50 play direct roles in DSB repair, while Nbs1 appears to be involved in damage signaling. Heat shock, alone or in combination with ionizing radiation, induces a reversible translocation of each of these proteins from the nucleus to the cytopla…
1082	P-TEFb.1 complex	O60563	P50750	MI:0018- two hybrid | MI:0071- molecular sieving	Cyclin T activates CDK9 in the P-TEFb complex. P-TEFb works as a protein kinase that phosphorylates the C-terminal domain of the RNAPII largest subunit.
1083	P-TEFb.4 complex	O75909	P50750	MI:0018- two hybrid | MI:0071- molecular sieving	Cyclin K functions as regulatory subunit of CDK9.
1085	DNA repair complex NEIL2-PNK-Pol(beta)-LigIII(alpha)-XRCC1	P49916	Q969S2	O00764	P06746	P18887	MI:0006- anti bait coimmunoprecipitation
1086	DNA repair complex NEIL1-PNK-Pol(beta)-LigIII(alpha)-XRCC1	P49916	Q96FI4	O00764	P06746	P18887	MI:0006- anti bait coimmunoprecipitation
1087	BIRC5-AURKB-INCENP-EVI5 complex	Q96GD4	O15392	O60447	Q9NQS7	MI:0019- coimmunoprecipitation | MI:0096- pull down
1088	PRNP-ApolopoproteinE3 complex	Q13791	P04156	MI:0019- coimmunoprecipitation | MI:0096- pull down
1089	VAM1-VELI1 complex	O14910	Q9NZW5	MI:0096- pull down	VAM-1 may function by promoting the assembly of a Veli-1 containing protein complex in neuronal as well as epithelial cells (PMID:11311936).
1090	APLG1-Rababtin5 complex	O43747	(Q15276	Q9H5N1)	MI:0019- coimmunoprecipitation | MI:0018- two hybrid | MI:0096- pull down	The gamma1-adaptin-Rabaptin-5 complex may play a role in membrane trafficking between the TGN and endosomes.
1091	SNX complex (SNX1a	SNX2	SNX4	LEPR)	P48357	Q13596	O60749	O95219	MI:0019- coimmunoprecipitation
1092	PCNA-KU antigen complex	P12004	P13010	P12956	MI:0006- anti bait coimmunoprecipitation	Interaction of PCNA with Ku70 and Ku80 heterodimer increases after DNA damage.
1093	SNX complex (SNX1a	SNX2	SNX4	INSR)	P06213	Q13596	O60749	O95219	MI:0019- coimmunoprecipitation
1095	SNX complex (SNX1a	SNX2	SNX4	EGFR)	P00533	Q13596	O60749	O95219	MI:0019- coimmunoprecipitation
1096	SNX complex (SNX1	1a	2	4	PDGF receptor)	P16234	Q13596	O60749	O95219	MI:0019- coimmunoprecipitation
1097	eIF3 complex (EIF3S6	EIF3S5	EIF3S4	EIF3S3	EIF3S6IP	EIF3S2	EIF3S9	EIF3S12	EIF3S10	EIF3S8	EIF3S1	EIF3S7	PCID1)	Q14152	P55884	Q99613	O15371	P60228	Q9Y262	O00303	O75821	O15372	Q13347	O75822	Q9UBQ5	Q7L2H7	MI:0069- mass spectrometry studies of complexes	Four eIF3 subunits (h, i, k, and m) were found to dissociate preferentially and are therefore likely to be on the periphery of the complex (PMID:17322308).
1098	DNA synthesome complex (13 subunits)	P12004	P09884	Q14181	P28340	P49005	Q15054	Q9HCU8	P49642	P49643	P35251	P27694	P11387	(P11388	Q02880)	MI:0226- ion exchange chromatography | MI:0029- cosedimentation through density gradients
1099	DNA synthesome complex (17 subunits)	P12004	P09884	Q14181	P28340	P49005	Q15054	Q9HCU8	Q07864	P56282	Q9NRF9	Q9NR33	P49642	P49643	P35251	P27694	P11387	(P11388	Q02880)	MI:0226- ion exchange chromatography | MI:0029- cosedimentation through density gradients
1100	DNA polymerase alpha-primase complex	P09884	Q14181	P49642	P49643	MI:0226- ion exchange chromatography	DNA polymerase alpha-primase can initiate DNA synthesis de novo.
1101	TFIIIC containing complex TFIIIC2	Q12789	Q8WUA4	Q9Y5Q9	Q9UKN8	Q9Y5Q8	MI:0006- anti bait coimmunoprecipitation
1104	SNX complex (SNX1a	SNX2	SNX4	TFRC)	Q13596	O60749	O95219	P02786	MI:0019- coimmunoprecipitation
1105	TFIIIC containing complex	Q12789	Q8WUA4	Q9Y5Q9	Q9UKN8	Q9Y5Q8	MI:0029- cosedimentation through density gradients	The authors differentiate two forms of the isolated complexes, the sucrose gradient centrifugation isolated complex and the immunopurified complex of Hela S3 cell line (C alpha 12), which is called holo TFIIIC. Only the holo TFIIIC shows the further additional components topo I and PC4.
1106	TFIIIC containing-TOP1-SUB1 complex	Q12789	Q8WUA4	Q9Y5Q9	Q9UKN8	Q9Y5Q8	P53999	P11387	MI:0007- anti tag coimmunoprecipitation	The authors differentiate two forms of the isolated complexes, the sucrose gradient centrifugation isolated complex and the immunopurified complex of Hela S3 cell line (C alpha 12), which is called holo TFIIIC. Only the holo TFIIIC shows the further additional components topo I and PC4.
1107	DNA synthesome core complex	P12004	P09884	Q14181	P28340	P49005	Q15054	Q9HCU8	P49642	P49643	P35251	MI:0226- ion exchange chromatography | MI:0029- cosedimentation through density gradients
1108	DNA synthesome complex (15 subunits)	P18858	P12004	P09884	Q14181	P28340	P49005	Q15054	Q9HCU8	Q07864	P56282	Q9NRF9	Q9NR33	P49642	P49643	P35251	MI:0226- ion exchange chromatography | MI:0029- cosedimentation through density gradients | MI:0006- anti bait coimmunoprecipitation
1111	DNA synthesome complex (17 subunits)	P12004	P09884	Q14181	P28340	P49005	Q15054	Q9HCU8	Q07864	P56282	Q9NRF9	Q9NR33	P49642	P49643	P35251	P27694	P11387	(P11388	Q02880)	MI:0226- ion exchange chromatography | MI:0029- cosedimentation through density gradients | MI:0276- blue native page	This complex associates also with a not further characterized DNA helicase.
1113	5S-DNA-TFIIIA-TFIIIC2 subcomplex	Q92664	Q12789	Q8WUA4	Q9Y5Q9	Q9UKN8	Q9Y5Q8	MI:0071- molecular sieving | MI:0004- affinity chromatography technologies	This complex could be complemented with TFIIIB beta, TFIIIC1 and RNA polymerase III (pol III) for transcriptional activity.
1114	5S-DNA-TFIIIA-TFIIIC2-TFIIIB subcomplex	A6H8Y1	Q92994	Q92664	Q12789	Q8WUA4	Q9Y5Q9	Q9UKN8	Q9Y5Q8	P20226	MI:0071- molecular sieving | MI:0004- affinity chromatography technologies	This complex could be complemented with TFIIIC1 and RNA polymerase III (pol III) for full transcriptional activity. Adding pol III to an isolated quaternary 5S-DNA-TFIIIA-TFIIIC2-TFIIIB-beta complex does not suffice for transcription, but the further addition of TFIIIC1 is absolutely required.
1116	CRM1-Survivin-AuroraB mitotic complex	Q96GD4	O15392	O14980	MI:0006- anti bait coimmunoprecipitation	Crm1 could be recovered in a complex with endogenous Survivin-Aurora-B from mitotic cells, whereas complex formation was abolished on pretreatment with LMB (leptomycin B).
1117	CRM1-Survivin mitotic complex	O15392	O14980	MI:0007- anti tag coimmunoprecipitation	The Survivin-Crm1 interaction is essential for chromosomal passenger complex localization and function.
1118	Chromosomal passenger complex CPC (INCENP	CDCA8	BIRC5	AURKB)	Q96GD4	O15392	Q53HL2	Q9NQS7	MI:0007- anti tag coimmunoprecipitation	Borealin forms a complex with Survivin, which can bind to Aurora-B kinase and is incorporated into the CP-holocomplex by interacting with INCENP (PMID:16571674). The NES in Survivin mediates the recruitment of Crm1-Ran-GTP, which seems to be involved in guiding the CPC to the centromeres in early prophase by an unknown mechanism.
1119	Chromosomal passenger complex CPC (INCENP	CDCA8	BIRC5	AURKB)	Q96GD4	O15392	Q53HL2	Q9NQS7	MI:0007- anti tag coimmunoprecipitation	Yeast two hybrid analysis pointed out that Aurora B associates with the C terminus of INCENP via the IN-box, Survivin and Borealin interact with the N-terminal 58 amino acids of INCENP and bind to each other.
1120	Chromosomal passenger complex CPC (INCENP	CDCA8	BIRC5)	O15392	Q53HL2	Q9NQS7	MI:0007- anti tag coimmunoprecipitation	Yeast two hybrid analysis pointed out that Survivin and Borealin interact with the N-terminal 58 amino acids of INCENP and bind to each other. The authors showed that a ternary complex between Borealin, Survivin, and the first 58 amino acids of INCENP (INCENP1-58) exists in vivo. This subcomplex was found to be essential and sufficient for targeting to the centromere. Notably, AuroraB kinase, the…
1121	WNK1-OSR1 complex	O95747	Q9H4A3	MI:0019- coimmunoprecipitation	WNK1 and OSR1 regulate NKCC activity (sodium, potassium, two chloride cotransporter) (PMID:16832045).	WNK1 is mutated in Gordon's hypertension syndrome.
1123	WNK1-SPAk complex	Q9UEW8	Q9H4A3	MI:0019- coimmunoprecipitation		WNK1 is mutated in Gordon's hypertension syndrome.
1130	Hip1R-cortactin complex	Q14247	O75146	MI:0007- anti tag coimmunoprecipitation	The Hip1R-cortactin complex negatively regulates actin assembly associated with endocytosis.
1131	RFC2-RIalpha complex	P30153	P35250	MI:0018- two hybrid | MI:0019- coimmunoprecipitation | MI:0096- pull down
1132	RFC2-RIalpha complex	P30153	P35249	MI:0018- two hybrid | MI:0019- coimmunoprecipitation | MI:0096- pull down
1133	ATR-HDAC2 complex	Q13535	Q92769	MI:0004- affinity chromatography technologies | MI:0019- coimmunoprecipitation	The ATR-HDAC2 complex is a robust biochemical entity that withstands ammonium sulfate precipitation and anion exchange chromatography.
1134	ATR-HDAC2-CHD4 complex	Q13535	Q14839	Q92769	MI:0019- coimmunoprecipitation | MI:0069- mass spectrometry studies of complexes	Other members of the NRD complex HDAC1, MTA-1, and MTA-2 are also detectable in ATR immunoprecipitates.
1137	SNARE complex (VAMP2	SNAP25	STX1a	CPLX1	CPLX3)	O14810	Q8WVH0	P60880	Q16623	P63027	MI:0027- cosedimentation	SNARE (N-ethylmaleimide-sensitive factor attachment protein receptor) complexes are responsible for membrane fusion in the secretory pathway.
1138	SNARE complex (VAMP2	SNAP25	STX1a	CPLX3	CPLX4)	Q8WVH0	Q7Z7G2	P60880	Q16623	P63027	MI:0027- cosedimentation	SNARE (N-ethylmaleimide-sensitive factor attachment protein receptor) complexes are responsible for membrane fusion in the secretory pathway. The interaction between the SNARE complex and CPX4 indicates a lower binding affinity.
1139	SNARE complex (VAMP2	SNAP25	STX1a	STX3	CPLX1	CPLX3	CPLX4)	O14810	Q8WVH0	Q7Z7G2	P60880	Q16623	Q13277	P63027	MI:0027- cosedimentation	SNARE (N-ethylmaleimide-sensitive factor attachment protein receptor) complexes are responsible for membrane fusion in the secretory pathway. The interaction between the SNARE complex and CPX4 indicates a lower binding affinity.
1140	Complexin complex (STX3	CPLX1	CPLX3)	O14810	Q8WVH0	Q13277	MI:0027- cosedimentation
1141	CF IIAm complex (Cleavage factor IIAm complex)	Q14444	Q92989	Q9UKF6	Q16630	Q8N684	O60231	P19447	Q92759	P49959	O43809	O94913	P26599	P23246	Q07157	Q01081	P26368	MI:0226- ion exchange chromatography	Eukaryotic mRNA precursors (pre-mRNAs) undergo a number of processing steps before they are exported to the cytoplasm. Six different protein factors are required in vitro for 3' end formation of mammalian pre-mRNAs by endonucleolytic cleavage and polyadenylation. One of these factors is cleavage factor IIm (CF IIm). During purification of CF IIm, the activity separated into an essential fraction …
1142	SMN complex	Q9UHI6	O14893	Q16637	P14678	P62314	P62316	P62318	P62304	P62306	P62308	MI:0019- coimmunoprecipitation	Assembly of the Sm-class of U-rich small nuclear ribonucleoprotein particles (U snRNPs) is a process facilitated by the macromolecular survival of motor neuron (SMN) complex. Spinal muscular atrophy (SMA) is the most common genetic cause of infant mortality. Deletions or mutations in the survival of motor neurons (SMN1) gene, the SMA-causing gene, are detected in over 95% of SMA patients. The SMN…	Spinal muscular atrophy (SMA)
1143	SMN complex	Q9UHI6	P57678	Q8TEQ6	Q8WXD5	Q9H840	Q9NWZ8	O14893	Q16637	P14678	P62314	P62316	P62318	P62304	P62306	P62308	Q9Y3F4	MI:0019- coimmunoprecipitation	Assembly of the Sm-class of U-rich small nuclear ribonucleoprotein particles (U snRNPs) is a process facilitated by the macromolecular survival of motor neuron (SMN) complex. Spinal muscular atrophy (SMA) is the most common genetic cause of infant mortality. Deletions or mutations in the survival of motor neurons (SMN1) gene, the SMA-causing gene, are detected in over 95% of SMA patients. The SMN…	Spinal muscular atrophy (SMA)
1144	Cleavage and polyadenylation factor (CPSF)	Q10570	Q9P2I0	Q9UKF6	O95639	Q6UN15	MI:0019- coimmunoprecipitation	In mammals, polyadenylation of mRNA precursors (pre-mRNAs) by poly(A) polymerase (PAP) depends on cleavage and polyadenylation specificity factor (CPSF). CPSF is a multisubunit complex that binds to the canonical AAUAAA hexamer and to U-rich upstream sequence elements on the pre-mRNA, thereby stimulating the otherwise weakly active and nonspecific polymerase to elongate efficiently RNAs containin…
1146	Cleavage stimulation factor	Q05048	P33240	Q12996	MI:0019- coimmunoprecipitation	Polyadenylation of mRNA precursors is a two-step reaction requiring multiple protein factors. Cleavage stimulation factor (CstF) is a heterotrimer necessary for the first step, endonucleolytic cleavage, and it plays an important role in determining the efficiency of polyadenylation. The cleavage and polyadenylation specificity factor (CPSF) recognizes the highly conserved hexanucleotide AAUAAA, w…
1147	Polyadenylation complex (CSTF1	CSTF2	CSTF3	SYMPK CPSF1	CPSF2	CPSF3)	Q10570	Q9P2I0	Q9UKF6	Q05048	P33240	Q12996	Q92797	MI:0019- coimmunoprecipitation	Polyadenylation of mRNA precursors is a two-step reaction requiring multiple protein factors. The polyadenylation complex (containing Cstf1, Cstf2, Cstf3, Sympk, Cpsf1, Cpsf2 and Cpsf3), which contains the cleavage stimulation factor (CstF) and subunits of the cleavage and polyadenylation specificity factor (CPSF) might consist of more protein components.
1148	snRNP-free U1A (SF-A) complex	P17844	Q15233	P23246	P09012	MI:0096- pull down	The formation of mRNAs in the nuclei of eukaryotic cells involves several co- and post-transcriptional processing events, including 5' end capping, RNA splicing, and 3' end formation. The SF-A complex was found to be involved in cleavage of the mRNA precursor, an essential step of the 3' end formation process.
1149	Histone H3.1 complex	Q9Y294	Q9NVP2	Q13111	Q13112	O14929	P68431	P62805	Q8TEX9	P49321	Q09028	MI:0019- coimmunoprecipitation	The H3.1 and H3.3 complexes contain distinct histone chaperones, CAF-1 and HIRA, that were shown to be necessary to mediate DNA-synthesis-dependent and -independent nucleosome assembly, respectively.
1150	Histone H3.3 complex	Q9Y294	Q9NVP2	P84243	O14929	P54198	P62805	Q8TEX9	P49321	Q09028	MI:0019- coimmunoprecipitation	The H3.1 and H3.3 complexes contain distinct histone chaperones, CAF-1 and HIRA, that were shown to be necessary to mediate DNA-synthesis-dependent and -independent nucleosome assembly, respectively.
1152	FA complex (Fanconi anemia complex)	O15360	Q8NB91	Q00597	Q9HB96	Q9NPI8	O15287	Q9NW38	Q8IYD8	MI:0019- coimmunoprecipitation	The Fanconi complex normally promotes a cascade of changes in a biochemical pathway that ultimately leads to the repair of cellular DNA damage. But if any of the proteins within the complex are mutated, the enzyme FancL is disabled and the DNA repair pathway is disrupted.	FA complex is involved in Fanconi anemia (FA) disease.
1153	Integrator complex	Q5TA45	Q8N201	Q9NVR2	Q96CB8	Q9H0H0	Q68E01	Q96HW7	Q6P9B9	Q9UL03	Q9NVH2	Q75QN2	Q9NV88	MI:0019- coimmunoprecipitation | MI:0071- molecular sieving	The Intergrator complex is involved in the small nuclear RNAs (snRNA) U1 and U2 transcription and in their 3' box-dependent processing. The Integrator complex is recruited to the U1 and U2 snRNA genes and mediates the snRNAs 3' cleavage.
1154	DSS1 complex	P51587	Q5TA45	Q9NVR2	Q9H0H0	Q96HW7	Q6P9B9	Q9UL03	Q9NVH2	Q75QN2	Q9NV88	Q96PV6	A6H687	P60896	MI:0019- coimmunoprecipitation | MI:0071- molecular sieving
1155	Integrator-RNAPII complex	Q5TA45	Q8N201	Q9NVR2	Q96CB8	Q9H0H0	Q68E01	Q96HW7	Q6P9B9	Q9UL03	Q9NVH2	Q75QN2	Q9NV88	P24928	P30876	MI:0019- coimmunoprecipitation | MI:0071- molecular sieving	The integrator complex interacts with the C-terminal domain of the RNA Polymerase II. The integrator-RNAPII complex mediates RNAPII-dependent transcription of at least U1 and U2 snRNA genes.
1158	p33ING1b-p300 complex	Q09472	Q9UK53	MI:0006- anti bait coimmunoprecipitation	Anti-p300 immunoprecipitates contained p33ING1b, but not p47ING1a.
1159	p33ING1b-HDAC1 complex	Q13547	Q9UK53	MI:0006- anti bait coimmunoprecipitation	HDAC1 interacts as well with p33ING1b as with p47ING1a.
1160	ING1-p300-PCNA complex	Q09472	Q9UK53	P12004	MI:0006- anti bait coimmunoprecipitation	p33ING1b affects the degree of physical association between proliferating cell nuclear antigen (PCNA) and p300.
1162	Ubiquitin E3 ligase (DDB1	DDB2	CUL4A	CUL4B	RBX1)	Q13619	Q13620	Q16531	Q92466	P62877	MI:0071- molecular sieving | MI:0226- ion exchange chromatography	Ubiquitin E3 ligases covalently attach ubiquitin to a lysine residue on a target protein. Polyubiquitination marks proteins for degradation by the proteasome. The CUL4-DDB-ROC1 complex is a ubiquitin E3 ligase for histones H3 and H4. CUL4-DDB-ROC1-mediated H3 and H4 ubiquitylation was shown to facilitate cellular response to UV damage by affecting nucleosome stability.
1163	ING1-PCNA complex	Q9UK53	P12004	MI:0006- anti bait coimmunoprecipitation | MI:0029- cosedimentation through density gradients	UV rapidly induces p33ING1b, but not p47ING1a isoform, to bind PCNA.
1165	RNF20-RNF40-UbE2E1 complex	Q5VTR2	O75150	P51965	MI:0096- pull down	In humans, the 600 kDa RNF20/40 complex is the E3 ligase and UbcH6 is the ubiquitin E2-conjugating enzyme for H2B-Lys120 monoubiquitination.
1166	p400-associated complex	P60709	Q96L91	Q9Y265	Q9Y230	Q9Y4A5	(O96019	O94805)	MI:0004- affinity chromatography technologies
1167	Paf complex	Q6P1J9	Q6PD62	Q8WVC0	Q8N7H5	Q9GZS3	MI:0096- pull down	hPAF participates in histone H2B monoubiquitiation. In addition, hPAF coordinates events during transcription (initiation, promoter clearance, and elongation) and also events in RNA quality control. The hPAF complex interacts with the hSKI complex.
1168	SKI complex	Q15477	Q6PGP7	Q9GZS3	MI:0071- molecular sieving | MI:0019- coimmunoprecipitation	hSKI complex is present at transcriptionally active genes with recruitment dependent on hPAF complex.
1169	SNARE complex (STX4	VAMP8	VAMP3	SNAP23)	O00161	Q12846	Q15836	Q9BV40	MI:0019- coimmunoprecipitation	SNARE (N-ethylmaleimide-sensitive factor attachment protein receptor) complexes are responsible for membrane fusion in the secretory pathway. VAMP-3 and VAMP-8 form SNARE complexes with platelet syntaxin 4 and are required for platelet granule secretion.
1170	cMYC-ATPase-helicase complex	O96019	P01106	Q9Y265	Q9Y230	Q9Y4A5	MI:0004- affinity chromatography technologies | MI:0006- anti bait coimmunoprecipitation	TIP49 and TIP48 are complexed with c-Myc in vivo, and binding is dependent on a c-Myc domain essential for oncogenic activity. TIP49 protein is an essential mediator of c-Myc oncogenic transformation.
1171	c-MYC-ATPase-helicase complex	O96019	P01106	Q9Y265	Q9Y230	Q9Y4A5	MI:0006- anti bait coimmunoprecipitation
1172	CBC complex (cap binding complex)	Q09161	P52298	MI:0413- electrophoretic mobility shift assay	The heterodimeric nuclear cap binding complex (CBC) binds to 5'-capped polymerase II transcripts. It enhances the efficiency of several mRNA maturation steps and is essential for U snRNA nuclear export in multicellular eukaryotes.
1173	TIP49-TIP48-BAF53 complex	O96019	Q9Y265	Q9Y230	MI:0007- anti tag coimmunoprecipitation
1174	PHAX-CBC complex (cap binding complex)	Q09161	P52298	Q9H814	MI:0413- electrophoretic mobility shift assay	In metazoa, assembly of spliceosomal U snRNPs requires nuclear export of U snRNA precursors. Export depends upon the RNA cap structure, nuclear cap-binding complex (CBC), the export receptor CRM1/Xpo1, and RanGTP. PHAX (phosphorylated adaptor for RNA export) is an additional factor required for U snRNA export complex assembly in vitro. In vivo, PHAX is required for U snRNA export but not for CRM1…
1175	TRRAP-BAF53-HAT complex	O96019	Q9Y4A5	MI:0007- anti tag coimmunoprecipitation	TRRAP and BAF53 associate with an up to now not identified histone acetyltransferase activity which does not contain TIP60, TIP49 or TIP48.
1176	CRM1-RAN-PHAX-CBC complex (cap binding complex)	Q09161	P52298	P62826	Q9H814	O14980	MI:0413- electrophoretic mobility shift assay | MI:0430- nucleic acid uv cross-linking assay	In metazoa, assembly of spliceosomal U snRNPs requires nuclear export of U snRNA precursors. Export depends upon the RNA cap structure, nuclear cap-binding complex (CBC), the export receptor CRM1/Xpo1, and RanGTP. PHAX (phosphorylated adaptor for RNA export) is an additional factor required for U snRNA export complex assembly in vitro. PHAX binding to CBC is greatly increased by the presence of c…
1177	Polycomb repressive complex 4 (PRC4)	O75530	Q15910	Q96EB6	MI:0071- molecular sieving | MI:0226- ion exchange chromatography	Polycomb repressive complexes are required to maintain the transcriptionally repressive state of many genes, including Hox genes, throughout development. They are methylating histones at lysine residues. PRC4 methylates preferentially the histone H1b isoform, whereas PRC2 methylated preferentially the histone H1d isoform. The PRC3 complex exclusively targets methylation of histone H3-K27, and the…	PRC complexes are overexpressed in breast, colon, and prostate cancers.
1178	BCOR complex	Q6W2J9	Q8NHM5	P11142	Q9BSM1	Q06587	Q99496	Q8N488	P63208	MI:0019- coimmunoprecipitation	Ubiquitin E3 ligases covalently attach ubiquitin to a lysine residue on a target protein. Polyubiquitination marks proteins for degradation by the proteasome. The BCOR complex contains E3 ligase activity for histone H2A. Monoubiquitylated H2A is present together with the BCOR complex at BCL6 target genes in B cells. This strongly suggests a role of BCOR as regulator of BCL6, a sequence-specific t…
1179	CENP-A NAC-CAD complex	Q8N2Z9	Q03188	Q9H3R5	Q9BS16	Q8N0S6	Q9NSP4	Q96H22	Q9BU64	Q6IPU0	Q7L2Z9	Q96BT3	Q13352	Q71F23	MI:0676- tandem affinity purification	Assembly of CENP-A NAC complex at centromeres is dependent on CENP-M, CENP-N and CENP-T.
1181	C complex spliceosome	O60306	Q8WUQ7	O60508	Q99459	Q9BZJ0	Q9P013	Q9HCG8	Q9BUQ8	Q9UJV9	P17844	Q96DF8	Q9H5Z1	Q92620	Q14562	Q15029	P38919	Q14331	Q9BRR8	P09651	P22626	P51991	P07910	P52597	P31943	P61978	P52272	O43390	Q00839	Q9ULR0	Q9Y333	P62310	P61326	Q9BRX9	P11940	O43660	Q9H307	Q9UNP9	Q9Y3C6	Q9H2H8	Q96BP3	Q9UMS4	Q13523	O94906	Q6P2Q9	Q9UKM9	Q9NW64	Q9Y5S9	P38159
1182	CDC5L core complex	O75934	Q99459	Q92616	P11142	O43660	Q9UMS4	MI:0019- coimmunoprecipitation | MI:0069- mass spectrometry studies of complexes	The CDC5L complex incorporates into the spliceosome in an ATP-dependent step. This complex is required for the second catalytic step of pre-mRNA splicing. Immunodepletion of the CDC5L complex from HeLa nuclear extract inhibits the formation of pre-mRNA splicing products in vitro but does not prevent spliceosome assembly. Experiments indicate that there exists a CDC5L core complex in HeLa nuclear …
1183	CDC5L complex	O75934	Q7L1Q6	Q99459	Q9P013	Q14204	Q92616	P11142	Q12905	O43660	O15297	P62136	P78527	Q9UMS4	Q9UPN6	P38159	O75533	Q13435	Q15427	A8K8P3	P23246	Q07955	Q01130	P09012	P09661	P62314	P62316	P62318	Q8IYB3	P15884	P11388	MI:0019- coimmunoprecipitation | MI:0069- mass spectrometry studies of complexes	The CDC5L complex incorporates into the spliceosome in an ATP-dependent step. This complex is required for the second catalytic step of pre-mRNA splicing. Immunodepletion of the CDC5L complex from HeLa nuclear extract inhibits the formation of pre-mRNA splicing products in vitro but does not prevent spliceosome assembly.
1185	EGFR-containing signaling complex	P00533	P04626	O00443	O00750	MI:0019- coimmunoprecipitation	EGF stimulation recruits both PI3K-C2alpha and PI3K-C2beta to the EGFR-containing signaling complex, together with ErbB-2.
1186	ESCRT-III complex	Q9HD42	Q7LBR1	O43633	Q9UQN3	Q9BY43	Q9H444	Q96CF2	Q9NZZ3	Q96FZ7	Q9Y3E7	MI:0007- anti tag coimmunoprecipitation	The ESCRT-III complex is required for multivesicular bodies (MVBs) formation and sorting of endosomal cargo proteins into MVBs. The MVB pathway mediates delivery of transmembrane proteins into the lumen of the lysosome for degradation. The ESCRT-III complex is probably involved in the concentration of MVB cargo. In the ESCRT-III complex, it probably serves as an acceptor for ESCRT-II complex on e…
1187	ESCRT-II complex	Q96H20	Q9BRG1	Q86VN1	MI:0007- anti tag coimmunoprecipitation	The ESCRT-II complex is required for multivesicular bodies (MVBs) formation and sorting of endosomal cargo proteins into MVBs. The MVB pathway mediates delivery of transmembrane proteins into the lumen of the lysosome for degradation. The ESCRT-II complex is probably involved in the recruitment of the ESCRT-III complex.
1188	SMRT core complex	O15379	Q9Y618	O60907	MI:0004- affinity chromatography technologies | MI:0069- mass spectrometry studies of complexes | MI:0019- coimmunoprecipitation	HDAC3 did not interact directly with TBL1. However, addition of SMRT to the mixture of HDAC3 and TBL1 allowed formation of a stable TBL1-SMRT-HDAC3 complex in vitro, suggesting that SMRT mediates the association of TBL1 and HDAC3 in a single complex in vivo.	TBL1 is involved in deafness.
1189	DNA double-strand break end-joining complex	P49917	P49959	O60934	Q92878	Q13426	P13010	P12956	MI:0091- chromatography technologies | MI:0071- molecular sieving
1190	NCBP-NIP1 complex	Q09161	Q96P71	MI:0018- two hybrid
1191	RNA pol II containing coactivator complex Tat-SF	P50750	O43719	P19338	P24928	O00267	MI:0071- molecular sieving | MI:0019- coimmunoprecipitation	All fractions with Tat stimulatory activity contained these components as well as CDK9.
1192	ESCRT-I complex	Q99816	Q9UK41	A5D8V6	MI:0007- anti tag coimmunoprecipitation	ESCRT-I is one of three defined protein complexes in the class E vacuolar protein sorting (VPS) pathway required for the sorting of ubiquitinated transmembrane proteins into internal vesicles of multivesicular bodies.
1193	Rap1 complex	P49959	P09874	Q92878	Q15554	Q9NYB0	P13010	P12956	MI:0007- anti tag coimmunoprecipitation	This complex is responsible for proper maintenance of telomere length and structure. Rad50, Mre11 and Ku86 are recruited to Rap1 independent of TRF2. PARP1, however, most likely interacts with Rap1 through TRF2.
1194	E2F-6 complex	O75461	Q9H9B1	Q96KQ7	O75712	Q969R5	P61244	Q8IWI9	Q9BYE7	Q06587	Q99496	Q14186	Q8IY57	MI:0007- anti tag coimmunoprecipitation | MI:0069- mass spectrometry studies of complexes	The E2F-6 complex occupies target promoters like E2F binding elements and contains chromatin modifiers such as histone methyltransferases. Data suggest that these chromatin modifiers contribute to silencing of E2F- and Myc-responsive genes in quiescent cells.
1195	Exon junction complex (mRNA splicing-dependent)	Q6P2Q9	Q8IYB3	MI:0029- cosedimentation through density gradients | MI:0019- coimmunoprecipitation | MI:0430- nucleic acid uv cross-linking assay	The results indicate that splicing alters the complement of proteins associated with exon-exon junctions regardless of the nature of the photoreactive group, the position of this group relative to the exon-exon junction, or the exact sequence of the 5' exon, even though changing the position or the nature of the photoreactive group can affect exactly which proteins are detected by this method.
1196	RAD51C-XRCC3 complex	O43502	O43542	MI:0004- affinity chromatography technologies | MI:0018- two hybrid	Rad51C protein alone catalyzes homologous pairing, suggesting that Rad51C is the catalytic subunit of the complex. The DNA-binding activity of Rad51C-Xrcc3 complex drastically decreases in the absence of Xrcc3, indicating that Xrcc3 is important for the DNA binding activity of the complex.
1197	TRF1-TIN2 complex	Q96AP0	Q9NUX5	P54274	Q15554	Q9NYB0	Q9BSI4	MI:0007- anti tag coimmunoprecipitation	PTOP binds to the carboxyl terminus of POT1 and recruits it to telomeres.
1198	TIN2 complex	Q96AP0	Q9NUX5	Q15554	Q9BSI4	MI:0226- ion exchange chromatography | MI:0071- molecular sieving	This complex regulates telomere length. PTOP binds to the carboxyl terminus of POT1 and recruits it to telomeres.
1199	Oligosaccharyltransferase complex (Stt3A variant)	P61803	P39656	Q9H0U3	P04843	P04844	P46977	MI:0028- cosedimentation in solution | MI:0226- ion exchange chromatography	Oligosaccharyltransferase (OST) is an integral membrane protein that catalyzes N-linked glycosylation of nascent proteins in the lumen of the endoplasmic reticulum. Genomes of most multicellular eukaryotes encode two homologs of Stt3p and mammals express two homologs of Ost3p. Tissue and cell type-specific differences in expression of the Stt3p homologs suggest that the enzymatic properties of ol…
1200	Oligosaccharyltransferase complex (Stt3B variant)	P61803	P39656	Q9H0U3	P04843	P04844	Q8TCJ2	Q13454	MI:0028- cosedimentation in solution | MI:0226- ion exchange chromatography	Oligosaccharyltransferase (OST) is an integral membrane protein that catalyzes N-linked glycosylation of nascent proteins in the lumen of the endoplasmic reticulum. Genomes of most multicellular eukaryotes encode two homologs of Stt3p and mammals express two homologs of Ost3p. Tissue and cell type-specific differences in expression of the Stt3p homologs suggest that the enzymatic properties of ol…
1201	TRF1-TIN2 complex	Q96AP0	Q9NUX5	P54274	Q9BSI4	MI:0007- anti tag coimmunoprecipitation	This complex regulates telomere length.
1202	TRF1 telomere length regulation complex	P54274	Q9BSI4	O95271	MI:0006- anti bait coimmunoprecipitation	Inhibition of TRF1 by tankyrase 1 is controlled by TIN2.
1204	Rap1 complex	Q96AP0	Q9NUX5	Q92878	P54274	Q15554	Q9NYB0	Q9BSI4	MI:0007- anti tag coimmunoprecipitation	TIN2 was found to bind TRF1 and TRF2 simultaneously, showing that TIN2 can link these telomeric proteins. This connection appeared to stabilize TRF2 on the telomeres as the treatment of cells with TIN2 small interfering RNA resulted in a decreased presence of TRF2 and hRap1 at chromosome ends. Only 5-10% of the endogenous TRF1 could be recovered in association with the hRap1 complex.
1205	TRF2-Rap1 complex III	Q15554	Q9NYB0	MI:0071- molecular sieving	The TRF2 complex is primarily involved in telomere protection and contains the TRF2 interacting partner human (h)Rap1 as well as several factors involved in the DNA damage response.
1206	TRF-Rap1 complex I	2MD	Q9NUX5	P54274	Q15554	Q9NYB0	Q9BSI4	O95271	MI:0071- molecular sieving
1207	TRF2-Rap1 complex II	Q9NUX5	Q15554	Q9NYB0	Q9BSI4	MI:0071- molecular sieving
1211	Ubiquitin E3 ligase (AHR	ARNT	DDB1	TBL3	CUL4B	RBX1)	P35869	P27540	Q13620	Q16531	P62877	Q12788	MI:0007- anti tag coimmunoprecipitation	Ubiquitin E3 ligases covalently attach ubiquitin to a lysine residue on a target protein. Polyubiquitination marks proteins for degradation by the proteasome. In the CUL4B(AhR) ubiquitin E3 ligase complex, ligand-activated dioxin receptor AhR acts as a substrate-specific adaptor component that targets sex steroid receptors for degradation. Thus, experiments uncover a function for AhR as an atypic…
1214	Ubiquitin E3 ligase (DET1	DDB1	CUL4A	RBX1	COP1)	Q13619	Q16531	Q7L5Y6	P62877	Q8NHY2	MI:0007- anti tag coimmunoprecipitation | MI:0069- mass spectrometry studies of complexes	Ubiquitin E3 ligases covalently attach ubiquitin to a lysine residue on a target protein. Polyubiquitination marks proteins for degradation by the proteasome. Human DET1 (hDET1) promotes ubiquitination and degradation of the proto-oncogenic transcription factor c-Jun by assembling a multisubunit ubiquitin E3 ligase. Ablation of any subunit by RNA interference stabilized c-Jun and increased c-Jun-…
1215	Ubiquitin E3 ligase (FBXW7	CUL1	SKP1A	RBX1)	Q13616	Q969H0	P62877	P63208	MI:0019- coimmunoprecipitation	Ubiquitin E3 ligases covalently attach ubiquitin to a lysine residue on a target protein. Polyubiquitination marks proteins for degradation by the proteasome. FBXW7 is an inhibitor of notch signaling that targets notch for ubiquitin-mediated protein degradation.
1217	WRN-TRF2 complex	Q15554	Q14191	MI:0006- anti bait coimmunoprecipitation | MI:0096- pull down	TRF2 interaction with WRN results in a stimulation of WRN-helicase activity.
1218	BLM-TRF2 complex	P54132	Q15554	MI:0006- anti bait coimmunoprecipitation | MI:0096- pull down		BLM is involved in Bloom syndrome (BS) (PMID:12444098).
1219	Tankyrin 1-tankyrin 2-TRF1 complex	P54274	O95271	Q9H2K2	MI:0004- affinity chromatography technologies	TRF1 binding allows tankyrase to regulate telomere dynamics. Mouse TRF1 lacks the binding motif for tankyrase.
1220	TRF2-Ku complex	Q15554	P13010	P12956	MI:0018- two hybrid | MI:0019- coimmunoprecipitation
1221	TFIIA-TRF2 complex	P52655	P52657	Q15554	MI:0007- anti tag coimmunoprecipitation	TRF2-TFIIA complex is able to replace TBP or TFIID in basal or activated transcription from various RNA polymerase II promoters.
1223	H2AX complex	isolated from cells without IR exposure	P62158	P27797	Q9Y262	P16104	P62805	Q8N257	O43390	P11021	P06748	P11940	P05455	Q08945	Q9Y5B9	MI:0004- affinity chromatography technologies | MI:0069- mass spectrometry studies of complexes
1224	Ubiquitin E3 ligase (BMI1	SPOP	CUL3)	P35226	Q13618	O43791	MI:0019- coimmunoprecipitation	Ubiquitin E3 ligases covalently attach ubiquitin to a lysine residue on a target protein. Polyubiquitination marks proteins for degradation by the proteasome. X inactivation involves the stable silencing of one of the two X chromosomes in XX female mammals. Initiation of this process occurs during early development and involves Xist (X-inactive-specific transcript) RNA coating and the recruitment…
1225	Ubiquitin E3 ligase (H2AFY	SPOP	CUL3)	Q13618	O75367	O43791	MI:0019- coimmunoprecipitation	Ubiquitin E3 ligases covalently attach ubiquitin to a lysine residue on a target protein. Polyubiquitination marks proteins for degradation by the proteasome. X inactivation involves the stable silencing of one of the two X chromosomes in XX female mammals. Initiation of this process occurs during early development and involves Xist (X-inactive-specific transcript) RNA coating and the recruitment…
1226	H2AX complex I	P27797	Q7L2E3	P16104	Q8N257	P11021	P06748	P09874	MI:0004- affinity chromatography technologies | MI:0069- mass spectrometry studies of complexes	This complex has been isolated from cells after IR exposure and recovery for 30 minutes.
1227	H2AX complex II	P27797	P16989	P16104	P33778	Q99879	P62805	Q8N257	P11021	P06748	Q96EY7	MI:0004- affinity chromatography technologies | MI:0069- mass spectrometry studies of complexes	This complex has been isolated from cells after IR exposure and recovery for 2.5h.
1230	WINAC complex	O96019	O14497	Q9UIG0	Q13111	P51531	P51532	Q12824	Q92922	Q8TAQ2	Q96GM5	Q969G3	Q9Y5B9	Q02880	P11473	MI:0004- affinity chromatography technologies | MI:0029- cosedimentation through density gradients | MI:0006- anti bait coimmunoprecipitation	WINAC mediates the recruitment of unliganded VDR to VDR target sites in promoters, while subsequent binding of coregulators requires ligand binding.
1231	FIB-associated protein complex	Q07021	P22087	Q99873	O14744	Q71U36	Q9H4B7	MI:0007- anti tag coimmunoprecipitation	FIB-associated protein complexes contain a number of ribosomal proteins and potential trans-acting factors involved in ribosome biogenesis, and the complexes are dependent on RNA integrity.
1232	REST-CoREST-mSIN3A complex	Q9UKL0	Q13127	Q96ST3	MI:0007- anti tag coimmunoprecipitation	The REST-mSin3A association involves the NH(2)-terminal repressor domain of REST and the paired amphipathic helix 2 domain of mSin3A. REST forms complexes with endogenous mSin3A in mammalian cells, and both mSin3A and CoREST interact with REST in intact mammalian cells.
1233	CoREST-HDAC2 complex	Q92769	Q9UKL0	MI:0019- coimmunoprecipitation	In the presence of REST, the CoREST/HDAC2 complex represses transcription of the Nav1.2 sodium channel gene.
1237	BAF complex	O96019	O14497	P51531	P51532	Q12824	Q92922	Q8TAQ2	Q96GM5	Q969G3	MI:0004- affinity chromatography technologies | MI:0006- anti bait coimmunoprecipitation	BAF250 confers specificity to the human BAF complex and may recruit the complex to its targets through either protein-DNA or protein-protein interactions.
1238	PBAF complex (Polybromo- and BAF containing complex)	O96019	Q68CP9	Q86U86	P51532	Q12824	Q92922	Q8TAQ2	Q96GM5	Q969G3	MI:0004- affinity chromatography technologies | MI:0006- anti bait coimmunoprecipitation	The chromatin-remodeling complex PBAF facilitates gene activation by assisting transcription machinery to gain access to targets on the chromosome.
1239	EBAFb complex	O96019	Q8NFD5	Q03111	P51532	Q12824	Q92922	Q8TAQ2	Q96GM5	Q92925	Q969G3	MI:0006- anti bait coimmunoprecipitation | MI:0071- molecular sieving	ENL associates and cooperates with SWI/SNF complexes to activate transcription of the promoter of HoxA7, a downstream target essential for oncogenic activity of ENL.
1243	Ubiquitin E3 ligase (SPOP	DAXX	CUL3)	Q13618	Q9UER7	O43791	MI:0007- anti tag coimmunoprecipitation	Ubiquitin E3 ligases covalently attach ubiquitin to a lysine residue on a target protein. Polyubiquitination marks proteins for degradation by the proteasome. SPOP serves as an adaptor of Daxx for the ubiquitination by Cul3-based ubiquitin ligase and subsequent degradation by the proteasome. Experiments suggest that SPOP/Cul3-ubiquitin ligase plays an essential role in the control of Daxx level a…
1245	Protein phosphatase 4 complex	P60510	Q9NY27	MI:0028- cosedimentation in solution	Protein phosphatase 4 (PPP4) is a protein serine/threonine phosphatase that has been implicated in microtubule organization at centrosomes.
1248	Apoptosome	O14727	P99999	MI:0114- x-ray crystallography	The apoptosome is a multiprotein complex mediating the mitochondrial pathway of cell death. Oligomeric Apaf-1 mediates the cytochrome c-dependent autocatalytic activation of pro-caspase-9 (Apaf-3), leading to the activation of caspase-3 and apoptosis. In the absence of an apoptotic signal, Apaf-1 exists in a monomeric form.
1250	pRB-E2F-1 complex	Q01094	P06400	MI:0019- coimmunoprecipitation	The phosphorylation of pRB at Ser612 is induced by ATM-Chk1/2 kinase after DNA damage, leading to enhancement of the formation of a complex between pRB and E2F-1. It is proposed, that in asynchronously growing cells, pRB exists in a predominantly phosphorylated state, which is dissociated from E2F, allowing E2F-dependent transcription. DNA damage induces dephosphorylation of pRB at Cdk phosphoryl…
1251	BAF complex	O96019	O14497	Q12824	Q92922	Q8TAQ2	Q96GM5	Q969G3	(P51531	P51532)	MI:0071- molecular sieving	BAF complex belongs to chromatin remodeling complexes.
1252	EBAFa complex	O96019	O14497	Q03111	P51532	Q12824	Q92922	Q8TAQ2	Q96GM5	Q92925	Q969G3	MI:0006- anti bait coimmunoprecipitation | MI:0071- molecular sieving	ENL associates and cooperates with SWI/SNF complexes to activate transcription of the promoter of HoxA7, a downstream target essential for oncogenic activity of ENL.
1253	Ubiquitin E3 ligase (FBXW7	CUL1	SKP1A	RBX1)	Q13616	Q969H0	P62877	P63208	MI:0019- coimmunoprecipitation	Ubiquitin E3 ligases covalently attach ubiquitin to a lysine residue on a target protein. Polyubiquitination marks proteins for degradation by the proteasome. FBXW7 targets cyclin E, one of the activators of the cyclin-dependent kinase Cdk2 for proteolysis and is mutated in a breast cancer cell line.
1254	Menin-associated histone methyltransferase complex	Q9UBL3	Q9C005	O00255	P30876	Q15291	Q9UMN6	P61964	MI:0006- anti bait coimmunoprecipitation | MI:0029- cosedimentation through density gradients	The menin-associated complex methylates histone H3 on lysine 4, suggesting menin activates the transcription of differentiation-regulating genes by covalent histone modification, and that this activity is related to tumor suppression by MEN1.	MEN1 gene is mutated in familial multiple endocrine neoplasia type 1.
1255	Ubiquitin E3 ligase (SIAH1	SIP	SKP1A	TBL1X)	Q9HB71	Q8IUQ4	P63208	O60907	MI:0019- coimmunoprecipitation | MI:0018- two hybrid	Ubiquitin E3 ligases covalently attach ubiquitin to a lysine residue on a target protein. Polyubiquitination marks proteins for degradation by the proteasome. Conditional degradation of beta-catenin represents a central event in the Wnt signaling pathways controlling cell fate and proliferation. A network of protein interactions in which Siah, SIP (a novel Siah-interacting protein), Skp1, and Ebi…
1256	MLL-HCF complex	Q9UBL3	P51610	O00255	Q03164	Q15291	P05546	P61964	MI:0226- ion exchange chromatography | MI:0006- anti bait coimmunoprecipitation	This complex links the menin tumor suppressor protein to the MLL histone methyltransferase machinery.
1257	ALL-1 supercomplex	O60341	Q12873	Q9P2I0	Q15029	Q13547	Q92769	O95983	Q03164	O94776	P62826	Q09028	Q15291	Q16576	O00422	O75446	Q96ST3	P51531	O60264	Q12824	Q92922	Q8TAQ2	Q92797	P21675	Q16514	P49848	Q16594	P20226	P61964	MI:0004- affinity chromatography technologies | MI:0071- molecular sieving	The proteins associated with ALL-1 can be classified into eight groups. (1) BRM, BAF170, BAF155, and INI1, the core components of the ATP-dependent SWI/SNF nucleosome remodeling complex, (2) Mi2, MTA1-L1, HDAC1, HDAC2, RbAp46, RbAp48, MBD3, and KIAA0601, all components of the NuRD complex, (3) Sin3A, SAP30, SAP18, HDAC1, HDAC2, RbAp48, and RbAp46, components of the histone deacetylase Sin3A compl…
1258	Ubiquitin E3 ligase (GLMN	FBXW8	SKP1A	RBX1)	Q8N3Y1	Q92990	P62877	P63208	MI:0019- coimmunoprecipitation	Ubiquitin E3 ligases covalently attach ubiquitin to a lysine residue on a target protein. Polyubiquitination marks proteins for degradation by the proteasome. Experiments suggest that ubiquitin E3 ligase (containing GLMN, FBXW8, SKP1A and RBX1) plays an important role in vascular morphogenesis.
1259	Chromatin assembly complex (CAF-1 complex)	Q13111	Q13112	Q09028	MI:0071- molecular sieving | MI:0006- anti bait coimmunoprecipitation	Caf-1 complex assembles nucleosomes in a replication-dependent manner.
1260	Neddylin ligase (FBXO11	SKP1	CUL1	RBX1)	Q13616	Q86XK2	P62877	P63208	MI:0007- anti tag coimmunoprecipitation	FBXO11 promotes the neddylation of p53 and inhibits its transcriptional activity.
1261	SRm160/300 complex	P08621	P09661	Q8IYB3	Q9UQ35	P62995	MI:0019- coimmunoprecipitation	Exonic splicing enhancer (ESE) sequences are important for the recognition of splice sites in pre-mRNA. These sequences are bound by specific serine-arginine (SR) repeat proteins that promote the assembly of splicing complexes at adjacent splice sites. In a study, it was shown that SRm160/300 is required for a purine-rich ESE to promote the splicing of a pre-mRNA derived from the Drosophila doubl…
1287	HNRPF-HNRPH1 complex	P52597	P31943	MI:0019- coimmunoprecipitation	The complex is involved in alternative splicing.
1288	DCS complex (PTBP1	PTBP2	HNRPH1	HNRPF)	P52597	P31943	P26599	Q9UKA9	MI:0226- ion exchange chromatography | MI:0019- coimmunoprecipitation | MI:0004- affinity chromatography technologies
1293	IPO13-RBM8A-MAGOH complex	O94829	P61326	Q9Y5S9	MI:0004- affinity chromatography technologies
1296	DCP1A-DCP2 Decapping complex	Q9NPI6	Q8IU60	MI:0019- coimmunoprecipitation	Although the authors suggest the existence of a protein complex containing DCP proteins and UPF proteins they also state that there is currently no direct evidence for the significance of a strong interaction between hUpf1 and hDcp proteins.
1297	MKK4-ARRB2-ASK1 complex	P32121	P45985	Q99683	MI:0019- coimmunoprecipitation	The data suggest that ASK1 binds directly to beta -arrestin 2, and MKK4 interacts indirectly with beta -arrestin 2 via ASK1 or JNK3, thus forming a complete MAPK module.
1298	MKK4-ARRB2-JNK3 complex	P32121	P45985	P53779	MI:0019- coimmunoprecipitation	The data suggest that ASK1 binds directly to beta -arrestin 2, and MKK4 interacts indirectly with beta -arrestin 2 via ASK1 or JNK3, thus forming a complete MAPK module.
1299	POSH-MLK3 complex	Q16584	Q7Z6J0	MI:0019- coimmunoprecipitation	A POSH mutant unable to bind to Akt2 exhibits increased binding to MLK3. This increased binding of MLK3 to POSH is accompanied by increased activation of the JNK signaling pathway.
1300	CRLR-RAMP1 complex	Q16602	O60894	MI:0019- coimmunoprecipitation	The results demonstrate that RAMP2 and RAMP3 and not only RAMP1 can promote the full maturation of CRLR, leading to its terminal glycosylation, and only the fully processed receptors were found to bind AM (adrenomedullin) and CGRP (calcitonin gene-related peptide).
1301	CRLR-RAMP1 complex	Q16602	O60894	MI:0019- coimmunoprecipitation | MI:0054- fluorescence-activated cell sorting	When RAMP1 is expressed with CRLR, it is targeted to the cell surface as a heterodimer. CGRP (calcitonin gene-related peptide) binding and receptor activation lead to the phosphorylation of CRLR and the internalization of the receptor as a stable complex.
1306	PIN1-AUF1 complex	Q14103	Q13526	MI:0019- coimmunoprecipitation	Immunoprecipitation of eosinophil cytoplasmic lysates demonstrated an interaction between Pin1 and all four AUF1 isoforms. Pin1 regulated the association of the AU-rich element–binding proteins AUF1 and hnRNP C with GM-CSF mRNA, accelerating or slowing decay, respectively. The authors propose that moderately serine-phosphorylated p40 and p45 AUF1, in physical association with serine-phosphorylate…
1307	Multiprotein complex (mRNA turnover)	O75534	Q14103	P11940	Q9H074	O60506	MI:0029- cosedimentation through density gradients | MI:0047- far western blotting
1308	PABPC1-HSPA8-HNRPD-EIF4G1 complex	Q59EJ3	Q04637	Q14103	P11142	P11940	MI:0019- coimmunoprecipitation	Cytokine and proto-oncogene messenger RNAs (mRNAs) are rapidly degraded through AU-rich elements in the 39 untranslated region. Rapid decay involves AU-rich binding protein AUF1, which complexes with heat shock proteins hsc70-hsp70, translation initiation factor eIF4G, and poly(A) binding protein.
1318	Transcription initiation factor complex (TAF1	TAF5	TAF11	TAF12	TBP)	P21675	Q15544	Q16514	Q15542	P20226	MI:0019- coimmunoprecipitation	Human transcription initiation factor TFIID contains the TATA-binding protein (TBP) and several TBP-associated factors (TAFs). The authors suggest that hTAFII100 may help stabilize interactions of the histonelike TAFs, perhaps within an octamer structure.
1321	Transcription initiation factor complex (TAF5	TAF6	TAF9	TAF11	TBP)	Q15544	Q15542	P49848	Q16594	P20226	MI:0019- coimmunoprecipitation	Human transcription initiation factor TFIID contains the TATA-binding protein (TBP) and several TBP-associated factors (TAFs). The authors suggest that hTAFII100 may help stabilize interactions of the histonelike TAFs, perhaps within an octamer structure.
1332	Large Drosha complex	Q92499	Q92841	O00571	P17844	Q8WYQ5	O43143	Q01844	P35637	P31943	P52272	Q00839	Q9BUJ2	O14979	Q12905	Q12906	Q9UKM9	Q9NRR4	Q96SB4	Q92804	Q13148	MI:0007- anti tag coimmunoprecipitation | MI:0071- molecular sieving	The large Drosha complex shows only weak pri-miRNA processing activity. It might be involved in pri-ribosomal RNA processing.	DGCR8 is deleted in DiGeorge syndrome. EWS is involved in Ewing's sarcoma disease.
1335	SNW1 complex	Q9UG63	Q99459	Q16531	Q9BUQ8	P68104	P26641	Q15029	Q00839	P11021	P43243	P43246	P17858	Q6P2Q9	P23246	O75643	Q13573	P07437	O95071	MI:0007- anti tag coimmunoprecipitation	Identified subunits of the SNW1 complex represent components of the spliceosome as well as other nuclear matrix-associated proteins. Evidence was found that the complex couples vitamin D receptor-mediated transcription and RNA splicing.
1338	FOXO3-PCAF complex	oxidative stress stimulated	O43524	Q92831	MI:0007- anti tag coimmunoprecipitation
1345	Septin complex	Q9NVA2	Q15019	Q16181	Q92599	Q9UHD8	MI:0047- far western blotting	Septins are members of a conserved family of cytoskeletal GTPases, filament-forming and cell division cycle regulatory proteins.
1347	NPC subcomplex (NUP98	NUP107	NUP133	NUP160)	P57740	Q8WUM0	Q12769	P52948	MI:0019- coimmunoprecipitation	All trafficking of macromolecules between the cytoplasm and the nucleus occurs through nuclear pore complexes (NPCs), which are supramolecular assemblies at points of fusion between the inner and outer nuclear membranes. NPCs are composed of an eightfold symmetric spoke-ring complex, cytoplasmic fibers, and a nuclear basket. NUP133 and NUP107 are localized on both sides of the NPC to which they a…
1348	GLE1-NUPL2-NUP155 complex	Q53GS7	O75694	O15504	MI:0004- affinity chromatography technologies
1352	ING4 complex (ING4	MYST2	C1orf149	PHF17)	Q9HAF1	Q9UNL4	O95251	Q6IE81	MI:0069- mass spectrometry studies of complexes | MI:0004- affinity chromatography technologies	ING4 associates with the HBO1 HAT required for normal progression through S phase and the majority of histone H4 acetylation in vivo. ING subunits are probably crucial for acetylation of chromatin substrates.
1372	Rb-tal-1-E2A-Lmo2-Ldb1 complex	Q86U70	P25791	P06400	P17542	P15923	MI:0019- coimmunoprecipitation	Data indicate that this pentameric complex assembled in maturing erythroblasts plays an important regulatory role in c-kit downmodulation- hypothetically, the complex may regulate the expression of other critical erythroid genes.
1377	hASC-1 complex	Q8N9N2	Q9H1I8	Q8N3C0	Q15650	MI:0029- cosedimentation through density gradients	Endogenous hASC-1 complex appears to play an essential role in AP-1, SRF, and NF-kappaB transactivation and to mediate the transrepression between nuclear receptors and either AP-1 or NF-kappaB in vivo.
1379	GALNS-lysosomal hydrolase 1.27 MDa complex	P10619	P34059	P16278	Q99519	MI:0071- molecular sieving | MI:0029- cosedimentation through density gradients | MI:0006- anti bait coimmunoprecipitation	The 1.27-MDa complex of lysosomal hydrolases is essential for keratan sulfate catabolism. Disruption of this complex may be responsible for the KS accumulation in beta-galactosidosis and galactosialidosis patients. Association of GALNS with the three other lysosomal hydrolases protects GALNS in lysosomes.
1380	Elongator holo complex	Q6IA86	Q9H9T3	Q96EB1	O95163	MI:0029- cosedimentation through density gradients	The holo-Elongator complex has histone acetyltransferase activity directed against histone H3 and H4. Holo-Elongator interacts with RNA polymerase II.
1385	DICER1-NCOA6-AGO2 complex	Q9UPY3	Q9UKV8	Q14686	MI:0019- coimmunoprecipitation | MI:0007- anti tag coimmunoprecipitation	Results support a role of the Dicer-TRBP complex not only in miRNA processing but also as a platform for RISC assembly.
1386	TTP-AGO4 complex	Q9HCK5	P26651	MI:0019- coimmunoprecipitation	In analogy to the TTP-AGO2 complex the TTP-AGO4 complex is presumably involved in the miRNA-mediated degradation of RNAs containing AU-rich elements (AREs).
1387	TTP-AGO2 complex	Q9UKV8	P26651	MI:0019- coimmunoprecipitation	The TTP-AGO2 complex is involved in the miRNA-mediated degradation of RNAs containing AU-rich elements (AREs).
1399	WDR5-ASH2L-RBBP5-MLL2 complex	Q9UBL3	O14686	Q15291	P61964	MI:0019- coimmunoprecipitation	The WDR5-ASH2L-RBBP5-MLL2 complex performs methylation of lysine 4 (K4) of histone H3. Knockdown of xWDR5 during Xenopus development leads to somitic, gut, and hematopoetic defects.
1400	ASCOM complex	Q9UBL3	O14686	Q8NEZ4	Q14686	Q15291	P68366	P07437	MI:0029- cosedimentation through density gradients | MI:0006- anti bait coimmunoprecipitation	ASCOM exhibit very weak but specific H3-lysine 4 methylation activities in vitro, and transactivation by retinoic acid receptor appears to involve ligand-dependent recruitment of ASCOM and subsequent transient H3-lysine 4 methylation of the promoter region in vivo. Thus, ASCOM may represent a distinct coactivator complex of nuclear receptors. MALDI-TOF mass spectrometry analyses identified also A…
1401	MOF complex	Q03164	O14686	Q9H7Z6	Q15291	Q99496	O15047	P21675	P49848	Q16594	P61964	MI:0226- ion exchange chromatography | MI:0007- anti tag coimmunoprecipitation
1413	NCOR1 complex	O15379	O75376	Q15459	Q15393	P51532	Q12824	Q92922	Q8TAQ2	Q6ZRS2	Q13263	MI:0071- molecular sieving | MI:0004- affinity chromatography technologies | MI:0029- cosedimentation through density gradients	Transcriptional silencing by many transcription factors is mediated by the nuclear receptor corepressor (N-CoR). The mechanism by which N-CoR represses basal transcription involves the direct or indirect recruitment of histone deacetylases (HDACs). Two multiprotein N-CoR complexes have been isolated, designated N-CoR-1 and N-CoR-2, which possess histone deacetylase activity that is mediated by di…
1439	PTGS2 homodimer complex	P35354	MI:0114- x-ray crystallography
1452	MCM2-MCM6-MCM7 complex	P49736	Q14566	P33993	MI:0006- anti bait coimmunoprecipitation
1457	AFF1-MLLT1-CBX8 complex	P51825	Q9HC52	Q03111	MI:0027- cosedimentation
1458	SNF2h-HDAC12 complex	Q92769	O60264	MI:0019- coimmunoprecipitation	SNF2h-HDAC1/2 complex coordinates G1-specific chromatin remodeling and histone deacetylation with the DNA replication initiation process at OriP.
1462	hPRC1L complex	P35226	Q8IXK0	Q06587	Q99496	MI:0071- molecular sieving | MI:0226- ion exchange chromatography	The hPRC1L complex silences transcription by ubiquinating histone H2A at Lys 119.
1464	Mis12 centromere complex	P45973	Q9H410	Q9H081	Q96IY1	Q6P1K2	O95229	MI:0019- coimmunoprecipitation
1470	pRb2/p130-multimolecular complex (DNMT1	E2F5	SuV39H1	HDAC1	RBL2)	P26358	Q15329	Q13547	Q08999	O43463	MI:0019- coimmunoprecipitation | MI:0047- far western blotting
1471	pRb2/p130-multimolecular complex (RB2	E2F5	HDAC1	SUV39H1	P300)	Q15329	Q09472	Q13547	Q08999	O43463	MI:0019- coimmunoprecipitation | MI:0047- far western blotting
1473	E2F5-RB2-DP1 complex	Q15329	Q08999	Q14186	MI:0018- two hybrid | MI:0019- coimmunoprecipitation
1474	SMAD3/4-E2F4/5-p107-DP1 complex	Q16254	Q15329	P28749	P84022	Q13485	Q14186	MI:0007- anti tag coimmunoprecipitation | MI:0402- chromatin immunoprecipitation assays	E2F4/5 and p107 act as signal cotransducers that enable a SMAD complex to recognize and repress c-Myc transcription.
5658	Nrp1-PlexinD1 complex	O14786	Q9Y4D7	MI:0007- anti tag coimmunoprecipitation	PlexinD1-Npn1 form a functional receptor for Sema3C.
1488	DNMT1-RB1-HDAC1-E2F1 complex	P26358	Q01094	Q13547	P06400	MI:0027- cosedimentation
1490	DAXX-DNMT1-DMAP1 complex	Q9UER7	Q9NPF5	P26358	MI:0019- coimmunoprecipitation
1491	RGS6-DNMT1-DMAP1 complex	Q9NPF5	P26358	P49758	MI:0018- two hybrid | MI:0019- coimmunoprecipitation	This complex inhibits DMAP1 transcriptional repressor activity.
1492	BHC110 complex	O60341	Q14687	Q13547	Q92769	Q9P0W2	Q96BD5	Q9UKL0	Q9UBW7	O75362	Q92618	MI:0019- coimmunoprecipitation	The BHC110 complex performs demethylation of histone H3 lysine 4 (H3K4). The related BHC complex (CORUM ID 636) is recruited by a neuronal silencer, REST (RE1-silencing transcription factor), and mediates the repression of REST-responsive genes. Depletion of the CoREST (RCOR1) subunit of the BHC110 complex and the BHC complex results in de-repression of REST-responsive gene expression and increas…
1495	PID complex	Q14839	Q13547	O95983	O94776	Q09028	MI:0007- anti tag coimmunoprecipitation	PID complex-mediated repression of p53 transactivation functions acts, in part, through deacetylation of p53 at the C terminus. Experiments show that PID is involved in the regulation of p53-mediated growth arrest and apoptosis.
1505	NCOR2 complex	Q13547	Q92769	O15379	O75376	Q9Y618	O75446	Q96ST3	MI:0071- molecular sieving | MI:0029- cosedimentation through density gradients | MI:0004- affinity chromatography technologies	Transcriptional silencing by many transcription factors is mediated by the nuclear receptor corepressor (N-CoR). The mechanism by which N-CoR represses basal transcription involves the direct or indirect recruitment of histone deacetylases (HDACs). Two multiprotein N-CoR complexes have been isolated, designated N-CoR-1 and N-CoR-2, which possess histone deacetylase activity that is mediated by di…
1508	BCL6-ZBTB17 complex	P41182	Q13105	MI:0096- pull down	BCL6 interacted with the transcriptional activator Miz-1 and, via Miz-1, bound to the promoter and suppressed transcription of the cell cycle arrest gene CDKN1A.
1514	IL4-IL4R complex	P05112	P24394	MI:0030- cross-linking studies
1515	IL4-IL4R-IL2RG complex	P31785	P05112	P24394	MI:0030- cross-linking studies
1519	IL6ST-PRKCD-STAT3 complex	P40189	Q05655	P40763	MI:0019- coimmunoprecipitation	PKCdelta is recruited to the receptor gp130 via Stat3, which not only stabilizes the Stat3 and gp130 receptor interaction, but may also phosphorylate gp130.
1520	STAT3-NLK-MAP3K7 complex	O43318	Q9UBE8	P40763	MI:0019- coimmunoprecipitation	The complex is involved in the TAK1-Nemo-like kinase (NLK) pathway.
1522	STAT3 homodimer copmplex	P40763	MI:0019- coimmunoprecipitation	Lys685 acetylation was critical for Stat3 to form stable dimers required for cytokine-stimulated DNA binding and transcriptional regulation, to enhance transcription of cell growth-related genes, and to promote cell cycle progression in response to treatment with oncostatin M.
1530	Girdin homo-oligomer complex	Q3V6T2	MI:0019- coimmunoprecipitation	Girdin is essential for the integrity of the actin cytoskeleton and cell migration.
1539	G protein complex (GNG2	GNB2L1	RAF1)	P63244	P59768	P04049	MI:0047- far western blotting | MI:0018- two hybrid	Raf-1 is a serine-threonine protein kinase critically positioned in a cascade linking activated growth factor receptors with the nucleus and ultimatively regulating the mitogenic response.
1543	PPP2CA-PPP2R1A complex	P67775	P30153	MI:0019- coimmunoprecipitation
1544	PPP2CA-PPP2R1A-PPP2R3A complex	P67775	P30153	Q06190	MI:0019- coimmunoprecipitation
1551	IPO13-RAN-EIF1AX complex	P47813	O94829	P62826	MI:0004- affinity chromatography technologies	Imp13 operates differently from typical exportins in that the binding of eIF1A to Imp13 is only regulated indirectly by RanGTP, and the cytoplasmic release of eIF1A from Imp13 is triggered by the loading of import substrates onto Imp13 (PMID:11447110).
1552	TNPO2-RAN-NXF1 complex	Q9UBU9	P62826	O14787	MI:0019- coimmunoprecipitation	Kap beta2B participates directly in the export of a large proportion of cellular mRNAs, and TAP connects Kap beta2B to the mRNAs to be exported (PMID:12384575).
1554	RANBP1-RAN-KPNB1 complex	Q14974	P62826	P43487	MI:0007- anti tag coimmunoprecipitation	This complex is exported as a complex from the nucleus to the cytoplasm in living cells. The binding of RanBP1 to the Ran-importin beta complex is required for the dissociation of the complex in the cytoplasm and that the released Ran is recycled to the nucleus, which is essential for the nuclear protein transport (PMID:10037787).
1557	NMI-POLR1B-RRN3 complex	Q13287	Q9H9Y6	Q9NYV6	MI:0019- coimmunoprecipitation
1558	POLR1B-RRN3 complex	Q9H9Y6	Q9NYV6	MI:0019- coimmunoprecipitation
1561	NMI homodimer complex	Q13287	MI:0019- coimmunoprecipitation	Homodimerization of Nmi enhanced its association with BRCA1.
1571	Vigilin-DNA-PK-Ku antigen complex	Q00341	P78527	P13010	P12956	MI:0007- anti tag coimmunoprecipitation	The authors describe, that in the presence of RNA, the Vigilin complex recruits the DNA-PKcs enzyme, which appears to phosphorylate a discrete set of targets, some or all of which are known to participate in chromatin silencing.
5757	PLXNA1-RANBPM complex	Q9UIW2	Q96S59	MI:0007- anti tag coimmunoprecipitation	RanBPM has the potential to link Plexin-A receptors to retrograde transport and microtubule function in axonal guidance.
1612	Heterotrimeric G protein complex (GNG2	GNB1	GNAS)	P63092	P62873	P59768	MI:0051- fluorescence technologies	Guanine nucleotide-binding proteins (G proteins) are composed of 3 units, alpha, beta and gamma and are involved in various transmembrane signaling systems.
1614	G protein complex (MCF2	GNB1	GNG2)	P62873	P59768	P10911	MI:0019- coimmunoprecipitation
1615	G protein complex (BTK	GNG1	GNG2)	Q06187	P62873	P59768	MI:0047- far western blotting		Deficient expression or function of Bruton tyrosine kinase (Btk) causes human X chromosome-linked agammaglobulinemia (XLA) or murine X chromosome-linked immunodeficiency (XID).
1617	G protein complex (CACNA1A	GNB1	GNG2)	O00555	P62873	P59768	MI:0047- far western blotting	The direct interaction of the G proteins (beta, gamma) with the Ca-channel alpha 1 subunit is responsible for the channel inhibition by G protein-coupled receptors.
1618	G protein complex (PTHR1	GNB1	GNG2)	P62873	P59768	Q03431	MI:0047- far western blotting	The G protein-coupled receptor for PTH-related protein (PTH1R) signals via many intracellular pathways.
1619	G protein complex (HDAC5	GNB1	GNG2)	P62873	P59768	Q9UQL6	MI:0018- two hybrid | MI:0019- coimmunoprecipitation	The class II HDAC5 binds to GNB1/GNG2 via its C-terminal domain. The transcriptional co-repression activity is then inhibited.
1620	G protein complex (HDAC4	GNB1	GNG2)	P62873	P59768	P56524	MI:0018- two hybrid | MI:0019- coimmunoprecipitation	The class II HDAC4 binds to GNB1/GNG2 via its C-terminal domain. The transcriptional co-repression activity is then inhibited.
1623	FA core complex 1 (Fanconi anemia core complex 1)	O15360	Q00597	Q9HB96	Q9NPI8	O15287	MI:0027- cosedimentation	FANCE functions to target cytoplasmic FANCC to the nucleus.	FA complex is involved in Fanconi anemia (FA) disease.
1624	FA core complex (Fanconi anemia core complex)	Q0VG06	O15360	Q8NB91	Q00597	Q9HB96	Q9NPI8	O15287	Q9NW38	Q8IYD8	MI:0007- anti tag coimmunoprecipitation		FA complex is involved in Fanconi anemia (FA) disease.
1625	FA core complex (Fanconi anemia core complex)	O15360	Q8NB91	Q00597	Q9HB96	Q9NPI8	O15287	Q8IYD8	MI:0006- anti bait coimmunoprecipitation		FA complex is involved in Fanconi anemia (FA) disease.
1633	CyclinD1-CDK4-CDK6 complex	P24385	P11802	Q00534	MI:0007- anti tag coimmunoprecipitation	Upon myocyte differentiation subunit composition of the CDK4/6 complex is altered. Interaction with cyclinD1 is reduced but interaction with cyclinD3 and p21 is enhanced thus inhibiting the kinase activity of CDK4/6.
1642	p16-cyclin D2-CDK4 complex	P30279	P11802	P42771	MI:0006- anti bait coimmunoprecipitation	p16 binds to preassembled cyclinD-CDK complex in vitro and inhibits their activity without replacing Cyclin D. However, affinity for p16 to the uncomplexed CDK4 is higher.
1656	p27-cyclinE-CDK2 complex	P24864	P24941	P46527	MI:0007- anti tag coimmunoprecipitation	p27, an important cell cycle regulator, blocks the G1/S transition in cells by binding and inhibiting Cdk2/cyclin A and Cdk2/cyclin E complexes. Ubiquitination and subsequent degradation play a critical role in regulating the levels of p27 during cell cycle progression.	Overexpression of p27 in certain cancer cells prevents DNA replication and tumor formation in nude mice, whereas the loss of p27 has been reported in many human cancers and predicts a poor prognosis in breast, prostate, colon, gastric, lung, and esophageal cancers.
1661	E2F4-p107-cyclinA complex	P20248	Q16254	P28749	MI:0412- electrophoretic mobility supershift assay	In proliferating MCF-7 cells the complex contains mostly cyclin A. After overexpression of cyclin E most of the complexes contain cyclin E.
5712	FAK-beta5 integrin complex	VEGF induced	P18084	Q05397	MI:0006- anti bait coimmunoprecipitation	VEGF induces the formation of FAK-beta5 integrin complex.
1695	SCAMP1-SCAMP2 complex	O15126	O15127	MI:0019- coimmunoprecipitation | MI:0030- cross-linking studies
1700	ABL2-HRAS-RIN1 complex	P42684	P01112	Q13671	MI:0019- coimmunoprecipitation	The formation of this stable complex is consistent with a pathway connecting RAS proteins with the cytoplasmic functions of ABL-family tyrosine kinases through RIN1.
1703	IGHM-VPREB1-IGLL1 complex	P01871	P15814	P12018	MI:0019- coimmunoprecipitation
1707	IL2-IL2RA-IL2RB complex	P60568	P01589	P14784	MI:0019- coimmunoprecipitation
1714	TICAM1-TICAM2-TLR4 complex	Q8IUC6	Q86XR7	O00206	MI:0019- coimmunoprecipitation	TICAM-2 physically bridges TLR4 and TICAM-1 and functionally transmits LPS-TLR4 signaling to TICAM-1, which in turn activates IRF-3.
1728	CTCF-nucleophosmin-PARP-HIS-KPNA-LMNA-TOP complex	P49711	P0C0S5	Q6FI13	P52294	O00505	P02545	P06748	P09874	P11388	MI:0004- affinity chromatography technologies | MI:0029- cosedimentation through density gradients | MI:0006- anti bait coimmunoprecipitation	Nucleophosmin is the most prominent binding partner of CTCF.
1729	TLE1 corepressor complex (MASH1 promoter-corepressor complex)	P60709	P34932	P35580	P19338	Q15233	P06748	P09874	Q92878	Q04724	Q02880	MI:0676- tandem affinity purification | MI:0007- anti tag coimmunoprecipitation | MI:0402- chromatin immunoprecipitation assays	The TLE1 complex is required for HES1-mediated transcription repression. PARP1 is inactive in the TLE1 complex. After Ca(2+) induction, kinase CaMKII-delta activates PARP1 leading to dismissal of the TLE1 corepresspor complex from HES1.
1731	PRMT1 complex	Q99873	MI:0029- cosedimentation through density gradients | MI:0007- anti tag coimmunoprecipitation	PRMT1 (protein-arginine methyltransferase) formes distinct homo-oligomeric complexes, including a dimer and tetramer.
1734	SF3A1-SF3A2-SF3A3 complex	Q15459	Q15428	Q12874	MI:0019- coimmunoprecipitation	All SF3A subunits are essential for the formation of the mature 17S U2 snRNP and the prespliceosome.
1737	SF3b complex	Q86XP3	Q7RTV0	O75533	Q9Y3B4	Q13435	Q15393	Q15427	Q9BWJ5	MI:0019- coimmunoprecipitation	The splicing factor SF3b is a multiprotein complex essential for the accurate excision of introns from pre-messenger RNA (PMID:12738865).
1743	(E.F.G) complex	P62304	P62306	P62308	MI:0114- x-ray crystallography | MI:0028- cosedimentation in solution	All four spliceosomal small nuclear ribonucleoproteins (snRNPs) U1, U2, U4/U6 and U5 contain a common structural element called the snRNP core. This core is assembled from the common snRNP proteins and the small nuclear RNA (snRNA). The RNA-free (E.F.G) complex contains the smallest U1 and U5 snRNP core proteins, i.e. E, F and G.
1745	SMN complex	Q9UHI6	P57678	Q8TEQ6	Q8WXD5	Q9H840	O14893	P09012	P14678	P62314	P62316	P62318	P62304	P62306	P62308	P63162	MI:0007- anti tag coimmunoprecipitation	Assembly of the Sm-class of U-rich small nuclear ribonucleoprotein particles (U snRNPs) is a process facilitated by the macromolecular survival of motor neuron (SMN) complex. The SMN complex is found both in the cytoplasm and in the nucleus, where it is concentrated in gems, nuclear bodies similar in size and number to Cajal (coiled) bodies and often associated with them.	Spinal muscular atrophy (SMA) is the most common genetic cause of infant mortality. Deletions or mutations in the survival of motor neurons (SMN1) gene, the SMA-causing gene, are detected in over 95% of SMA patients.
1746	SMN containing complex	P57678	P09382	P17931	O14893	Q16637	P62314	P62316	P62318	MI:0019- coimmunoprecipitation	Evidence suggests a role for SMN containing complex in spliceosome assembly.	Spinal muscular atrophy (SMA), (PMID:10601333)
1748	PRMT5 complex	O14744	MI:0029- cosedimentation through density gradients | MI:0007- anti tag coimmunoprecipitation	PRMT5 (protein-arginine methyltransferase) formes distinct homo-oligomeric complexes, including a dimer and tetramer. Recombinant PRMT5 protein methylates myelin basic protein, histone, and the amino terminus of fibrillarin.
1749	SMN-PolII-RHA complex	Q9UHI6	Q08211	P57678	Q00403	P24928	O14893	P14678	P08579	P63162	P20226	MI:0019- coimmunoprecipitation	Physical association between the Survival Motor Neuron (SMN) complex, RNA polymerase II (pol II), snRNPs and RNA helicase A (RHA) suggest a role for the SMN complex in the assembly of the pol II transcription/processing machinery. SMN localizes both in the cytoplasm and in gems, nuclear bodies similar in size and number to coiled bodies (Cajal bodies) and often associated with them.	Spinal muscular atrophy (SMA)
1750	PPP4C-PPP4R2-Gemin3-Gemin4 complex	Q9UHI6	P57678	P60510	Q9NY27	MI:0007- anti tag coimmunoprecipitation	PPP4c is a member of the PPP family of protein phosphatases. PPP4 exists as high molecular mass complex of 450-600 kDa, and two putative regulatory subunits have been identified, R1 and R2. Protein phosphatase 4 interacts also with the Survival of Motor Neurons (SMN) complex and enhances the temporal localisation of snRNPs.
1751	SMN complex	Q9UHI6	P57678	Q8TEQ6	Q8WXD5	Q9H840	O14893	Q16637	P09012	P14678	Q9Y3F4	MI:0004- affinity chromatography technologies	Survival of motor neurons (SMN) protein import depends on the presence of Sm snRNPs. Conversely, import of labeled U1 snRNPs was SMN complex dependent. Thus, import of SMN and U snRNPs are coupled in spinal muscular atrophy (SMA).	Spinal muscular atrophy (SMA)
1752	SMN complex	Q9UHI6	P57678	Q8TEQ6	Q8WXD5	Q9H840	O14893	Q16637	MI:0007- anti tag coimmunoprecipitation	The survival of motor neurons (SMN) protein is the product of the gene mutated or deleted in the neurodegenerative disease, spinal muscular atrophy. SMN is part of a large macromolecular complex that also contains Gemin2, Gemin3, Gemin4, Gemin5, and Gemin6. The SMN complex functions in the assembly of spliceosomal small nuclear ribonucleoproteins and probably other ribonucleoprotein particles. Th…	Spinal muscular atrophy (SMA)
1760	TOP1-PSF-P54 complex	Q15233	P23246	P11387	MI:0004- affinity chromatography technologies
1767	CPSF6-ITCH-NUDT21-POLR2A-UBAP2L complex	Q16630	Q96J02	O43809	P24928	Q14157	MI:0096- pull down
1768	CPSF6-EWSR1-ITCH-NUDT21-POLR2A-UBAP2L complex	Q16630	Q01844	Q96J02	O43809	P24928	Q14157	MI:0096- pull down
1769	CPSF6-ITCH-NUDT21-POLR2A complex	Q16630	Q96J02	O43809	P24928	MI:0096- pull down
1772	MICB-KLRK1-HCST complex	Q9UBK5	P26718	Q29980	MI:0004- affinity chromatography technologies	The ULBPs and the MICs share the property of binding to the NKG2D/DAP10 receptor and provide a positive signal for NK cell activation and cytotoxicity that can override the negative signal mediated by MHC class I/KIR engagement.
1773	ULBP3-KLRK1-HCST complex	Q9UBK5	P26718	Q9BZM4	MI:0004- affinity chromatography technologies	The ULBPs and the MICs share the property of binding to the NKG2D/DAP10 receptor and provide a positive signal for NK cell activation and cytotoxicity that can override the negative signal mediated by MHC class I/KIR engagement.
1774	MICA-KLRK1-HCST complex	Q9UBK5	P26718	Q29983	MI:0004- affinity chromatography technologies
1775	ULBP2-KLRK1-HCST complex	Q9UBK5	P26718	Q9BZM5	MI:0004- affinity chromatography technologies	The ULBPs and the MICs share the property of binding to the NKG2D/DAP10 receptor and provide a positive signal for NK cell activation and cytotoxicity that can override the negative signal mediated by MHC class I/KIR engagement.
1779	TGF-beta-receptor-PAR6 complex	Q9NPB6	P36897	P37173	MI:0007- anti tag coimmunoprecipitation | MI:0729- luminescence based mammalian interactome mapping	PAR6 interacts directly with TGFBR1.
1784	RNF11-SMURF2-STAMBP complex	Q9Y3C5	Q9HAU4	O95630	MI:0019- coimmunoprecipitation
1787	Nogo-potassium channel complex	P78357	Q09470	P16389	Q9NQC3	MI:0019- coimmunoprecipitation | MI:0047- far western blotting	Nogo-A is mainly localized at the gaps between Na+ and K+ channels along axons and its immunoreactivity is clearly located at sites where glial loops make contact with the axonal membrane surface in adult CNS. Nogo-A is a paranodal glial component.
1793	LINGO-1-Nogo-66-p75 signaling complex	Q96FE5	P08138	Q9BZR6	MI:0019- coimmunoprecipitation | MI:0411- enzyme linked immunosorbent assay	Triply transfected cells responded to OMgp by activating RhoA, but no activation occurred when binary pairs of NgR1/p75, LINGO-1/p75 or NgR1/LINGO-1 were tested.The binding of LINGO-1 to NgR1, p75 or to both together during CNS development or in response to injury, may modulate RhoA activation status in neurons, and thus control axon growth and extension.
1794	SORT1-NGFR complex	P08138	Q99523	MI:0030- cross-linking studies | MI:0019- coimmunoprecipitation
1795	SORT1-NGFR-NGFB complex	P01138	P08138	Q99523	MI:0030- cross-linking studies
5718	eNOS-HSP90-AKT complex	VEGF induced	P31749	P07900	P29474	MI:0006- anti bait coimmunoprecipitation	VEGF stimulation promotes association of eNOS with HSP90 and AKT.
1810	ITGA4-PXN-GIT1 complex	Q9Y2X7	P13612	P49023	MI:0004- affinity chromatography technologies
1812	AXIN-MEKK4-CCD1 complex	O15169	Q155Q3	Q9Y6R4	MI:0007- anti tag coimmunoprecipitation	The authors analyzed that Ccd1 uses its coiled-coil domain to interact with MEKK4 and the DIX domain to interact with Axin, forming a ternary complex.
1813	MAD1L1 homodimer complex	Q9Y6D9	MI:0018- two hybrid
1814	MAD1L1-MAD2L1 complex	Q9Y6D9	Q13257	MI:0071- molecular sieving	The closed Mad2 bound to Mad1 represents a template for the conversion of open Mad2 into closed Mad2 bound to Cdc20.
1816	JUN-TCF4-CTNNB1 complex	P35222	P05412	P15884	MI:0096- pull down
1826	SMAD3-HEF1-APC10-CDH1 complex	Q9UM13	P12830	Q14511	P84022	MI:0007- anti tag coimmunoprecipitation	SMAD3 regulates the proteosomal degradation of its interacting proteins via recruiting the cell-cycle linked E3 ligase APC. SMAD3 interaction with APC10 is regulated by TGF-beta type I receptor activation.
1827	PML-SMAD2/3-SARA complex	P29590	Q15796	P84022	O95405	MI:0007- anti tag coimmunoprecipitation	PML is essential for the formation of a stable and functional SARA-SMAD2/3complex. PML may function as a bridging factor between SARA and SMAD2/3.	Promyelocytic leukaemia
1828	TGF-beta receptor I-Axin-SMAD3 complex	O15169	P84022	P36897	MI:0007- anti tag coimmunoprecipitation	Phosphorylation of SMAD3 by TGF-betaRI is faciliated in the presence of Axin. In the absence of ligand stimulation, Axin was colocalized with Smad3 in the cytoplasm in vivo. Upon receptor activation, Smad3 was strongly phosphorylated by TGF-beta type I receptor (TGF-betaRI) in the presence of Axin, and dissociated from TGF-betaRI and Axin.
1831	PIAS3-SMAD3-P300 complex	Q09472	Q9Y6X2	P84022	MI:0007- anti tag coimmunoprecipitation	TGF-beta treatment increases the complex formation.
1834	ITGAE-ITGB7-CDH1 complex	P12830	P38570	P26010	MI:0019- coimmunoprecipitation
1851	BUB1-BUB3 complex	O43683	O43684	MI:0019- coimmunoprecipitation	Bub1-Bub3 phosphorylated Cdc20. Bub1 alone also efficiently phosphorylated Cdc20, indicating that Bub3 is not required for this process.
1856	CDCA5-PDS5A-RAD21-SMC1A-PDS5B-SMC3 complex	Q96FF9	Q29RF7	Q9NTI5	O60216	Q14683	Q9UQE7	MI:0004- affinity chromatography technologies
1863	TSG101-VPS37B-VPS28 complex	Q99816	Q9UK41	Q9H9H4	MI:0019- coimmunoprecipitation
1874	SNARE complex (SNAP25	VAMP3	VAMP2	NAPB	STX13)	Q9H115	P60880	Q86Y82	P63027	Q15836	MI:0019- coimmunoprecipitation	SNARE (N-ethylmaleimide-sensitive factor attachment protein receptor) complexes are responsible for membrane fusion in the secretory pathway.
1890	ELK1-SRF-ELK4 complex	P19419	P28324	P11831	MI:0413- electrophoretic mobility shift assay
1893	mTOR-RICTOR complex	P42345	Q9BVC4	Q6R327	MI:0006- anti bait coimmunoprecipitation	The authors found that the rictor-mTOR complex modulates the phosphorylation of Protein Kinase C alpha (PKCalpha) and the actin cytoskeleton. The rictor-mTOR complex is insensitive to rapamycin.
1895	RICTOR-mTOR complex	P42345	Q9BVC4	Q8N6M7	MI:0019- coimmunoprecipitation	Rictor-mTOR may serve as a drug target in tumors that have lost the expression of PTEN.
1897	RAPTOR-mTOR complex	P42345	Q9BVC4	Q8N122	MI:0019- coimmunoprecipitation
1899	NTF4 homodimer complex	P34130	MI:0114- x-ray crystallography	The structures of the neurotrophin homodimers reveals common features that may be important in the binding between the neurotrophins and their receptors.
1909	APC-DLG4 complex	P25054	P78352	MI:0019- coimmunoprecipitation
1927	PKD2-PACS1 complex	Q6VY07	Q13563	MI:0019- coimmunoprecipitation		Mutations of PKD2, a member of the TRP family of cation channels, cause autosomal dominant polycystic kidney disease.
5721	CIN85-CBL-SH3GL2 complex	P22681	Q99962	Q96B97	MI:0019- coimmunoprecipitation	Endogenous or overexpressed Cbl co-precipitated with endophilin A1 only in the presence of CIN85, indicating that CIN85 acts as a linker between Cbl and endophilins.
1932	NEK2-NEK11 complex	Q8NG66	P51955	MI:0019- coimmunoprecipitation
5713	SH3P2/OSTF1-CBL-SRC complex	P22681	Q92882	P12931	MI:0019- coimmunoprecipitation | MI:0047- far western blotting
1944	IRAK1-IRAK2 complex	P51617	O43187	MI:0019- coimmunoprecipitation
1945	IRAK1-IRAK3 complex	P51617	Q9Y616	MI:0019- coimmunoprecipitation
1957	DAP12 signaling homodimer complex	O43914	MI:0019- coimmunoprecipitation
5716	eNOS-HSP90 complex	VEGF induced	P07900	P29474	MI:0006- anti bait coimmunoprecipitation	VEGF stimulation promotes dissociation of eNOS and Caveolin and association of eNOS with HSP90.
1970	BMP4-TWSG1 complex	P12644	Q9GZX9	MI:0019- coimmunoprecipitation
1972	BMP4-BGN complex	P21810	P12644	MI:0019- coimmunoprecipitation
1976	MTNR1A homodimer complex	P48039	MI:0019- coimmunoprecipitation
1977	MTNR1B homodimer complex	P49286	MI:0012 bioluminescence resonance energy transfer | MI:0019- coimmunoprecipitation
1978	MTNR1A-MTNR1B complex	P48039	P49286	MI:0012 bioluminescence resonance energy transfer | MI:0019- coimmunoprecipitation	This heterodimers contain two functional ligand binding sites that maintain their respective selectivity for MT(1) and MT(2) ligands. Occupation of either binding site is sufficient to induce a conformational change within the heterodimer. Taken together, these results show that the probability of GPCR heterodimer formation may be equal to or even higher than that of the corresponding homodimers …
1982	CACY homodimer complex	P06703	MI:0027- cosedimentation
1984	PEX14 homodimer complex	O75381	MI:0030- cross-linking studies | MI:0018- two hybrid
1985	AIRE homodimer complex	O43918	MI:0019- coimmunoprecipitation | MI:0018- two hybrid		Autoimmune polyendocrinopathy candidiasis ectodermal dystrophy is caused by mutations in the autoimmune regulator (AIRE) gene.
1986	Endoglin homodimer complex	P17813	MI:0019- coimmunoprecipitation
1987	MYOM1 homodimer complex	P52179	MI:0018- two hybrid | MI:0019- coimmunoprecipitation | MI:0096- pull down
1989	BANF1 homodimer protein	O75531	MI:0077- nuclear magnetic resonance
1990	PGRMC1-SCAP complex	O00264	Q12770	MI:0019- coimmunoprecipitation | MI:0030- cross-linking studies
1991	PRMT2 homodimer complex	P55345	MI:0096- pull down
1992	LEPR homodimer complex	P48357	MI:0019- coimmunoprecipitation
1993	SLC1A2 homotrimer complex	P43004	MI:0030- cross-linking studies
2000	BAX homo-oligomer complex	Q07812	MI:0030- cross-linking studies | MI:0019- coimmunoprecipitation	Arsenic trioxide As(2)O(3) treatment triggered Bax conformational change and subsequent translocation from cytosol to mitochondria to form various multimeric homo-oligomers in IM-9 cells.
2001	NOD1 homodimer complex	Q9Y239	MI:0114- x-ray crystallography
2003	COX1 homodimer complex	P23219	MI:0114- x-ray crystallography
2004	C1D homodimer protein	Q13901	MI:0019- coimmunoprecipitation	Only the dimeric but not the monomeric form of C1D can interact with TRAX protein. The finding that the SDS-resistant homodimers of C1D and TRAX interact only after gamma-irradiation may indicate that a post-translational modification is required for the interaction.
2005	PTPRA homodimer complex	P18433	MI:0030- cross-linking studies | MI:0055- fluorescent resonance energy transfer	RPTPalpha dimerized constitutively in living cells, which may be mediated by the transmembrane domain, providing strong support for the model that dimerization is involved in regulation of RPTPs.
2007	PRNP homo-oligomer complex	P04156	MI:0276- blue native page	The non-fibrillar particles, with masses equivalent to 14-28 PrP molecules, are the most efficient initiators of TSE disease.
2010	AXL homodimer complex	P30530	MI:0018- two hybrid
2013	STAT5B homodimer complex	P51692	MI:0413- electrophoretic mobility shift assay
2016	IL12A homodimer complex	P29459	MI:0019- coimmunoprecipitation | MI:0071- molecular sieving
2018	IL12A-IL12B complex	P29459	P29460	MI:0114- x-ray crystallography
2019	IL12A-IL12B-IL12RB1 complex	P29459	P29460	P42701	MI:0027- cosedimentation | MI:0099- scintillation proximity assay
2020	IL12B-IL12RB1-IL12RB2 complex	P29460	P42701	Q99665	MI:0019- coimmunoprecipitation	IL12B (p40) homodimer was capable of competing with IL-12 heterodimer in binding to the IL12R on T cells but was unable to cause cellular proliferation. Furthermore, p40 homodimer inhibited IL-12-induced T cell proliferation.
2021	IL12A-IL12B-IL12RB2 complex	P29459	P29460	Q99665	MI:0027- cosedimentation | MI:0099- scintillation proximity assay
2023	STAT5A homodimer complex	P42229	MI:0413- electrophoretic mobility shift assay
2026	IL12RB1-IL12RB2 complex	P42701	Q99665	MI:0019- coimmunoprecipitation
2028	JAK2-IL12RB2 complex	Q99665	O60674	MI:0019- coimmunoprecipitation
2029	BNIP2-ARHGAP8 complex	P85298	Q12982	MI:0019- coimmunoprecipitation | MI:0096- pull down
2051	MALT1 oligomer complex	Q9UDY8	MI:0019- coimmunoprecipitation	TRAF6 ubiquitin ligase and TAK1 protein kinase mediate IKK activation by MALT1 and BCL10 in lymphocytes. Only oligomers of MALT1 and BCL10 can activate IKK in vitro. MALT1 oligomers bind to TRAF6, induce TRAF6 oligomerization, and activate the ligase activity of TRAF6 to polyubiquinate NEMO. These results reveal an oligomerization-ubiquination-phosphorylation cascade that culminates in NF-kappaB …
2052	BCL10 oligomer complex	O95999	MI:0019- coimmunoprecipitation	TRAF6 ubiquitin ligase and TAK1 protein kinase mediate IKK activation by MALT1 and BCL10 in lymphocytes. Only oligomers of MALT1 and BCL10 can activate IKK in vitro.
2053	BCL10-MALT1 complex	O95999	Q9UDY8	MI:0019- coimmunoprecipitation	BCL10 binds to the Ig domains of MALT1 and promotes MALT1 oligomerization.
2054	CASP8-FADD-MALT1-BCL10 complex	O95999	Q14790	Q13158	Q9UDY8	MI:0019- coimmunoprecipitation
2055	CASP8-CHUK-IKBKB-MALT1-BCL10 complex	O95999	Q14790	O15111	O14920	Q9UDY8	MI:0019- coimmunoprecipitation
2056	BCL10-CHUK-BCL10-IKBKB complex	O95999	Q14790	O15111	O14920	MI:0019- coimmunoprecipitation
2073	TNFRSF11A-TRAF6-SRC complex	P12931	Q9Y6Q6	Q9Y4K3	MI:0007- anti tag coimmunoprecipitation
2074	TRAF6 oligomer complex	Q9Y4K3	MI:0019- coimmunoprecipitation	MALT1 oligomers bind to TRAF6, induce TRAF6 oligomerization, and activate the ligase activity of TRAF6 to polyubiquinate NEMO. These results reveal an oligomerization-ubiquination-phosphorylation cascade that culminates in NF-kappaB activation in T lymphocytes.
2077	B-raf-MAP3K11 complex	Q9NY11	Q16584	MI:0019- coimmunoprecipitation	MLK3 and B-Raf form a complex in vivo.
2084	NFKB1-NFKB2-REL-RELA-RELB complex	P19838	Q00653	Q04864	Q04206	Q01201	MI:0413- electrophoretic mobility shift assay
2086	NFKB1-NFKB2-RELA-RELB complex	P19838	Q00653	Q04206	Q01201	MI:0413- electrophoretic mobility shift assay
2100	CHUK-IKBKB-MAP3K14 complex	O15111	O14920	Q99558	MI:0019- coimmunoprecipitation
2101	IKKA-IKKB complex	O15111	O14920	MI:0019- coimmunoprecipitation
2104	IKKB-NIK complex	O14920	Q99558	MI:0019- coimmunoprecipitation
2105	IkappaB kinase complex (IKBKB	CHUK	IKBKAP	NFKBIA	RELA	MAP3K14)	O15111	O95163	O14920	Q99558	P25963	Q04206	MI:0019- coimmunoprecipitation
2112	CDC37-HSP90AA1-HSP90AB1-MAP3K11 complex	Q16543	P07900	P08238	Q16584	MI:0019- coimmunoprecipitation | MI:0004- affinity chromatography technologies	MLK3 associates with Hsp90/p50(cdc37) through its catalytic domain in an activity-independent manner.
2118	CHUK-ERC1-IKBKB-IKBKG	O15111	Q8IUD2	O14920	Q9Y6K9	MI:0019- coimmunoprecipitation	ELKS may contribute an important oligomerization interface to members of the IKK complex as well as to other upstream or downstream regulators of NF-kappaB transcriptional activity, such as I(kappa)B(alpha).
2121	CHUK-IKBKB-IKBKG complex	O15111	O14920	Q9Y6K9	MI:0019- coimmunoprecipitation
2123	IKBKG homodimer complex	Q9Y6K9	MI:0018- two hybrid | MI:0030- cross-linking studies	KK-gamma forms homodimer and homotrimer both in vitro and in yeast or mammalian cells through a C-terminal domain comprising amino acids 251-419.
2124	IKK-alpha--ER-alpha-AIB1 complex	O15111	P03372	Q9Y6Q9	MI:0006- anti bait coimmunoprecipitation | MI:0402- chromatin immunoprecipitation assays	The authors showed that in estradiol-stimulated MCF7 cells, the association of both ER-alpha and AIB1/SRC-3 with IKK-alpha bound to the cyclin D1 promoter was markedly increased in an estrogen-dependent manner. Further siRNA experiments showed that IKK-alpha contributes to the estrogen-mediated phosphorylation of both ER-alpha and AIB1/SRC-3.
2129	DNAJB2-HSPA8-PSMA3 complex	P25686	P11142	P25788	MI:0019- coimmunoprecipitation
2143	MAP2K5-PRKCI-SQSTM1 complex	Q13163	P41743	Q13501	MI:0019- coimmunoprecipitation
2145	HSF1-YWHAE complex	Q00613	P62258	MI:0004- affinity chromatography technologies | MI:0096- pull down
2152	ARNT-HLF complex	P27540	Q16534	MI:0019- coimmunoprecipitation
2153	ITGAM-ITGB2-CD11 complex	P08962	P11215	P05107	MI:0019- coimmunoprecipitation
2156	YBX1-AKT1 complex	P31749	P67809	MI:0004- affinity chromatography technologies | MI:0019- coimmunoprecipitation		Akt and YB-1 work together to promote the growth and possibly the development of breast tumors.
2159	AR-AKT-APPL complex	P31749	Q9UKG1	P10275	MI:0007- anti tag coimmunoprecipitation	The authors suggest that APPL, Akt, and AR may exist in a complex and Akt may serve as an important bridge factor for the association of APPL with AR. They demonstrated that the APPL·AR complex was not clearly seen, and that the addition of Akt markedly enhanced APPL·AR complex formation.
2160	AOF2-AR complex	O60341	P10275	MI:0019- coimmunoprecipitation	The androgen receptor and LSD1 form chromatin-associated complexes in a ligand-dependent manner. LSD1 co-localizes with the androgen receptor in normal human prostate and prostate tumour.
2162	APPBP1-UBA3 complex	Q13564	Q8TBC4	MI:0114- x-ray crystallography	The APPBP1-UBA3 complex initiates NEDD8 conjugation by first catalyzing adenylation of the C terminus of NEDD8 and ultimately catalyzing transfer of NEDD8 to the downstream enzyme in the pathway, Ubc12 (PMID:16275315).
2170	Ubiquitin E3 ligase (CDC34	CUL1	RBX1)	P49427	Q13616	P62877	MI:0007- anti tag coimmunoprecipitation	Ubiquitin E3 ligases covalently attach ubiquitin to a lysine residue on a target protein. Polyubiquitination marks proteins for degradation by the proteasome. The conjugation of Nedd8 to the ROC1-CUL1 complex selectively stimulates Cdc34-catalyzed Lys48-linked multiubiquitin chain assembly.
2171	Ubiquitin E3 ligase (CHEK1	CUL4A)	O14757	Q13619	MI:0019- coimmunoprecipitation	Ubiquitin E3 ligases covalently attach ubiquitin to a lysine residue on a target protein. Polyubiquitination marks proteins for degradation by the proteasome. The Chk1 kinase is a major effector of S phase checkpoint signaling during the cellular response to genotoxic stress. Replicative stress induces the polyubiquitination and degradation of Chk1 in human cells.
2172	Ubiquitin E3 ligase (CDT1	DDB1	CUL4A	RBX1)	Q9H211	Q13619	Q16531	P62877	MI:0019- coimmunoprecipitation	Ubiquitin E3 ligases covalently attach ubiquitin to a lysine residue on a target protein. Polyubiquitination marks proteins for degradation by the proteasome. The CDT1-DDB1-CUL4A complex was observed in an investigation of targeted ubiquitination of CDT1 by the DDB1-CUL4A-ROC1 ligase in response to DNA damage.
2174	COP9 signalosome complex	P61201	Q9UNS2	Q9BT78	Q92905	Q7L5N1	Q99627	Q13098	(Q9UBW8	Q9H9Q2)	MI:0047- far western blotting	The purified complex is very similar, if not identical, to the plant COP9 complex involved in light-mediated signal transduction. A regulating transcriptional activity is discussed.
2179	CNS-P53 complex	P61201	Q9UNS2	Q9BT78	Q92905	Q7L5N1	Q9UBW8	Q99627	Q13098	P04637	MI:0096- pull down | MI:0047- far western blotting | MI:0040- electron microscopy
2183	Kaiso-NCOR complex	Q92828	Q13227	O15379	O75164	P52732	O75376	O60907	Q9BZK7	Q9UPN9	Q86T24	MI:0047- far western blotting	Kaiso targets the N-CoR complex to the MTA2 gene promoter in a methylation-dependent manner. The authors postulate that deacetylation of chromatin stabilizes the association of Kaiso-N-CoR with chromatin.
2187	Ubiquitin E3 ligase (NFKBIA	FBXW11	BTRC	CUL1	SKP1A)	Q9Y297	Q13616	Q9UKB1	P25963	P63208	MI:0007- anti tag coimmunoprecipitation	Ubiquitin E3 ligases covalently attach ubiquitin to a lysine residue on a target protein. Polyubiquitination marks proteins for degradation by the proteasome. Ubiquitination-dependent destruction of NF-kappa-B inhibitor alpha is mediated by ubiquitin E3 ligases containing heterdimers and homodimers of beta-TrCP1 (BTRC) and beta-TrCP2 (FBXW11).
2188	Ubiquitin E3 ligase (CDC34	NEDD8	BTRC	CUL1	SKP1A	RBX1)	Q9Y297	Q13616	Q15843	P62877	P63208	MI:0007- anti tag coimmunoprecipitation	Ubiquitin E3 ligases covalently attach ubiquitin to a lysine residue on a target protein. Polyubiquitination marks proteins for degradation by the proteasome. Regulation of NF-kappaB occurs through phosphorylation-dependent ubiquitination of IkappaBalpha, which is degraded by the 26S proteasome. Recent studies have shown that ubiquitination of IkappaBalpha is carried out by ubiquitin E3 ligase co…
2189	Ubiquitin E3 ligase (SMAD3	BTRC	CUL1	SKP1A	RBX1)	Q9Y297	Q13616	P62877	P63208	P84022	MI:0019- coimmunoprecipitation	Ubiquitin E3 ligases covalently attach ubiquitin to a lysine residue on a target protein. Polyubiquitination marks proteins for degradation by the proteasome. Ubiquitin E3 ligase complex ROC1-SCFFbw1a interacts with activated Smad3 through its MH2 domain and induces the ubiquitination and proteasomal degradation of the transcriptional modulator Smad3.
2191	Ubiquitin E3 ligase (FBXO18	SKP1A	CUL1	RBX1)	Q13616	Q8NFZ0	P62877	P63208	MI:0007- anti tag coimmunoprecipitation	Ubiquitin E3 ligases covalently attach ubiquitin to a lysine residue on a target protein. Polyubiquitination marks proteins for degradation by the proteasome. hFBH1 is the first F-box protein implicated in nucleic acid metabolism.
2192	Ubiquitin E3 ligase (NIPA	SKP1A	CUL1	RBX1)	Q13616	P62877	P63208	Q86WB0	MI:0007- anti tag coimmunoprecipitation	Ubiquitin E3 ligases covalently attach ubiquitin to a lysine residue on a target protein. Polyubiquitination marks proteins for degradation by the proteasome. Activity of ubiquitin E3 ligase (containing NIPA, SKP1A, CUL1 and RBX1) oscillates throughout the cell cycle, and cell-cycle-regulated phosphorylation of NIPA constitutes the responsible timing circuit. Nuclear cyclin B1 was identified to b…
2196	LIG1-9-1-1 complex	O60921	P18858	O60671	Q99638	MI:0007- anti tag coimmunoprecipitation	The 9-1-1 complex can stimulate DNA ligase I.
2197	FEN1-9-1-1 complex	P39748	O60921	O60671	Q99638	MI:0006- anti bait coimmunoprecipitation	The 9-1-1 complex stimulates FEN1 activity.
2198	RAD9-RAD1-HUS1-POLB complex	O60921	P06746	O60671	Q99638	MI:0007- anti tag coimmunoprecipitation	The 9-1-1 complex directly interacts with and stimulates POLB activity thus recruiting POLB to DNA damage sites.
2199	CTF18-RFC subcomplex	Q8WVB6	P35250	P40938	P35249	P40937	MI:0007- anti tag coimmunoprecipitation	CTF18 interacts with RFC5.
2200	RFC2-5 subcomplex	P35250	P40938	P35249	P40937	MI:0029- cosedimentation through density gradients	Reconstitution experiments have revealed that a minimum of three subunits (the 40-, 37-, and 36-kDa subunits) are required for DNA-dependent ATPase activity in vitro.
2201	PCNA-RFC2-5 complex	P12004	P35250	P40938	P35249	P40937	MI:0007- anti tag coimmunoprecipitation
2202	CHL12-RFC2-5 complex	Q8WVB6	P35250	P40938	P35249	P40937	MI:0007- anti tag coimmunoprecipitation
2203	BRD4-RFC complex	O60885	P35251	P35250	P40938	P35249	P40937	MI:0007- anti tag coimmunoprecipitation	BRD4 regulates cell cycle progression from G1 to S phase by interacting with RFC1.
2204	MCM8-ORC2-CDC6 complex	Q99741	Q9UJA3	Q13416	MI:0019- coimmunoprecipitation	Down-regulation of MCM8 impairs the G1-to-S transition.
2205	ORC5-ORC1 complex	Q13415	O43913	MI:0006- anti bait coimmunoprecipitation
2210	BRCA1-IRIS-pre-replication complex	Q5YLB2	Q99741	O75496	Q13415	MI:0006- anti bait coimmunoprecipitation | MI:0402- chromatin immunoprecipitation assays	BRCA1-IRIS is a BRCA1 gene product encoded by an uninterrupted open reading frame that extends from codon 1 of the known BRCA1 open reading frame to a termination point 34 triplets into intron 11. BRCA1-IRIS localizes to the nucleus and fails to interact with BARD1.
2211	BARD1-BRCA1-CSTF complex	Q99728	P38398	Q05048	P33240	Q12996	MI:0006- anti bait coimmunoprecipitation	Interaction of BARD1 with CstF inhibits RNA polyadenylation and ensures that at DNA damage sites nascent RNAs are not erroneously polyadenylated.	BRCA1 is involved in breast cancer.
2213	BRCA1-BARD1-POLR2A complex	Q99728	P38398	P24928	MI:0019- coimmunoprecipitation	BRCA1 and BARD1 heterodimer ubiquitinates a hyperphosphorylated form of POLR2A.	BRCA1 is involved in breast cancer.
2214	LMO4-BRCA1-CTIP-LDB1 complex	P38398	Q86U70	P61968	Q99708	MI:0006- anti bait coimmunoprecipitation		BRCA1 is involved in breast cancer.
2215	BRCA1-LMO4-CTIP complex	P38398	P61968	Q99708	MI:0007- anti tag coimmunoprecipitation	LMO4 functions as a repressor of BRCA1 activity in breast tissue.	BRCA1 is involved in breast cancer.
2217	MDC1-MRN-ATM-FANCD2 complex	Q13315	Q9BXW9	Q14676	P49959	O60934	Q92878	MI:0006- anti bait coimmunoprecipitation	Prior exposure of cells to irradiation appears to reduce the interaction of MDC1 with ATM and FANCD2.
2218	MDC1-MRE11-RAD50-NBS1 complex	Q14676	P49959	O60934	Q92878	MI:0019- coimmunoprecipitation | MI:0096- pull down	In response to ionizing radiation, MDC1 is hyperphosphorylated and rapidly relocalizes to nuclear foci that also contain the MRE11 complex. MDC1-mediated focus formation by the MRE11 complex at sites of DNA damage is crucial for the efficient activation of the intra-S-phase checkpoint.
2219	TERF1 homodimer complex	P54274	MI:0413- electrophoretic mobility shift assay	TERF1 is shown to be important in regulating telomere length. It may connect mitotic control to the telomere regulatory machinery.
2220	RAD52-ERCC4-ERCC1 complex	P07992	Q92889	P43351	MI:0004- affinity chromatography technologies | MI:0006- anti bait coimmunoprecipitation	Rad52-XPF-ERCC1 complex processes recombination intermediates generated during the repair of DNA double strand breaks.	ERCC4 is involved in xeroderma pigmentosum group F.
2222	BLM complex II	P54132	Q9H9A7	P27694	P15927	P35244	Q13472	MI:0006- anti bait coimmunoprecipitation	BLAP75 is an integral component of BLM complexes and is essential for their stability.
2223	BLM-TOP3A complex	P54132	Q13472	MI:0006- anti bait coimmunoprecipitation		BLM is involved in Bloom syndrome (BS).
2224	MSH2/6-BLM-p53-RAD51 complex	P54132	P43246	P52701	Q06609	P04637	MI:0006- anti bait coimmunoprecipitation	MSH2/6 protein complex stimulates the ability of the Bloom's syndrome gene product, BLM, to process Holliday junctions in vitro, an activity that could also be regulated by p53. MSH6 colocalizes with BLM and p53 in hydroxyurea-induced RAD51 nuclear foci.	BLM is involved in Bloom's syndrome.
2226	MutS-alpha-PK-zeta complex	P43246	P52701	Q05513	MI:0006- anti bait coimmunoprecipitation	PKC zeta protects MutS-alpha protein complex from degradation. PKC zeta interacts with hMSH2 and hMSH6 proteins and phosphorylates both.
2228	BLM-RAD51L3-XRCC2 complex	P54132	O75771	O43543	MI:0006- anti bait coimmunoprecipitation	Interaction between BLM and RAD51L3 is mediated through the N-terminal domain of BLM. RAD51L3-XRCC2 complex stimulates ability of BLM to disrupt Holliday junction structures.	BLM is involved in Bloom's syndrome (BS).
2231	PCNA homotrimer complex	P12004	MI:0071- molecular sieving | MI:0029- cosedimentation through density gradients | MI:0006- anti bait coimmunoprecipitation	PCNA exists mainly as homotrimer whose expression increases in the late G1- to S-phase of cell cycle.	PCNA is a target for autoimmunity in systemic lupus erythematosus.
2233	Replication-coupled CAF-1-MBD1-ETDB1 complex	Q13111	Q9UIS9	Q15047	MI:0006- anti bait coimmunoprecipitation | MI:0018- two hybrid	Formation of CAF-1-MBD1-SETDB1 complex occurs during S phase of cell cycle. This complex facilitates methylation of H3-K9 during replication-coupled chromatin assembly.
2234	Chromatin assembly complex (CAF-1 complex)	Q13111	Q13112	Q09028	MI:0029- cosedimentation through density gradients	Caf-1 complex assembles nucleosomes in a replication-dependent manner.
2235	ASF1-interacting protein complex	Q9Y294	Q9NVP2	Q13111	Q13112	P54198	P68431	MI:0019- coimmunoprecipitation	Asf1 provides the cells with a buffering system for histone excess generated in response to stalled replication and explains how mammalian cells maintain a critical active" histone pool available for deposition during recovery from replication stresses."
2236	ASF1-histone containing complex	Q9Y294	Q9NVP2	Q13112	O96017	P68431	P49321	P50502	MI:0071- molecular sieving	Asf1 provides the cells with a buffering system for histone excess generated in response to stalled replication and explains how mammalian cells maintain a critical active" histone pool available for deposition during recovery from replication stresses."
2237	SP1-MCAF2 complex	Q5U623	P08047	MI:0019- coimmunoprecipitation	MCAF2 also binds to SETDB1, but more efficiently to SP1.
2238	MBD1-MCAF1-SETDB1 complex	Q6VMQ6	Q9UIS9	Q15047	MI:0019- coimmunoprecipitation	MCAF1 enhances transcriptional repression by MBD1 together with SETDB1.
2241	HD-RAB8A-OPTN complex	P42858	Q96CV9	P61006	MI:0004- affinity chromatography technologies | MI:0018- two hybrid	This complex probably involved in membrane trafficking and cellular morphogenesis.
2242	TGM2-HD-CALM1 complex	P62158	P42858	P21980	MI:0019- coimmunoprecipitation	Inhibiting the interaction of calmodulin with transglutaminase and huntingtin protein could decrease cross-linking and diminish huntingtin aggregate formation in the HD brain.
2243	TGM2-HD complex	P42858	P21980	MI:0019- coimmunoprecipitation
2254	CTGF/Hcs24-actin complex	P29279	(P60709	P63261)	MI:0019- coimmunoprecipitation | MI:0004- affinity chromatography technologies	The authors suggest that binding of CTGF/Hcs24 to actin in chondrocytes may play some important roles in the regulation of cytoskeletal organization and of the cell cycle.
2255	Cofilin-actin-CAP1 complex	P60709	Q01518	P23528	MI:0096- pull down	As well as full-length CAP1, both CAP1-NT and CAP1-CT enhanced cofilin-induced acceleration of F-actin turnover, whereas their effect was only marginally visible in the absence of cofilin. Localization experiments in fibroblasts demonstrated that CAP1-NT is primarily responsible for accumulating CAP1 with cofilin and actin in dynamic peripheral regions of spreading cells.
2256	RIAM-Rap1-GTP complex	Q7Z5R6	P62834	MI:0019- coimmunoprecipitation | MI:0096- pull down	RIAM preferentially interacted with Rap1-GTP compared to Ras-GTP. The results indicate that RIAM is required for localization of Rap1-GTP at the plasma membrane.
2258	VILIP-1-AChR-alpha-4-AChR-beta-2 complex	P43681	P17787	P62760	MI:0096- pull down	The results suggest a rule for VILIP-1 as an AChR-associated protein that modulates the surface expression levels and functional properties of alpha 4beta 2 AChRs in response to changes in the intracellular levels of calcium.
2266	PPP3CA-PPP3CA-RCAN1 complex	Q08209	P16298	P53805	MI:0019- coimmunoprecipitation
2272	PICK1-GRIP1-GLUR2 complex	P42262	Q9Y3R0	Q9NRD5	MI:0096- pull down	Complex analysed both in vitro and in vivo. This triple complex may function in the presentation of PKC-PICK1 complexes to the ABP/GRIP-GluR2 complex.
2294	ABI1-WASF2 complex	Q8IZP0	Q9Y6W5	MI:0019- coimmunoprecipitation
2297	ABI1-WASL complex	Q8IZP0	O00401	MI:0004- affinity chromatography technologies		Neural Wiskott-Aldrich syndrome
2300	Profilin 2 complex	P60709	Q7L576	Q05193	P11142	Q9Y2A7	P35080	O75116	P17600	Q92777	MI:0019- coimmunoprecipitation
2307	AP3D1-AP3S2 complex	O14617	P59780	MI:0004- affinity chromatography technologies
2308	AP3D1-AP3S1 complex	O14617	Q92572	MI:0018- two hybrid | MI:0004- affinity chromatography technologies
2318	ITGA6-ITGB4-Laminin10/12 complex	P23229	P16144	O15230	P07942	P11047	MI:0004- affinity chromatography technologies
2319	ITGA6-ITGB4-Laminin10/12 complex	P23229	P16144	O15230	P55268	P11047	MI:0004- affinity chromatography technologies
2320	ITGA6-ITGB4-CD151 complex	P48509	P23229	P16144	MI:0019- coimmunoprecipitation	The recruitment of Cd151 into hemidesmosomes is regulated by the integrin alpha6beta4.
2321	ITGA6-ITGB4-FYN complex	P06241	P23229	P16144	MI:0019- coimmunoprecipitation	EGF-R with ITGA6-ITGB4 and, through the tyrosine kinase Fyn, induces phosphorylation of the beta4 tail (ITGB4) and disruption of hemidesmosomes.
2322	ITGA6-ITGB4-LAMA5 complex	P23229	P16144	O15230	MI:0019- coimmunoprecipitation
2323	ITGA6-ITGB4 complex	P23229	P16144	MI:0019- coimmunoprecipitation | MI:0030- cross-linking studies
2342	ITGAV-ITGB8-MMP14-TGFB1 complex	P06756	P26012	P50281	P01137	MI:0004- affinity chromatography technologies | MI:0019- coimmunoprecipitation	SLC binds to alphav-beta8, an integrin expressed by normal epithelial and neuronal cells in vivo. This binding results in the membrane type 1 (MT1)-MMP-dependent release of active TGF-beta, which leads to autocrine and paracrine effects on cell growth and matrix production.
2343	ITGAV-ITGB5-PLAUR complex	P06756	P18084	Q03405	MI:0019- coimmunoprecipitation	uPAR association with alpha(v)beta5 leads to a functional interaction of these receptors and suggests that uPAR directs cytoskeletal rearrangements and cell migration by altering alpha(v)beta5 signaling specificity.
2345	ITGAV-ITGB5-ICAM4 complex	Q14773	P06756	P18084	MI:0401- biochemical
2346	ITGAV-ITGB5-ADAM9 complex	Q13443	P06756	P18084	MI:0054- fluorescence-activated cell sorting	MDC-9 interacts with alpha(v)beta(5) in an RGD-independent manner.
2347	ITGAV-ITGB5-SPP1 complex	P06756	P18084	P10451	MI:0110- text mining
2348	ITGAV-ITGB5-CYR61 complex	O00622	P06756	P18084	MI:0004- affinity chromatography technologies	CYR61-dependent chemotaxis is mediated through integrin alpha(v)beta5.
2350	ITGAV-ITGB5 complex	P06756	P18084	MI:0004- affinity chromatography technologies
2351	ITGB6-FYN-FN1 complex	P02751	P06241	P18564	MI:0019- coimmunoprecipitation	Integrin beta6 signaling activates Fyn and thus promotes oral cancer progression.
2352	ITGAV-ITGB6-SPP1 complex	P06756	P18564	P10451	MI:0004- affinity chromatography technologies
2353	ITGAV-ITGB6-TGFB3 complex	P06756	P18564	P10600	MI:0004- affinity chromatography technologies
2354	ITGAV-ITGB6 complex	P06756	P18564	MI:0019- coimmunoprecipitation	Cells expressing alpha(v)beta6 attach, but less avidly, do not spread, and completely fail to proliferate.
2355	ITGAV-ITGB3-CD47-FCER2 complex	Q08722	P06734	P06756	P05106	MI:0004- affinity chromatography technologies | MI:0019- coimmunoprecipitation	Alpha(v)beta3-CD47 mediates proinflammatory cytokine synthesis via interaction with CD23.
2356	ITGB3-ITGAV-CD47 complex	Q08722	P06756	P05106	MI:0019- coimmunoprecipitation	CD47 interactions with alpha(v)beta3 were found to promote both integrin activation induced by RGD peptide, and alpha(v)beta3 avidity in binding immobilized substrates by enhancing integrin clustering (PMID:14966135).
2358	ITGAV-ITGB3-SPP1 complex	P06756	P05106	P10451	MI:0004- affinity chromatography technologies | MI:0019- coimmunoprecipitation | MI:0030- cross-linking studies	The interaction of OPN with alpha(v)beta3 integrin, expressed on CASMCs (coronary artery smooth muscle cells), causes migration, extracellular matrix invasion, and proliferation.
2359	ITGAV-ITGB3-ADAM15 complex	Q13444	P06756	P05106	MI:0004- affinity chromatography technologies	ADAM15/alpha(v)beta3 interactions may be important in the adhesion of tumour cells to endothelium (PMID:9914169).
2362	ITAGV-ITGB3-F11R complex	Q9Y624	P06756	P05106	MI:0019- coimmunoprecipitation	JAM-1/A and alpha(v)beta3 form a complex in the absence of bFGF.
2363	ITGAV-ITGB3-PXN-PTK2b complex	P06756	P05106	Q14289	P49023	MI:0004- affinity chromatography technologies | MI:0019- coimmunoprecipitation	This complex could play key role in the regulation of cell adhesion-triggered cytoskeletal organization and signal transduction in podosome-containing cells derived from monocytic lineage.
2364	ITGAV-ITGB3-ADAM23 complex	O75077	P06756	P05106	MI:0004- affinity chromatography technologies	ADAM 23, through its disintegrin-like domain, may function as an adhesion molecule involved in alpha(v)beta3-mediated cell interactions occurring in normal and pathological processes, including progression of malignant tumors from neural origin.
2365	ITGAV-ITGB3-COL4A3 complex	Q01955	P06756	P05106	MI:0004- affinity chromatography technologies	Tumstatin binding to alpha(v)beta3 integrin leads to the inhibition of Cap-dependent translation (protein synthesis) mediated by focal adhesion kinase/phosphatidylinositol 3-kinase/Akt/mTOR/4E-BP1 pathway.
2366	ITGAV-ITGB3-PPAP2b complex	P06756	P05106	O14495	MI:0004- affinity chromatography technologies
2369	ITGAV-ITGB3-EGFR complex	P00533	P06756	P05106	MI:0019- coimmunoprecipitation	The coordination between EGFR and alpha(v)beta3 is essential for the early events of HCMV infection, including viral entry.
2370	ITGA2b-ITGB3-CD9 complex	P21926	P08514	P05106	MI:0019- coimmunoprecipitation	CD9 is part of a protein complex that co-precipitates with aIIb3 under native conditions and provides evidence of CD9 and aIIbb3 associating in resting, inactive platelets (PMID:9355765).
2373	ITGAV-ITGB3-SPP1 complex	P06756	P05106	P10451	MI:0019- coimmunoprecipitation
2374	ITGAV-ITGB3-LAMA4 complex	P06756	P05106	Q16363	MI:0004- affinity chromatography technologies	The alpha4 laminin subunit mediates endothelial cell-adhesion through alpha(v)beta3 integrin and that the key site is G1121-1139.	The G1121-1139 peptide promotes angiogenesis in vivo.
2375	FN1-TGM2 complex	P02751	P21980	MI:0030- cross-linking studies	Overexpression of tTG increases the amount of Fn on the cell surface, enhances adhesion and spreading of fibronectin.
2376	ITGA2B-ITGB3-FN1-TGM2 complex	P02751	P08514	P05106	P21980	MI:0019- coimmunoprecipitation	The tissue transglutaminase mediates the interaction of integrins with fibronectin, thereby acting as an integrin-associated coreceptor to promote cell adhesion and spreading.
2377	ITGA2b-ITGB3-CD47-SRC complex	Q08722	P08514	P05106	P12931	MI:0004- affinity chromatography technologies | MI:0019- coimmunoprecipitation	At least five members of the Src-type kinase family are expressed in megakaryocytes and platelets (PMID:7545532) but only c-Src could be detected in the alpha IIb-beta 3-IAP complex.
2378	ITGA2b-ITGB3-TLN1 complex	P08514	P05106	Q9Y490	MI:0004- affinity chromatography technologies	The purified talin binds to the cytoplasmic sequences of both alpha and beta subunits of this integrin. The regulated binding of talin to integrin beta tails is a final common element of cellular signaling cascades that control integrin activation (PMID:14526080).	Disrupting the beta3 integrin-talin interaction blocks {alpha}IIb-beta3 activation and has a dramatic antithrombotic effect (PMID:17627302).
2379	ITGA2B-ITGB3-CIB1 complex	Q99828	P08514	P05106	MI:0411	enzyme-linked immunosorbent assay | MI:0018- two hybrid	CIB does not regulate alpha-IIb-beta3 inside-out signaling, but rather is involved in an alpha-IIb-beta3 post-receptor occupancy event.
2381	ITGA2B-ITGB3 complex	P08514	P05106	MI:0004- affinity chromatography technologies
2382	ITGA2B-ITGB3-F11R complex	Q9Y624	P08514	P05106	MI:0004- affinity chromatography technologies
2383	ITGA5-ITGB1-FN1-TGM2 complex	P02751	P08648	P05556	P21980	MI:0019- coimmunoprecipitation	The tissue transglutaminase mediates the interaction of integrins with fibronectin, thereby acting as an integrin-associated coreceptor to promote cell adhesion and spreading.
2384	ITGA5-ITGB1-ADAM15 complex	Q13444	P08648	P05556	MI:0004- affinity chromatography technologies
2385	ITGA5-ITGB4 complex	P08648	P05556	MI:0019- coimmunoprecipitation
2390	CD98-LAT2-ITGB1 complex	P05556	Q9UHI5	(P08195	Q01650)	MI:0019- coimmunoprecipitation	The specific molecular ratio between the heterodimer CD98/LAT-2 and beta 1 integrin may be required for the polarity of epithelial cells.
2395	ITGA7-ITGB1-CD151 complex	P48509	Q13683	P05556	MI:0019- coimmunoprecipitation	The expression of alpha7-beta1 in K562 cells results in increased levels of CD151 at its surface.
2396	ITGA7-ITGB1-CD9 complex	P21926	Q13683	P05556	MI:0019- coimmunoprecipitation
2397	ITGA7-ITGB1-ITGB1BP3 complex	Q13683	P05556	Q9NPI5	MI:0019- coimmunoprecipitation
2398	ITGA3-ITGB1-BSG complex	P35613	P26006	P05556	MI:0019- coimmunoprecipitation	The physical association between EMMPRIN and alpha3-beta1 may play a role in adhesion-induced matrix metalloproteinase production.
2399	ITGA3-ITGB1-CD63 complex	P08962	P26006	P05556	MI:0019- coimmunoprecipitation
2400	ITGA3-ITGB1-CD151 complex	P48509	P26006	P05556	MI:0019- coimmunoprecipitation	CD151 is colocalized with alpha3-beta1 in pre-hemidesmosomal structures together with laminin-5.
2401	ITGA3-ITGB1-THBS1 complex	P26006	P05556	P07996	MI:0004- affinity chromatography technologies
2406	ITGA3-ITGB1 complex	P26006	P05556	MI:0019- coimmunoprecipitation
2411	ITGA6-ITGB1-CD151 complex	P48509	P23229	P05556	MI:0019- coimmunoprecipitation	The YXXphi motif-mediated internalization of CD151 promotes integrin-dependent cell migration by modulating the endocytosis and/or vesicular trafficking of its associated integrins (PMID:17716972).
2413	ITGA6-ITGB1 complex	P23229	P05556	MI:0004- affinity chromatography technologies
2416	ITGB1-RAP1A-PKD1 complex	P05556	P98161	P62834	MI:0019- coimmunoprecipitation
2417	ITGA4-ITGB1-EMILIN1 complex	Q9Y6C2	P13612	P05556	MI:0004- affinity chromatography technologies
2418	ITGA4-ITGB1 complex	P13612	P05556	MI:0019- coimmunoprecipitation
2419	ITGA4-ITGB1-CD81 complex	P60033	P13612	P05556	MI:0019- coimmunoprecipitation
2420	ITGA4-ITGB1-CD53 complex	P19397	P13612	P05556	MI:0019- coimmunoprecipitation
2421	ITGA4-ITGB1-VCAM1 complex	P13612	P05556	P19320	MI:0004- affinMI:0030- cross-linking studies
2422	ITGA4-ITGB1-JAM2 complex	P13612	P05556	P57087	MI:0004- affinity chromatography technologies
2423	ITGA4-ITGB1-CD47 complex	Q08722	P13612	P05556	MI:0019- coimmunoprecipitation
2424	ITGA4-ITGB1-CD63 complex	P08962	P13612	P05556	MI:0019- coimmunoprecipitation
2426	ITGA4-ITGB1-THBS1 complex	P13612	P05556	P07996	MI:0004- affinity chromatography technologies
2428	ITGA4-ITGB1-THBS2 complex	P13612	P05556	P35442	MI:0004- affinity chromatography technologies
2429	ITGA2-ITGB1-CD47 complex	Q08722	P17301	P05556	MI:0019- coimmunoprecipitation	Integrin-associated protein (IAP/CD47) augments the function of alpha2-beta1 integrin in smooth muscle cells (SMC), resulting in enhanced chemotaxis toward soluble collagen.
2430	ITGA2-ITGB1-CHAD complex	O15335	P17301	P05556	MI:0004- affinity chromatography technologies | MI:0019- coimmunoprecipitation
2431	ITGA2-ITGB1-COL6A3 complex	P12111	P17301	P05556	MI:0004- affinity chromatography technologies
2432	ITGA2-ITGB1 complex	P17301	P05556	MI:0019- coimmunoprecipitation
2434	ITGA1-ITGB1-COL6A3 complex	P12111	P56199	P05556	MI:0004- affinity chromatography technologies
2435	ITGA1-ITGB1-PTPN2 complex	P56199	P05556	P17706	MI:0019- coimmunoprecipitation	The cytoplasmic tail of alpha(1) integrin selectively interacts with a ubiquitously expressed TCPTP and activates it after cell adhesion to collagen.
2436	ITGAV-ITGB1 complex	P06756	P05556	MI:0004- affinity chromatography technologies | MI:0019- coimmunoprecipitation	The cell surface expression level of alphaV-beta1 is dependent on the number of alphaV subunits available after the formation of other alphaV-containing heterodimers (PMID:11997396).
2437	ITGA6-ITGB1-CYR61 complex	O00622	P23229	P05556	MI:0004- affinity chromatography technologies	The T1 sequence in CCN1 is a novel binding motif for integrin alpha6-beta1.
2439	ITGA8-ITGB1 complex	P53708	P05556	MI:0004- affinity chromatography technologies	This integrin is receptor for tenascin, fibronectin, and vitronectin.
2440	ITGA9-ITGB1-ADAM9 complex	Q13443	Q13797	P05556	MI:0004- affinity chromatography technologies	Alpha9-eta1-ADAM interactions may have a broad significance in many biological and pathological processes such as fertilization, development, and tissue remodeling.
2442	ITGA9-ITGB1-VCAM1 complex	Q13797	P05556	P19320	MI:0004- affinity chromatography technologies
2443	ITGA9-ITGB1-TNC complex	Q13797	P05556	P24821	MI:0004- affinity chromatography technologies
2444	ITGB1-ITGA9 complex	Q13797	P05556	MI:0019- coimmunoprecipitation	Cells expressing alpha9-beta1 attach and spread equally well, and also proliferate, but significantly less than do cells expressing alpha(v)beta3.
2445	ITGA9-ITGB1-ADAM15 complex	Q13444	Q13797	P05556	MI:0004- affinity chromatography technologies	Alpha9-beta 1-ADAM interactions may have a broad significance in many biological and pathological processes such as fertilization, development, and tissue remodeling.
2446	ITGA9-ITGB1-FIGF complex	O43915	Q13797	P05556	MI:0004- affinity chromatography technologies	Alpha9-beta1 directly binds to VEGF-C and -D and contributes to lymphangiogenesis.
2447	ITGA9-ITGB1-ADAM12 complex	O43184	Q13797	P05556	MI:0004- affinity chromatography technologies
2453	Multiprotein complex (monoubiquitination)	Q13191	P00533	Q96B97	Q5U5U6	MI:0019- coimmunoprecipitation	The authors show that the adaptor protein CIN85 and its homologue CMS are monoubiquitinated by Cbl/Cbl-b after epidermal growth factor (EGF) stimulation. CIN85 has a dual role in controlling EGFR down-regulation, because it both promotes receptor internalization and participates in endosomal sorting and subsequent degradation of activated receptors.
2454	CIN85-CBL-SH3GL2-EGFR complex	EGF stimulated	P22681	P00533	Q3V639	Q96B97	MI:0019- coimmunoprecipitation	Cbl rapidly recruits CIN85 and endophilins to form a complex with activated EGF receptors, thus controlling receptor internalization.
2455	CIN85-SH3GL2 complex	Q99962	Q96B97	MI:0096- pull down
2456	MET-CIN85-SH3GL3-CBL complex	HGF stimulated	P22681	P08581	Q99963	Q96B97	MI:0006- anti bait coimmunoprecipitation	The authors propose the following model: upon ligand activation, HGF receptor becomes tyrosine phosphorylated, binds and phosphorylates Cbl, which in turn targets the receptor to clathrin-coated pits by recruiting the CIN85–endophilin complex.
2457	CIN85-SH3GL3 complex	Q99963	Q96B97	MI:0019- coimmunoprecipitation | MI:0096- pull down | MI:0018- two hybrid
5714	eNOS-CAV1 complex	Q03135	P29474	MI:0006- anti bait coimmunoprecipitation
2462	Caveolin-1 homodimer complex	Q03135	MI:0030- cross-linking studies
2470	p130Cas-ER-alpha-cSrc-kinase- PI3-kinase p85-subunit complex	P56945	P03372	P27986	P12931	MI:0006- anti bait coimmunoprecipitation	The authors suggest that estradiol triggers association of ER-alpha, c-Src, the p85 subunit of PI 3-kinase (PI3K) and p130Cas in a macromolecular complex and activates the c-Src kinase leading to p130Cas-dependent Erk1/2 phosphorylation.
2471	SRC-PRKCD-CDCP1 complex	Q9H5V8	Q05655	P12931	MI:0019- coimmunoprecipitation
2476	CRKL-PDGFRA-CRK-RAPGEF1 complex	P46108	P46109	P16234	Q13905	MI:0019- coimmunoprecipitation
2480	CIN85 complex (CIN85	CRK	BCAR1	CBL	PIK3R1	GRB2	SOS1)	P56945	P22681	P46108	P62993	P27986	Q96B97	Q07889	MI:0019- coimmunoprecipitation	The authors propose that CIN85 acts as a mediator to couple the c-Cbl signaling pathway with other pathways through its multiple protein complexes, thereby leading to their interplay.
2486	GIPC1-LHCGR complex	O14908	P22888	MI:0019- coimmunoprecipitation | MI:0096- pull down | MI:0018- two hybrid	This protein is involved in the post-endocytotic trafficking of the internalized hCG and in maintaining the levels of cell surface hLHR during endocytosis of the bound hormone.
2487	GIPC1-NTRK1-RGS19 complex	O14908	P04629	P49795	MI:0019- coimmunoprecipitation	GIPC forms a complex with GAIP and the TrkA receptor and colocalizes with phosphoryated TrkA in retrograde transport vesicles.
2489	NCR3-CD247 complex	P20963	O14931	MI:0019- coimmunoprecipitation	NKp30, similar to other NK triggering receptors including CD16 (34) (35) and NKp46 (23), can transduce activating signals via association with the ITAM-containing CD3{zeta} polypeptides (PMID: 10562324).
5709	ArgBP2a-CBL-PTK2B complex	O94875	P22681	Q14289	MI:0019- coimmunoprecipitation
2510	ZAP70-CRKL-WIPF1-WAS complex	P46109	P42768	O43516	P43403	MI:0019- coimmunoprecipitation
2511	CRKL-WIPF1-WAS complex	P46109	P42768	O43516	MI:0019- coimmunoprecipitation
2513	N-WASp homomer	O00401	MI:0031- protein cross-linking with a bifunctional reagent	N-WASp undergoes self-association upon increasing concentration and the monomeric form activates actin polymerization and is favored by Grb2 binding.
5720	CIN85-CBL complex	P22681	Q96B97	MI:0007- anti tag coimmunoprecipitation
2528	ERBB2-MEMO-SHC complex	P04626	Q9Y316	P29353	MI:0019- coimmunoprecipitation	The results suggest that the Shc adaptor protein mediates binding of Memo to the phospho-YD (Tyr 1227) residue of ErbB2.
2529	LAT-PLC-gamma-1-p85-GRB2-CBL-VAV-SLP-76 signaling complex	C305 activated	P22681	P62993	O43561	Q13094	P27986	P19174	P15498	MI:0019- coimmunoprecipitation	The authors show that upon tyrosine phosphorylation, LAT binds Grb2, PLC-gamma1, the p85 subunit of PI3K, and other critical signaling molecules. They provide evidence that LAT plays an important role in linking the TCR to cellular activation.
2534	Cbl-SLP-76-Grb2 complex	Fc receptor gamma-R1 stimulated	P22681	P62993	Q13094	MI:0019- coimmunoprecipitation	The authors demonstrate that the kinetics of SLP-76 phosphorylation parallels the kinetics of Cbl phosphorylation, suggesting a link between these two adapter proteins in the Fc gamma RI-signaling cascade.
2535	SLP-76-Cbl-Grb2-Shc complex	Fc receptor gamma-R1 stimulated	P22681	P62993	Q13094	P29353	MI:0019- coimmunoprecipitation	The authors propose that the association of Grb2 and Shc with SLP-76 and Cbl may serve as a repository for Grb2 and Shc, regulating their association with Sos and subsequent activation of Ras.
2536	PLC-gamma-2-SLP-76-Lyn-Grb2 complex	P62993	Q13094	P07948	P16885	MI:0096- pull down	Analyses done with different GST-PLC-gamma-2 fusion proteins from resting and CRP (collagen-related peptide) stimulated platelets.
2537	PKC-alpha-PLD1-PLC-gamma-2 signaling complex	lacritin stimulated	P16885	Q13393	P17252	MI:0006- anti bait coimmunoprecipitation	Lacritin is described as mitogenic for a small subset of epithelial cell lines derived mainly from the nongermative epithelia that normally contact lacritin during its outward glandular flow. The authors propose that lacritin signaling stimulates the formation of a transient perinuclear Golgi complex of PKC-alpha, PLD1, and PLC-gamma-2. This activates PLD1 of the mTOR pathway. Some PLC-gamma-2 ac…
2540	BCR-ABL (p210 fusion protein)-GRB2 complex	A1Z199	P62993	MI:0006- anti bait coimmunoprecipitation | MI:0096- pull down	It was shown that Grb2 binds to the Tyr177 autophosphorylation site on Bcr-Abl.	Chimeric bcr-abl oncogene is involved in Philadelphia chromosome positive (Ph+) chronic myelogenous leukemia (CML) and acute lymphoblastic leukemia (Ph+ ALL).
2541	HGF-Met complex	P14210	P08581	MI:0411- enzyme linked immunosorbent assay	HGF interacts with the extracellular domain of Met, resulting in the activation of Met and subsequent downstream functions. The authors demonstrate that that copper(II) inhibits HGF/Met interaction.
2542	EGFR-CBL-GRB2 complex	P22681	P00533	P62993	MI:0055- fluorescent resonance energy transfer	The energy transfer analysis results prompted the authors to support the previously proposed model that although Cbl is capable of direct binding to EGFR, it preferentially binds receptors indirectly through Grb2.
2547	PLC-gamma-1-SLP-76-SOS1-LAT complex	O43561	Q13094	P19174	Q07889	MI:0019- coimmunoprecipitation	In a supplementary figure the authors show that PLC-gamma-1, SLP-76 and Sos1 are effectively recruited to LAT in the absence of Dyn2. The results show further that when Dyn2 was present, several tyrosine-phosphorylated proteins coimmunoprecipitated with Lat, including SLP76, PLC-gamma1 and several other unidentified proteins. PLC-gamma-1 total tyrosine phosphorylation was diminished in the absenc…
2551	PDGFRA-PLC-gamma-1-PI3K-SHP-2 complex	PDGF stimulated	P16234	P27986	P19174	Q06124	MI:0019- coimmunoprecipitation	Mutational analysis shows that Y720 of PDGFRA is required for binding of SHP-2 to the PDGFRA but not for the association of PLCg, the p85 subunit of PI3K, or Src. The data strongly suggest that SHP-2 must bind to the PDGFRA to be efficiently tyrosine phosphorylated.
2559	p56(LCK)-CAML complex	P49069	P06239	MI:0019- coimmunoprecipitation	The results of the authors suggest that CAML interacts with p56Lck to regulate its subcellular localization and timely activation of the kinase in response to TCR induction. They propose that CAML functions to maintain the proper storage of p56Lck to prevent excessive activation and to ensure carefully measured release of the kinase in response to TCR stimulation, thereby facilitating productive …
2563	FGFR2-c-Cbl-Lyn-Fyn complex	P22681	P21802	P06241	P07948	MI:0019- coimmunoprecipitation	The results indicate that FGFR2 interacts with Lyn and Fyn and with c-Cbl, which can then mediate proteasome degradation of these three molecules in osteoblasts. The authors propose a mechanism by which constitutive FGFR2 activation in osteoblasts induces c-Cbl-dependent recruitment of FGFR2, Lyn, and Fyn, leading to their proteasome degradation, decreased kinase activity, and hence increased ost…
2564	p21(ras)GAP-Fyn-Lyn-Yes complex	thrombin stimulated	P06241	P07948	P20936	P07947	MI:0019- coimmunoprecipitation	The authors showed that Fyn, Lyn, and Yes are associated with GAP in thrombin-stimulated platelets. They could not distinguish whether this complex is preformed in resting platelets or whether the kinases associate with GAP following activation with thrombin.
2565	CD20-LCK-LYN-FYN-p75/80 complex	(Raji human B cell line)	P06241	P06239	P07948	P11836	MI:0019- coimmunoprecipitation	Lyn accounted for most of the PTK activity in the CD20 complex.
2572	RAB5-EEA1 complex	Q15075	P20339	MI:0055- fluorescent resonance energy transfer
2573	Class C VPS/HOPS complex	Q15075	P20339	Q9H270	Q9H269	Q9P253	Q96JC1	MI:0004- affinity chromatography technologies	The class C VPS/HOPS complex, an established GEF for Rab7, interacts with Rab5 and is required for Rab5-to-Rab7 conversion.
2574	CD19-Vav-PI 3-kinase (p85 subunit) complex	P15391	P27986	P15498	MI:0019- coimmunoprecipitation	The authors show that cross-linking of CD19 on surface Ig-negative B cell precursors and surface Ig-positive immature B cells results in the rapid tyrosine phosphorylation of Vav and a concomitant physical association of Vav with CD19 and PI 3-kinase.
2577	Sam68-p85 P13K-IRS-1-IR signaling complex	P06213	P35568	Q07666	P27986	MI:0019- coimmunoprecipitation	The authors found that Sam68 is tyrosine phosphorylated and associates with p85 PI3K after insulin stimulation in a complex that also contains IRS-1 and the IR itself. Further they demonstrated that Sam68 relocalizes after insulin stimulation from the nucleus to the cytoplasm. Regarding the association of Sam68 with p120GAP it is concluded that Sam68 is linking p120GAP to P13K signaling pathway.
2578	Sam68-p120GAP complex	Q07666	P20936	MI:0019- coimmunoprecipitation	The authors suggest that Sam68 is associated with p120GAP after insulin stimulation and in this way it links GAP to the PI3K pathway. Further they demonstrated that Sam68 relocalizes after insulin stimulation from the nucleus to the cytoplasm.
2579	Chromosomal passenger complex CPC (INCENP	BIRC5	AURKB)	Q96GD4	O15392	Q9NQS7	MI:0096- pull down | MI:0416- fluorescence microscopy	All three proteins showed very similar changes in cell cycle progression, low in G1/S, increased during G2 and M. The studies revealed an evolutionarily conserved mechanism for Aurora B activation by INCENP binding and phosphorylation.
2580	Survivin homodimer complex	O15392	MI:0114- x-ray crystallography	Survivin temporally and spatially localizes to microtubule organizing centers (MTOC) during mitosis (PMID:9859993).
2581	RasGAP-AURKA/AURKB-survivin complex	O15392	P20936	(O14965	Q96GD4)	MI:0019- coimmunoprecipitation | MI:0096- pull down	The authors define this ternary complex by several protein-protein interactions. RasGAP binds to the kinase domain of Aurora and this interaction inhibits the kinase activity of AURKA and AURKB.
2582	Chromosomal passenger complex CPC (CDCA8	AURKB	BIRC5)	Q96GD4	O15392	Q53HL2	MI:0006- anti bait coimmunoprecipitation	The authors propose that Dasra B may act to regulate the stability of Survivin, which, together with Incenp, serves to target Aurora B to chromosomal arms and centromeres.
2589	PGC-1-SRp40-SRp55-SRp75 complex	Q9UBK2	Q08170	Q13243	Q13247	MI:0007- anti tag coimmunoprecipitation	PGC-1 is part of both the preinitiation and elongation Pol II complexes, and association with the elongation form of Pol II depends on the C-terminal domain of PGC-1.
2590	FOXO1-FHL2-SIRT1 complex	Q14192	Q12778	Q96EB6	MI:0019- coimmunoprecipitation	The authors came to the following results: 1. FHL2 colocalizes and interacts with FOXO1 in prostate cancer cells. 2. FHL2 inhibits the activation of an IRS-driven reporter gene by FOXO1 in the presence but not in the absence of SIRT1 activity. 3. SIRT1 binds FOXO1, decreases its acetylation, and inhibits its transcriptional activity. 4. FHL2 interacts with SIRT1 and promotes its interaction with …
2592	SIRT1 homotrimer complex	Q96EB6	MI:0071- molecular sieving	SirT1 exists as a trimer and interacts with histone H1.
2593	FOXO3-SIRT1 complex	oxidative stress stimulated	O43524	Q96EB6	MI:0006- anti bait coimmunoprecipitation | MI:0007- anti tag coimmunoprecipitation	SIRT1 and transcription factor FOXO3 formed a complex in cells in response to oxidative stress, and SIRT1 deacetylated FOXO3 in vitro and within cells. SIRT1 increased FOXO3's ability to induce cell cycle arrest and resistance to oxidative stress but inhibited FOXO3's ability to induce cell death.
2598	NELF complex (Negative elongation factor complex)	Q8WX92	P18615	Q8IXH7	Q9H3P2	MI:0007- anti tag coimmunoprecipitation	NELF cooperates with DSIF and represses DRB-sensitive RNA-Polymerase II.
2599	POLR2A-CCNT1-CDK9-NCL-LEM6-CPSF2 complex	O60563	P50750	Q9P2I0	P19338	P24928	Q9UBK2	MI:0007- anti tag coimmunoprecipitation	The authors demonstrate that PGC-1 is part of both the preinitiation and elongation Pol II complexes, and association with the elongation form of Pol II depends on the C-terminal domain of PGC-1.
2600	BRD4 complex	O60885	O60563	P50750	Q15648	Q93074	O60244	Q9NVC6	O75448	MI:0676- tandem affinity purification
2601	P-TEFb-BRD4-TRAP220 complex	O60885	O60563	P50750	Q15648	MI:0007- anti tag coimmunoprecipitation	Brd4 is necessary to mediate the interaction between P-TEFb and Mediator complex.
2602	P-TEFb-7SKRNA-HEXIM1 complex	O60563	P50750	O94992	MI:0007- anti tag coimmunoprecipitation	7SK RNA is required for HEXIM1 to associate with P-TEFb complex. This allowes HEXIM1 to inhibit transcription. P-TEFb dissociates from HEXIM1 and 7SK in cells undergoing stress response, increasing the level of active P-TEFb for stress-induced transcription.
2603	Transcription elongation factor complex (SUPT5H	CDK9	CCNT1)	O60563	P50750	O00267	MI:0047- far western blotting
2604	P-TEFb-SKP2 complex	O60563	P50750	Q13309	MI:0019- coimmunoprecipitation	Binding of SKP2 to P-TEFb requires PEST domain of cyclin T1. CDK9 is ubiquitinated and degraded by the proteasome whereas cyclin T1 is stable.
2605	Heterotrimeric complex (CCNT1	CDK9	GRN)	O60563	P50750	P28799	MI:0019- coimmunoprecipitation	Granulin is a cellular protein that interacts with cyclin T1 to inhibit transcription.
2625	CDK8-MED6-PARP1 complex	P49336	O75586	P09874	MI:0019- coimmunoprecipitation
2626	CCNC-CDK8-MED1-MED6-MED7 xcomplex	P24863	P49336	Q15648	O75586	O43513	MI:0019- coimmunoprecipitation
2628	CCNC-CDK3 complex	P24863	Q00526	MI:0019- coimmunoprecipitation	A non-cdk8-associated cellular pool of cyclin C combines with cdk3 to stimulate pRb phosphorylation at S807/811 during the G0/G1 transition, and that this phosphorylation is required for cells to exit G0 efficiently.
2635	BETA2-Cyclin D1 complex	P24385	Q13562	MI:0019- coimmunoprecipitation
2638	HES1 promoter corepressor complex	P50613	Q92793	Q09472	P24928	Q06330	Q7KZ85	MI:0402- chromatin immunoprecipitation assays	This complex has been studied on the HES1 promoter (a Notch target gene) in cells without Notch signaling.
2639	HES1 promoter-Notch enhancer complex	O60563	P50613	P49336	P50750	Q09472	Q92585	Q15648	P46531	P24928	Q06330	Q9BT40	Q9Y5B9	Q7KZ85	MI:0402- chromatin immunoprecipitation assays	After Notch signaling endogenous CDK8 is recruited to the HES1 promoter (a Notch target gene) together with Notch and MAM. Signaling also induces binding of SKIP, as well as two transcription elongation factors, P-TEFb and FACT.
2641	p300/CBP-PCAF-MyoD complex	P15172	Q92831	(Q92793	Q09472)	MI:0019- coimmunoprecipitation
2642	SMAD1-P300 complex	Q09472	Q15797	MI:0007- anti tag coimmunoprecipitation | MI:0402- chromatin immunoprecipitation assays	SMAD1 stimulates transcription cooperatively with P300.
2649	MYC-DNMT3A-ZBTB17 complex	Q9Y6K1	P01106	Q13105	MI:0019- coimmunoprecipitation	This complex is involved in a transcriptional silecing of p21Cip1 promoter.
2650	DNMT3B-DNMT3L complex	Q9UBC3	Q9UJW3	MI:0071- molecular sieving
2651	DNMT3L-DNMT3A complex	Q9Y6K1	Q9UJW3	MI:0071- molecular sieving
2653	MYC-MAX-BLOC1S1 complex	P78537	P61244	P01106	MI:0019- coimmunoprecipitation
2655	MYC-MAX complex	P61244	P01106	MI:0019- coimmunoprecipitation
2657	ESR1-CDK7-CCNH-MNAT1-MTA1-HDAC2 complex	P51946	P50613	P03372	Q92769	P51948	Q13330	MI:0019- coimmunoprecipitation	The authors identified MAT1 as a target of corepressor MTA1 and provided new evidence to suggest that the transactivation functions of ER are influenced by the regulatory interactions between CAK and MTA1.	MTA1 is involved in metastasis or cancer formation.
2660	ERCC2/CAK complex	P51946	P50613	P18074	P51948	MI:0019- coimmunoprecipitation | MI:0029- cosedimentation through density gradients	TFIIH* and ERCC2/CAK interact to form the TFIIH holoenzyme capable of efficiently assembling the pol II transcription initiation complex and directly participating in excision repair reactions.
2670	Er-alpha-p53-hdm2 complex	P03372	Q00987	P04637	MI:0096- pull down	The authors demonstrated that ER-alpha protects p53 from being deactivated by hdm2 in a Luc reporter assay.
2678	FOXO3-TP53 complex	oxidative stress stimulated	O43524	P04637	MI:0019- coimmunoprecipitation
2679	p53-SP1 complex	P08047	P04637	MI:0006- anti bait coimmunoprecipitation	The authors provide evidence that p53 repressed the RECQ4 promoter by forming a complex with the transcription factor, SP1, and by regulating promoter occupancy of both itself and SP1 in concert with histone deacetylase 1 (HDAC1). The formation of this complex is camptothecin-dependent.
2681	p53 homotetramer complex	P04637	MI:0031- protein cross-linking with a bifunctional reagent | MI:0276- blue native page	The results demonstrate that Ref-1 (redox factor 1) modulates p53 DNA binding not only as a redox regulator but also as a factor, which facilitates the formation of p53 tetramers from higher oligomeric forms as well as from dimers. Ref-1 mediates de-stacking of higher oligomeric forms into individual tetramers, as well as the assembly of dimers into tetramers. Redox-dependent and redox-independen…
2685	RNA polymerase II (RNAPII)	Q9Y5B0	Q00403	P35269	P13984	P24928	P30876	P19387	O15514	P19388	P61218	P62487	P52434	P36954	P52435	P53803	P62875	Q9BWH6	MI:0004- affinity chromatography technologies | MI:0069- mass spectrometry studies of complexes	The authors demonstrate the purification of a functionally active human RNAPII by the use of doubly tagged subunits expressed in mammalian cells.
2686	BRCA1-core RNA polymerase II complex	P38398	P24928	P30876	P19387	O15514	P19388	P61218	P62487	P52434	P36954	P52435	P53803	P62875	MI:0004- affinity chromatography technologies	The transcriptional coactivator BRCA1 interacts directly with the core Pol II complex in vitro.
2688	MT1-MMP-claudin-1 complex	O95832	P50281	MI:0006- anti bait coimmunoprecipitation
2692	SMAD3-SMAD4-cJun-cFos complex	P01100	P05412	P84022	Q13485	MI:0412- electrophoretic mobility supershift assay
2693	NFAT-JUN-FOS DNA-protein complex	P01100	P05412	Q13469	MI:0114- x-ray crystallography	NFAT and heterodimer Fos-Jun cooperatively bind a composite DNA site and synergistically activate the expression of many immune-response genes.
2694	ERG-JUN-FOS DNA-protein complex	P11308	P01100	P05412	MI:0096- pull down | MI:0413- electrophoretic mobility shift assay | MI:0114- x-ray crystallography	The authors demonstrated that amino acids Arg(367) and Tyr(371) of the ETS domain, but not Asp374, play an important role in the recruitment of the Jun/Fos heterodimer by Erg. The authors propose that interdependent protein-protein and protein-DNA contacts regulate Erg-Jun/Fos-DNA complex assembly.
2695	ETS2-FOS-JUN complex	P15036	P01100	P05412	MI:0096- pull down	The results suggest that stromelysin-1 promoter DNA can enhance the ETS2/Fos/Jun interaction, perhaps by stabilizing protein contacts.
2699	ER-alpha-GRIP1-c-Jun complex	P03372	Q9Y3R0	P05412	MI:0096- pull down	The authors showed that ERalpha , c-Jun, and the p160 coactivator GRIP1 can form a multiprotein complex in vitro and in intact cells and that the ERalpha - c-Jun interaction could be crucial for the stability of this complex.
2700	ER-alpha-c-Jun complex	P03372	P05412	MI:0096- pull down | MI:0019- coimmunoprecipitation	All experiments demonstrated that ER-alpha and c-Jun could interact in mammalian cells in a ligand-dependent manner.
2704	Ectodermin-SMAD4 complex	Q13485	Q9UPN9	MI:0007- anti tag coimmunoprecipitation
2705	SMAD3-SMAD4-CTCF protein-DNA complex	P49711	P84022	Q13485	MI:0413- electrophoretic mobility shift assay	The authors demonstrated that TGF-beta increases APP gene transcription in NHAs (normal human astrocytes) through activation of the proximal APP promoter domain, (-488) base pairs (bp) relative to the transcription start site (+1). In the presence of TGF-beta stimulation, Smads 3 and 4 specifically associated with the CTCF-APBbeta complex, likely enhancing APP gene transcription.
2706	SMAD3-SMAD4-SP1 complex	P84022	Q13485	P08047	MI:0413- electrophoretic mobility shift assay | MI:0019- coimmunoprecipitation	The authors demonstrated that Sp1 and Smad3/Smad4 are able to bind the endoglin promoter at positions -50/-29 forming a multiprotein complex, and suggest their cooperation in the transcriptional activity of endoglin.
2707	SMAD3-SMAD4-FOXO3-FOXG1 complex	P55316	O43524	P84022	Q13485	MI:0007- anti tag coimmunoprecipitation	The results suggest that FoxG1 is a direct inhibitor of the FoxO-Smad transcriptional complex and a blocker of p21Cip1 induction by TGF-beta signals in neuroepithelial cells.
2708	SMAD3-SMAD4-cJUN complex	P05412	P84022	Q13485	MI:0096- pull down	On TGF-beta treatment, Smad3 and Smad4 heteromerize and enter the nucleus, where they can associate with TGF-beta-responsive promoters by binding a discreet DNA sequence and/or AP-1 members bound to AP-1 sites on the same promoter.
2709	MMP-9-TIMP-1-LRP complex	Q07954	P14780	P01033	MI:0047- far western blotting | MI:0411- enzyme linked immunosorbent assay	The binding to LRP was blocked when excess RAP (39-kDa receptor-associated protein) was incubated along with MMP-9. Further results indicated that MMP-9 directly binds to LRP even in the absence of TIMP-1 and that reduction of MMP-9 abolishes its ability to bind LRP. The authors summarize that LRP is a functional receptor for MMP-9 and confirm that LRP is capable of mediating the cellular uptake …
2710	LRP-1-Alpha-2-M-annexin VI complex	P01023	P08133	Q07954	MI:0019- coimmunoprecipitation	Cell surface annexin VI is involved in the binding of 125I-alpha-2M(activated) to LRP-1 at neutral pH and forms ternary complexes with 125I-alpha-2M(activated) and LRP-1 at neutral pH.
2711	Amyloid beta protein oligomer	P05067	MI:0019- coimmunoprecipitation	Size fractionation showed that Abeta oligomers, not monomers or fibrils, were responsible for inhibiting long-term potentiation (LTP), and an Abeta antibody again prevented such inhibition.
2714	Ubiquitin E3 ligase (CHEK1	CUL1)	O14757	Q13616	MI:0019- coimmunoprecipitation	Ubiquitin E3 ligases covalently attach ubiquitin to a lysine residue on a target protein. Polyubiquitination marks proteins for degradation by the proteasome. The Chk1 kinase is a major effector of S phase checkpoint signaling during the cellular response to genotoxic stress. Replicative stress induces the polyubiquitination and degradation of Chk1 in human cells.
2715	Ubiquitin E3 ligase (CSN1	CSN8	HRT1	SKP1	SKP2	CUL1	CUL2	CUL3)	Q99627	Q13616	Q13617	Q13618	Q13098	P62877	P63208	Q13309	MI:0047- far western blotting	Ubiquitin E3 ligases covalently attach ubiquitin to a lysine residue on a target protein. Polyubiquitination marks proteins for degradation by the proteasome. SCF ubiquitin ligases consist of at least four subunits: CUL1 and HRT1 (=ROC1, RBX1), which harbor a core ubiquitin ligase activity- a variable F-box protein that serves as a substrate receptor- and SKP1, which links the two modules togethe…
2716	Elongator core complex	Q6IA86	Q9H9T3	O95163	MI:0029- cosedimentation through density gradients	The core-Elongator complex does not have histone acetyltransferase activity despite containing the catalytic Elp3 subunit.
2717	Ubiquitin E3 ligase (TRIM25	DDX58)	O95786	Q14258	MI:0096- pull down	TRIM25 E3 ubiquitin ligase induces the Lys 63-linked ubiquitination of RIG-I, which is crucial for the cytosolic RIG-I signalling pathway to elicit host antiviral innate immunity.
2718	MAD2-CDC20 complex	Q12834	Q13257	MI:0114- x-ray crystallography	The checkpoint protein Mad2 inhibits the activity of the anaphase promoting complex by sequestering Cdc20 until all chromosomes are aligned at the metaphase plate.
2719	Casein kinase II-HMG1 complex	P68400	P19784	P67870	P09429	MI:0029- cosedimentation through density gradients	CK2 is comprised of the subunits CK2alpha , CK2alpha ', and CK2beta , and the differences in FCP1 kinase activity among the elution fractions reflect a dose-dependent effect related to the amount of CK2 present but do not depend on the presence of HMG1.
2720	Casein kinase II complex	P68400	P19784	P67870	MI:0029- cosedimentation through density gradients	CK2 phosphorylates FCP1 and RAP74.
2721	HCF-1 complex	Q9UBL3	P51610	Q13547	Q92769	P34932	P11021	P11142	O15294	Q09028	Q16576	O75446	O15047	Q96ST3	O75182	P08047	Q9H7L9	P61964	(P07900	P08238)	MI:0007- anti tag coimmunoprecipitation	HCF-1 can regulate transcription, both positively and negatively, through selective modulation of chromatin structure.
2722	Ubiquitin E3 ligase (DDB1	CUL4A	RBX1)	Q13619	Q16531	P62877	MI:0019- coimmunoprecipitation	Ubiquitin E3 ligases covalently attach ubiquitin to a lysine residue on a target protein. Polyubiquitination marks proteins for degradation by the proteasome. The ubiquitin E3 ligase (DDB1, CUL4A and RBX1) perfoms targeted ubiquitination of CDT1 in response to DNA damage.
2723	ATM-NBS1 complex	Q13315	O60934	MI:0006- anti bait coimmunoprecipitation | MI:0007- anti tag coimmunoprecipitation | MI:0096- pull down	NBS1 was co-immunoprecipitated by the ATM antibody from untreated cells and in increased quantities from cells treated with ionizing radiation. The results indicate that phosphorylation of Ser 278 and Ser 343 in NBS1 contributes to both cellular resistance to ionizing radiation and formation of foci that contain NBS1 in response to ionizing radiation.
2724	Ubiquitin E3 ligase (NFKBIA	BTRC	CUL1	SKP1A)	Q9Y297	Q13616	P25963	P63208	MI:0007- anti tag coimmunoprecipitation	Ubiquitin E3 ligases covalently attach ubiquitin to a lysine residue on a target protein. Polyubiquitination marks proteins for degradation by the proteasome. Ubiquitination-dependent destruction of NF-kappa-B inhibitor alpha is mediated by ubiquitin E3 ligases containing heterdimers and homodimers of beta-TrCP1 (BTRC) and beta-TrCP2 (FBXW11).
2725	Ubiquitin E3 ligase (NFKBIA	FBXW11	CUL1	SKP1A)	Q13616	Q9UKB1	P25963	P63208	MI:0007- anti tag coimmunoprecipitation	Ubiquitin E3 ligases covalently attach ubiquitin to a lysine residue on a target protein. Polyubiquitination marks proteins for degradation by the proteasome. Ubiquitination-dependent destruction of NF-kappa-B inhibitor alpha is mediated by ubiquitin E3 ligases containing heterdimers and homodimers of beta-TrCP1 (BTRC) and beta-TrCP2 (FBXW11).
2726	PXN-ITGB5-PTK2 complex	P18084	Q05397	P49023	MI:0019- coimmunoprecipitation	The changes in the expression of PAR1 in a cell affect its invasive capabilities. These changes come about through the specific recruitment of the alpha(v)-beta 5 integrin, through cytoskeletal reorganization, and through distinct signaling at FACs.
2727	SRC-3 complex	O15111	Q92793	O14920	Q9Y6K9	Q15596	Q9Y6Q9	P10155	MI:0006- anti bait coimmunoprecipitation | MI:0071- molecular sieving | MI:0226- ion exchange chromatography	SRC-3 enhances NF-kappaB-mediated gene expression in concert with IKK.
2728	SRC-1 complex	Q92793	Q15788	Q15596	P10155	MI:0006- anti bait coimmunoprecipitation | MI:0071- molecular sieving | MI:0226- ion exchange chromatography
2730	Set1B complex	Q9UBL3	Q8ND76	Q15291	Q9UPS6	P61964	Q6UXN9	MI:0007- anti tag coimmunoprecipitation | MI:0029- cosedimentation through density gradients	The SET1B complex is a methyltransferase that produces trimethylated histone H3 at Lysine 4.
2731	Set1A complex	Q9UBL3	Q8ND76	Q15291	O15047	P61964	Q6UXN9	MI:0007- anti tag coimmunoprecipitation | MI:0029- cosedimentation through density gradients	The SET1A complex is a methyltransferase that produces mono-di- and trimethylated histone H3 at Lysine 4.
2734	APH1A-PSEN1-NCSTN complex	Q96BI3	Q92542	P49768	MI:0007- anti tag coimmunoprecipitation | MI:0096- pull down	Presenilin, nicastrin and mAPH1a are essential components of the gamma-secretase complex that is required for the intramembrane proteolysis of membrane proteins including the amyloid-beta precursor protein (APP) and Notch. The authors use the splice variant mAPH-1a-L for experiments.
2735	APH1A-PSEN2-NCSTN complex	Q96BI3	Q92542	P49810	MI:0007- anti tag coimmunoprecipitation	Presenilin, nicastrin and mAPH1a are essential components of the gamma-secretase complex that is required for the intramembrane proteolysis of membrane proteins including the amyloid-beta precursor protein (APP) and Notch. The authors use the splice variant mAPH-1a-L for experiments. In an additional pull down experiment the authors show the interaction of APH1B with presenilin 2.
2736	TAJ-NgR1-LINGO-1 signaling complex	Q96FE5	Q9BZR6	Q9NS68	MI:0019- coimmunoprecipitation	The authors additionally analyzed interactions between TAJ-NgR1 and TAJ-LINGO-1. The authors show that TAJ (an orphan receptor in the TNF family), broadly expressed in postnatal and adult neurons, binds to NgR1 and can replace p75 in the p75/NgR1/LINGO-1 complex to activate RhoA in the presence of myelin inhibitors.
2738	BLM complex II	P54132	Q9H9A7	P27694	P15927	P35244	Q13472	MI:0006- anti bait coimmunoprecipitation		BLM complex II is involved in Bloom syndrome (BS).
2739	FA complex (Fanconi anemia complex)	P54132	O15360	Q8NB91	Q00597	Q9HB96	Q9NPI8	O15287	Q9NW38	Q9H9A7	P27694	Q13472	MI:0006- anti bait coimmunoprecipitation	The FA complex contains several other proteins of unknown function, called FAAPs.	FA complex is involved in Fanconi anemia (FA) disease.
2740	MutS-alpha complex	P43246	P52701	MI:0019- coimmunoprecipitation	The mismatch DNA repair complex hMSH2-MSH6, regulates BLM helicase activity.
2743	TRAF6-MALT1 complex	Q9UDY8	Q9Y4K3	MI:0019- coimmunoprecipitation	The CARD domain protein BCL10 and paracaspase MALT1 are essential for the activation of IkappaB kinase (IKK) and NF-kappaB in response to T cell receptor (TCR) stimulation. TRAF6 ubiquitin ligase and TAK1 protein kinase mediate IKK activation by BCL10 and MALT1. MALT1 binds to TRAF6 through the C-terminal binding sites and induces the oligomerization of TRAF6 to activate IKK.
2744	TRAF2-MALT1 complex	Q9UDY8	Q12933	MI:0019- coimmunoprecipitation
2745	Ubiquitin ligase complex (TRAF6	TAB2	MALT1	UEV1A	BCL10)	O95999	Q9UDY8	Q9NYJ8	Q9Y4K3	Q13404	MI:0019- coimmunoprecipitation	The TRAF6 ubiquitin ligase and TAK1 kinase mediate IkappaB kinase (IKK) activation by BCL10 and MALT1 in T lymphocytes. NF-kappaB is a ubiquitous transcription factor that plays a central role in many biological processes including innate and adaptive immunity. NF-kappaB is regulated primarily through its association with an inhibitory protein of the IkappaB family, which binds to and retains NF-…
2748	Ubiquitin-protein ligase (UBE2N	UBE2V2/MMS2)	P61088	Q13404	MI:0071- molecular sieving	TRAF6 is a signal transducer that activates IkappaB kinase (IKK) and Jun amino-terminal kinase (JNK) in response to pro-inflammatory mediators such as interleukin-1 (IL-1) and lipopolysaccharides (LPS). IKK activation by TRAF6 requires two intermediary factors, TRAF6-regulated IKK activator 1 (TRIKA1) and TRIKA2. TRIKA1 is a dimeric ubiquitin-conjugating enzyme complex composed of UBE2N and UBE2V…
2749	SETDB1-containing HMTase complex	Q6VMQ6	Q15047	MI:0006- anti bait coimmunoprecipitation | MI:0071- molecular sieving | MI:0226- ion exchange chromatography	ATF7IP stimulates the HMTase activity of ESET (SETDB1) through facilitating the ESET-dependent conversion of dimethyl H3-K9 to the trimethyl state.
2752	CARMA1-BCL10-MALT1 complex	O95999	Q9BXL7	Q9UDY8	MI:0019- coimmunoprecipitation	The multiprotein complex consisting of the membrane-associated adapter protein CARMA1, the caspase-like protein MALT1, and the adapter protein BCL-10 is critical for TCR-dependent activation of the I{kappa}B kinase complex and subsequent NF-{kappa}B nuclear translocation.
2753	FYB-CARMA1-BCL-10-MALT1 complex	O95999	Q9BXL7	O15117	Q9UDY8	MI:0019- coimmunoprecipitation	FYB (ADAP) was found to be an integral part of the multiprotein complex consisting of the membrane-associated adapter protein CARMA1, the caspase-like protein MALT1, and the adapter protein BCL-10, which is critical for TCR-dependent activation of the I{kappa}B kinase complex and subsequent NF-{kappa}B nuclear translocation.
2754	JUND-FOSB-SMAD3-SMAD4 complex	P53539	P17535	P84022	Q13485	MI:0412- electrophoretic mobility supershift assay	The authors found that only JunD and FosB, but not the other components of the AP-1 complex, are markedly induced during TGF-beta 1-dependent apoptosis. FosB enhanced Smad3·Smad4-dependent transcription, and its dominant-negative form blocked TGF-beta 1-dependent apoptosis but not growth inhibition. These results suggest that JunD·FosB activates transcription of a putative target gene for TGF-bet…
2755	17S U2 snRNP	Q8IWX8	Q7L014	O43143	O75937	Q9P0W2	P10809	Q7RTV0	Q9UHX1	Q96I25	Q15459	Q15428	Q12874	O75533	Q9Y3B4	Q13435	Q15393	Q15427	Q9BWJ5	Q07955	O75940	P09661	P14678	P08579	P62314	P62316	P62318	P62304	P62306	P62308	O15042	Q12931	Q01081	P26368	MI:0019- coimmunoprecipitation	Spliceosome assembly is initiated by the interaction of the U1 snRNP with the 5' splice site, forming the E complex. The latter also contains the 17S U2 snRNP, which at this stage associates via a non-base pairing interaction. In a subsequent ATP-dependent step, the U2 snRNA base pairs with the branch site of the pre-mRNA leading to stable association of the U2 snRNP and formation of the so-calle…
2756	Ubiquitin-protein-ligase (UBE2N	UBE2V2/MMS2)	P61088	Q15819	MI:0019- coimmunoprecipitation	TRAF6 is a signal transducer that activates IkappaB kinase (IKK) and Jun amino-terminal kinase (JNK) in response to pro-inflammatory mediators such as interleukin-1 (IL-1) and lipopolysaccharides (LPS). IKK activation by TRAF6 requires two intermediary factors, TRAF6-regulated IKK activator 1 (TRIKA1) and TRIKA2. TRIKA1 is a dimeric ubiquitin-conjugating enzyme complex composed of UBE2N and UBE2V…
2757	SMN complex	U7 snRNA specific	Q969L4	P83369	P14678	P62318	P62304	P62306	P62308	MI:0019- coimmunoprecipitation	The Lsm11 protein of the U7 snRNA specific SMN complex plays an important role in histone RNA 3' end processing.	Spinal muscular atrophy (SMA)
2758	TRIKA2 protein kinase complex (TAK1	TAB1	TAB2)	Q15750	Q9NYJ8	Q9NZ70	MI:0091- chromatography technologies | MI:0019- coimmunoprecipitation	TRAF6 is a signal transducer that activates IkappaB kinase (IKK) and Jun amino-terminal kinase (JNK) in response to pro-inflammatory mediators such as interleukin-1 (IL-1) and lipopolysaccharides (LPS). IKK activation by TRAF6 requires two intermediary factors, TRAF6-regulated IKK activator 1 (TRIKA1) and TRIKA2.
2759	MBD1-MCAF complex	Q6VMQ6	Q9UIS9	MI:0006- anti bait coimmunoprecipitation | MI:0096- pull down	MBD1 directly prevents transcription from methylated promoters in a histone deacetylation-independent manner, through interacting with MCAF. MBD1 competes with Sp1 for binding to MCAF. MBD1-MCAF complex blocks transcription through affecting Sp1 on methylated promoter regions.
2760	SMAD3-SMAD4-FOXO3 complex	O43524	P84022	Q13485	MI:0007- anti tag coimmunoprecipitation	Endogenous FoxO1, FoxO3, and FoxO4 bind to endogenous Smad2/3 and Smad4. Formation of these complexes was absolutely dependent on TGF-beta stimulation, as was the formation of a Smad2/3-Smad4 complex.
2761	SMAD3-SMAD4-FOXO1 complex	Q12778	P84022	Q13485	MI:0007- anti tag coimmunoprecipitation	Endogenous FoxO1, FoxO3, and FoxO4 bind to endogenous Smad2/3 and Smad4. Formation of these complexes was absolutely dependent on TGF-beta stimulation, as was the formation of a Smad2/3-Smad4 complex.
2762	SMAD3-SMAD4-FOXO4 complex	P98177	P84022	Q13485	MI:0007- anti tag coimmunoprecipitation	Endogenous FoxO1, FoxO3, and FoxO4 bind to endogenous Smad2/3 and Smad4. Formation of these complexes was absolutely dependent on TGF-beta stimulation, as was the formation of a Smad2/3-Smad4 complex.
2763	MBD1-Suv39h1-HP1 complex	P45973	Q9UIS9	O43463	MI:0006- anti bait coimmunoprecipitation | MI:0096- pull down	MBD1 tethers the Suv39h1-HP1 complex to methylated DNA regions. MBD1 interacts with Suv39h1-HP1 complex via MBD domain.
2764	PRMT5 complex	O14744	MI:0029- cosedimentation through density gradients | MI:0007- anti tag coimmunoprecipitation	PRMT5 (protein-arginine methyltransferase) formes distinct homo-oligomeric complexes, including a dimer and tetramer. Recombinant PRMT5 protein methylates myelin basic protein, histone, and the amino terminus of fibrillarin.
2765	PRMT1 complex	Q99873	MI:0029- cosedimentation through density gradients | MI:0007- anti tag coimmunoprecipitation	PRMT1 (protein-arginine methyltransferase) formes distinct homo-oligomeric complexes, including a dimer and tetramer.
2766	TERF2-RAP1 complex	P49959	Q92878	Q15554	Q9NYB0	Q9BSI4	P13010	P12956	MI:0007- anti tag coimmunoprecipitation	This complex is responsible for proper maintenance of telomere length and structure.
2767	RAD50-MRE11-NBN-p200-p350 complex	P49959	O60934	Q92878	MI:0006- anti bait coimmunoprecipitation
2770	ITGA6-ITGB4-CD9 complex	P21926	P23229	P16144	MI:0024- confirmational text mining
2772	Ubiquitin E3 ligase (CRY1	SKP1A	CUL1	FBXL3)	Q16526	Q13616	Q9UKT7	P63208	MI:0007- anti tag coimmunoprecipitation	Ubiquitin E3 ligases covalently attach ubiquitin to a lysine residue on a target protein. Polyubiquitination marks proteins for degradation by the proteasome. Cry1 and Cry2, encode inhibitors of the Clock-Bmal1 complex that establish a negative-feedback loop. Cry1 and Cry2 proteins are ubiquitinated and degraded via the SCF(Fbxl3) ubiquitin ligase complex. This regulation by SCF(Fbxl3) is a prere…
2773	Ubiquitin E3 ligase (CRY2	SKP1A	CUL1	FBXL3)	Q49AN0	Q13616	Q9UKT7	P63208	MI:0007- anti tag coimmunoprecipitation	Ubiquitin E3 ligases covalently attach ubiquitin to a lysine residue on a target protein. Polyubiquitination marks proteins for degradation by the proteasome. Cry1 and Cry2, encode inhibitors of the Clock-Bmal1 complex that establish a negative-feedback loop. Cry1 and Cry2 proteins are ubiquitinated and degraded via the SCF(Fbxl3) ubiquitin ligase complex. This regulation by SCF(Fbxl3) is a prere…
2774	MDC1-H2AFX-TP53BP1 complex	P16104	Q14676	Q12888	MI:0006- anti bait coimmunoprecipitation	MDC1 forms complexes with phosporylated H2AFX.
2775	MDC1-p53BP1-SMC1 complex	Q14676	Q14683	Q12888	MI:0006- anti bait coimmunoprecipitation	Interaction of MDC1 with 53BP1 and SMC1 is unaffected by DNA damage.
2776	RAD50-BRCA1 complex	P38398	Q92878	MI:0007- anti tag coimmunoprecipitation | MI:0226- ion exchange chromatography		BRCA1 is involved in breast cancer.
2783	BARD1-BRCA1-CSTF64 complex	Q99728	P38398	P33240	MI:0006- anti bait coimmunoprecipitation	DNA damage increases formation of a CstF-BARD1-BRCA1 inhibitory complex. Complex formation represses polyadenylation of mRNA.	BRCA1 is involved in breast cancer.
2786	BRCA1 A complex	Q99728	P38398	Q6UWZ7	Q96RL1	MI:0019- coimmunoprecipitation		BRCA1 is involved in breast cancer.
2787	BRCA1 C complex	Q99728	P38398	Q99708	Q96RL1	MI:0019- coimmunoprecipitation		BRCA1 is involved in breast cancer.
2788	BRCA1 B complex	O14867	Q99728	P38398	MI:0019- coimmunoprecipitation		BRCA1 is involved in breast cancer.
2789	ETS2-ERG complex	P11308	P15036	MI:0096- pull down | MI:0018- two hybrid	The authors found that different domains of ETS2 make contacts with the Fos/Jun complex and with other members of the Ets family to form stable heterotrimeric ETS2/Fos/Jun and heterodimeric ETS2/ERG and ETS2/ETS1 complexes.
2790	ETS2-ETS1 complex	P14921	P15036	MI:0096- pull down | MI:0018- two hybrid	The authors found that different domains of ETS2 make contacts with the Fos/Jun complex and with other members of the Ets family to form stable heterotrimeric ETS2/Fos/Jun and heterodimeric ETS2/ERG and ETS2/ETS1 complexes.
2791	MCM4-MCM6-MCM7 complex	P33991	Q14566	P33993	MI:0091- chromatography technologies	This complex has DNA helicase activity.
2792	MCM2-MCM4-MCM6-MCM7 complex	P49736	P33991	Q14566	P33993	MI:0091- chromatography technologies | MI:0029- cosedimentation through density gradients	This complex has DNA helicase activity.
2797	PCNA-CHL12-RFC2-5 complex	Q8WVB6	P12004	P35250	P40938	P35249	P40937	MI:0007- anti tag coimmunoprecipitation	CHL12-RFC2-5 functions as a novel clamp loader protein.
2798	MMP-2-claudin-1 complex	O95832	P08253	MI:0006- anti bait coimmunoprecipitation
2799	RFC complex	P35251	P35250	P40938	P35249	P40937	MI:0019- coimmunoprecipitation	Assembly of RFC complex involves distinct subunit interations: RFC5 and RFC3 interact with the RFC4 subunit and RFC2 interacts with RFC5 and RFC4. RFC1 interacts primarily with RFC3 and RFC2. RFC complex functions as clamp loader. The complex is necessary for loading of PCNA onto dsDNA.
2801	OCT4-SOX2 DNA-protein complex	Q01860	P48431	MI:0413- electrophoretic mobility shift assay	The authors analyzed the interaction of the two transcription factors Oct4 with Sox2 on the DNA enhancers of FGF4 (fibroblast growth factor 4) and UTF1 (undifferentiated transcription factor 1). The structural models revealed that the FGF4 and the UTF1 enhancers mediate the assembly of distinct POU/HMG-domain complexes, leading to different quaternary arrangements by swapping protein-protein inte…
2802	OCT1-SOX2 DNA-protein complex	P14859	P48431	MI:0413- electrophoretic mobility shift assay | MI:0114- x-ray crystallography	The authors analyzed the interaction of the two transcription factors Oct1 with Sox2 on the DNA enhancers of FGF4 (fibroblast growth factor 4) and UTF1 (undifferentiated transcription factor 1). The structural models revealed that the FGF4 and the UTF1 enhancers mediate the assembly of distinct POU/HMG-domain complexes, leading to different quaternary arrangements by swapping protein-protein inte…
2803	PAX6-SOX2 DNA-protein complex	P26367	P48431	MI:0413- electrophoretic mobility shift assay	The authors analyzed the interaction of the two transcription factors Pax6 with Sox2 on the DNA enhancer of DC5. It was demonstrated that the same Sox2 interface (the C-terminal region of HMG) is required for heterodimer formation with Oct4 on FGF4 and with Pax6 on DC5, although these two Sox2 partners are members of different transcription factor families and, as such, both unrelated in sequence…
2804	CTF18-cohesion-RFC complex	Q8WVB6	Q8WV66	Q9BVC3	P35250	P40938	P35249	P40937	MI:0007- anti tag coimmunoprecipitation	CTF18-RFC complex interacts with PCNA homotrimer in the pressence of ATP and loads PCNA onto primed and gapped circular DNA, but not onto nicked or single-stranded circular DNA.
2805	CTF8-DCC1 subcomplex	Q8WV66	Q9BVC3	MI:0007- anti tag coimmunoprecipitation
2806	CTF8-CTF18-DCC1 subcomplex	Q8WVB6	Q8WV66	Q9BVC3	MI:0007- anti tag coimmunoprecipitation
2808	RAD9-RAD1-HUS1-APE1 complex	P27695	O60921	O60671	Q99638	MI:0096- pull down | MI:0006- anti bait coimmunoprecipitation	The 9-1-1 complex specifically stimulates the endonuclease activity of APEX1 for DNA repair.
2809	9-1-1 complex	O60921	O60671	Q99638	MI:0096- pull down
2810	Rad17-RFC complex	O75943	P35250	P40938	P35249	P40937	MI:0004- affinity chromatography technologies | MI:0006- anti bait coimmunoprecipitation	The RSR complex works as a clamp loader, loading RHR onto DNA. RSR prefers DNA substrates posessing 5' recessed ends.
2811	BRCA1-cABL complex	P00519	P38398	MI:0006- anti bait coimmunoprecipitation	BRCA1 controls c-Abl activity. Interaction occurs between th PXXP motif in the C-terminus of BRCA1 and the SH3 domain of c-Abl.	BRCA1 is involved in breast cancer.
2812	RPAP1-RPB2-RPB3 complex	P30876	P19387	Q9BWH6	MI:0004- affinity chromatography technologies
2813	BRCA1-SMAD3 complex	P38398	P84022	MI:0007- anti tag coimmunoprecipitation | MI:0096- pull down	Interaction is mediated by the MH1 domain of Smad3 and the C-terminal part of BRCA1.	BRCA1 is involved in breast cancer.
2814	BRCA1-HDAC1-HDAC2 complex	P38398	Q13547	Q92769	MI:0007- anti tag coimmunoprecipitation	BRCA1 interacts with components of the histone deacetylase complex, and therefore may explain the involvement of BRCA1 in multiple processes such as transcription, DNA repair, and recombination. BRCA1 associates with HDAC1 and HDAC2 via the BRCT domain.	BRCA1 is involved in breast cancer.
2815	BRCA1-BARD1-BACH1-DNA damage complex II	O14867	Q99728	P38398	P49959	O60934	Q92878	Q99708	Q92547	MI:0029- cosedimentation through density gradients | MI:0006- anti bait coimmunoprecipitation	This complex occurs after exposure to UV irradiation.	BRCA1 is involved in breast cancer.
2816	ITGAV-ITGB3 complex	P06756	P05106	MI:0019- coimmunoprecipitation	Alpha(v)beta3 can differentially activate cell migration and intracellular signaling pathways in a ligand-specific manner (PMID:10835423).
2817	BRCA1-BARD1-BACH1-DNA damage complex I	O14867	Q99728	P38398	P40692	P52701	Q92547	MI:0029- cosedimentation through density gradients | MI:0006- anti bait coimmunoprecipitation	This complex occurs after exposure to UV irradiation. BRCA1-BARD1-BACH1 complex is required for post-damage interaction with TOPBP1.	BRCA1 is involved in breast cancer.
2818	BRCA1-BARD1-BRCA2-DNA damage complex III	Q99728	P38398	P51587	MI:0029- cosedimentation through density gradients | MI:0006- anti bait coimmunoprecipitation	This complex occurs after exposure to UV irradiation.	BRCA1 is involved in breast cancer.
2819	BRCA1-CtIP-CtBP complex	P38398	Q13363	Q99708	MI:0006- anti bait coimmunoprecipitation	BRCA1 binds to CtBP through CtIP. Binding of BRCA1 to CtIP/CtBP is critical in mediating transcriptional regulation of p21 in response to DNA damage.	BRCA1 is involved in breast cancer.
2820	BRCA1-VCP complex	P38398	P55072	MI:0019- coimmunoprecipitation	VCP participates in the DNA damage-repair function as an ATP transporter, possibly facilitating the transcription-coupled repair.	BRCA1 is involved in breast cancer.
2821	hSIR2-p53 complex	Q96EB6	P04637	MI:0006- anti bait coimmunoprecipitation	The authors analyzed that hSir2 directly binds the human p53 protein in vivo and specifically deacetylates the K382 residue of p53.
2822	BRCA1-BARD1-UbcH5c complex	Q99728	P38398	P61077	MI:0077- nuclear magnetic resonance	UbcH5c binds to BRCA1 RING domain and not to the BARD1 RING.	BRCA1 is involved in breast cancer.
2823	BRCA1-BARD1-UbcH7c complex	Q99728	P38398	P68036	MI:0077- nuclear magnetic resonance	UbcH7c binds to BRCA1 RING domain and not to the BARD1 RING.	BRCA1 is involved in breast cancer.
2824	BRCA1-RAD51 complex	P38398	Q06609	MI:0006- anti bait coimmunoprecipitation	BRCA1 and RAD51 mainly colocalize in S phase cells.	BRCA1 is involved in breast cancer.
2825	BRCA1-RNA polymerase II complex	P38398	P18074	P19447	Q00403	P29083	P29084	P35269	P13984	P32780	Q13888	Q13889	Q92759	Q13503	P24928	P30876	P19387	O15514	P19388	P61218	P62487	P52434	P36954	P52435	P53803	P62875	P20226	MI:0029- cosedimentation through density gradients | MI:0006- anti bait coimmunoprecipitation	The Brca1 tumor supressor protein is associated with the transcription process.	BRCA1 is involved in breast cancer.
2826	ITGB3-ITGAV-VTN complex	P06756	P05106	P04004	MI:0004- affinity chromatography technologies	In beta(3)-LNCaP cells, alpha(v)beta(3) mediates cell migration and PI 3-kinase/AKT pathway activation on vitronectin, whereas adhesion to osteopontin does not support alpha(v)beta(3)-mediated cell migration and PI 3-kinase/AKT pathway activation.
2829	RSmad complex	Q8NFD5	Q92793	Q9Y6Q9	Q15796	P84022	Q13485	P51532	Q92922	Q8TAQ2	Q9UPN9	MI:0004- affinity chromatography technologies	Affinity purification of proteins that selectively bind to activated RSmads.
2830	TIF1gamma-SMAD2-SMAD3 complex	Q15796	P84022	Q9UPN9	MI:0006- anti bait coimmunoprecipitation	Formation of complex is dependent on TGFbeta. TIF1gamma selectively binds receptor-posphorylated SMAD2 and SMAD3 in competition with SMAD4.
2833	SRm160-SRm300 complex	Q8IYB3	Q9UQ35	MI:0019- coimmunoprecipitation	The authors demonstrate that although SRm160/300 can promote splicing in the absence of U1 snRNP, under normal" splicing reaction conditions containing endogenous levels of SR family proteins	SRm160/300 associates with pre-mRNA by a U1 snRNP-dependent pathway and its binding to pre-mRNA is further stabilized by U2 snRNP. SRm160/300 also associates preferentially with a subset of specific SR proteins comigrating with SRp40 and SRp75. The results indicate that SRm160/300 and SR family proteins have overlapping but nonreciprocal functions and that cooperative interactions between these f…
2834	SMAD4-SMAD2-SMAD3 complex	Q15796	P84022	Q13485	MI:0006- anti bait coimmunoprecipitation	Formation of complex is dependent on TGFbeta. TIF1gamma selectively binds receptor-posphorylated SMAD2 and SMAD3 in competition with SMAD4.
2837	Profilin 1 complex	P63261	Q00610	P11142	P07737	Q9BVA1	P55072	MI:0019- coimmunoprecipitation	In brain profilin I complex links the actin cytoskeleton and endocytic membrane flow, directing actin and clathrin assembly to distinct membrane domains.
2838	AR coactivator complex	P54105	O14744	Q9BQA1	MI:0007- anti tag coimmunoprecipitation	This complex enhances AR-driven transcription.	Overexpression of WDR77 (p44) correlates with prostate tumorigenesis.
2839	ATRX-DAXX complex	P46100	Q9UER7	MI:0006- anti bait coimmunoprecipitation | MI:0071- molecular sieving	ATRX and DAXX colocalize in promyelocytic leukemia nuclear bodies. The level of this complex is significantly decreased in an ATRX patient cell line.
2842	DAXX-Axin-p53-HIPK2 complex	O15169	Q9UER7	Q9H2X6	P04637	MI:0006- anti bait coimmunoprecipitation	Axin tethers DAXX to the tumor suppressor p53. UV induces colocalization of Axin, DAXX and HIPK2 in the nucleus.
2843	ATRX-DAXX complex	P46100	Q9UER7	MI:0007- anti tag coimmunoprecipitation	DAXX regulates ATRX activity by altering its cellular localization. DAXX targets ATRX to the promyelocytic leukemia protein nuclear bodies.
2844	Axin-p53-HIPK2 complex	O15169	Q9H2X6	P04637	MI:0006- anti bait coimmunoprecipitation	Axin stimulates the transcriptional activity of p53 selectively toward some of the p53 target genes, and induces p53-dependent cell death through facilitating HIPK2 phosphorylation of Ser(46).
2846	ITGAV-ITGB3-THBS1 complex	P06756	P05106	P07996	MI:0004- affinity chromatography technologies	The alpha(v)beta3 integrin on platelets, endothelial cells, and smooth muscle cells functions as an Arg-Gly-Asp (RGD)-dependent receptor for thrombospondin.
2847	ING4 complex (ING4	MYST2	C1orf149	PHF15)	Q9HAF1	Q9UNL4	O95251	Q9NQC1	MI:0069- mass spectrometry studies of complexes | MI:0004- affinity chromatography technologies	ING4 associates with the HBO1 HAT required for normal progression through S phase and the majority of histone H4 acetylation in vivo. ING subunits are probably crucial for acetylation of chromatin substrates.
2848	ING4 complex (ING4	MYST2	C1orf149	PHF16)	Q9HAF1	Q9UNL4	O95251	Q92613	MI:0069- mass spectrometry studies of complexes | MI:0004- affinity chromatography technologies	ING4 associates with the HBO1 HAT required for normal progression through S phase and the majority of histone H4 acetylation in vivo. ING subunits are probably crucial for acetylation of chromatin substrates.
2849	ITGAV-ITGB3-NOV complex	P06756	P05106	P48745	MI:0004- affinity chromatography technologies	The C-terminal domain of NOV is involved in the interaction with integrins.
2850	ITGA5-ITGB1-FN-1-NOV complex	P02751	P08648	P05556	P48745	MI:0004- affinity chromatography technologies | MI:0019- coimmunoprecipitation	The involvement of alpha5-beta1 in the process of endothelial cell adhesion to NOV was mediated by fibronectin.
2851	ING2 complex	P29374	Q9HCU9	Q5PSV4	Q13547	Q92769	Q9H160	Q09028	Q16576	Q9H0E3	O75446	Q96ST3	Q9H7L9	MI:0069- mass spectrometry studies of complexes | MI:0004- affinity chromatography technologies	ING2 is in an HDAC complex similar to ING1. ING subunits are probably crucial for acetylation of chromatin substrates.
2852	Brg1-based SWI/SNF chromatin remodeling complex	O96019	Q12824	Q92922	Q8TAQ2	MI:0047- far western blotting
2853	ITGA5-ITGB1-CAL4A3 complex	P39060	P08648	P05556	MI:0004- affinity chromatography technologies | MI:0019- coimmunoprecipitation	Endostatin binding to alpha5-beta1 integrin leads to the inhibition of focal adhesion kinase/c-Raf/MEK1/2/p38/ERK1 mitogen-activated protein kinase pathway, with no effect on phosphatidylinositol 3-kinase/Akt/mTOR/4E-BP1 and Cap-dependent translation.
2856	NuA4/Tip60 HAT complex	O96019	Q9H0E9	Q9NPF5	Q96L91	Q9H2F5	Q92993	Q9NXR8	Q9UBU8	Q9Y265	Q9Y4A5	MI:0047- far western blotting	The NuA4 histone acetyltransferase (HAT) multisubunit complex is responsible for acetylation of histone H4 and H2A N-terminal tails in yeast. The NuA4/Tip60 HAT complex is highly conserved in eukaryotes playing primary roles in transcription, cellular response to DNA damage, and cell cycle control. ING subunits are probably crucial for acetylation of chromatin substrates.
2857	NuA4/Tip60 HAT complex	O96019	Q9H0E9	Q9HAF1	Q9NPF5	Q96L91	Q9H2F5	Q52LR7	Q92993	Q9NXR8	Q9UBU8	Q9Y265	Q9Y230	Q9Y4A5	O95619	MI:0047- far western blotting	The NuA4 histone acetyltransferase (HAT) multisubunit complex is responsible for acetylation of histone H4 and H2A N-terminal tails in yeast. The NuA4/Tip60 HAT complex is highly conserved in eukaryotes playing primary roles in transcription, cellular response to DNA damage, and cell cycle control. ING subunits are probably crucial for acetylation of chromatin substrates.
2858	HBO1 complex	Q9HAF1	Q9UNL4	Q8WYH8	O95251	Q9NQC1	Q92613	Q6IE81	MI:0047- far western blotting	ING subunits are probably crucial for acetylation of chromatin substrates.
2859	ING5 complex	O95696	P55201	Q9ULD4	Q9HAF1	Q8WYH8	O95251	Q92794	Q8WYB5	Q9NQC1	Q92613	Q6IE81	MI:0047- far western blotting	ING5 HAT complexes interact with the MCM helicase and are essential for DNA replication to occur during S phase. ING subunits are probably crucial for acetylation of chromatin substrates.
2860	DSIF complex (DRB sensitivity-inducing factor complex)	P63272	O00267	MI:0007- anti tag coimmunoprecipitation	DSIF represses transcription in the presence of DRB (inhibitor of transcription elongation), thereby inducing DRB sensitivity. SPT5 forms a stable complex with SPT4 and interacts directly with the largest subunit of RNA-Polymerase II.
2861	DSIF complex (DRB sensitivity-inducing factor complex)	P63272	O00267	MI:0226- ion exchange chromatography	DSIF represses transcription in the presence of DRB (inhibitor of transcription elongation), thereby inducing DRB sensitivity.
2863	Serine-palmitoyltransferase (SPT) complex	O15269	O15270	Q9NUV7	MI:0019- coimmunoprecipitation
2872	ITGA2b-ITGB3-CD9-GP1b-CD47 complex	Q08722	P21926	P08514	P05106	(P07359	P13224)	MI:0019- coimmunoprecipitation	The isolation of this complex was independent of platelet activation, although a twofold increase in the quantity of CD9 complex was seen after platelet activation by alpha-thrombin in the presence of CaCl2 compared with that present in EDTA.
2873	P-TEFb-7SKRNA-HEXIM1 complex	O60563	P50750	O94992	MI:0071- molecular sieving | MI:0007- anti tag coimmunoprecipitation	7SK RNA is required for MAQ1 to associate with P-TEFb complex. P-TEFb is inactive when bound to MAQ1 and 7SK. The 7SK RNA/MAQ1 system appears to be a new kind of CDK regulator that may contribute to a feedback loop modulating the activity of RNAP II.
2875	BRD4-P-TEFb complex	O60885	O60563	P50750	MI:0006- anti bait coimmunoprecipitation | MI:0402- chromatin immunoprecipitation assays | MI:0007- anti tag coimmunoprecipitation	BRD4 interacts with p-TEFb through its bromodomain. Recruitment of P-TEFb to a promoter was dependent on Brd4 and was enhanced by an increase in chromatin acetylation.
2877	BRD4-P-TEFb complex	O60885	O60563	P50750	MI:0007- anti tag coimmunoprecipitation
2878	P-TEFb-7SKRNA-HEXIM1 complex	O60563	P50750	O94992	MI:0007- anti tag coimmunoprecipitation
2879	CD20-LCK-FYN-p75/80 complex	P06241	P06239	P11836	MI:0019- coimmunoprecipitation	Lck accounted for most of the PTK activity in the CD20 complex.
2880	SCF subcomplex (WEE1	SKP2	BTRC)	Q5W141	Q13309	P30291	MI:0019- coimmunoprecipitation
2881	Ubiquitin E3 ligase (CUL1	RBX1	SKP1A)	Q13616	P62877	P63208	MI:0019- coimmunoprecipitation	Ubiquitin E3 ligases covalently attach ubiquitin to a lysine residue on a target protein. Polyubiquitination marks proteins for degradation by the proteasome.
2882	ITGA5-ITGB3-COL6A3 complex	P12111	P08648	P05106	MI:0004- affinity chromatography technologies
2884	Respiratory chain complex I (early intermediate NDUFAF1 assembly)	mitochondrial	P03886	P56556	Q16795	Q9Y375	O95139	O75489	O75251	MI:0019- coimmunoprecipitation | MI:0276- blue native page	Complex I is the first multiprotein complex of the OXPHOS system and participates in the formation of a proton gradient across the inner mitochondrial membrane coupled to transfer of electrons from NADH to ubiquinone. NDUFAF1 is a crucial component in the early assembly of complex I but not of the mature holoenzyme.	Involved in mitochondrial diseases, cardioencephalomyopathy (gene CIA30), deficiency in fibroblasts.
2885	ITGAV-ITGB1-SPP1 complex	P06756	P05556	P10451	MI:0004- affinity chromatography technologies
2886	Respiratory chain complex I (incomplete intermediate ND1	ND2	ND3	CIA30 assembly)	mitochondrial	P03886	P03891	P03897	Q9Y375	MI:0019- coimmunoprecipitation	Complex I is the first multiprotein complex of the OXPHOS system and participates in the formation of a proton gradient across the inner mitochondrial membrane coupled to transfer of electrons from NADH to ubiquinone.
2890	Notch1-fraction 30 complex	Q92585	P46531	Q06330	MI:0071- molecular sieving | MI:0006- anti bait coimmunoprecipitation	Complex formation is required for neoplastic transformation by Notch. MAML1 promotes association between NotchIC (intracellular domain of Notch) and RBPSUH (CSL). NotchIC binding to CSL displaces corepressors from CSL, leading to the binding of the transcriptional coactivator MAML1 to the complex.	Notch1 is involved in human cancer.
2891	Gamma-secretase complex (APH1A	PSEN1	PSENEN	NCSTN)	Q96BI3	Q92542	P49768	Q9NZ42	MI:0040- electron microscopy	Proteolytic cleavage within the hydrophobic transmembrane domains of Notch and APP is intimately associated with a multimeric gamma-secretase complex that contains the presenilin-1 or presenilin-2 and the membrane glycoprotein nicastrin. Three variants of APH1 (APH1A short, APH1A long and APH1B) as well as two presenillin variants (PSEN1 and PSEN2) allow the formation of six different gamma-secre…	Gamma-secretase is involved in Alzheimer's disease. In combination with Notch signaling pathway gamma secretase complex is also involved in lung cancer (PMID:17804716).
2892	BCR-ABL (p185 fusion protein)-GRB2 complex	Q13745	P62993	MI:0006- anti bait coimmunoprecipitation | MI:0096- pull down	It was shown that Grb2 binds to the Tyr177 autophosphorylation site on Bcr-Abl.	Chimeric bcr-abl oncogene is involved in Philadelphia chromosome positive (Ph+) chronic myelogenous leukemia (CML) and acute lymphoblastic leukemia (Ph+ ALL).
2893	BCR-ABL (p210 fusion protein)-GRB2-SOS1 complex	A1Z199	P62993	Q07889	MI:0006- anti bait coimmunoprecipitation	It was shown that Grb2 binds to the Tyr177 autophosphorylation site on Bcr-Abl.	Chimeric bcr-abl oncogene is involved in Philadelphia chromosome positive (Ph+) chronic myelogenous leukemia (CML) and acute lymphoblastic leukemia (Ph+ ALL).
2895	SHC-GRB2 complex	P62993	P29353	MI:0006- anti bait coimmunoprecipitation	Bcr-Abl proteins induce the formation of a complex between tyrosine phosphorylated Shc and Grb2. Co-precipitation analysed in R1-p185, R1-p210 and in Ph(+) leucemic cell lines. No co-precipitation seen in parental R1 cells.	Chimeric bcr-abl oncogene is involved in Philadelphia chromosome positive (Ph+) chronic myelogenous leukemia (CML) and acute lymphoblastic leukemia (Ph+ ALL).
2896	ITGA2b-ITGB3-CD47-FAK complex	Q08722	P08514	P05106	Q05397	MI:0004- affinity chromatography technologies | MI:0019- coimmunoprecipitation	Activation of platelets with the agonist peptide 4N1K results in the association of FAK with the IAP-alpha-IIb-beta3 complex.
2897	RBPJ-NotchIC-Mastermind complex	Q92585	P46531	Q06330	MI:0006- anti bait coimmunoprecipitation	Complex formation is required for neoplastic transformation by Notch. MAML1 promotes association between NotchIC (intracellular domain of Notch) and RBPSUH (CSL). NotchIC binding to CSL displaces corepressors from CSL, leading to the binding of the transcriptional coactivator MAML1 to the complex.	Notch1 is involved in human cancer.
2898	Respiratory chain complex I (intermediate I/200kD and III/250kD)	mitochondrial	Q16795	O75306	O75489	MI:0019- coimmunoprecipitation | MI:0276- blue native page	Complex I is the first multiprotein complex of the OXPHOS system and participates in the formation of a proton gradient across the inner mitochondrial membrane coupled to transfer of electrons from NADH to ubiquinone. Intermediate I and III show the same components (therefore annotated as one entry only) but different molecular weights.
2901	Respiratory chain complex I (intermediate IV/310kD)	mitochondrial	P03886	Q16795	O75306	O75489	MI:0019- coimmunoprecipitation | MI:0276- blue native page	Complex I is the first multiprotein complex of the OXPHOS system and participates in the formation of a proton gradient across the inner mitochondrial membrane coupled to transfer of electrons from NADH to ubiquinone.
2903	Respiratory chain complex I (intermediate V/380kD and VI/480kD)	mitochondrial	P03886	O43678	Q16795	O75306	O75489	MI:0019- coimmunoprecipitation | MI:0276- blue native page	Complex I is the first multiprotein complex of the OXPHOS system and participates in the formation of a proton gradient across the inner mitochondrial membrane coupled to transfer of electrons from NADH to ubiquinone. Intermediate V and VI show the same components (therefore annotated as one entry only) but different molecular weights.
2904	Respiratory chain complex I (intermediate VII/650kD)	mitochondrial	P03886	O43678	P56556	Q16795	O75306	O75489	O43181	O43920	O75251	P19404	MI:0019- coimmunoprecipitation | MI:0276- blue native page	Complex I is the first multiprotein complex of the OXPHOS system and participates in the formation of a proton gradient across the inner mitochondrial membrane coupled to transfer of electrons from NADH to ubiquinone.
2905	Respiratory chain complex I (holoenzyme)	mitochondrial	P03886	O43678	P56556	Q16795	O95139	O75306	O75489	O43181	O43920	O75251	P19404	MI:0019- coimmunoprecipitation | MI:0276- blue native page	Complex I is the first multiprotein complex of the OXPHOS system and participates in the formation of a proton gradient across the inner mitochondrial membrane coupled to transfer of electrons from NADH to ubiquinone.
2906	Respiratory chain complex I (intermediate II/230kD)	mitochondrial	O43181	O75251	P19404	MI:0019- coimmunoprecipitation | MI:0276- blue native page	Complex I is the first multiprotein complex of the OXPHOS system and participates in the formation of a proton gradient across the inner mitochondrial membrane coupled to transfer of electrons from NADH to ubiquinone.
2907	RBP-Jkappa-Notch1 complex	P46531	Q06330	MI:0412- electrophoretic mobility supershift assay
2908	RBP-Jkappa-SHARP complex	Q06330	Q96T58	MI:0412- electrophoretic mobility supershift assay
2909	PLC-gamma-2-Syk-LAT-FcR-gamma complex	P12314	O43561	P16885	P43405	MI:0096- pull down	Analyses done with different GST-PLC-gamma-2 fusion proteins from resting and CRP (collagen-related peptide) stimulated platelets.
2910	PLC-gamma-2-Lyn-FcR-gamma complex	P12314	P07948	P16885	MI:0019- coimmunoprecipitation	Analyses done with different GST-PLC-gamma-2 fusion proteins from resting and CRP (collagen-related peptide) stimulated platelets. PLC-gamma-2 associates in vivo with Lyn and FcR gamma chain. The identity of Lyn was confirmed by sequential immunoprecipitation after the kinase assay.
2911	SMRT-SKIP-CBF1 complex	Q9Y618	Q06330	Q13573	MI:0428- imaging techniques	CIR seems to tether SKIP to SMRT.
2912	PLC-gamma-2-SLP-76 complex	Q13094	P16885	MI:0019- coimmunoprecipitation	Analyses done with GST-PLC-gamma-2SH2(C) fusion protein from resting and CRP (collagen-related peptide) stimulated platelets. PLC-gamma-2 associates directly with SLP-76 and LAT.
2913	PLC-gamma-2-LAT complex	O43561	P16885	MI:0019- coimmunoprecipitation	Analyses done with GST-PLC-gamma-2SH2(C) fusion protein from resting and CRP (collagen-related peptide) stimulated platelets. PLC-gamma-2 associates directly with SLP-76 and LAT.
2914	Respiratory chain complex I (beta subunit) mitochondrial	P03905	P03915	O00483	O14561	O75438	O96000	Q9NX14	O95178	O43676	O95168	O43674	O95139	P17568	O95169	Q9Y6M9	O95298	MI:0276- blue native page | MI:0063- prediction	Complex I couples the transfer of two electrons from NADH to ubiquinone to the translocation of four protons across the mitochondrial inner membrane. Complex I is an L-shaped molecule with one arm embedded in the mitochondrial inner membane and one arm protruding into the matrix, the peripheral arm. The assembly of complex I is a semi-sequential process in which different preassembled subcomplexe…
2917	Grb2-Sos complex	Fc receptor gamma-R1 stimulated	P62993	Q07889	MI:0019- coimmunoprecipitation	In literature it has been shown that Grb2 binds to the guanine nucleotide exchange factor Sos, leading to activation of Ras.
2918	Ku antigen-YY1-alphaMyHC promoter complex	P13010	P12956	P25490	MI:0412- electrophoretic mobility supershift assay | MI:0006- anti bait coimmunoprecipitation	Ku complex binds to the human alphaMyHC promoter and represses alphaMyHC expression. Ku70 and YY1 protein levels are increased in patients with heart failure.	Human heart failure
2919	Respiratory chain complex I (gamma subunit) mitochondrial	P03886	P03891	P03897	P03901	P03923	O15239	O95299	O95167	P56556	P51970	Q16795	O43677	O43920	MI:0276- blue native page | MI:0063- prediction	Complex I couples the transfer of two electrons from NADH to ubiquinone to the translocation of four protons across the mitochondrial inner membrane. Complex I is an L-shaped molecule with one arm embedded in the mitochondrial inner membane and one arm protruding into the matrix, the peripheral arm. The assembly of complex I is a semi-sequential process in which different preassembled subcomplexe…
2920	Respiratory chain complex I (lambda subunit) mitochondrial	Q86Y39	Q9UI09	Q9P0J0	O43678	Q16718	O95182	P28331	O75306	O75489	O43181	O75380	O75251	O00217	P49821	P19404	P56181	MI:0276- blue native page | MI:0063- prediction	Complex I couples the transfer of two electrons from NADH to ubiquinone to the translocation of four protons across the mitochondrial inner membrane. Complex I is an L-shaped molecule with one arm embedded in the mitochondrial inner membane and one arm protruding into the matrix, the peripheral arm. The assembly of complex I is a semi-sequential process in which different preassembled subcomplexe…
2921	SHARP-CtBP complex	Q13363	P56545	Q96T58	MI:0007- anti tag coimmunoprecipitation	CtBP augments SHARP-mediated repression.
2922	LAT-PLC-gamma-1-p85-GRB2-SOS signaling complex	C305 activated	P62993	O43561	P27986	P19174	Q07889	MI:0019- coimmunoprecipitation	The authors show that upon tyrosine phosphorylation, LAT binds Grb2, PLC-gamma1, the p85 subunit of PI3K, and other critical signaling molecules. They provide evidence that LAT plays an important role in linking the TCR to cellular activation.
2923	SHARP-CtBP1-CtIP complex	Q13363	Q99708	Q96T58	MI:0007- anti tag coimmunoprecipitation	CtIP and CtBP augment SHARP-mediated repression.
2930	SHARP-CtIP-RBP-Jkappa complex	Q99708	Q06330	Q96T58	MI:0007- anti tag coimmunoprecipitation	The ternary complex is formed only when both SHARP and CtIP are expressed.
2931	SHARP-CtBP1-CtIP-RBP-Jkappa corepressor complex	Q13363	Q99708	Q06330	Q96T58	MI:0232- transcriptional complementation assay | MI:0004- affinity chromatography technologies	The corepressor complex containing CtIP/CtBP probably facilitates RBP-Jkappa/SHARP-mediated repression of Notch target genes.
2936	Ecsit complex (ECSIT	MT-CO2	GAPDH	TRAF6	NDUFAF1)	Q9BQ95	P04406	P00403	Q9Y375	Q9Y4K3	MI:0047- far western blotting	Ecsit is a cytosolic adaptor protein essential for inflammatory response and embryonic development via the Toll-like and BMP (bone morphogenetic protein) signal transduction pathways, respectively. Here, a mitochondrial function for Ecsit (an evolutionary conserved signaling intermediate in Toll pathways) in the assembly of mitochondrial complex I (NADH:ubiquinone oxidoreductase) has also been de…
2937	PTF1-bHLH complex	Q7RTS3	Q99081	MI:0412- electrophoretic mobility supershift assay	PTF1, containing P48 and a form of HEB, can bind to and mediate the acinar activity of the A element of the ELA1 gene enhancer.
2938	Ecsit complex (ECSIT	NDUFS3	TOM20)	Q9BQ95	O75489	Q15388	MI:0019- coimmunoprecipitation	Ecsit is a cytosolic adaptor protein essential for inflammatory response and embryonic development via the Toll-like and BMP (bone morphogenetic protein) signal transduction pathways, respectively. Here, a mitochondrial function for Ecsit (an evolutionary conserved signaling intermediate in Toll pathways) in the assembly of mitochondrial complex I (NADH:ubiquinone oxidoreductase) has also been de…
2939	Ecsit complex (ECSIT	MT-CO2	NDUFA1	MT-ND1	TRAF6	NDUFAF1)	Q9BQ95	P00403	P03886	O15239	Q9Y375	Q9Y4K3	MI:0019- coimmunoprecipitation	Ecsit is a cytosolic adaptor protein essential for inflammatory response and embryonic development via the Toll-like and BMP (bone morphogenetic protein) signal transduction pathways, respectively. Here, a mitochondrial function for Ecsit (an evolutionary conserved signaling intermediate in Toll pathways) in the assembly of mitochondrial complex I (NADH:ubiquinone oxidoreductase) has also been de…
2942	Ecsit complex (ECSIT	NDUFS3	NDUFAF1)	Q9BQ95	Q9Y375	O75489	MI:0047- far western blotting	Ecsit is a cytosolic adaptor protein essential for inflammatory response and embryonic development via the Toll-like and BMP (bone morphogenetic protein) signal transduction pathways, respectively. Here, a mitochondrial function for Ecsit (an evolutionary conserved signaling intermediate in Toll pathways) in the assembly of mitochondrial complex I (NADH:ubiquinone oxidoreductase) has also been de…
2943	Respiratory chain complex I (incomplete NDUFAF1 assembly)	mitochondrial	P03886	Q9Y375	MI:0019- coimmunoprecipitation | MI:0047- far western blotting	Complex I is the first multiprotein complex of the OXPHOS system and participates in the formation of a proton gradient across the inner mitochondrial membrane coupled to transfer of electrons from NADH to ubiquinone. NDUFAF1 is a crucial component in the early assembly/stability of complex I.
2944	Notch1-p56lck-PI3K complex	P06239	P46531	P27986	MI:0006- anti bait coimmunoprecipitation | MI:0007- anti tag coimmunoprecipitation	Anti-apoptotic function may result from elevated expression of anti-apoptotic genes like IAP-2, Bcl-xl or FLIP.
2945	RBP-Jkappa-RING1-KyoT2 complex	Q13642	Q06330	Q06587	MI:0007- anti tag coimmunoprecipitation	Overexpression of RING1 And KyoT2 inhibits transactivation of RBP-Jkappa by Notch.
2946	YY1-Notch1-RBP-Jkappa complex	P46531	Q06330	P25490	MI:0029- cosedimentation through density gradients | MI:0006- anti bait coimmunoprecipitation | MI:0402- chromatin immunoprecipitation assays	YY1 indirectly binds to CBF1-response element via association with the intracellular domain of Notch1 (N1IC). N1IC interacts directly with CBF1(RBP-Jkappa).
2947	YY1-Notch1 complex	P46531	P25490	MI:0029- cosedimentation through density gradients | MI:0006- anti bait coimmunoprecipitation | MI:0402- chromatin immunoprecipitation assays	Transcription factor Ying Yang 1 (YY1) is associated with exogenous N1IC in human K562 erythroleukemic cells. The ankyrin (ANK) domain of N1IC and zinc finger domains of YY1 are essential for the association of N1IC and YY1.
2948	Respiratory chain complex I (incomplete intermediate)	mitochondrial	O95299	Q16795	O95169	P28331	O75306	O43181	O75380	O75251	P49821	P19404	P56181	MI:0276- blue native page | MI:0047- far western blotting	Complex I is the first multiprotein complex of the OXPHOS system and participates in the formation of a proton gradient across the inner mitochondrial membrane coupled to transfer of electrons from NADH to ubiquinone.
2955	LCK-SLP76-PLC-gamma-1-LAT complex	pervanadate-activated	O43561	P06239	Q13094	P19174	MI:0019- coimmunoprecipitation	The authors show that in pervanadate-treated Jurkat cells, but not in J.CaM1.6 cells, three tyrosine-phosphorylated proteins with molecular weights about 59, 76 and 150 Kd, corresponding to Lck, SLP76, PLC-gamma-1 were co-precipitated with LAT.
2956	PLC-gamma-1-LAT-c-CBL complex	OKT3 stimulated	P22681	O43561	P19174	MI:0019- coimmunoprecipitation	The authors show that upon OKT3 stimulation, an extensive phosphorylation of LAT was seen in J2.LAT cells, but the phosphorylation of LAT F171F191 was barely detectable.
2957	LAT-GRB2 complex	Fyn-mLck(KA) or Syk kinase activated	P62993	O43561	MI:0019- coimmunoprecipitation	The authors show that in the absence of a kinase, the association of LAT and Grb2 was not detected. Grb2 was co-precipitated with LAT, but not with LATF171F191, in the presence of Fyn, mLck(KA) or Syk kinases.
2958	SMAD1-CBP complex	Q92793	Q15797	MI:0007- anti tag coimmunoprecipitation	SMAD1 stimulates transcription cooperatively with CBP.
2960	SLP-76-PLC-gamma-1-ITK complex	alpha-TCR stimulated	Q08881	Q13094	P19174	MI:0019- coimmunoprecipitation	The authors speculate that SLP-76 may activate PLC-gamma-1 by regulating the ITK-mediated phosphorylation of PLC-gamma-1 at Tyr783.
2961	SLP-76-PLC-gamma-1-VAV complex	alpha-TCR stimulated	Q13094	P19174	P15498	MI:0019- coimmunoprecipitation	SLP-76 inducibly associated with both Vav and catalytically active ITK, which efficiently phosphorylated a PLC-gamma1 fragment at Tyr783 in vitro.
2962	CRK-BCAR1-DOCK1 complex	P56945	P46108	Q14185	MI:0019- coimmunoprecipitation	Alpha(v)beta5 integrin binds to the apoptotic cell for recruitment of this complex to the membrane.
2963	ITK-SLP-76 complex	anti-TCR stimulated	Q08881	Q13094	MI:0006- anti bait coimmunoprecipitation | MI:0007- anti tag coimmunoprecipitation	The authors show that catalytically active ITK is found primarily in complex with SLP-76. Further they demonstrate that a continued interaction with SLP-76 is required to maintain ITK in an active state.
2966	NuMA-LGN-G-alpha-i-1 complex	P63096	P81274	Q14980	MI:0096- pull down | MI:0007- anti tag coimmunoprecipitation	The authors propose that the trimeric NuMA-LGN-G-alpha complex regulates the interaction of aster MTs with the cell cortex. They analyzed with a FRET biosensor that LGN behaves as a conformational switch: in its closed state, the N and C termini interact, but NuMA or G-alpha-i can disrupt this association, allowing LGN to interact simultaneously with both proteins, resulting in their cortical loc…
2968	Axin-SMAD3 complex	O15169	P84022	MI:0007- anti tag coimmunoprecipitation	Phosphorylation of SMAD3 by T(beta)R-I is faciliated in the presence of Axin. In the absence of ligand stimulation, Axin was colocalized with Smad3 in the cytoplasm in vivo. Upon receptor activation, Smad3 was strongly phosphorylated by TGF-beta type I receptor (TbetaR-I) in the presence of Axin, and dissociated from TbetaR-I and Axin.
2969	mTORC2 complex (mTOR/FRAP1	LST8	mAVO3/RICTOR)	P42345	Q9BVC4	Q6R327	MI:0019- coimmunoprecipitation	mTORC1 and mTORC2 constitute a primordial signalling network conserved in eukaryotic evolution to control the fundamental process of cell growth.
2970	mTORC1 complex (mTOR/FRAP1	LST8	RAPTOR)	P42345	Q9BVC4	Q8N122	MI:0019- coimmunoprecipitation	mTORC1 and mTORC2 constitute a primordial signalling network conserved in eukaryotic evolution to control the fundamental process of cell growth.
2971	ITGA9-ITGB1-VEGFC complex	Q13797	P05556	P49767	MI:0004- affinity chromatography technologies	Alpha9-beta1 directly binds to VEGF-C and -D and contributes to lymphangiogenesis.
2972	ITGA9-ITGB1-VEGFA complex	Q13797	P05556	P15692	MI:0004- affinity chromatography technologies	Alpha9-beta1 integrin binds the VEGF121 isoform of VEGF-A.
2975	SMAD3-E2F4/5-p107-DP1 complex	Q16254	Q15329	P28749	P84022	Q14186	MI:0007- anti tag coimmunoprecipitation	This complex preexists in the cytoplasm. In response to TGF-beta, this complex moves to the nucleus and associates with SMAD4.
2985	mTOR-signaling complex	P42345	Q8N122	MI:0019- coimmunoprecipitation	mTOR/RAFT1/FRAP is the target of the immunosuppressive drug rapamycin and the central component of a nutrient- and hormone-sensitive signaling pathway that regulates cell growth.
2989	ITGA9-ITGB1-ADAM8 complex	P78325	Q13797	P05556	MI:0004- affinity chromatography technologies
2990	mTOR-signaling complex (FRAP1/mTOR	GBL	RAPTOR)	P42345	Q9BVC4	Q8N122	MI:0019- coimmunoprecipitation
2991	mTOR-signaling complex (mTOR/FRAP1	RAPTOR)	P42345	Q8N122	MI:0019- coimmunoprecipitation
2992	SMAD7-SMURF2 complex	O15105	Q9HAU4	MI:0007- anti tag coimmunoprecipitation	SMURF is localized in the nucleus, but binding to SMAD7 induces export to the cytoplasm.
2998	Axin-PP2A A-PP2A C-GSK3-beta-beta-catenin complex	O15169	P35222	P49841	Q15172	MI:0007- anti tag coimmunoprecipitation	The incubation of the lysates with casein kinase I isoform epsilon decreases the association of PP2A C and A with the beta-catenin degradation complex.
3004	APC-Axin-1-beta-catenin complex	P25054	O15169	P35222	MI:0029- cosedimentation through density gradients
3008	60S APC containing complex	P25054	P46940	(Q71U36	P68363	Q9BQE3)	(P23258	Q9NRH3)	MI:0029- cosedimentation through density gradients | MI:0226- ion exchange chromatography	The authors propose that 60S APC is a discrete high molecular weight complex with a novel function in cytoskeletal regulation in epithelial cells apart from its well established role in targeting catenin destruction or its proposed role in microtubule plus end stabilization.
3009	TFIID complex	P21675	Q15544	Q16514	Q6P1X5	O00268	Q15542	P49848	Q16594	P20226	MI:0019- coimmunoprecipitation	The subunit stoichiometry is predicted by Sanders et al. (PMID:12138208).
3010	TFIID subcomplex	Q16514	O00268	Q15542	P49848	Q16594	MI:0019- coimmunoprecipitation	The subunit stoichiometry is predicted by Sanders et al. (PMID:12138208).
3015	p27-cyclinE-Cdk2 - Ubiquitin E3 ligase (SKP1A	SKP2	CUL1	CKS1B	RBX1) complex	P24864	P24941	P46527	P61024	Q13616	P62877	P63208	Q13309	MI:0007- anti tag coimmunoprecipitation	p27, an important cell cycle regulator, blocks the G1/S transition in cells by binding and inhibiting Cdk2/cyclin A and Cdk2/cyclin E complexes. Ubiquitination and subsequent degradation play a critical role in regulating the levels of p27 during cell cycle progression.	Overexpression of p27 in certain cancer cells prevents DNA replication and tumor formation in nude mice, whereas the loss of p27 has been reported in many human cancers and predicts a poor prognosis in breast, prostate, colon, gastric, lung, and esophageal cancers. In several types of cancers, there is a strong correlation between the loss of p27 and induction of Skp2, a subunit of the SCFSkp2/Ck…
3025	TGF-beta receptor II-TGF-beta3 complex	P10600	P37173	MI:0404- comigration in non denaturing gel electrophoresis	TGF-beta 3 binds to TGF-beta receptor type II sequentially.
3026	TGF-beta receptor II-TGF-beta1 complex	P01137	P37173	MI:0404- comigration in non denaturing gel electrophoresis	TGF-beta 1 binds to TGF-beta receptor type II sequentially.
3027	TGF-beta receptor II-TGF-beta receptor I-TGF-beta1 complex	P01137	P36897	P37173	MI:0404- comigration in non denaturing gel electrophoresis	TGF-beta receptor I does not bind TGF-beta in the absence of TGF-beta receptor II.
3028	TGF-beta receptor II-TGF-beta receptor I-TGF-beta3 complex	P10600	P36897	P37173	MI:0404- comigration in non denaturing gel electrophoresis	TGF-beta receptor I does not bind TGF-beta in the absence of TGF-beta receptor II.
3032	RNA-induced silencing complex	RISC	Q9UPY3	Q9UKV8	P08238	Q15633	MI:0007- anti tag coimmunoprecipitation
3033	PAC3-PAC4 complex	Q9BT73	Q5JS54	MI:0007- anti tag coimmunoprecipitation	20S proteasome assembly is orchestrated by two distinct pairs of chaperones in mammals, the PAC1-PAC2 complex and the PAC3-PAC4 complex.
3034	PAC1-PAC2 complex	O95456	Q969U7	MI:0007- anti tag coimmunoprecipitation	20S proteasome assembly is orchestrated by two distinct pairs of chaperones in mammals, the PAC1-PAC2 complex and the PAC3-PAC4 complex.
3035	LAT2-ITGB1 complex	P05556	Q9UHI5	MI:0019- coimmunoprecipitation	CD98-beta1 integrin association is required for focal adhesion kinase-dependent phosphoinositol 3-hydroxykinase activation and cellular transformation.
3036	Ubiquitin E3 ligase (SKP1A	SKP2	CUL1	CKS1B	RBX1)	P61024	Q13616	P62877	P63208	Q13309	MI:0007- anti tag coimmunoprecipitation		Overexpression of p27 in certain cancer cells prevents DNA replication and tumor formation in nude mice, whereas the loss of p27 has been reported in many human cancers and predicts a poor prognosis in breast, prostate, colon, gastric, lung, and esophageal cancers. In several types of cancers, there is a strong correlation between the loss of p27 and induction of Skp2, a subunit of the SCFSkp2/Ck…
3038	SMAD2-SMAD4-FAST1 complex	O75593	Q15796	Q13485	MI:0007- anti tag coimmunoprecipitation	This complex is built only in the presence of TGF-beta signaling.	SMAD4 is involved in pancreatic carcinoma.
3039	SMAD2-FAST1 complex	O75593	Q15796	MI:0007- anti tag coimmunoprecipitation	TGF-beta induces formation of the SMAD2-FAST1 complex.
3040	Multisynthetase complex	P14868	O43324	P07814	P41252	Q13155	Q15046	Q9P2J5	P56192	P47897	P54136	Q12904	MI:0028- cosedimentation in solution | MI:0226- ion exchange chromatography	The characteristic core" complex of aminoacyl tRNAsynthetase in higher eukaryotes is composed of nine synthetase activities. These are specific for arginine	aspartate	glutamate	glutamine	isoleucine	leucine	lysine	methionine	and proline. There are also three auxiliary proteins in the multisynthetase complex: p43	p38	and p18. These are involved in protein-protein interactions within the particle and with other protein synthesis factors."
3041	TGF-beta-receptor type II homodimer complex	P37173	MI:0007- anti tag coimmunoprecipitation	TGF-beta receptor type II forms a homomeric complex in the absence of the ligand TGF-beta.
3042	TGF-beta-receptor II-TGF-beta1 complex	P01137	P37173	MI:0007- anti tag coimmunoprecipitation
3043	BMP2-BRIA complex	P12643	P12644	P36894	MI:0071- molecular sieving
3044	SKI-NCOR1-SIN3A-HDAC1 complex	Q13547	O75376	Q96ST3	P12755	MI:0006- anti bait coimmunoprecipitation	The oncogenic form of Ski, v-Ski, which lacks the mSin3A binding domain, abrogates transcriptional repression.
3045	hs4 enhancer complex (faster migrating complex)	P19838	P14859	P09086	Q04206	P25490	MI:0412- electrophoretic mobility supershift assay	This complex exists in healthy and malignant B-cell lines.
3046	hs4 enhancer complex (slow migrating complex)	Q01201	P25490	MI:0412- electrophoretic mobility supershift assay | MI:0402- chromatin immunoprecipitation assays | MI:0006- anti bait coimmunoprecipitation		This complex was observed only in patients with diffuse large B cell lymphoma (DLBCA).
3048	mSin3A complex	Q13547	Q92769	Q09028	Q16576	Q96ST3	MI:0006- anti bait coimmunoprecipitation
3051	MAD-MAX complex	P61244	Q05195	MI:0006- anti bait coimmunoprecipitation	Cell differentiation is accompanied by a change from MYC-MAX complexes (undifferentiated cells) to MAD-MAX complexes (differentiated cells). The ability of MAD to compete with MYC for binding to MAX and to repress MYC transcriptional activation suggests that MAD opposes the function of MYC.
3052	MYC-MAX complex	P61244	P01106	MI:0006- anti bait coimmunoprecipitation	Cell differentiation is accompanied by a change from MYC-MAX complexes (undifferentiated cells) to MAD-MAX complexes (differentiated cells). The ability of MAD to compete with MYC for binding to MAX and to repress MYC transcriptional activation suggests that MAD opposes the function of MYC.
3053	mSin3A-HDAC1-HDAC2 complex	Q13547	Q92769	Q96ST3	MI:0006- anti bait coimmunoprecipitation
3054	MAD1-mSin3A-HDAC2 complex	Q92769	Q05195	Q96ST3	MI:0007- anti tag coimmunoprecipitation	MAD-MAX complex functions as transcriptional repressor by recruiting the mSin3A-HDAC complex.
3055	Nop56p-associated pre-rRNA complex	P62736	P63267	Q8TDN6	Q9NR30	Q08211	Q99848	P68104	P13639	P22087	Q9BVP2	Q92522	P16402	Q99879	P09651	P52272	Q00839	Q9NZI8	Q12905	Q12906	Q9Y383	Q9NX58	Q9BQG0	P55209	P19338	P55769	Q9Y2X3	O00567	Q14978	P06748	Q13610	Q9NW13	P27635	P62906	P62913	P30050	P26373	P40429	P50914	P61313	P18621	Q07020	Q02543	P84098	P46778	P35268	P62829	P62750	P83731
3056	Microprocessor complex	Q8WYQ5	Q9NRR4	MI:0007- anti tag coimmunoprecipitation | MI:0071- molecular sieving	This complex is responsible for pre-miRNA processing.	DGCR8 is deleted in DiGeorge syndrome.
3057	ITGA10-ITGB1 complex	O75578	P05556	MI:0004- affinity chromatography technologies | MI:0019- coimmunoprecipitation
3058	ITGA11-ITGB1 complex	Q9UKX5	P05556	MI:0019- coimmunoprecipitation
3059	ITGA11-ITGB1-COL1A1 complex	P02452	Q9UKX5	P05556	MI:0019- coimmunoprecipitation | MI:0004- affinity chromatography technologies
3060	RNA polymerase II complex (RPB1	RAP74	CDK8	CYCC	SRB7	BAF190	BAF47)	chromatin structure modifying	P24863	P49336	P35269	Q13503	P24928	Q12824	(P51531	P51532)	MI:0047- far western blotting	RNA polymerase II complex contains chromatin structure remodeling activity and histone acetyltransferase activity. Notably, the general transcription factors are absent from this complex.
3061	RNA polymerase II complex (CBP	PCAF	RPB1	BAF47	CYCC	CDK8)	chromatin structure modifying	P24863	P49336	Q92793	Q92831	P24928	Q12824	MI:0226- ion exchange chromatography	RNA polymerase II complex contains chromatin structure remodeling activity and histone acetyltransferase activity. Notably, the general transcription factors are absent from this complex.
3062	RNA polymerase II complex	incomplete (CBP	RPBI	PCAF	BAF47)	chromatin structure modifying	Q92793	Q92831	P24928	Q12824	MI:0047- far western blotting | MI:0019- coimmunoprecipitation	RNA polymerase II complex contains chromatin structure remodeling activity and histone acetyltransferase activity. Notably, the general transcription factors are absent from this complex.
3063	Brg1-associated complex II	O96019	O14497	O14744	P51532	Q12824	Q92922	Q8TAQ2	MI:0007- anti tag coimmunoprecipitation | MI:0029- cosedimentation through density gradients
3064	RNA polymerase II complex	chromatin structure modifying	P24863	P49336	Q14919	Q00403	P29083	P35269	P32780	Q13503	Q6UW60	P24928	Q12824	Q92922	Q8TAQ2	P20226	(P51531	P51532)	(Q96GM5	Q92925	Q6STE5)	MI:0004- affinity chromatography technologies	RNA polymerase II complex contains chromatin structure remodeling activity and histone acetyltransferase activity. Notably, the general transcription factors are absent from this complex.
3065	RNA polymerase II complex	chromatin structure modifying	O96019	P24863	P49336	Q13503	Q12824	Q92922	Q8TAQ2	Q969G3	(Q96GM5	Q92925	Q6STE5)	MI:0047- far western blotting	RNA polymerase II complex contains chromatin structure remodeling activity and histone acetyltransferase activity. Notably, the general transcription factors are absent from this complex.
3066	RNA polymerase II complex	chromatin structure modifying	P24863	P49336	Q92793	P19447	Q00403	P35269	Q13889	Q13503	Q92831	P24928	P51531	P51532	Q12824	MI:0047- far western blotting | MI:0226- ion exchange chromatography	RNA polymerase II complex contains chromatin structure remodeling activity and histone acetyltransferase activity. Notably, the general transcription factors are absent from this complex.
3067	RNA polymerase II complex	incomplete (CDK8 complex)	chromatin structure modifying	P24863	P51946	P49336	P35269	Q13503	Q12824	Q92922	Q8TAQ2	MI:0047- far western blotting	RNA polymerase II complex contains chromatin structure remodeling activity and histone acetyltransferase activity. Notably, the general transcription factors are absent from this complex.
3070	CTF18-cohesion-RFC-POLH complex	Q8WVB6	Q8WV66	Q9BVC3	Q9Y253	P35250	P40938	P35249	P40937	MI:0004- affinity chromatography technologies | MI:0027- cosedimentation | MI:0019- coimmunoprecipitation	The interaction of CTF18-cohesion-RFC complex with DNA-polymerase eta allows DNA replication fork to overcome interference by various template structures, including damaged DNA and DNA-protein complexes that maintain chromosome cohesion.
3071	CTLH complex	Q8IUR7	Q7L5Y9	Q9UL63	Q96S59	Q9H871	MI:0019- coimmunoprecipitation	This complex might be involved in the regulation of microtubule dynamics, cell migration , nucleokinesis and chromosome segregation. CTHL complex contains alpha and beta splice variants of ARMC8.
3075	UTX-MLL2/3 complex	Q9UBL3	Q86XN7	O14686	Q8NEZ4	Q86UW6	Q14686	Q6ZW49	Q15291	Q5H9R7	O15550	P61964	Q9Y2X9	MI:0007- anti tag coimmunoprecipitation	Methylation of histone H3 lysine 27 (H3K27) is a post-translational modification highly correlated with genomic silencing. UTX, a member of JmjC-family proteins, is a di- and trimethyl H3K27 demethylase. Results uncover a concerted mechanism for transcriptional activation in which cycles of H3K4 methylation by MLL2/3 are linked with demethylation of H3K27 through UTX.
3078	DGCR8-NCL complex	Q8WYQ5	P19338	MI:0007- anti tag coimmunoprecipitation | MI:0416- fluorescence microscopy	The authors demonstrated that certain RNA may be involved in the interaction between DGCR8 and Nucleolin, and removal of RNA induces dissociation of these two proteins. The results suggest that DGCR8 may be involved in maturation of miRNA at the nucleolus and nucleoplasm with Nucleolin.
3079	DGCR8-ILF3 complex	Q8WYQ5	Q12906	MI:0019- coimmunoprecipitation	The authors found that ILF3 is associated with both DGCR8 and Exportin5 (XPO5), although DGCR8 is not associated with XPO5.
3080	ILF3-XPO5 complex	Q12906	Q9HAV4	MI:0019- coimmunoprecipitation	The authors found that ILF3 is associated with both DGCR8 and Exportin5 (XPO5), although DGCR8 is not associated with XPO5.
3081	Microprocessor complex	Q8WYQ5	Q9NRR4	MI:0007- anti tag coimmunoprecipitation | MI:0416- fluorescence microscopy	The authors speculate that DGCR8 might play a significant role in the pri-miRNA recognition before interacting with DROSHA. In the coimmunoprecipitation assay DROSHA is seen as three isoforms (DROSHA-a, -b, -c).	DGCR8 is deleted in DiGeorge syndrome.
3082	DGCR8 multiprotein complex	Q92841	P17844	Q8WYQ5	Q08211	P35637	P31943	O43390	Q00839	P11021	Q12906	P19338	MI:0007- anti tag coimmunoprecipitation | MI:0416- fluorescence microscopy
3083	Nucleic and chromatin Fanconi complex	O15360	Q00597	Q9HB96	Q9NPI8	O15287	MI:0004- affinity chromatography technologies
3084	CCND1-CDK4 complex	P24385	P11802	MI:0019- coimmunoprecipitation	Endogenous D-type cyclins, acting with cdk4/6, are able to phosphorylate pRb only partially, a process that is likely to be completed by cyclin E-cdk2 complexes.
3085	CCND2-CDK4 complex	P30279	P11802	MI:0019- coimmunoprecipitation	Endogenous D-type cyclins, acting with cdk4/6, are able to phosphorylate pRb only partially, a process that is likely to be completed by cyclin E-cdk2 complexes.
3086	CCND3-CDK4 complex	P30281	P11802	MI:0019- coimmunoprecipitation	Endogenous D-type cyclins, acting with cdk4/6, are able to phosphorylate pRb only partially, a process that is likely to be completed by cyclin E-cdk2 complexes.
3087	CCND1-CDK6 complex	P24385	Q00534	MI:0019- coimmunoprecipitation	Endogenous D-type cyclins, acting with cdk4/6, are able to phosphorylate pRb only partially, a process that is likely to be completed by cyclin E-cdk2 complexes.
3088	CCND2-CDK6 complex	P30279	Q00534	MI:0019- coimmunoprecipitation	Endogenous D-type cyclins, acting with cdk4/6, are able to phosphorylate pRb only partially, a process that is likely to be completed by cyclin E-cdk2 complexes.
3089	CCND3-CDK6 complex	P30281	Q00534	MI:0019- coimmunoprecipitation	Endogenous D-type cyclins, acting with cdk4/6, are able to phosphorylate pRb only partially, a process that is likely to be completed by cyclin E-cdk2 complexes.
3092	APP-TOMM40 complex	P05067	O96008	MI:0019- coimmunoprecipitation | MI:0047- far western blotting	Mitochondrial accumulation of APP is associated with decreased cytochrome c oxidase activity and increased levels of H2O2 in mitochondria. Reduced mitochondrial cytochrome c oxidase activity and increased oxidative stress have been associated with the pathogenesis of AD.
3093	APP-TIMM23 complex	P05067	O14925	MI:0019- coimmunoprecipitation | MI:0047- far western blotting	Mitochondrial accumulation of APP is associated with decreased cytochrome c oxidase activity and increased levels of H2O2 in mitochondria. Reduced mitochondrial cytochrome c oxidase activity and increased oxidative stress have been associated with the pathogenesis of AD.	Alzheimer's disease
3096	ITGA6-ITGB4-SHC1-GRB2 complex	P62993	P23229	P16144	P29353	MI:0019- coimmunoprecipitation | MI:0096- pull down	The signal transduction by the alpha6beta4 integrin is mediated by an associated tyrosine kinase and that phosphorylation of distinct sites in the beta 4 tail mediates assembly of the hemidesmosomal cytoskeleton and recruitment of Shc/Grb2.
3097	TIMM17-TIMM23 complex	Q99595	O14925	MI:0019- coimmunoprecipitation	The Tim17 proteins of distinct organisms were indistinguishable, indicating a high evolutionary conservation.
3098	TIM50a-SMN1 complex	Q16637	Q3ZCQ8	MI:0018- two hybrid	There are two isoforms of TIM50: The nuclear isoform, TIM50a, participates in the release of snRNPs and SMN from the Cajal body (this complex), the mitochondrial isoform is an essential component of the TIM23 complex and regulates mitochondrial integrity and cell death. TIM50a is 103 aa longer (N-terminal) than TIM50.	Spinal muscular atrophy
3099	TIM50a-coilin complex	P38432	Q3ZCQ8	MI:0018- two hybrid	There are two isoforms of TIM50: The nuclear isoform, TIM50a, participates in the release of snRNPs and SMN from the Cajal body (this complex), the mitochondrial isoform is an essential component of the TIM23 complex and regulates mitochondrial integrity and cell death. TIM50a is 103 aa longer (N-terminal) than TIM50.	Spinal muscular atrophy
3102	DHX9-ADAR-vigilin-DNA-PK-Ku antigen complex	P55265	Q08211	Q00341	P78527	P13010	P12956	MI:0007- anti tag coimmunoprecipitation	Vigilin and DDP1 bind specifically to Inosine-containing RNAs.
3103	ITGAV-ITGB3-SLC3A2 complex	P06756	P05106	P08195	MI:0019- coimmunoprecipitation
3104	ITGB1-NRP1 complex	P05556	O14786	MI:0019- coimmunoprecipitation	NP-1 interacts with integrin beta1 to coordinate signaling events that promote cell adherence and invasiveness.
3110	ITGAV-P2RY2-GNA12 complex	Q5PPR5	P06756	P41231	MI:0019- coimmunoprecipitation	Alpha(v) integrin complexes provide the P2Y2R with access to G12, thereby allowing activation of this heterotrimeric G protein that controls actin cytoskeletal rearrangements required for chemotaxis.
3111	ITGA9-ITGB1-SPP1 complex	Q13797	P05556	P10451	MI:0004- affinity chromatography technologies
3112	ITGA5-ITGB1-SPP1 complex	P08648	P05556	P10451	MI:0004- affinity chromatography technologies
3113	MAML1-RBP-Jkappa-Notch1 complex	Q92585	P46531	Q06330	MI:0114- x-ray crystallography	RBPJ and the Ankyrin domain of Notch1 create a groove to bin MAML-1.
3115	ITGA2B-ITGB3-ICAM4 complex	Q14773	P08514	P05106	MI:0004- affinity chromatography technologies
3117	ITGB5-ITGAV-VTN complex	P06756	P18084	P04004	MI:0019- coimmunoprecipitation	In purified form, alpha(v)-beta5 preferentially binds to vitronectin.
3118	SMN1-SIP1-SNRP complex	O14893	Q16637	P14678	P62314	P62316	P62318	P62304	MI:0018- two hybrid | MI:0019- coimmunoprecipitation | MI:0047- far western blotting	SMN (Survival of Motor Neurons) and its associated protein SIP1 are in a complex with spliceosomal snRNP proteins. The SMN/SIP1 complex is very stable.	Spinal muscular atrophy (SMA)
3120	OCT1-OBF1-DNA-TLE1 complex	Q16633	P14859	Q04724	MI:0412- electrophoretic mobility supershift assay	Transcription activation by Oct1 in conjunction with OBF1 can be prevented by TLE1.
3121	OCT2-TLE4 complex	P09086	Q04727	MI:0096- pull down
3122	OCT1-OBF1-DNA complex	Q16633	P14859	MI:0412- electrophoretic mobility supershift assay
3123	TLE2 homodimer complex	Q04725	MI:0096- pull down	TLE2 dimer has no DNA-binding ability but can be recuited to specific DNA sites through interaction with DNA-binding proteins.
3124	TLE1-TLE2 complex	Q04724	Q04725	MI:0096- pull down | MI:0018- two hybrid	TLE1/2 heterodimer has no DNA-binding ability but can be recuited to specific DNA sites through interaction with DNA-binding proteins.
3125	TLE1 homodimer complex	Q04724	MI:0018- two hybrid	TLE1 dimer has no DNA-binding ability but can be recuited to specific DNA sites through interaction with DNA-binding proteins.
3127	TLE-Histone H3 complex	(P84243	P68431	Q71DI3)	(Q04724	Q04725	Q04726	Q04727)	MI:0047- far western blotting	The authors postulate that TLEs regulate gene expression by interacting with nucleosomes through associations with the N-terminus of H3 proteins.
3128	Gamma-secretase complex (APH1B	PSEN1	PSENEN	NCSTN)	Q8WW43	Q92542	P49768	Q9NZ42	MI:0019- coimmunoprecipitation	A multimeric gamma-secretase complex that contains the presenilin-1 or presenilin-2 and the membrane glycoprotein nicastrin processes a number of type I transmembrane proteins such as the beta-amyloid precursor protein and the cell surface receptor notch-1. Three variants of APH1 (APH1A short, APH1A long and APH1B) as well as two presenillin variants (PSEN1 and PSEN2) allow the formation of six d…
3129	STAT6-p100-RHA complex	Q08211	Q7KZF4	P42226	MI:0402- chromatin immunoprecipitation assays	Experiments show that p100 protein mediates the assembly of the ternary complex STAT6-p100-RHA. Chromatin immunoprecipitation studies show that RHA together with p100 enhance the binding of STAT6 on the human Ig-epsilon promoter after IL-4 stimulation. The authors propose that the ternary protein complex may facilitate the unwinding of the chromatin structure and accessibility of the promoter.
3132	OCT1-OBF1-DNA complex	Q16633	P14859	MI:0412- electrophoretic mobility supershift assay	The OCT1 dimer is a better substrate for OBF1 than the monomer. OBF1 stabilizes the OCT1 dimer DNA complex by reducing its dissociation rate.
3133	Phosphatidylinositol 3-kinase (PIK3CA	PIK3R1)	P42336	P27986	MI:0114- x-ray crystallography	Phosphatidylinositol 3-kinases (PI3Ks) are lipid kinases that phosphorylate phosphatidylinositol 4,5-bisphosphate at the 3-position of the inositol ring, and thus generate phosphatidylinositol 3,4,5-trisphosphate (PIP3 ), which, in turn, initiates a vast array of signaling events. PI3Ks are heterodimers, composed of catalytic and regulatory subunits, that are activated by growth factor-receptor t…	In different types of cancer PIK3CA was found to be mutated. Defects in the phosphatidylinositol 3-kinase pathway contribute to type II diabetes.
3135	TLE1 corepressor complex (MASH1 promoter-corepressor complex)	P34932	P19338	Q15233	P06748	P09874	Q92878	Q04724	Q02880	MI:0071- molecular sieving	The TLE1 complex is required for HES1-mediated transcription repression. PARP1 is inactive in the TLE1 complex. After Ca(2+) induction, kinase CaMKII-delta activates PARP1 leading to dismissal of the TLE1 corepresspor complex from HES1.
3137	MASH1 promoter-coactivator complex	Q92793	Q14469	P62805	Q15233	P09874	Q92831	P24928	P12931	(P84243	P68431	Q71DI3)	MI:0402- chromatin immunoprecipitation assays	Poly(ADP-ribosyl)ation activity of PARP1 is required for dismissal of the TLE1-corepressor complex.
3138	POSH-AKT2 complex	P31751	Q7Z6J0	MI:0019- coimmunoprecipitation	A POSH mutant unable to bind to Akt2 exhibits increased binding to MLK3. This increased binding of MLK3 to POSH is accompanied by increased activation of the JNK signaling pathway. The results suggest that Akt2 negatively regulates the POSH/JNK signaling complex by phosphorylating MLK3 and promoting the disassembly of the JNK signaling complex.
3140	CRLR-RAMP2 complex	Q16602	O60895	MI:0019- coimmunoprecipitation	The results demonstrate that RAMP2 and RAMP3 and not only RAMP1 can promote the full maturation of CRLR, leading to its terminal glycosylation, and only the fully processed receptors were found to bind AM (adrenomedullin) and CGRP (calcitonin gene-related peptide).
3141	CRLR-RAMP3 complex	Q16602	O60896	MI:0019- coimmunoprecipitation	The results demonstrate that RAMP2 and RAMP3 and not only RAMP1 can promote the full maturation of CRLR, leading to its terminal glycosylation, and only the fully processed receptors were found to bind AM (adrenomedullin) and CGRP (calcitonin gene-related peptide).
3142	CAMK2-delta-MASH1 promoter-coactivator complex	Q13557	Q92793	Q14469	Q15233	P09874	Q92831	P24928	P12931	MI:0402- chromatin immunoprecipitation assays	HES1 is phosphorylated by CAMKII-delta during neural stem cell differentiation. This phosphorylation is linked to recruitment of coactivator complexes on the MASH1 promoter.
3149	NK-3-Groucho-HIPK2-SIN3A-RbpA48-HDAC1 complex	Q13547	Q9H2X6	Q09028	Q96ST3	(Q99801	P78367)	(Q04724	Q04725	Q04726	Q04727	Q9H808)	MI:0007- anti tag coimmunoprecipitation | MI:0096- pull down	The authors postulate that the Nk-3 homeodomain protein recruits a corepressor complex containing Groucho protein, HIPK2 and a histone deacetylase complex to repress transcription.
3150	NK-3-Groucho complex	(Q99801	P78367)	(Q04724	Q04725	Q04726	Q04727	Q9H808)	MI:0096- pull down	NK-3 homeodomain protein can associate wih the human Groucho homolog TLE in the absence of DNA. This interaction translocates Groucho proteins from the cytoplasm into the nucleus.
3151	Sulphiredoxin-peroxiredoxin complex	Q06830	Q9BYN0	MI:0114- x-ray crystallography	Typical 2-Cys peroxiredoxins (Prxs) have an important role in regulating hydrogen peroxide-mediated cell signalling. In this process, Prxs can become inactivated through the hyperoxidation of an active site Cys residue to Cys sulphinic acid. The unique repair of this moiety by sulphiredoxin (Srx) restores peroxidase activity and terminates the signal.
3153	GNAQ-GEFT-RHOA complex	Q86VW2	P50148	P61586	MI:0114- x-ray crystallography	It is assumed that the complex is involved in signal transduction.
3154	Notch2(N-TM)-Notch2(N-EC)-Delta complex	Q04721	(O00548	Q9NYJ7	Q9NR61)	MI:0006- anti bait coimmunoprecipitation	In the trans-Golgi-network Notch2 is cleaved into the transmembrane Notch2(N-TM) subunit and into the extracellular Notch2(N-EC) subunit. Both subunits form a heterodimeric complex. The ligand Delta binds only to the heterodimeric form of Notch.
3155	Bipartite complex (TFC4	CTNNB1)	P35222	Q9NQB0	MI:0019- coimmunoprecipitation	As a consequence of engaging the canonical Wnt pathway, a beta-catenin-T-cell factor (TCF) transcriptional complex is generated, which has been postulated to trigger the epithelial-mesenchymal transition (EMT) that characterizes the tissue-invasive phenotype of breast cancer.
3156	CBF1-HDAC1-SMRT complex	Q13547	Q9Y618	Q06330	MI:0007- anti tag coimmunoprecipitation	CBF1 interacts with a corepressor complex containing HDAC1 and SMRT. Activation of Notch disrupts the formation of the repressor complex by competing of SMRT and Notch for binding with CBF1.
3157	Prolactin (PRL) - PRL receptor (PRLR) complex	P01236	P16471	MI:0019- coimmunoprecipitation	H1:R2 complex consists of one prolactin molecule and one receptor dimer. The process of receptor dimerization can be either constitutive or ligand dependent.
3159	RIAM-profilin complex	Q7Z5R6	P07737	MI:0018- two hybrid	RIAM interacts with Profilin and Ena/VASP proteins, molecules that regulate actin dynamics.
3160	RIAM-VASP complex	Q7Z5R6	P50552	MI:0096- pull down	RIAM interacts with Profilin and Ena/VASP proteins, molecules that regulate actin dynamics.
3161	PRL receptor (PRLR) dimer complex	P16471	MI:0019- coimmunoprecipitation	The process of receptor dimerization can be either constitutive or ligand dependent. The receptor dimer appears in variant (alternatively spliced) forms: As heterodimer long form (LF) - short form (SF) S1a/S1b and homodimers LF - LF, SF - SF.
3162	TF-FVIIa-FXa-TFPI complex	P00742	P13726	P08709	P10646	MI:0017- classical fluorescence spectroscopy	The authors describe that the FXa-dependent inhibition of TF-FVIIa activity by TFPI leads to formation of the quaternary complex TF-FVIIa-FXa-TFPI.
3164	HESX1-TLE1 complex	Q9UBX0	Q04724	MI:0004- affinity chromatography technologies | MI:0007- anti tag coimmunoprecipitation	HESX1 recruits the TLE1 corepressor to specific promoters during pituitary organogenesis. This complex completely abolishes transcriptional activation mediated by PROP1.
3166	AXIN-APC-betaCatenin-GSK3B complex	P25054	O15169	P35222	P49841	MI:0019- coimmunoprecipitation	Interactions: The RGS domains of Axin and conductin interact directly with the region containing the third to seventh 20-aa repeats of APC. The interaction of APC with Axin is important for regulating the stability of b-catenin. APC promotes a GSK-3b-dependent phosphorylation of b-catenin by interacting with Axin, thereby down-regulating b-catenin. APC binds not to GSK-3b but forms a complex with…
3167	NCOR-SIN3-HDAC-HESX1 complex	Q13547	Q92769	Q9UBX0	Q9Y618	Q96ST3	O75182	MI:0007- anti tag coimmunoprecipitation	HESX1 recruits the N-Cor-SIN3-HDAC complex to specific promoters during pituitary organogenesis.
3168	DAXX-AXIN complex	O15169	Q9UER7	MI:0007- anti tag coimmunoprecipitation	The Daxx-Axin complex formation is enhanced by UV-irradiation.
3170	Daxx-Axin-p53 complex	O15169	Q9UER7	P04637	MI:0007- anti tag coimmunoprecipitation	Axin enhances the interaction between DAXX and p53 in a dose-dependent manner. DAXX does not directly interact with p53, but through a bridge by Axin. DAXX-Axin-p53 complex promotes HIPK2 phosphorylation of p53 at Ser(46).
3172	NUMB-TP53-MDM2 complex	Q00987	P49757	P04637	MI:0019- coimmunoprecipitation	NUMB enters in a tricomplex with p53 and the E3 ubiquitin ligase MDM2, thereby preventing ubiquitination and degradation of p53. This results in increased p53 protein levels and activity, and in regulation of p53-dependent phenotypes.	In breast cancers, loss of NUMB expression causes increased activity of the receptor NOTCH. Thus, in these cancers, a single event-loss of NUMB expression determines activation of an oncogene (NOTCH) and attenuation of the p53 tumour suppressor pathway.
3173	CIN85 homotetramer complex	Q96B97	MI:0031- protein cross-linking with a bifunctional reagent	CIN85 interacted with itself via its coiledcoil region, regardless of EGF stimulation.
3174	CIN85-BLNK complex	Q8WV28	Q96B97	MI:0019- coimmunoprecipitation	The authors suggest a novel mechanism in regulation of the B cell signaling events in which CIN85 plays a specific role by association with BLNK or c-Cbl.
3175	CIN85-c-CBL complex	P22681	Q96B97	MI:0019- coimmunoprecipitation	The authors suggest a novel mechanism in regulation of the B cell signaling events in which CIN85 plays a specific role by association with BLNK or c-Cbl.
3176	USP1-UAF1 complex	O94782	Q8TAF3	MI:0004- affinity chromatography technologies | MI:0006- anti bait coimmunoprecipitation	USP1-UAF1 is a ternary complex of two cleavage products of USP1 (produced after autocleavage of USP1) and UAF1 (= USP1 associated factor 1, official name: WDR48). The complex is necessary for deubiquitinating Ub-FANCD2, a key protein of the Fanconi anemia DNA repair pathway.
3177	GNA14-p115RhoGEF complex	Q92888	O95837	MI:0114- x-ray crystallography | MI:0019- coimmunoprecipitation	The G-protein alpha subunit a13 regulates cell growth and differentiation.
3181	LMO4-CREB complex	P16220	P61968	MI:0007- anti tag coimmunoprecipitation	Most probably homodimerization of LMO4 and interaction with CREB is necessary for full Ca(2+)-dependent transcription activation. This complex plays a key role in patterning thalamocortical connections during development.
3182	FHL2 homodimer complex	Q14192	MI:0018- two hybrid	FHL2 protein forms homodimer complexes.
3183	PDGFRA-SHP-2 complex	PDGF stimulated	P16234	Q06124	MI:0019- coimmunoprecipitation	The data demonstrate that SHP-2 does not need to be tyrosine phosphorylated in order to bind to the phosphorylated PDGFRA and are consistent with the idea that SHP-2 binds to the PDGFRA directly.
3184	FHL3 homodimer complex	Q13643	MI:0018- two hybrid	FHL3 protein forms homodimer complexes.
3185	ACT homodimer complex	Q5TD97	MI:0018- two hybrid	ACT protein forms homodimer complexes.
3186	GRB2-SHP-2 complex	PDGF stimulated	P62993	Q06124	MI:0019- coimmunoprecipitation	In summary, the data demonstrate that activation of the PDGFRA leads to phosphorylation of SHP-2 at Y580, which appears to trigger the formation of a complex between Grb2 and SHP-2. In addition, SHP-2 binds the activated PDGFRA directly, whereas Grb2 binds indirectly, via SHP-2.
3187	FHL2-FHL3 complex	Q14192	Q13643	MI:0018- two hybrid
3188	FHL2-ACT complex	Q14192	Q5TD97	MI:0018- two hybrid
3189	FHL2-CREB complex	P16220	Q14192	MI:0007- anti tag coimmunoprecipitation	FHL proteins differentially modulate CRE-dependent transcription in mammalian cells.
3190	FHL3-CREB complex	P16220	Q13643	MI:0007- anti tag coimmunoprecipitation	FHL proteins differentially modulate CRE-dependent transcription in mammalian cells.
3191	ACT-CREB complex	P16220	Q5TD97	MI:0007- anti tag coimmunoprecipitation	FHL proteins differentially modulate CRE-dependent transcription in mammalian cells.
3196	FHL4/STX11-ACT complex	Q5TD97	O75558	MI:0018- two hybrid
3197	SMAD4-SNO-SKI complex	P12755	P12757	Q13485	MI:0004- affinity chromatography technologies	Ski and Sno associate predominantly with the MH2 domain of SMAD4.
3198	SMAD2-SKI complex	P12755	Q15796	MI:0007- anti tag coimmunoprecipitation	Smad proteins are the DNA-binding partners of Ski. Ski represses TGF(beta)-induced and SMAD-dependent transcriptional activation.
3199	SMAD3-SKI complex	P12755	P84022	MI:0007- anti tag coimmunoprecipitation	Smad proteins are the DNA-binding partners of Ski. Ski represses TGF(beta)-induced and SMAD-dependent transcriptional activation.
3200	SMAD4-SKI complex	P12755	Q13485	MI:0004- affinity chromatography technologies	Smad proteins are the DNA-binding partners of Ski. Ski represses TGF(beta)-induced and SMAD-dependent transcriptional activation.
3204	SMAD2-SKI-NCOR complex	O75376	P12755	Q15796	MI:0007- anti tag coimmunoprecipitation	Ski recruits the corepressor N-Cor to the SMAD proteins.
3205	SMAD3-SKI-NCOR complex	O75376	P12755	P84022	MI:0007- anti tag coimmunoprecipitation	Ski recruits the corepressor N-Cor to the SMAD proteins.
3206	SMAD4-SKI-NCOR complex	O75376	P12755	Q13485	MI:0007- anti tag coimmunoprecipitation	Ski recruits the corepressor N-Cor to the SMAD proteins.
3207	LIN2-LIN7-SAP97-MINT1 complex	Q02410	O14936	Q12959	O14910	MI:0019- coimmunoprecipitation
3208	LIN2-LIN7 complex	O14936	O14910	MI:0096- pull down	It was earlier described that LIN-2/CASK and LIN-7 form a complex and localize to the basolateral surfaces of renal epithelia and MDCK (Madin-Darby canine kidney) cells (PMID:10710551).
3213	ULBP1-KLRK1-HCST complex	Q9UBK5	P26718	Q9BZM6	MI:0004- affinity chromatography technologies	The ULBPs and the MICs share the property of binding to the NKG2D/DAP10 receptor and provide a positive signal for NK cell activation and cytotoxicity that can override the negative signal mediated by MHC class I/KIR engagement.
3229	Heterodimer complex (CDK9	IL6ST)	P50750	P40189	MI:0019- coimmunoprecipitation	The pleiotropic activities of the gp130-utilizing cytokines point to an extensive role for Cdk9 as a regulator of immune response, inflammation and cell differentiation.
3231	Eps15-stonin2 complex	P42566	Q8WXE9	MI:0077- nuclear magnetic resonance	Eps15 and stonin2 have both been shown to directly associate with the clathrin adaptor complex AP-2 and to localize to clathrin-coated pits (CCPs).
3262	SCAMP1-SCAMP2-SCAMP3 complex	O15126	O15127	O14828	MI:0019- coimmunoprecipitation
3263	HERP1/HEY2-NCOR-SIN3A complex	Q13547	Q9UBP5	Q9Y618	Q96ST3	MI:0007- anti tag coimmunoprecipitation	HERP1/HEY2 associates with the SIN3A complex.
3269	RB1-HDAC1-BRG1 complex	Q13547	P06400	P51532	MI:0007- anti tag coimmunoprecipitation	Rb forms a repressor containing histone deacetylase (HDAC) and the hSWI/SNF nucleosome remodeling complex, which inhibits transcription of genes for cyclins E and A and arrests cells in the G1 phase of the cell cycle.
3270	Delta1 homodimer complex	O00548	MI:0007- anti tag coimmunoprecipitation
3271	Gamma-secretase-Delta1 complex	Q96BI3	O00548	Q92542	P49768	Q9NZ42	MI:0071- molecular sieving
3284	SMN complex (GEMIN5	2	3	4	SMN)	Q9UHI6	P57678	Q8TEQ6	O14893	Q16637	MI:0019- coimmunoprecipitation | MI:0069- mass spectrometry studies of complexes	Gemin5 interacts with several of the snRNP core proteins including SmB, SmD1, SmD2, SmD3, and SmE, suggesting that it participates in the activities of the SMN complex in snRNP assembly.	Spinal muscular atrophy
3296	SMN complex (GEMIN5	4	3)	SMN-independent intermediate	Q9UHI6	P57678	Q8TEQ6	MI:0019- coimmunoprecipitation | MI:0029- cosedimentation through density gradients	The survival of motor neurons (SMN) complex is essential for the biogenesis of small nuclear ribonucleoprotein (snRNP) complexes in eukaryotic cells.	Reduced levels of SMN cause the motor neuron degenerative disease, spinal muscular atrophy.
3297	SMN complex (GEMIN6	7	UNRIP)	SMN-independent intermediate	Q8WXD5	Q9H840	Q9Y3F4	MI:0019- coimmunoprecipitation | MI:0029- cosedimentation through density gradients	The survival of motor neurons (SMN) complex is essential for the biogenesis of small nuclear ribonucleoprotein (snRNP) complexes in eukaryotic cells.	Reduced levels of SMN cause the motor neuron degenerative disease, spinal muscular atrophy.
3298	SMN complex (GEMIN2	5	SMN)	Q8TEQ6	O14893	Q16637	MI:0019- coimmunoprecipitation | MI:0029- cosedimentation through density gradients	The survival of motor neurons (SMN) complex is essential for the biogenesis of small nuclear ribonucleoprotein (snRNP) complexes in eukaryotic cells.	Reduced levels of SMN cause the motor neuron degenerative disease, spinal muscular atrophy.
3335	Homotetrameric complex NIAP	Q13075	MI:0019- coimmunoprecipitation	The expression of NAIP in macrophages and the structural organization of the NAIP raise the possibility that the protein function may be activated by pathogen-associated molecular patterns concomitant with proinflammatory caspases. The authors propose therefore that a key role of NAIP may therefore be to allow caspase-1 activation while suppressing unintentional activation of caspase-3/7 and -9.
3492	Bax homooligomeric complex	after apoptotic stimulation	Q07812	MI:0030- cross-linking studies	In unstimulated cells BAX normally exists as monomer. After apoptotic stimulation Bax is oligomerized.
3522	COG complex	Q8WTW3	Q14746	Q96JB2	Q9H9E3	Q9UP83	Q9Y2V7	P83436	Q96MW5	MI:0019- coimmunoprecipitation	The COG complex plays important roles in Golgi structure and function.
3525	Tetrameric COG subcomplex	Q9UP83	Q9Y2V7	P83436	Q96MW5	MI:0019- coimmunoprecipitation	The COG complex plays important roles in Golgi structure and function.
3529	Ternary COG subcomplex	Q9UP83	Q9Y2V7	P83436	MI:0019- coimmunoprecipitation	The COG complex plays important roles in Golgi structure and function. COG6 interacts with a binary COG5-COG7 subcomplex. Similarly, it was shown that COG8 interacts with a ternary COG5-COG6-COG7 subcomplex.
3530	Binary COG subcomplex	Q9UP83	P83436	MI:0019- coimmunoprecipitation	The COG complex plays important roles in Golgi structure and function. COG6 interacts with a binary COG5-COG7 subcomplex. Similarly, it was shown that COG8 interacts with a ternary COG5-COG6-COG7 subcomplex.
3532	COG1-COG8 subcomplex	Q8WTW3	Q96MW5	MI:0018- two hybrid | MI:0007- anti tag coimmunoprecipitation	COG1-COG8 subcomplex constitutes a bridge linking COG2-COG3-COG4 subcomplex to COG5-COG6-COG7 subcomplex. For defining the complex composition the authors combined in vitro co-translation assay with co-immunoprecipitation.
3544	COG2-COG3-COG4 subcomplex	Q14746	Q96JB2	Q9H9E3	MI:0007- anti tag coimmunoprecipitation	For defining the complex composition the authors combined in vitro co-translation assay with co-immunoprecipitation.
3545	COG5-COG6-COG7 subcomplex	Q9UP83	Q9Y2V7	P83436	MI:0007- anti tag coimmunoprecipitation	For defining the complex composition the authors combined in vitro co-translation assay with co-immunoprecipitation.
3551	COG1-COG8-COG2-COG3-COG4 subcomplex	Q8WTW3	Q14746	Q96JB2	Q9H9E3	Q96MW5	MI:0007- anti tag coimmunoprecipitation	COG1 mediates the interaction between COG1-COG8 and COG2-COG3-COG4. For defining the complex composition the authors combined in vitro co-translation assay with co-immunoprecipitation.
3552	COG1-COG8-COG5-COG6-COG7 subcomplex	Q8WTW3	Q9UP83	Q9Y2V7	P83436	Q96MW5	MI:0007- anti tag coimmunoprecipitation	COG8 mediates interaction between COG1-COG8 subcomplex and COG5-COG6-COG7 subcomplex. For defining the complex composition the authors combined in vitro co-translation assay with co-immunoprecipitation.
3556	COG complex	Q8WTW3	Q14746	Q96JB2	Q9H9E3	Q9UP83	Q9Y2V7	P83436	Q96MW5	MI:0007- anti tag coimmunoprecipitation	COG1 mediates the interaction between COG1-COG8 and COG2-COG3-COG4. For defining the complex composition the authors combined in vitro co-translation assay with co-immunoprecipitation.
3618	GammaH2AFX-NDHII-Ku70-DNA complex	Q08211	P16104	P12956	MI:0006- anti bait coimmunoprecipitation	NDH II directly bound to gammaH2AX, whereas association of Ku70 with gammaH2AX was mediated by chromosomal DNA.
3634	NR3C2-UBC9-SRC-1 complex	Q15788	P08235	P63279	MI:0019- coimmunoprecipitation | MI:0402- chromatin immunoprecipitation assays	The results support a physiological role of Ubc9 as a transcriptional MR coactivator, beyond the known SUMO E2-conjugating enzyme.
3677	RIN1-STAM2-HRS complex	O14964	Q13671	O75886	MI:0019- coimmunoprecipitation
3678	RIN1-STAM2-EGFR complex	EGF stimulated	P00533	Q13671	O75886	MI:0006- anti bait coimmunoprecipitation	It seems that Rin1 plays dual roles, one facilitating cytoskeletal-dependent cellular movement and a second facilitating vesicle trafficking and receptor degradation.
3710	CHL2-BMP2 complex	P12643	Q6WN34	MI:0071- molecular sieving
3711	CHL2-BMP2-TSG complex	P12643	Q6WN34	Q9GZX9	MI:0071- molecular sieving
3714	Pericentrin-GCP complex	O95613	Q9BSJ2	Q96CW5	MI:0019- coimmunoprecipitation | MI:0018- two hybrid | MI:0047- far western blotting	The authors show that the centrosomal coiled-coil protein pericentrin anchors gamma TuRCs at spindle poles through an interaction with gamma tubulin complex proteins 2 and 3 (GCP2/3).
3729	SKI-SMAD2 hexameric complex	P12755	Q15796	MI:0065- isothermal titration calorimetry | MI:0071- molecular sieving	The results suggest that Ski negatively regulates TGF-beta signaling by replacing CBP in R-Smad complexes.
3733	SKI-SMAD3 hexameric complex	P12755	P84022	MI:0065- isothermal titration calorimetry | MI:0071- molecular sieving	The results suggest that Ski negatively regulates TGF-beta signaling by replacing CBP in R-Smad complexes.
3739	SKI-SMAD2-SMAD4 pentameric complex	P12755	Q15796	Q13485	MI:0065- isothermal titration calorimetry | MI:0071- molecular sieving	The results suggest that Ski negatively regulates TGF-beta signaling by replacing CBP in R-Smad complexes.
3740	SKI-SMAD3-SMAD4 pentameric complex	P12755	P84022	Q13485	MI:0065- isothermal titration calorimetry | MI:0071- molecular sieving	The results suggest that Ski negatively regulates TGF-beta signaling by replacing CBP in R-Smad complexes.
3749	CREBBP-SMAD2 hexameric complex	Q92793	Q15796	MI:0065- isothermal titration calorimetry | MI:0071- molecular sieving	The results suggest that Ski negatively regulates TGF-beta signaling by replacing CBP in R-Smad complexes.
3750	CREBBP-SMAD3 hexameric complex	Q92793	P84022	MI:0065- isothermal titration calorimetry | MI:0071- molecular sieving	The results suggest that Ski negatively regulates TGF-beta signaling by replacing CBP in R-Smad complexes.
3753	CREBBP-SMAD2-SMAD4 pentameric complex	Q92793	Q15796	Q13485	MI:0071- molecular sieving	The results suggest that Ski negatively regulates TGF-beta signaling by replacing CBP in R-Smad complexes.
3754	CREBBP-SMAD3-SMAD4 pentameric complex	Q92793	P84022	Q13485	MI:0071- molecular sieving	The results suggest that Ski negatively regulates TGF-beta signaling by replacing CBP in R-Smad complexes.
3828	DRIP78-PHLP complex	Q6Y2X3	Q13371	MI:0012- bioluminescence resonance energy transfer | MI:0007- anti tag coimmunoprecipitation	The authors suggest that the DRiP78·PhLP complex is important in selective formation of different G-beta-gamma pairs.
3830	ADRB2 homodimer complex	P07550	MI:0012- bioluminescence resonance energy transfer
3847	TCL1(trimer)-AKT1 complex	P31749	P56279	MI:0019- coimmunoprecipitation | MI:0018- two hybrid	TCL1 forms trimers which associate with AKT1 and binds to AKT PH domain. TCL1 increases Akt kinase activity and as a consequence enhances substrate phosphorylation. It stabilizes the mitochondrial transmembrane potential and enhances cell proliferation and survival.
3848	TCL1(trimer)-AKT2 complex	P31751	P56279	MI:0019- coimmunoprecipitation | MI:0018- two hybrid	TCL1 forms trimers which associate with AKT1 and binds to AKT PH domain. TCL1 increases Akt kinase activity and as a consequence enhances substrate phosphorylation. It stabilizes the mitochondrial transmembrane potential and enhances cell proliferation and survival.
3849	TCL1(homotrimer) complex	P56279	MI:0019- coimmunoprecipitation | MI:0095- proteinchip(r) on a surface-enhanced laser desorption/ionization	TCL1 forms trimers which associate with AKT1 and binds to AKT PH domain. TCL1 increases Akt kinase activity and as a consequence enhances substrate phosphorylation. It stabilizes the mitochondrial transmembrane potential and enhances cell proliferation and survival.
3853	Rb-HDAC1 complex	Q13547	P06400	MI:0007- anti tag coimmunoprecipitation
3900	GABP(gamma)1-E2F1-DP1 complex	Q01094	Q8TAK5	Q14186	MI:0412- electrophoretic mobility supershift assay
3917	Ternary complex (GATA4	SRF	MYOCD)	P43694	Q8IZQ8	P11831	MI:0019- coimmunoprecipitation
3941	RCP-Rab11 complex	P62491	Q6WKZ4	MI:0019- coimmunoprecipitation | MI:0047- far western blotting	The RCP-Rab11 complex regulates the sorting of transferrin receptors from the degradative to the recycling pathway.
3959	SMAD3-SMAD4-cSKI	TGF(beta)-dependent	P12755	P84022	Q13485	MI:0412- electrophoretic mobility supershift assay	c-SKI interacts with SMAD in a TGF(beta)-dependent manner.
3961	SMAD3-cSKI-SIN3A-HDAC1 complex	Q13547	Q96ST3	P12755	P84022	MI:0007- anti tag coimmunoprecipitation
3972	SMURF2-SMAD3-SnoN complex	TGF(beta)-dependent	P12757	P84022	Q9HAU4	MI:0006- anti bait coimmunoprecipitation	This complex allows SMURF2 to target SnoN for ubiquitin-mediated degradation.
3979	mTORC2 complex (mTOR/FRAP1	LST8	mAVO3/RICTOR	SIN1)	P42345	Q9BVC4	Q9BPZ7	Q6R327	MI:0019- coimmunoprecipitation | MI:0071- molecular sieving	The authors showed that hSin1, similar to Rictor, is selectively required for the phosphorylation and activation of the TORC2 substrate Akt, but not the TORC1 substrate S6K and that it plays an important role in the regulation of Akt activity and the phosphorylation of Akt substrates in vivo. They mentioned LST8 as a conserved component of the complex but did not show it in the experiments.
3980	mTOR-RAPTOR complex	P42345	Q9BVC4	Q8N122	MI:0006- anti bait coimmunoprecipitation	The raptor-mTOR complex regulates by phosphorylating the ribosomal S6 Kinase (S6K) in a rapamycin-sensitive manner.
3988	ClpP complex	heptameric	Q16740	MI:0071- molecular sieving	ClpP occurs as a stable heptamer in solution. Heptameric hClpP has no proteolytic activity and very low peptidase activity.
3991	ClpX complex	hexameric	O76031	MI:0028- cosedimentation in solution
3992	ClpXP complex	Q16740	O76031	MI:0040- electron microscopy	In the presence of ATP, ClpX promotes interaction between two ClpP rings, forming a proteolytic active ClpXP complex: two rings of ClpP heptamers bind to two ClpX hexamers.
4025	Affixin-actinin(alpha) complex	P12814	Q9HBI1	MI:0019- coimmunoprecipitation | MI:0018- two hybrid	Affixin interacts with alpha-actinin and mediates integrin signaling for reorganization of F-actin induced by initial cell–substrate interaction.
4039	PAR4-BACE1 complex	P56817	Q96IZ0	MI:0006- anti bait coimmunoprecipitation	The C-terminal domain of PAR-4 is necessary for forming a complex with the cytosolic tail of BACE1. PAR-4 may be directly involved in regulating the APP cleavage activity of BACE1.	This complex is involved in the pathogenesis of Alzheimer disease.
4043	NEMO-HIF2(alpha)-ARNT complex	P27540	Q99814	Q9Y6K9	MI:0007- anti tag coimmunoprecipitation	During hypoxia HIF(alpha) proteins migrate into the nucleus and heterodimerize with the aryl hydrocarbon nuclear translocator ARNT (also called HIF-1(beta)).
4062	NRP1-VEGFR2-VEGF(165) complex	P35968	O14786	P15692	MI:0019- coimmunoprecipitation | MI:0107- surface plasmon resonance	VEGF165 mediates the formation of complexes containing VEGFR2 and NRP1, which enhances the affinity of VEGF165 for VEGFR2 and therefore VEGFR2 signaling. VEGF121 does not promote VEGFR2·NRP1 complex formation.
[truncated: 320 more rows]
[truncated: 97 more columns]
