# Supplementary material for: Controllability of protein-protein interaction phosphorylation-based networks: Participation of the hub 14-3-3 protein family
Source: Sci Rep. 2016 May 19;6:26234. doi: 10.1038/srep26234 (PMC4872533; doi:10.1038/srep26234)
Supplement: Supplementary Information [file srep26234-s3.csv]

#Controllability of protein-protein interaction phosphorylation-based networks. Participation of
#the hub 14-3-3 protein family.
#Marina Uhart1	Gabriel Flores2 and Diego M Bustos1a
#1 Cell Signal Integration Lab	Instituto de Histología y Embriología "Dr. Mario H.
#Burgos" CCT CONICET Mendoza Facultad de Ciencias Médicas U.N.Cuyo P.O. Box
#56 - Mendoza - Argentina. ZIP 5500.
#2 Eventioz/Eventbrite Company	Adolfo A Calle 1853	Dorrego	Guaymallén
#Mendoza	Argentina.
#a corresponding author dbustos@mendoza-conicet.gob.ar
###################################################################################################
P27348 P33176 kpi
P53350 Q99640 kpi
Q9Y6W6 Q16539 kpi
Q9UQM7 P14921 kpi
Q14289 O15259 kpi
Q15831 P60484 kpi
O15111 O43524 kpi
P18031 P35568 kpi
Q02750 P28482 kpi
Q05513 Q5JVS0 kpi
P00519 P43351 kpi
P31749 P98177 kpi
Q13464 P53667 kpi
P28827 O60716 kpi
P06241 P16284 kpi
Q13315 O14757 kpi
Q15139 Q96A00 kpi
Q13153 P53667 kpi
P45983 P37231 kpi
P00519 Q15139 kpi
P62258 Q00613 kpi
P31749 P22736 kpi
P62258 P54253 kpi
P36897 Q15796 kpi
P00519 O15350 kpi
P43405 Q13094 kpi
P27361 Q12772 kpi
Q96Q15 Q92900 kpi
P07948 Q9UN19 kpi
P63104 Q9Y343 kpi
P31749 Q92934 kpi
P28482 Q9BY84 kpi
P63104 P19474 kpi
Q06124 P49023 kpi
P45983 P17535 kpi
P18031 P42229 kpi
Q05655 Q9NRY6 kpi
Q06124 P42229 kpi
P53350 Q13526 kpi
P28482 Q8NHW3 kpi
P04626 P35222 kpi
Q05397 Q14451 kpi
P27348 P46937 kpi
P17252 P00533 kpi
P61981 Q9UHX1 kpi
P31946 O75494 kpi
Q13315 Q99638 kpi
P17252 Q16658 kpi
P31749 P46527 kpi
P62258 O15151 kpi
O60674 O14543 kpi
P29350 P12814 kpi
Q05397 P12814 kpi
P06241 Q14643 kpi
P17252 Q5JVS0 kpi
P08575 P06241 kpi
P61981 Q99459 kpi
P29350 P35968 kpi
P45984 P05412 kpi
P12931 O14920 kpi
P68400 P11831 kpi
Q16539 P41235 kpi
P17612 Q05469 kpi
Q04917 Q9UK53 kpi
P08631 P11274 kpi
P61981 Q92538 kpi
O60674 P62993 kpi
P06239 P15498 kpi
P09619 P12931 kpi
Q05397 P56945 kpi
P17252 Q01844 kpi
P16591 P14923 kpi
P43405 P51452 kpi
P48730 O15055 kpi
P61981 Q96N67 kpi
Q12913 P08581 kpi
P31749 P23769 kpi
P68400 P09629 kpi
P17612 Q12809 kpi
P53350 P30291 kpi
P0CG48 P55036 kpi
P11309 P38936 kpi
P06493 Q53EZ4 kpi
Q05513 P55211 kpi
P12931 O14746 kpi
P49674 O15055 kpi
O14757 P30304 kpi
P31749 O15151 kpi
O14757 P04637 kpi
Q16539 Q8WYK2 kpi
P27348 O15151 kpi
P06239 Q08881 kpi
P12931 Q8IZL8 kpi
P61981 Q6WCQ1 kpi
Q02750 P27361 kpi
P31946 P08238 kpi
O75688 O14920 kpi
P45983 P04150 kpi
P61981 Q9Y2W1 kpi
P06241 P22681 kpi
P06239 P03372 kpi
P61981 Q9UJF2 kpi
P68400 P61244 kpi
P63104 Q12802 kpi
P31946 P33176 kpi
P63104 P62995 kpi
Q02156 Q96A00 kpi
P24941 P04637 kpi
P06493 Q08050 kpi
P09769 Q05397 kpi
Q14289 P37840 kpi
P31947 O60269 kpi
P61981 Q96SB4 kpi
O15111 Q00653 kpi
P48729 P35222 kpi
P68400 Q04206 kpi
P49841 P41236 kpi
P19525 Q15172 kpi
P45983 P15336 kpi
P12931 P04049 kpi
P00519 P11274 kpi
O14920 P19838 kpi
O15530 Q16512 kpi
P00533 Q05397 kpi
P48730 P04637 kpi
P28482 P50616 kpi
P28482 P19634 kpi
P06493 P39748 kpi
Q14289 Q05397 kpi
P31749 P42345 kpi
P24723 Q15139 kpi
Q06187 P42680 kpi
P68400 Q08945 kpi
P27348 Q13748 kpi
P28482 P08047 kpi
P00519 P46527 kpi
P29350 P29475 kpi
P28482 P41182 kpi
P49841 P54252 kpi
P48729 Q12968 kpi
P61981 O75400 kpi
P27361 Q00613 kpi
P28482 P19793 kpi
P17612 P49841 kpi
Q06124 Q9UQC2 kpi
P43403 O43561 kpi
Q14289 O43294 kpi
Q15262 P35222 kpi
P23469 P27361 kpi
Q9H4B4 P04637 kpi
Q99683 Q9UER7 kpi
P17252 Q06481 kpi
P63104 P12956 kpi
P18433 P06241 kpi
P31749 P42858 kpi
Q16539 P15336 kpi
Q12913 P19174 kpi
Q16829 P28482 kpi
Q16539 O95644 kpi
P06241 P10636 kpi
P31749 P38936 kpi
P17252 Q07869 kpi
P17252 P07355 kpi
P10586 P35222 kpi
P04629 P29353 kpi
P07949 P19174 kpi
P45984 Q8WYK2 kpi
P31946 Q6WCQ1 kpi
O15111 Q04206 kpi
P78527 P13010 kpi
P63104 P25705 kpi
P62258 P30305 kpi
P43403 Q9UJU6 kpi
O75688 Q00534 kpi
P31749 P67809 kpi
P61981 P78527 kpi
Q13315 Q13541 kpi
P17612 Q93034 kpi
P63104 P05114 kpi
P27348 Q6PKG0 kpi
P31946 P55957 kpi
P27348 Q14814 kpi
P63104 P54253 kpi
P00519 P07203 kpi
P31749 P46937 kpi
P28562 Q16539 kpi
P00533 P04083 kpi
P28482 O75030 kpi
P68400 P13349 kpi
P63104 P30304 kpi
P27348 Q99698 kpi
P17612 P03372 kpi
P28482 Q12772 kpi
Q12913 O43561 kpi
P63104 O43524 kpi
P31947 Q96HA8 kpi
Q06187 P78347 kpi
P31946 Q14469 kpi
Q9Y6W6 P45983 kpi
P21675 P04637 kpi
P07949 P28482 kpi
P31946 Q13164 kpi
P43403 Q13094 kpi
P31749 P49815 kpi
P28482 Q8IW41 kpi
P29317 O14493 kpi
P28482 Q07820 kpi
O00141 O43524 kpi
P27348 P61326 kpi
P17252 P60983 kpi
P48729 P17931 kpi
P68400 P56270 kpi
P27361 Q9BUB5 kpi
P12931 P51692 kpi
P08575 P06239 kpi
P31749 O15111 kpi
P17706 P06213 kpi
O14733 P45984 kpi
P35236 Q16539 kpi
O96017 P38398 kpi
Q15256 Q13164 kpi
Q99558 Q00653 kpi
P06493 Q9Y6I3 kpi
P27348 O15530 kpi
P68400 O00170 kpi
P06493 P30304 kpi
P68400 P18887 kpi
P52564 Q16539 kpi
Q04917 P48552 kpi
P28562 P45983 kpi
P62136 P06400 kpi
O14965 P38398 kpi
Q99558 O15111 kpi
P68400 Q16666 kpi
Q05655 P42224 kpi
P05129 P49840 kpi
Q04917 P04150 kpi
P68400 Q16543 kpi
P62258 Q05086 kpi
P35813 Q05655 kpi
P63104 P98177 kpi
P51812 P16220 kpi
P63104 Q7KZI7 kpi
Q05655 P30086 kpi
P28482 P14921 kpi
P31946 P30307 kpi
P28482 Q15797 kpi
Q15349 P16220 kpi
P63104 P15056 kpi
P49841 O95863 kpi
P00519 P46108 kpi
P35813 P13639 kpi
P06493 Q01094 kpi
P06493 P33316 kpi
P17612 P27708 kpi
P31946 Q6PKG0 kpi
P31749 P03372 kpi
P31749 Q9UBP6 kpi
P27361 Q15746 kpi
P06213 Q13480 kpi
P61981 Q13838 kpi
P0CG48 P09936 kpi
P63104 O75628 kpi
P17706 P51692 kpi
P43405 P12318 kpi
Q05655 P12931 kpi
P27361 P36956 kpi
P17612 P04049 kpi
P61981 Q14978 kpi
P62258 Q99759 kpi
P18031 P25963 kpi
P63104 Q00537 kpi
P06241 Q03135 kpi
P68400 P35638 kpi
O14965 P30305 kpi
P68400 P11473 kpi
P28482 Q53EZ4 kpi
P45983 P17275 kpi
P06493 Q13950 kpi
P43405 P02730 kpi
Q06187 P58753 kpi
P05771 P07355 kpi
P63104 Q92974 kpi
P12931 Q9ULV8 kpi
Q13315 P04637 kpi
P06493 P38398 kpi
P63104 P56945 kpi
P62258 Q9GZV5 kpi
P17252 Q13976 kpi
P28482 Q15796 kpi
P08575 P07948 kpi
P17612 P49840 kpi
P31946 Q96NE9 kpi
P60510 O15379 kpi
P06493 P11388 kpi
Q13976 P78347 kpi
P17612 P08670 kpi
P63104 Q9NPB6 kpi
P09619 P06241 kpi
P06241 P35612 kpi
Q13315 Q12888 kpi
P06493 P04637 kpi
P49841 P13807 kpi
P24666 P35222 kpi
Q06124 O95297 kpi
Q05513 O14920 kpi
P68400 P46060 kpi
P31946 O43521 kpi
P17612 P19544 kpi
P31946 P30305 kpi
P68400 P18846 kpi
P62258 P49815 kpi
P50613 Q9BYE7 kpi
P31749 Q15121 kpi
P00519 Q06609 kpi
P49841 Q92837 kpi
P11802 P28749 kpi
Q96GD4 P68431 kpi
P06493 Q96Q89 kpi
Q04917 P30305 kpi
P06239 P16284 kpi
P08631 Q13444 kpi
P31947 P04150 kpi
Q14164 Q14653 kpi
P17706 P29353 kpi
O14757 P30305 kpi
P12931 P63244 kpi
P67775 Q04206 kpi
P31946 P55040 kpi
P68400 P01106 kpi
P31946 Q9UDY2 kpi
P61981 Q9HC77 kpi
P68400 O15379 kpi
P34947 P07550 kpi
P28482 P22736 kpi
Q00534 P06400 kpi
P05771 P98082 kpi
P31751 O15111 kpi
P27348 P30305 kpi
P51452 P27361 kpi
P51451 P31994 kpi
P61981 Q7Z401 kpi
P12931 P41235 kpi
P07948 P46527 kpi
Q9HC98 P50613 kpi
P63104 Q99759 kpi
P15056 Q02750 kpi
P06241 P06127 kpi
P28482 P28562 kpi
Q06124 O60674 kpi
P63104 P23528 kpi
P18031 Q9H1D0 kpi
P29597 P63244 kpi
Q12913 P09619 kpi
P53671 P23528 kpi
Q13315 Q92547 kpi
O15111 P03372 kpi
P68400 Q13547 kpi
P31749 P15976 kpi
P68400 O43852 kpi
P00519 P55211 kpi
P30307 P06493 kpi
P17612 P16949 kpi
P50613 P24941 kpi
P11802 P06400 kpi
O14920 Q04206 kpi
P23471 P35612 kpi
Q13535 P38398 kpi
P27361 P03372 kpi
Q99956 P27361 kpi
P63104 O15151 kpi
P45985 P53779 kpi
P23469 P28482 kpi
P06241 O75955 kpi
P27348 P11142 kpi
P61981 O75643 kpi
Q13115 P45984 kpi
P07949 P45983 kpi
P49841 Q07820 kpi
O75582 P18846 kpi
P12931 Q14247 kpi
P17706 P40763 kpi
P63104 Q6PKG0 kpi
Q16539 P35638 kpi
P31946 P30291 kpi
Q06124 P12931 kpi
P27361 Q16559 kpi
P31749 Q00987 kpi
P06493 P02545 kpi
P23469 P06241 kpi
Q13976 Q14847 kpi
P63104 Q96L34 kpi
Q16539 Q9NQU5 kpi
P31749 Q96B36 kpi
P67775 P04637 kpi
P06493 Q92993 kpi
P63104 Q12778 kpi
O43683 Q12834 kpi
Q16539 Q9UBK2 kpi
P63104 P07101 kpi
Q8TDC3 P30305 kpi
P17252 Q8N556 kpi
P27361 P08047 kpi
P49841 O75030 kpi
O14965 O95983 kpi
Q12913 P00533 kpi
Q9UBE8 Q9UJU2 kpi
P06239 P42229 kpi
Q13464 P08670 kpi
P61981 Q15393 kpi
P0CG48 Q9Y3C5 kpi
P12931 Q03135 kpi
Q05655 P98082 kpi
O15111 P25963 kpi
Q04917 Q96PY6 kpi
P63104 P55042 kpi
P24941 Q13415 kpi
P06239 Q13094 kpi
P17612 P50552 kpi
Q15418 P03372 kpi
P28482 Q16690 kpi
P27361 P19419 kpi
P63104 Q99961 kpi
P17612 Q05209 kpi
P43405 P16885 kpi
P07948 P14317 kpi
P17612 Q00536 kpi
P17252 P30086 kpi
P06493 P27816 kpi
P42684 P46108 kpi
P62258 O60269 kpi
P27361 P17542 kpi
Q14012 O43432 kpi
P06493 O15151 kpi
P61981 O15151 kpi
P23458 P42224 kpi
Q13164 Q06413 kpi
Q13315 P49959 kpi
P12931 P78347 kpi
O14920 P25963 kpi
O14920 Q9Y6K9 kpi
P31749 O43521 kpi
Q02156 O75689 kpi
P61981 P84103 kpi
Q15139 Q9UQL6 kpi
P61981 Q9H307 kpi
P12931 P42229 kpi
P08581 P29353 kpi
Q9BQI3 P05198 kpi
P63104 P31749 kpi
P31946 Q96JH8 kpi
P12931 P61978 kpi
P63104 P06733 kpi
P63104 P05783 kpi
P28562 P27361 kpi
Q06124 Q9Y6R4 kpi
P31749 O60825 kpi
Q13464 P35611 kpi
P63104 P53667 kpi
P62258 P56524 kpi
P18031 P35222 kpi
P27348 Q9GZT8 kpi
P06241 Q86WV1 kpi
P17706 P12931 kpi
P29350 P20273 kpi
P68400 P38398 kpi
P24941 Q99626 kpi
P27348 Q14934 kpi
P63104 P21580 kpi
Q13535 Q01094 kpi
P31946 P46527 kpi
P49841 P24864 kpi
P43405 P42229 kpi
O60674 P40763 kpi
P06493 Q06413 kpi
P17612 P62834 kpi
Q06187 P16885 kpi
Q16539 Q99626 kpi
P24941 Q9H211 kpi
P29323 P10301 kpi
P31946 Q99759 kpi
P17612 P63104 kpi
P49137 P11831 kpi
P18433 P56945 kpi
P17612 P14136 kpi
P19525 P04637 kpi
P45984 P04637 kpi
P07949 Q05397 kpi
P06493 P30291 kpi
P31749 Q12778 kpi
P27361 Q16828 kpi
Q8TDC3 P30307 kpi
P43403 P51452 kpi
P27361 P78347 kpi
P31946 P68400 kpi
Q16539 Q14934 kpi
P61981 Q9NQG6 kpi
P31749 P54253 kpi
Q13315 O75943 kpi
P24941 P06400 kpi
P68400 Q9UBF6 kpi
P28482 O60504 kpi
Q13976 P50552 kpi
P61981 Q8N3F8 kpi
P28482 P04637 kpi
P29350 P00533 kpi
P45983 P01106 kpi
P31749 Q15910 kpi
P31946 P49796 kpi
P62258 P42574 kpi
P61981 Q86X29 kpi
P23469 Q14721 kpi
P31946 Q8TEW0 kpi
P29350 Q9UQC2 kpi
P17612 O60825 kpi
P37173 P36897 kpi
P35236 P28482 kpi
P53350 P30307 kpi
O43293 P38936 kpi
P29350 O60674 kpi
P63104 P60520 kpi
P61981 Q96A72 kpi
P61981 Q13427 kpi
P06493 O95835 kpi
Q9HBH9 P06730 kpi
O60674 P42224 kpi
P35236 P27361 kpi
P50750 P24928 kpi
P28482 P17676 kpi
P16298 Q13469 kpi
Q13315 Q00987 kpi
P45983 P04637 kpi
P45985 P45984 kpi
O00141 P16220 kpi
P12931 P14923 kpi
P0CG48 Q15038 kpi
P12931 P04083 kpi
P00533 P35222 kpi
P31946 Q9H0H5 kpi
P17612 Q92934 kpi
P31946 P49815 kpi
P08575 P29597 kpi
P45983 P38936 kpi
P12931 P35228 kpi
P17612 Q01082 kpi
Q05513 Q96A00 kpi
Q02156 P05783 kpi
Q05655 P49840 kpi
Q06187 Q08881 kpi
P51617 Q9HAT8 kpi
P31946 Q9BQA1 kpi
P0CG48 Q6GQQ9 kpi
P06493 P17096 kpi
P23469 P12931 kpi
P51813 Q05397 kpi
Q13315 O15151 kpi
Q13115 P27361 kpi
P48729 P04637 kpi
P12931 Q15746 kpi
P61981 O75494 kpi
P51617 P40763 kpi
P63104 Q8TEW0 kpi
Q13882 Q9UGK3 kpi
Q05513 Q04206 kpi
P07949 Q16539 kpi
P28482 P27708 kpi
P11274 P27348 kpi
P62258 Q12809 kpi
Q86UE8 Q9Y294 kpi
Q9H2X6 P17096 kpi
P06493 P50613 kpi
P31946 P84103 kpi
Q14012 Q9UQL6 kpi
P24941 Q02535 kpi
Q04759 O43516 kpi
P31749 O14746 kpi
P50613 Q01094 kpi
O96017 P30304 kpi
P30291 P24941 kpi
P25098 P37840 kpi
P27348 Q9UK53 kpi
P46734 Q16539 kpi
Q13535 O60934 kpi
P17612 P61224 kpi
Q05655 P35568 kpi
P61981 P56524 kpi
P53778 P10636 kpi
P31946 P21127 kpi
P28482 P01100 kpi
O75688 O43318 kpi
P17612 Q13972 kpi
P61981 P04637 kpi
P29350 P06239 kpi
P17252 Q96A00 kpi
P06239 P06127 kpi
P27348 Q9Y6J0 kpi
P45984 P15336 kpi
P17612 Q13370 kpi
Q16539 O75676 kpi
Q99952 P00519 kpi
P62136 P16104 kpi
P49841 P25054 kpi
P28482 P03372 kpi
P12931 P35222 kpi
Q13115 P28482 kpi
P27361 P17676 kpi
P48729 P07910 kpi
P24666 P06213 kpi
P31946 Q99698 kpi
P63104 P48729 kpi
P60510 Q04206 kpi
Q9UQM7 Q00613 kpi
P17252 Q05193 kpi
Q06124 P00533 kpi
P12931 P23743 kpi
P68400 P30305 kpi
P00519 P05412 kpi
Q13153 Q02750 kpi
P27348 P84103 kpi
P23471 Q9NRY4 kpi
P53350 P51587 kpi
O14965 P04637 kpi
Q9Y5B0 P24928 kpi
P17612 Q14103 kpi
P17612 O15551 kpi
P50750 P06400 kpi
O60285 P55212 kpi
Q13535 O14757 kpi
O14920 O43524 kpi
P45985 Q16539 kpi
P17252 Q05209 kpi
P63104 Q9UDY2 kpi
P68400 P04637 kpi
P07949 P27986 kpi
O43683 O43684 kpi
P17706 P42224 kpi
P28482 P50548 kpi
Q12923 P25963 kpi
P18031 P12931 kpi
P43405 Q8WV28 kpi
P62258 Q9Y2U5 kpi
P36507 P27361 kpi
P06241 Q13322 kpi
P0CG48 Q13501 kpi
P43405 P37840 kpi
Q13153 Q15746 kpi
Q15831 P04637 kpi
P62258 Q9UK53 kpi
P12931 P17302 kpi
Q00526 Q8TDN4 kpi
P00519 P06400 kpi
Q05655 P61978 kpi
P06493 P68400 kpi
Q15418 P16220 kpi
P63104 P04637 kpi
P17252 P55042 kpi
P27348 P49815 kpi
P06493 P20338 kpi
P17252 P49840 kpi
P68400 Q9Y237 kpi
P06241 P49023 kpi
Q8WTR2 P45984 kpi
Q13976 O76074 kpi
P17612 O00168 kpi
P24941 P54198 kpi
P28482 P37231 kpi
P31751 Q7Z6J0 kpi
P45984 Q12968 kpi
P06493 Q9UNZ2 kpi
P49841 Q99626 kpi
P52333 P42229 kpi
Q06124 O43597 kpi
P68400 P11387 kpi
Q05655 Q09472 kpi
P61981 Q12778 kpi
P63104 Q9NSK0 kpi
P17612 O14965 kpi
P50750 P04637 kpi
P11802 P84022 kpi
P51452 P28482 kpi
Q13535 P23025 kpi
P12931 Q14721 kpi
P27348 O15198 kpi
P62258 P21127 kpi
P08575 Q86WV1 kpi
P63104 O00273 kpi
P31946 Q13627 kpi
P12931 P03372 kpi
P17252 Q9UQ80 kpi
P43405 P19174 kpi
Q04917 P49815 kpi
P0CG48 P61981 kpi
Q04917 O43763 kpi
P07949 Q99704 kpi
P04049 P01106 kpi
P24666 P15090 kpi
Q00534 P38936 kpi
Q06124 Q14289 kpi
P35813 P27986 kpi
P06241 P14923 kpi
P31749 Q09472 kpi
P34947 P37840 kpi
P17612 P19838 kpi
P49841 P01106 kpi
P31946 P19634 kpi
P29350 P31260 kpi
P31749 O43524 kpi
P27361 Q15796 kpi
P63104 P07437 kpi
P04049 Q02750 kpi
P31749 Q16584 kpi
P06493 P30305 kpi
Q9UHD2 Q14653 kpi
P31749 Q9H4A3 kpi
O15111 Q9Y6Q9 kpi
P28482 P36956 kpi
Q06124 Q9NWQ8 kpi
P29350 O60716 kpi
P61981 Q8IUD2 kpi
P68400 P27540 kpi
Q05209 O43586 kpi
P63104 Q9UK53 kpi
Q13315 Q14191 kpi
P17612 Q9UD71 kpi
P63104 Q16890 kpi
O15111 Q92793 kpi
P68400 P05412 kpi
Q13164 Q02078 kpi
P17706 P00533 kpi
P28482 Q9H8Y8 kpi
P61981 Q14739 kpi
P18031 P56945 kpi
P31751 P03372 kpi
P06493 P49459 kpi
P62258 Q13627 kpi
Q9UHD2 Q04206 kpi
Q13315 Q99708 kpi
P31946 Q92934 kpi
P78527 P23025 kpi
P06241 P37840 kpi
Q15139 P05412 kpi
P68400 P11388 kpi
P31947 Q9UQL6 kpi
P63104 Q6ICG6 kpi
P11802 P38398 kpi
O75582 P16220 kpi
P06241 P11137 kpi
P63104 P33176 kpi
P24941 Q08999 kpi
P06493 O15350 kpi
P17252 P04637 kpi
P00533 P18031 kpi
Q04759 Q9BXL7 kpi
Q93096 P17544 kpi
Q04759 Q5JVS0 kpi
P17612 P15924 kpi
Q12923 Q15654 kpi
O96017 Q01094 kpi
P12931 P98161 kpi
P43405 P29353 kpi
P06241 P30419 kpi
P61981 P07196 kpi
P23469 P07947 kpi
Q00535 Q02078 kpi
P27448 P30307 kpi
P63104 P30305 kpi
P78527 P11831 kpi
P19784 P18887 kpi
Q9BUB5 P06730 kpi
P28482 P19419 kpi
Q16539 Q02078 kpi
P17252 P10415 kpi
Q16539 Q06413 kpi
P29350 P12931 kpi
P61981 P46937 kpi
P78527 Q14191 kpi
P17612 Q92736 kpi
Q15831 Q7KZI7 kpi
P17612 P35236 kpi
P24941 P28749 kpi
P28482 Q15788 kpi
P18031 P51692 kpi
P63104 P41743 kpi
P63104 P49796 kpi
P48729 O15151 kpi
P31946 Q9UQL6 kpi
P31947 Q9H8W4 kpi
P67775 P28482 kpi
Q05655 P40763 kpi
P63104 P30307 kpi
P63104 P55916 kpi
P61981 Q8WUI4 kpi
P22607 P42224 kpi
P17252 Q9H1D0 kpi
P18433 P12931 kpi
P06239 P29353 kpi
Q15418 P01100 kpi
Q16539 Q9BUB5 kpi
P12931 Q15139 kpi
P00519 Q00987 kpi
P68400 P10242 kpi
P31749 O14757 kpi
P62258 Q9UQL6 kpi
P61981 Q9UKV3 kpi
P00519 Q99638 kpi
Q9UQM7 Q15796 kpi
Q9P0J1 P08559 kpi
P63104 Q05086 kpi
P42336 P27986 kpi
O15111 Q9Y618 kpi
P06239 P22681 kpi
P63104 Q86X27 kpi
O14733 P45983 kpi
P61981 Q9NYL2 kpi
P17252 P06127 kpi
P17612 Q04206 kpi
P27348 P40818 kpi
Q00534 Q01196 kpi
P61981 Q9Y6A4 kpi
P31946 O75643 kpi
Q16539 Q9Y6Q9 kpi
Q16620 Q92529 kpi
P53041 P10636 kpi
Q04917 O15530 kpi
P62258 Q9GZM8 kpi
O60674 P78347 kpi
O96017 P30307 kpi
P05129 P06127 kpi
Q13315 O60934 kpi
P06241 P16885 kpi
P00519 O15162 kpi
P31749 O15360 kpi
P24941 Q08050 kpi
P07948 Q12972 kpi
P05771 P49841 kpi
Q9UQM7 P11831 kpi
P12931 P49789 kpi
P06239 Q04759 kpi
Q05513 Q8IX03 kpi
P31946 P26651 kpi
P62258 O43896 kpi
P63104 P49815 kpi
P63104 P10636 kpi
P17612 P55042 kpi
P31946 Q9HAP2 kpi
P61981 Q9UK53 kpi
P49840 P20749 kpi
P27361 P04637 kpi
P00519 Q03135 kpi
Q02156 Q15139 kpi
P68400 O15266 kpi
P18031 P03372 kpi
P62258 P30304 kpi
Q04917 P26651 kpi
P53350 Q53EZ4 kpi
P06493 Q14005 kpi
P68400 P06401 kpi
P28482 P46695 kpi
Q16539 Q8IW41 kpi
P31946 Q15287 kpi
P08631 Q92556 kpi
P31749 P55211 kpi
P05129 P98082 kpi
P17612 P07101 kpi
P06239 Q13444 kpi
P61981 P49759 kpi
Q13164 Q13163 kpi
Q06124 P35568 kpi
P31946 Q8N3F8 kpi
Q15139 Q8WUI4 kpi
O15111 P19838 kpi
P24941 P50613 kpi
O15111 P35222 kpi
P17252 P29966 kpi
P63104 Q92934 kpi
P07948 P30419 kpi
Q13315 P54274 kpi
P63104 Q14934 kpi
P62258 P11388 kpi
P17612 P41240 kpi
P63104 P27448 kpi
P49841 P16220 kpi
P51812 Q92934 kpi
P63104 Q9Y2J2 kpi
P06493 P08670 kpi
P63104 O60825 kpi
P31946 Q9Y2J2 kpi
Q06124 P42224 kpi
P63104 P55851 kpi
Q92729 P35222 kpi
P17252 O75689 kpi
Q9UHD2 Q13568 kpi
P06493 P18754 kpi
Q06124 Q13480 kpi
O60674 P42229 kpi
P63104 P08107 kpi
Q13315 P38398 kpi
O75676 P16220 kpi
P63104 P04049 kpi
Q06124 P51692 kpi
P12931 O95297 kpi
P31749 P10275 kpi
P28482 P10275 kpi
P63104 P08670 kpi
P17252 P60880 kpi
Q04917 P30307 kpi
Q12913 O60716 kpi
P61981 P40818 kpi
P53041 Q99683 kpi
P31946 P21580 kpi
P51955 O14777 kpi
P31749 P15056 kpi
P06241 Q12879 kpi
P78527 P04637 kpi
P17252 P04049 kpi
P62258 Q14188 kpi
P0CG48 P23246 kpi
P61981 Q6PKG0 kpi
P43405 P22681 kpi
Q13153 P03372 kpi
Q06187 P51813 kpi
P45985 P45983 kpi
P52333 P23458 kpi
Q04759 P35568 kpi
P31749 P49841 kpi
P61981 Q6ZU52 kpi
P61981 Q5PRF9 kpi
P17706 P42229 kpi
P29350 P07948 kpi
Q13976 Q9Y613 kpi
P62258 P21580 kpi
P07949 P27361 kpi
P09619 Q05397 kpi
P62136 P04637 kpi
P17612 P24385 kpi
P61981 Q9NYF8 kpi
P28482 P49815 kpi
P68400 Q92769 kpi
P17252 P19429 kpi
Q13153 P63167 kpi
P63104 Q00536 kpi
P61981 Q8NHQ8 kpi
P68400 P07910 kpi
Q99683 P52564 kpi
P49841 P53805 kpi
P49841 P04637 kpi
Q13315 Q01094 kpi
P50750 O00267 kpi
P61981 O75592 kpi
P06493 P10275 kpi
O60674 Q9UGK3 kpi
P68400 P04198 kpi
P63104 Q9H0B6 kpi
Q16539 P19419 kpi
P31749 P38398 kpi
P28482 Q9BUB5 kpi
P06239 P25963 kpi
Q07912 Q9NZC7 kpi
P18031 P49841 kpi
P17612 O14813 kpi
P63104 Q9HC77 kpi
Q96GD4 Q9NQS7 kpi
P61981 Q13627 kpi
P63104 P17752 kpi
P17706 Q02790 kpi
P06493 P04183 kpi
P31946 O15151 kpi
P31946 Q9UK53 kpi
P68400 Q96HZ4 kpi
P31946 P30304 kpi
P07948 P12318 kpi
Q15418 O75030 kpi
Q13418 P31749 kpi
P12931 Q15654 kpi
O96017 O15151 kpi
Q9H2X6 P04637 kpi
P43403 Q9UQC2 kpi
P30305 P06493 kpi
Q08209 Q92934 kpi
P17612 P60983 kpi
P05771 P49840 kpi
P30304 P39880 kpi
Q99952 O43586 kpi
Q13315 P78527 kpi
Q13464 O14974 kpi
P12931 P56945 kpi
P62136 P38398 kpi
P12931 P09327 kpi
P17612 P13796 kpi
P43405 P14317 kpi
P04049 Q92934 kpi
Q13315 P23025 kpi
Q04759 Q9UEW8 kpi
P07948 P42768 kpi
P28482 Q13541 kpi
P17612 P26599 kpi
P29350 P03372 kpi
P12931 O15530 kpi
P61981 Q9ULJ3 kpi
P12931 P42224 kpi
P29350 P10721 kpi
P06493 P06400 kpi
P17612 Q9BY41 kpi
P21675 P52655 kpi
P49841 P24385 kpi
P63104 P30291 kpi
Q16690 P27361 kpi
P06239 Q9UN19 kpi
P19784 Q16543 kpi
P27348 Q92934 kpi
P17612 P50549 kpi
Q99558 O14920 kpi
P17612 P33076 kpi
Q16566 Q04206 kpi
Q02156 P17302 kpi
P17252 P25098 kpi
P45983 P05412 kpi
P24941 Q9UGP5 kpi
P06493 P15927 kpi
P68400 Q9Y5B0 kpi
P48729 P27348 kpi
Q00535 P04637 kpi
P07332 P11274 kpi
P62258 P04406 kpi
O15530 O00141 kpi
P0CG48 Q96RN5 kpi
O75688 P24941 kpi
P31749 P49840 kpi
P28482 P84022 kpi
P30304 P24941 kpi
Q13535 P04637 kpi
P28482 P15923 kpi
Q13164 P14921 kpi
P63104 Q9P2H0 kpi
P31946 O94921 kpi
P31946 Q15418 kpi
Q13332 P00533 kpi
P06241 P12318 kpi
P63104 P56524 kpi
P67775 P10415 kpi
O14757 P30307 kpi
P63104 O43896 kpi
P49137 P16220 kpi
Q16667 P24941 kpi
Q04917 O15151 kpi
P63104 Q99683 kpi
O75582 Q04206 kpi
P06493 Q9H4X1 kpi
P28482 Q16828 kpi
P06239 P16885 kpi
P62258 Q92934 kpi
P49841 Q13541 kpi
P51812 P03372 kpi
Q9BY84 P45984 kpi
P31947 Q07866 kpi
O15198 Q8IZL8 kpi
P49815 Q96PY6 kpi
P0CG48 Q15758 kpi
P43250 P37840 kpi
P62258 P68371 kpi
Q92793 Q99967 kpi
P20226 Q53T94 kpi
P33992 P33993 kpi
P50052 P01019 kpi
P19174 P07948 kpi
Q12824 P17676 kpi
P0CG48 P07205 kpi
Q8TAU3 O43298 kpi
P0CG48 Q5UIP0 kpi
Q9Y2X7 P42858 kpi
P16473 P63096 kpi
P0CG48 Q9H6S1 kpi
P10809 P61981 kpi
P78527 Q00839 kpi
P68400 P49810 kpi
P63104 P29401 kpi
P21333 P49810 kpi
P08670 Q9UKY1 kpi
Q05586 P35222 kpi
P02649 P07858 kpi
Q9ULH1 Q96B97 kpi
P53355 P27361 kpi
P03372 Q15648 kpi
P0CG48 O60678 kpi
Q9H190 Q9BU76 kpi
P0CG48 Q92800 kpi
P12814 Q5VTD9 kpi
Q92599 Q6IE81 kpi
Q03113 P16473 kpi
Q09472 Q92830 kpi
P0CG48 Q16566 kpi
P0CG48 Q8NB50 kpi
P63104 Q9H0R8 kpi
P0CG48 Q9BVL4 kpi
P38646 P53602 kpi
P0CG48 Q9UQN3 kpi
O00141 P46934 kpi
O75582 Q92934 kpi
P0CG48 Q7Z2W9 kpi
P06729 O43586 kpi
Q8WUI4 Q96ST3 kpi
Q5RKV6 Q9NQT4 kpi
P45983 Q15796 kpi
P01111 Q9P212 kpi
P63000 O14641 kpi
P61981 Q8NEM2 kpi
O75925 P20226 kpi
Q16891 P48643 kpi
Q15399 Q12931 kpi
P14678 P83369 kpi
Q9UER7 O15350 kpi
P04406 P54259 kpi
P08648 P05556 kpi
P08047 Q01094 kpi
P78527 P09017 kpi
P49792 P62826 kpi
O75791 Q9UQC2 kpi
Q01780 O94842 kpi
P0CG48 Q9Y2D5 kpi
Q12933 P46527 kpi
Q9UKR5 P56282 kpi
P0CG48 O75695 kpi
P0CG48 Q8N0X7 kpi
P0CG48 Q14574 kpi
Q13432 Q02363 kpi
P13598 P15311 kpi
Q09472 Q15650 kpi
P31947 Q9P2M7 kpi
P06493 Q14C86 kpi
O00329 O00459 kpi
Q13547 Q06455 kpi
P06400 P30279 kpi
Q92769 P25490 kpi
Q13349 P05107 kpi
Q14978 Q16254 kpi
Q9BSJ1 P43364 kpi
P14778 O43187 kpi
P0CG48 Q14739 kpi
P0CG48 Q14258 kpi
P19793 Q15466 kpi
Q06124 P22681 kpi
P06396 O43707 kpi
Q15365 Q9UKV0 kpi
P0CG48 Q8TD55 kpi
P02686 P28482 kpi
P26641 P13805 kpi
P0CG48 P09067 kpi
P19793 O75469 kpi
Q99816 Q9NPF5 kpi
P63104 P51532 kpi
P51674 Q9Y3D7 kpi
P07948 Q9NTZ6 kpi
P56282 Q04724 kpi
Q9NVD7 Q05086 kpi
Q13224 P12931 kpi
P48357 O95219 kpi
P00747 P09486 kpi
P0CG48 O60256 kpi
P10914 Q02556 kpi
O60563 Q9UHB7 kpi
O43683 P06493 kpi
O14939 P41240 kpi
P0CG48 Q96J92 kpi
P23468 O75334 kpi
P61160 P68032 kpi
P04049 Q969H4 kpi
O95967 P30281 kpi
Q03431 P01270 kpi
P11215 P08603 kpi
Q9BZI7 Q9HAU5 kpi
P0CG48 Q9Y606 kpi
Q9Y2S0 Q15653 kpi
P0CG48 Q9NRM2 kpi
P31947 Q86VP3 kpi
Q06265 Q96B26 kpi
P0CG48 Q9BUP0 kpi
P00533 P17676 kpi
P02462 P22303 kpi
P0CG48 Q6XQN6 kpi
P0CG48 O00193 kpi
P04629 P35568 kpi
P13497 P02452 kpi
P0CG48 O75116 kpi
Q13976 O96001 kpi
Q09472 Q13761 kpi
O75791 Q13094 kpi
P51116 Q15834 kpi
O00329 P63104 kpi
Q16288 Q9ULH0 kpi
P0CG48 P20340 kpi
P0CG48 P08133 kpi
P67775 P31314 kpi
Q15910 Q13547 kpi
P0CG48 O76064 kpi
P0CG48 P48163 kpi
Q9Y561 Q9UBF9 kpi
Q15078 Q96SN8 kpi
P68032 P60709 kpi
Q15834 Q9Y580 kpi
O15524 Q9Y4H2 kpi
P08648 O14908 kpi
P15531 O15160 kpi
Q9ULU4 Q93009 kpi
P24941 Q9Y2J2 kpi
Q12933 Q9Y4K3 kpi
P25098 P05129 kpi
P24941 P62136 kpi
P0CG48 Q2TAK8 kpi
O15131 P39687 kpi
Q86UW9 P46531 kpi
P62140 P17252 kpi
P15153 Q9Y4W6 kpi
P09619 P05106 kpi
O60674 O15524 kpi
P67775 O15111 kpi
Q7Z6G3 O60244 kpi
P49841 O60502 kpi
P0CG48 Q8TAF3 kpi
Q14990 Q07866 kpi
Q9BRK5 P20073 kpi
P84077 Q8N6T3 kpi
P0CG48 Q13618 kpi
O14788 P68104 kpi
P31749 P33778 kpi
Q9NQ87 O15105 kpi
P10916 Q9BZL4 kpi
P0CG48 O43889 kpi
P23769 Q8IX07 kpi
P63167 O43521 kpi
Q12933 Q15750 kpi
P0CG48 P62158 kpi
Q13619 P62877 kpi
P0CG48 Q9Y616 kpi
Q9HCP0 P25054 kpi
P0CG48 O14792 kpi
E7ETZ0 P04150 kpi
Q9Y230 P15336 kpi
P0CG48 Q9H8V3 kpi
P0CG48 Q14195 kpi
Q04912 Q04206 kpi
P61981 P38919 kpi
P0CG48 Q8N766 kpi
P51795 Q9H0M0 kpi
P38646 P04637 kpi
Q92934 P61981 kpi
P0CG48 Q6YN16 kpi
P78560 Q9UKR5 kpi
Q9UMX1 O14978 kpi
P0CG48 P12821 kpi
Q15746 Q6NZI2 kpi
P02686 Q16539 kpi
P0CG48 Q15796 kpi
Q92793 P10242 kpi
P0CG48 Q70Z53 kpi
Q04206 Q9UNL4 kpi
P49137 Q00613 kpi
P0CG48 Q96B45 kpi
P46459 Q9BWH2 kpi
P49841 Q04724 kpi
P0CG48 P24530 kpi
Q15750 O15105 kpi
O75909 Q9NP66 kpi
Q9UH65 P06748 kpi
O60285 P30154 kpi
P0CG48 P48730 kpi
P0CG48 Q96MU7 kpi
Q8TBB1 Q15834 kpi
P31749 Q7Z5H3 kpi
P21860 Q15185 kpi
Q15797 O43463 kpi
P15056 P28482 kpi
Q9NYY3 P62258 kpi
P16581 P21333 kpi
P0CG48 Q86TS9 kpi
P06493 P54274 kpi
P05026 O95865 kpi
P0CG48 Q9H0C2 kpi
Q9Y5V3 P98170 kpi
P0CG48 O43156 kpi
Q7Z5R6 P07737 kpi
O75970 P10721 kpi
O00459 P08631 kpi
P17612 P60880 kpi
O14757 P15822 kpi
P0CG48 P46527 kpi
P63104 Q05513 kpi
P29590 Q92769 kpi
P0CG48 Q16629 kpi
Q9P1A6 P78352 kpi
P55072 O94941 kpi
P48729 Q13148 kpi
Q07157 Q15678 kpi
O60610 P26367 kpi
Q9UBU7 O00311 kpi
P0CG48 Q9ULC8 kpi
P61981 Q86WB0 kpi
Q06124 O15111 kpi
P11137 Q9P0L2 kpi
P02787 Q13509 kpi
P08123 P51884 kpi
P07602 O96006 kpi
P0CG48 Q00005 kpi
P53350 O60566 kpi
Q15080 P56524 kpi
Q9Y4A5 Q01094 kpi
P11802 P49715 kpi
P30533 Q9NZR2 kpi
P15923 O60663 kpi
P08670 Q7L5N1 kpi
P46379 O43688 kpi
P04629 P19174 kpi
O00231 Q9UKY1 kpi
P03372 Q86U06 kpi
P29475 P09601 kpi
P03372 Q8TDD1 kpi
P35226 Q06587 kpi
Q9BY41 Q06455 kpi
P06493 P14635 kpi
P13569 O00161 kpi
Q15797 Q92765 kpi
P0CG48 O15027 kpi
P0CG48 Q969Q0 kpi
Q9H213 P52292 kpi
Q15139 Q9NRA0 kpi
P06493 P0C1Z6 kpi
Q12873 P52292 kpi
P21333 P11233 kpi
Q9BST9 P61586 kpi
P20226 P35869 kpi
P0CG48 Q9UGH3 kpi
Q15223 P55196 kpi
P36507 P28482 kpi
Q9NZL4 P54652 kpi
O95777 P62312 kpi
O15355 P38432 kpi
Q9UK23 P42566 kpi
P0CG48 P48651 kpi
P11274 P63104 kpi
P49841 P23246 kpi
P58400 Q9H190 kpi
P0CG48 Q8NFH3 kpi
Q02447 P63279 kpi
Q13547 Q15047 kpi
P0CG48 Q9HCS4 kpi
Q12879 P12814 kpi
O14924 P04899 kpi
Q9NWS9 Q96IT1 kpi
Q9Y490 P61978 kpi
P63096 Q92729 kpi
Q8N9N5 Q14201 kpi
P01106 Q92830 kpi
Q9UI14 P63027 kpi
P0CG48 Q86UX7 kpi
P0CG48 P26358 kpi
O00170 Q07869 kpi
Q92793 O15525 kpi
P25391 P00747 kpi
P0CG48 Q6UW63 kpi
Q8TDC3 P23258 kpi
P0CG48 P31947 kpi
Q96T21 Q14CW9 kpi
P54821 P56693 kpi
P43364 Q12906 kpi
O75807 Q12824 kpi
P51955 Q8N137 kpi
P16109 Q15036 kpi
P50579 P28482 kpi
P25445 P06239 kpi
P0CG48 Q86Y01 kpi
P14151 Q8TAX7 kpi
P0CG48 Q9NXB0 kpi
P05106 P21980 kpi
P27797 P16473 kpi
Q9BQI3 Q16543 kpi
P0CG48 Q9P2K3 kpi
Q13153 P35240 kpi
P0CG48 Q92793 kpi
Q13547 O43463 kpi
Q9UER7 Q00613 kpi
Q99704 P06213 kpi
Q11203 O15127 kpi
Q92793 O43186 kpi
P0CG48 P49902 kpi
Q16637 Q04724 kpi
P06239 P40763 kpi
P09619 Q06124 kpi
Q14457 Q5VTD9 kpi
O94762 P16220 kpi
P27986 P56945 kpi
P0CG48 Q05469 kpi
P62258 Q8IWU9 kpi
Q96QV1 O43323 kpi
P25685 P15559 kpi
O43524 P61981 kpi
P27348 P26640 kpi
P48454 P19419 kpi
Q00535 Q9UM11 kpi
P0CG48 Q9UFC0 kpi
P51572 P29466 kpi
P49137 O75925 kpi
P0CG48 O75916 kpi
P19174 Q9UN19 kpi
Q15714 O75530 kpi
O15198 Q9UBL3 kpi
Q9HCK4 O95897 kpi
Q6Y2X3 Q99698 kpi
P61981 Q13049 kpi
Q13951 Q01196 kpi
P0CG48 P49327 kpi
P0CG48 Q17RN3 kpi
Q8WUM4 Q9GZM8 kpi
Q99963 P50238 kpi
P00533 P52735 kpi
Q99704 P46109 kpi
O14920 Q15653 kpi
P0CG48 Q9UII2 kpi
P24941 P04183 kpi
O15379 P37231 kpi
P27348 Q9UQ84 kpi
Q09472 P53999 kpi
Q01543 Q13351 kpi
Q13535 P13010 kpi
P0CG48 O00186 kpi
Q14520 P08572 kpi
Q05469 Q9UNZ2 kpi
O76081 Q93045 kpi
O60318 Q6P1J9 kpi
Q01105 Q15573 kpi
O43504 Q9P2H0 kpi
P39060 P35968 kpi
P0CG48 Q7Z569 kpi
P21246 Q9H5J8 kpi
P28482 Q13480 kpi
P0CG48 Q9NXC5 kpi
Q9NW38 Q04771 kpi
P20226 Q13487 kpi
Q58EY4 Q13351 kpi
Q9UQM7 O00631 kpi
P0CG48 Q8NG31 kpi
P17098 Q99717 kpi
P0CG48 Q9NVZ3 kpi
P14543 P12757 kpi
P48634 Q9NWB1 kpi
P62258 Q13185 kpi
P24158 P01375 kpi
Q7L5N1 Q09472 kpi
P12931 P12235 kpi
P0CG48 P35244 kpi
P61073 O14543 kpi
P0CG48 Q8IVP5 kpi
O75530 Q96B02 kpi
Q15700 Q01814 kpi
P15391 P52735 kpi
P38936 Q00534 kpi
P08670 Q96GX9 kpi
Q9C0D5 P60709 kpi
Q9H4G0 P31946 kpi
Q6UY14 Q13643 kpi
Q9NPF4 O95785 kpi
P07602 Q99961 kpi
P31947 Q13470 kpi
P0CG48 Q96H96 kpi
Q9UDY2 P61981 kpi
O43251 Q96PU8 kpi
Q7L5N1 P62308 kpi
P78396 P24941 kpi
Q9NPY3 P08123 kpi
P63104 P30084 kpi
O75674 P68363 kpi
Q9BSF8 Q9UKV3 kpi
P61981 Q92934 kpi
P0CG48 P62269 kpi
Q13310 Q15047 kpi
P63000 P35228 kpi
Q04721 P49768 kpi
P98155 P10909 kpi
P15884 P41134 kpi
P33981 Q53HL2 kpi
P0CG48 Q969H6 kpi
P0CG48 P49755 kpi
P23229 O14908 kpi
P0CG48 P30084 kpi
P68366 Q8NDZ2 kpi
P60033 Q05516 kpi
Q9BQ66 P15622 kpi
P12931 Q92731 kpi
Q13263 P21506 kpi
Q9HCN4 Q9UBB5 kpi
P0CG48 Q96EY7 kpi
P17482 Q93062 kpi
P01116 P68104 kpi
Q8IZH2 Q14839 kpi
P16333 O15524 kpi
P31948 K9JA46 kpi
O00463 O43734 kpi
Q13838 E9PB61 kpi
Q14686 P84022 kpi
P61981 P61962 kpi
P48729 P40337 kpi
P61981 O76015 kpi
P61586 O15068 kpi
P27348 P35749 kpi
P20339 P50395 kpi
P54259 O43439 kpi
P20701 Q96S59 kpi
P12931 Q92845 kpi
O75056 P06239 kpi
P05412 Q9BQG0 kpi
P12931 Q9Y3L3 kpi
Q15788 Q969G3 kpi
Q96GM5 Q15834 kpi
P0CG48 Q6PJP8 kpi
P0CG48 Q96Q05 kpi
P17676 P35638 kpi
P0CG48 P41970 kpi
P0CG48 Q8WW01 kpi
Q99466 Q969H0 kpi
P31946 Q7Z6J6 kpi
P0CG48 O15484 kpi
P12931 Q13435 kpi
Q13561 Q16659 kpi
Q6KC79 Q16643 kpi
P29475 K9JA46 kpi
P00533 P05787 kpi
P15260 P27824 kpi
P13688 P12931 kpi
P61925 P63167 kpi
Q9UQM7 P10636 kpi
P10721 Q14451 kpi
O14654 O14544 kpi
P0CG48 Q08379 kpi
O14662 Q05209 kpi
P63000 Q13523 kpi
Q15185 O00170 kpi
P53350 O15350 kpi
P43115 P34995 kpi
P24864 O60934 kpi
P23246 Q99717 kpi
Q13387 Q8TAM1 kpi
Q8NAF0 P22736 kpi
O95467 P30542 kpi
P36894 Q13873 kpi
P0CG48 Q8NFV4 kpi
P42338 Q8N381 kpi
P48729 Q9BXL7 kpi
Q13882 Q96P48 kpi
P78364 P63279 kpi
P63261 Q15149 kpi
Q01130 Q96S94 kpi
P0CG48 Q9Y2F5 kpi
P28482 Q02224 kpi
P41235 Q86YN6 kpi
P0CG48 P26196 kpi
P0CG48 Q0JRZ9 kpi
P49768 Q14790 kpi
O14757 P55039 kpi
Q12962 P20226 kpi
P0CG48 P56211 kpi
Q5JVS0 P63279 kpi
P61981 Q99570 kpi
Q12879 Q00535 kpi
P0CG48 Q99496 kpi
P63104 P00558 kpi
Q04724 Q15714 kpi
P0CG48 Q6ZS86 kpi
Q9Y6R4 Q9H0H5 kpi
P12931 Q14194 kpi
P01112 Q15811 kpi
Q9UM73 P19174 kpi
Q9UGY1 O00422 kpi
P0CG48 Q9NUQ9 kpi
P35568 Q8N381 kpi
O43186 Q92793 kpi
P09769 P41240 kpi
O43427 P67870 kpi
P62258 P05783 kpi
P11362 P62993 kpi
P25942 P12956 kpi
P68400 P09958 kpi
Q07666 P28482 kpi
Q9UGP4 Q9H422 kpi
Q9UQL6 P23769 kpi
O00213 P54253 kpi
P33993 Q05086 kpi
Q9BZW8 O43561 kpi
P56693 P50221 kpi
Q06330 Q96T58 kpi
P07437 O15259 kpi
Q96QT4 O00418 kpi
Q96CN9 Q9Y2J4 kpi
P0CG48 Q8N6T0 kpi
P0CG48 Q7L0Y3 kpi
P0CG48 P30154 kpi
P33993 P06400 kpi
Q05397 Q13464 kpi
P54132 P61956 kpi
P20226 P29375 kpi
P49418 O94973 kpi
P26012 P01137 kpi
O60671 Q9GZQ8 kpi
Q13077 Q9NQB0 kpi
Q07889 Q9Y5K6 kpi
Q15811 Q13432 kpi
P21246 Q9BX70 kpi
P61201 P10827 kpi
P63010 Q96HA1 kpi
P51587 Q92831 kpi
O95251 Q13415 kpi
P0CG48 Q5T3F8 kpi
P27348 P61956 kpi
Q13310 Q9Y3C7 kpi
Q92887 O14745 kpi
P26651 Q96B26 kpi
P26951 P04141 kpi
Q8TEW0 Q13009 kpi
P01160 Q14444 kpi
Q13569 P11473 kpi
Q8TEY7 Q9NY93 kpi
P0CG48 Q96AQ6 kpi
Q8IX07 P56545 kpi
Q13501 Q16543 kpi
P0CG48 P46109 kpi
Q13315 Q8IW19 kpi
P0CG48 P59190 kpi
P56134 Q6PK04 kpi
P0CG48 Q9Y2R0 kpi
Q5VST9 Q9UKX2 kpi
Q16891 Q9UFN0 kpi
Q7Z3B3 P19012 kpi
P27824 Q9HAU4 kpi
P61981 Q9ULK5 kpi
P61296 O14813 kpi
P84077 P53367 kpi
P48552 Q15834 kpi
P08575 P68400 kpi
Q9NRR5 P33240 kpi
O60674 Q92783 kpi
P03372 Q13105 kpi
P25791 Q16559 kpi
Q16539 P08047 kpi
P67775 Q14012 kpi
Q15052 Q6UXF1 kpi
P42680 O00560 kpi
P61981 Q7Z6J6 kpi
P0CG48 P42229 kpi
Q02447 P08047 kpi
Q03001 Q96RT1 kpi
P0CG48 Q5T6F2 kpi
P0CG48 O60573 kpi
Q01844 Q86SE5 kpi
P61981 Q92993 kpi
Q16690 P28482 kpi
P0CG48 Q9UJV3 kpi
P0CG48 Q9Y215 kpi
P25445 Q12923 kpi
Q96D21 Q13485 kpi
Q08209 P63098 kpi
Q16695 Q15047 kpi
Q14315 Q15366 kpi
P02766 Q9UKR5 kpi
P35222 P51532 kpi
Q13137 O95251 kpi
Q15078 P12814 kpi
P10398 P61981 kpi
Q15750 Q8IXK0 kpi
Q86UQ8 Q12800 kpi
Q8TEW6 P06213 kpi
P27348 Q9UKM9 kpi
P46087 P06748 kpi
Q9GZR7 Q09472 kpi
O75962 Q13867 kpi
P62993 Q14203 kpi
Q9H3D4 Q09472 kpi
P08047 Q09028 kpi
Q96S59 P09936 kpi
Q06124 Q07889 kpi
O43924 P01112 kpi
P0CG48 Q7L1V2 kpi
Q9Y2I6 P15622 kpi
P98155 P02649 kpi
P0CG48 P04035 kpi
Q16537 O15198 kpi
Q07960 Q6STE5 kpi
Q09472 P56545 kpi
P38398 P23511 kpi
P40425 P17481 kpi
P49662 O14727 kpi
Q04917 P62304 kpi
P0CG48 Q93052 kpi
P63244 P21579 kpi
P84077 Q10567 kpi
Q9Y297 P49427 kpi
P0CG48 Q9Y5K6 kpi
Q9BVA1 P20073 kpi
O75925 P41970 kpi
Q9HCH5 P51159 kpi
O75821 O95257 kpi
Q99459 G3XAG3 kpi
Q9BW27 P08670 kpi
Q6EEV6 P11142 kpi
P19525 P10636 kpi
Q13137 Q9BUY5 kpi
B3KQF8 Q7Z5N4 kpi
P0CG48 Q14807 kpi
P14866 P61978 kpi
P0CG48 O00592 kpi
P0CG48 Q01860 kpi
P29374 Q92769 kpi
P0CG48 P35573 kpi
Q9HCE7 O43541 kpi
Q9NWF9 Q9Y3C5 kpi
Q15256 P27361 kpi
P30533 Q14181 kpi
Q7Z7J5 P26368 kpi
Q14974 P84022 kpi
P0CG48 Q9H2S5 kpi
Q5T2W1 P51790 kpi
Q92888 P49674 kpi
P27348 Q13618 kpi
P14923 Q99959 kpi
Q9BYG5 Q04917 kpi
P62195 P10826 kpi
P0CG48 Q8NBS9 kpi
Q16539 Q16644 kpi
P0CG48 Q9NUQ2 kpi
P28482 Q96Q27 kpi
P63104 Q92628 kpi
P0CG48 Q15040 kpi
P62993 Q08881 kpi
P0CG48 P29084 kpi
Q00887 Q15796 kpi
P35548 P56178 kpi
Q02535 P13349 kpi
Q6P4I2 P38936 kpi
Q16594 Q13469 kpi
Q92945 Q9NQT5 kpi
P0CG48 Q9UQR0 kpi
Q9Y6X2 P08235 kpi
Q9BPW8 P07108 kpi
P55735 O94979 kpi
P56524 P45973 kpi
P35609 Q16512 kpi
Q04917 Q6PJG9 kpi
P0CG48 Q8WXH0 kpi
Q99717 P31271 kpi
Q08209 P53805 kpi
P48736 Q8WYR1 kpi
Q9HCE7 Q8WVD5 kpi
P14923 O60716 kpi
P11831 P52952 kpi
Q9UI36 O75376 kpi
P0CG48 Q9BV44 kpi
O15551 O95832 kpi
P29350 Q7Z6A9 kpi
Q14155 Q15052 kpi
P23511 P11831 kpi
P28482 Q13285 kpi
O00233 P15923 kpi
P27348 Q8WZ42 kpi
P08588 O14908 kpi
Q04727 P32242 kpi
O00560 O75385 kpi
P0CG48 P40337 kpi
P0CG48 Q8IWZ6 kpi
P18206 P06730 kpi
P0CG48 Q8WTV0 kpi
P0CG48 Q00266 kpi
Q07011 Q12933 kpi
Q9UNE7 Q07666 kpi
Q02750 P05787 kpi
P24928 Q8TAQ2 kpi
P0CG48 Q9HBH9 kpi
P61981 P49840 kpi
P02748 P10909 kpi
Q16543 Q6NZ67 kpi
P26368 Q15637 kpi
P62195 O75469 kpi
Q92796 Q12879 kpi
P24941 P29966 kpi
P27797 P30101 kpi
Q9H7E9 Q9Y605 kpi
Q02556 Q13105 kpi
Q08999 P30281 kpi
P29353 P06748 kpi
P0CG48 Q92729 kpi
Q04864 O00221 kpi
P01266 P11021 kpi
P31946 P55196 kpi
P27348 Q15717 kpi
Q08378 Q01970 kpi
Q15139 P16220 kpi
P78527 P12956 kpi
Q9P2H0 Q9H840 kpi
Q9HAU4 Q15038 kpi
P29350 P22681 kpi
O43781 Q96B36 kpi
P11912 P06127 kpi
P0CG48 Q562R1 kpi
P31947 P61981 kpi
P53779 Q12789 kpi
P0CG48 Q9GZP4 kpi
O43683 Q10567 kpi
Q92823 P23467 kpi
P55055 Q15788 kpi
P49023 Q9NRH3 kpi
Q04206 Q15653 kpi
P29320 O43921 kpi
P29590 Q92793 kpi
P33993 Q14566 kpi
Q99728 O95251 kpi
Q13451 P06401 kpi
Q15834 Q16718 kpi
P25791 Q86U70 kpi
P15151 P04004 kpi
P28482 P06239 kpi
P42704 Q15653 kpi
P0CG48 P29083 kpi
P26368 Q96LR2 kpi
P29350 Q99704 kpi
Q14194 P20073 kpi
Q9UGU0 P78317 kpi
P0CG48 Q96RT1 kpi
P53621 Q15363 kpi
P07766 O43639 kpi
P06400 P17480 kpi
P0CG48 Q9UEY8 kpi
Q9BX70 Q9C035 kpi
P08138 Q12933 kpi
P14859 Q14207 kpi
Q8WUM4 P16885 kpi
P42575 O60936 kpi
P0CG48 Q96D09 kpi
P58400 Q9HCH5 kpi
P00533 P12004 kpi
P09493 Q13563 kpi
O95997 P53801 kpi
P51116 Q06787 kpi
P51665 P08670 kpi
P00491 Q9H5Q4 kpi
P35222 O14640 kpi
P61956 P05412 kpi
Q13402 Q8NFW9 kpi
P83916 Q13263 kpi
P20339 Q92738 kpi
P52294 P15918 kpi
O15105 Q9UIS9 kpi
O60264 Q9UIG0 kpi
B3KNK9 O76071 kpi
Q71U36 P07437 kpi
P0CG48 Q9ULR3 kpi
P0CG48 Q9Y2H0 kpi
Q14031 P02751 kpi
Q4V328 P42574 kpi
P0CG48 O43772 kpi
P0CG48 Q13557 kpi
P05771 P17677 kpi
Q06187 O00754 kpi
P63104 P05387 kpi
P00734 P25116 kpi
P12931 P15036 kpi
O15511 P49137 kpi
B2RDW1 Q15038 kpi
O14646 Q13547 kpi
Q9BY12 Q96KG7 kpi
P55345 Q14686 kpi
Q16623 P40222 kpi
P53667 P49918 kpi
O60262 Q13368 kpi
Q07157 O95049 kpi
O15399 O14578 kpi
Q9H0B6 Q8N381 kpi
Q00610 Q07912 kpi
Q92630 O43255 kpi
Q13077 Q14790 kpi
P0CG48 Q5TC12 kpi
P50579 P27361 kpi
P43119 P17252 kpi
P11831 P35269 kpi
P41250 P29692 kpi
P0CG48 P30405 kpi
Q92796 Q9UI32 kpi
P49715 P23511 kpi
Q15906 Q15834 kpi
P0CG48 Q9BXR0 kpi
P12931 P41240 kpi
P0CG48 Q99489 kpi
Q03001 Q9UMD9 kpi
O75923 P04083 kpi
Q9NSI5 Q8TBB1 kpi
P43489 Q9BUZ4 kpi
O75925 Q13285 kpi
P54259 O00468 kpi
P0CG48 Q9UK97 kpi
P0CG48 Q92985 kpi
P0CG48 Q6S545 kpi
P0CG48 Q9Y617 kpi
Q9NZM3 Q9P287 kpi
P0CG48 O95183 kpi
Q12846 P20338 kpi
P0CG48 A1X283 kpi
Q92599 Q8NEY8 kpi
P0CG48 O95427 kpi
P20333 Q9BXW9 kpi
P41235 Q15796 kpi
O95257 Q8TAE8 kpi
P02647 Q16659 kpi
P68363 Q99471 kpi
Q9Y5X3 Q9UBS4 kpi
P10827 Q96L73 kpi
P22681 P31946 kpi
Q9H254 Q16543 kpi
O94979 O60925 kpi
P45984 P84022 kpi
P01266 P07711 kpi
P31749 Q99683 kpi
Q9Y4A5 Q92830 kpi
Q16549 P11021 kpi
Q01826 Q09472 kpi
Q13485 P12755 kpi
P60709 Q96FN4 kpi
P0CG48 Q9NRX4 kpi
P32927 Q06124 kpi
Q99816 P04637 kpi
P00505 P11142 kpi
O15294 Q96ST3 kpi
Q12933 O43353 kpi
P36873 Q13043 kpi
P27361 O43524 kpi
P11473 Q14686 kpi
P0CG48 Q13151 kpi
Q9Y2M5 Q9P2H0 kpi
P35968 P20936 kpi
Q04917 Q15678 kpi
P0CG48 Q9H2G4 kpi
P08727 O15287 kpi
P29400 P13725 kpi
P06493 P01106 kpi
Q9NP79 P35520 kpi
P0CG48 Q63HK5 kpi
P0CG48 Q9UQ88 kpi
P33981 O60566 kpi
Q9Y2T3 P78352 kpi
P31946 Q8NHY2 kpi
Q02539 P06454 kpi
O95990 O95967 kpi
P52907 Q9Y5K6 kpi
Q99590 P0C7T5 kpi
P62995 Q8WXA9 kpi
Q9NZ94 Q15700 kpi
P0CG48 Q96HR8 kpi
Q9GZR7 P60174 kpi
P29371 P20366 kpi
P0CG48 Q86UZ6 kpi
P0CG48 O94964 kpi
P42575 Q14203 kpi
Q16526 P56645 kpi
P0CG48 Q14684 kpi
Q9NRR5 O15209 kpi
Q13242 P67809 kpi
P62714 P27708 kpi
Q02763 O60496 kpi
P0CG48 P61254 kpi
Q13485 P17275 kpi
Q12959 Q9ULV1 kpi
P24941 Q01196 kpi
P13945 P07550 kpi
Q14999 Q96KG7 kpi
P0CG48 Q9GZT3 kpi
P0CG48 Q9GZT9 kpi
P0CG48 O43303 kpi
P43250 P23945 kpi
Q13114 Q99558 kpi
P63261 P04839 kpi
P49810 Q9UMX0 kpi
Q9HAU5 Q96Q15 kpi
P01100 Q16520 kpi
P31749 O14920 kpi
P0CG48 P31153 kpi
P31946 Q9BZJ0 kpi
P29992 P16473 kpi
P0CG48 Q9NZT2 kpi
P09016 P40424 kpi
O43463 P06400 kpi
O14757 O95625 kpi
P47870 Q08209 kpi
P0CG48 Q38SD2 kpi
Q15648 P15976 kpi
P06213 P46109 kpi
Q9Y600 P38936 kpi
O96013 P62826 kpi
[truncated: 47,158 more rows]
