# Supplementary material for: Controllability of protein-protein interaction phosphorylation-based networks: Participation of the hub 14-3-3 protein family
Source: Sci Rep. 2016 May 19;6:26234. doi: 10.1038/srep26234 (PMC4872533; doi:10.1038/srep26234)
Supplement: Supplementary Information [file srep26234-s4.csv]

#Controllability of protein-protein interaction phosphorylation-based networks. Participation of
#the hub 14-3-3 protein family.
#Marina Uhart1	Gabriel Flores2 and Diego M Bustos1a
#1 Cell Signal Integration Lab	Instituto de Histología y Embriología "Dr. Mario H.
#Burgos" CCT CONICET Mendoza Facultad de Ciencias Médicas U.N.Cuyo P.O. Box
#56 - Mendoza - Argentina. ZIP 5500.
#2 Eventioz/Eventbrite Company	Adolfo A Calle 1853	Dorrego	Guaymallén
#Mendoza	Argentina.
#a corresponding author dbustos@mendoza-conicet.gob.ar
###################################################################################################
symbol	dis	deg
Q6UWF7	0.919	1
Q5VU65	1.377	1
Q8NBE8	1.433	13
Q9BSR4	1.718	1
Q9Y4C2	1.737	9
Q9UDR5	1.835	5
Q92832	1.851	16
Q8IYQ7	1.884	3
Q99435	1.96	5
P41252	1.98	75
Q9NYK1	2.001	6
K7EK91	2.019	1
Q9Y223	2.077	7
Q8NEZ3	2.086	2
Q9H9S3	2.1	6
O43345	2.109	1
Q53R41	2.125	3
Q59EM9	2.139	2
Q96SK3	2.155	2
Q9HBW9	2.173	2
O14727	2.243	19
O94889	2.264	6
P01023	2.306	124
O15455	2.323	20
Q05481	2.35	7
O94813	2.354	8
Q9BXC9	2.357	29
B4DXR9	2.393	1
P19367	2.399	27
Q9Y234	2.412	3
Q96RW7	2.413	2
Q8TF32	2.43	7
P53675	2.439	21
Q9Y2C9	2.512	1
Q96IG2	2.522	2
Q96MR9	2.531	1
P47989	2.55	2
Q13939	2.551	1
Q9NUQ7	2.558	2
B3KM70	2.6	1
Q9UKC9	2.6	17
Q9Y2P5	2.608	1
P08319	2.631	4
Q9BXR6	2.636	1
Q86TW2	2.641	2
P01116	2.645	33
Q9BYG0	2.645	1
Q9UJT1	2.649	4
Q9H7F0	2.691	1
O75094	2.692	1
O60858	2.702	15
Q9HB63	2.707	4
P04114	2.717	32
Q9H0V1	2.725	1
Q9NPP4	2.734	14
P04275	2.737	20
Q12884	2.763	12
Q99538	2.771	13
O14980	2.801	143
Q9NXS3	2.802	2
Q02763	2.846	20
A4FU77	2.861	1
P78509	2.861	6
Q8N3C0	2.861	19
P03891	2.881	4
Q8N1V2	2.903	8
P30711	2.916	2
A0S183	2.923	1
P00395	2.923	20
P51530	2.924	8
Q8N9V3	2.941	2
Q9UHC9	2.943	2
Q2TB90	2.944	2
Q93034	2.948	376
P55084	2.953	46
P23142	2.987	34
Q6PG37	2.987	4
P42336	2.996	54
P43246	2.997	94
Q9P255	3.013	1
P07093	3.015	2
P54136	3.03	39
Q6P1N9	3.03	7
O75437	3.034	1
P21397	3.036	3
Q8N0W3	3.044	1
P52789	3.053	14
Q9NYC9	3.053	1
P27338	3.076	3
Q8TBI1	3.076	1
P05156	3.087	2
Q9BZJ6	3.102	1
Q96K12	3.106	2
Q9NUZ1	3.107	1
Q86UE3	3.11	2
Q9BYV1	3.112	2
A8MQ14	3.119	1
P31930	3.125	36
Q4G176	3.125	6
Q96LT4	3.132	1
Q8N8Y2	3.142	4
Q8TCB0	3.153	1
Q9Y2J8	3.157	2
O75373	3.171	1
P61011	3.174	25
Q9C0G6	3.174	2
Q14982	3.188	2
P11766	3.208	16
P54315	3.211	1
P35609	3.243	59
P45844	3.244	6
P21399	3.262	16
Q8NA23	3.269	1
P42765	3.274	20
Q9BWD1	3.274	25
Q9NSG2	3.282	2
Q00610	3.283	146
P61160	3.299	56
Q6YP21	3.303	12
O14802	3.309	31
O60494	3.312	10
P0CI25	3.318	3
Q7RTX1	3.329	1
Q8WXG9	3.33	1
Q709F0	3.333	8
Q8TB69	3.333	2
Q969X6	3.352	14
P03951	3.36	5
Q59G26	3.363	5
P42338	3.364	21
O14972	3.367	2
Q9NY15	3.385	6
Q96IP4	3.393	18
A5D8W4	3.4	1
P36537	3.409	1
Q6KCM7	3.411	1
P78396	3.44	84
Q12768	3.451	6
P16615	3.454	49
O00206	3.456	32
P08185	3.456	1
Q9Y239	3.462	36
O75083	3.465	23
Q96DT5	3.471	1
Q8IWR1	3.473	2
Q9H9T3	3.473	13
P50452	3.475	6
Q15392	3.488	3
Q9P121	3.488	4
Q9H2T7	3.492	6
Q8TE73	3.503	1
Q8IYN0	3.505	1
P11182	3.526	12
O43592	3.534	23
O95479	3.539	3
O95427	3.544	4
Q4W4Y0	3.548	1
Q6WRX3	3.557	1
Q8IXI2	3.559	11
A8K3H8	3.565	1
P30153	3.565	164
Q9UL33	3.571	21
Q8N139	3.586	1
Q7Z6J8	3.598	7
Q15375	3.607	11
Q6ICL3	3.623	3
P08253	3.636	25
Q86UQ4	3.637	3
Q14642	3.64	4
P54886	3.647	20
P49221	3.654	2
P08582	3.658	1
P27169	3.661	2
P21283	3.664	34
Q92621	3.677	31
Q7Z4W1	3.688	6
P80108	3.69	1
O60938	3.693	1
Q9Y4B3	3.696	1
P22033	3.733	6
P31327	3.733	22
Q9NSD9	3.735	25
Q06278	3.736	5
Q96CM8	3.739	4
O00300	3.74	2
Q6ZNQ3	3.746	1
Q9NTJ5	3.747	10
Q8WW52	3.76	1
O95970	3.77	2
Q7Z3V5	3.776	2
P11511	3.777	1
P26440	3.782	4
P61962	3.801	38
Q9ULK4	3.801	48
A4D0S4	3.804	1
Q9UNQ0	3.816	4
Q9P225	3.817	3
P30039	3.819	3
Q9Y6E7	3.821	6
P50748	3.847	5
Q7Z745	3.848	1
Q8IY47	3.852	4
Q7Z3I0	3.858	1
Q96GX1	3.873	2
O60518	3.891	14
Q8WUJ3	3.894	2
P56199	3.901	9
Q9Y312	3.906	11
Q86YE8	3.909	2
Q13591	3.91	1
P49961	3.921	2
P25774	3.927	2
E7EMK3	3.933	1
Q16288	3.933	11
Q63HQ2	3.933	3
Q8IUA7	3.94	2
P00156	3.947	1
Q8NAB2	3.947	2
P48357	3.948	21
O14678	3.96	5
Q9H9Y6	3.964	37
P16662	3.969	1
B4DX44	3.981	2
O00462	3.981	1
Q9NXK8	3.987	20
Q9BVK2	3.992	4
Q6IA86	3.995	17
P36952	4	9
Q8N1N5	4.035	6
Q9Y2G7	4.046	1
Q13423	4.051	21
Q9UF33	4.054	1
O14929	4.057	24
Q86VZ5	4.057	3
Q8TF20	4.061	1
P14384	4.063	1
A6NNF4	4.065	1
Q9ULW8	4.066	1
A5PLN9	4.076	5
P28332	4.076	8
P17038	4.079	1
Q8N9K5	4.081	1
P59510	4.083	1
O14717	4.092	18
A4D0V7	4.093	1
Q96L50	4.106	17
Q9NZK5	4.109	1
P55060	4.119	76
Q96EF0	4.119	2
Q96MN2	4.124	5
Q9NXW1	4.126	1
O43795	4.137	24
Q3MIX3	4.137	3
P51884	4.142	3
Q9UKT6	4.147	4
Q96RD0	4.153	1
Q92673	4.155	11
Q9NYU1	4.155	8
Q9Y3I0	4.158	48
P20711	4.166	3
Q08830	4.166	2
Q7Z7B1	4.166	1
Q96L53	4.178	1
O95460	4.18	5
P40939	4.193	60
P61619	4.201	39
Q13075	4.205	9
O15294	4.206	49
Q8WTW4	4.21	7
P07864	4.216	5
P30740	4.221	6
P31939	4.222	29
Q9ULC6	4.223	1
O75752	4.229	1
Q3KNW7	4.232	1
P0CG48	4.233	8817
P16671	4.237	15
P55786	4.243	32
Q8N4Q0	4.244	6
P43235	4.255	5
Q08AF3	4.264	6
Q9NYL5	4.264	4
Q63HM2	4.266	3
Q75N90	4.271	14
Q9H1B4	4.282	1
Q96RL7	4.284	8
Q305V2	4.285	1
Q9H583	4.291	20
P32189	4.293	10
Q8NFH4	4.294	10
O75911	4.304	1
P38117	4.313	9
Q9H0I9	4.313	1
P17301	4.318	20
Q5HYA8	4.321	3
Q9Y617	4.324	23
Q9NTJ4	4.326	6
Q9Y5L0	4.333	29
Q92526	4.339	16
Q9UII5	4.342	4
Q8TDQ7	4.347	3
P12236	4.362	78
Q9Y6R7	4.366	3
O75093	4.367	1
O15084	4.368	79
A6NK75	4.37	1
Q96QG7	4.371	13
Q03519	4.373	17
Q6ZMV8	4.373	1
Q9P2H3	4.375	2
P17050	4.379	2
Q14CZ7	4.38	1
Q9NR56	4.381	22
P17081	4.39	13
Q6IB77	4.391	4
Q92485	4.395	1
P28331	4.401	46
Q53G59	4.401	30
Q6NXG1	4.405	3
Q149M9	4.411	1
Q8IYT2	4.415	2
P14735	4.416	23
Q9H4P4	4.416	30
Q9BSJ1	4.424	4
Q14832	4.436	4
Q5TYW1	4.438	1
Q7Z7L7	4.438	5
Q14254	4.439	42
Q2NL67	4.444	4
P17014	4.447	2
P28845	4.452	2
Q14680	4.454	11
P13612	4.457	466
P16109	4.457	9
P12955	4.462	17
P48728	4.466	1
Q8IW36	4.466	1
P25092	4.473	2
Q16698	4.477	9
Q9NQ25	4.477	5
P18440	4.482	2
Q99965	4.489	3
P11498	4.499	23
Q5FVE4	4.504	1
Q6ZW61	4.507	7
Q8N8C0	4.507	1
Q8WWQ8	4.508	8
Q9H8H3	4.508	3
Q96NJ5	4.516	5
Q9UG01	4.516	4
P42704	4.519	72
Q8IXV7	4.519	1
P35237	4.521	7
P18054	4.524	5
Q9Y276	4.534	6
P23515	4.545	1
P49588	4.545	40
Q3SXM0	4.545	3
Q9Y6B6	4.545	2
Q9NPJ1	4.561	20
P48200	4.569	10
Q8TD23	4.577	5
Q99758	4.577	4
Q8WXK1	4.591	19
P08236	4.608	4
Q9BWM7	4.615	23
P20061	4.618	1
P45954	4.629	3
Q86XM0	4.636	1
Q05048	4.64	13
Q92616	4.642	69
A6NDI0	4.646	1
Q8WVX9	4.66	12
Q8NCG5	4.663	1
Q10981	4.664	1
Q99805	4.675	8
Q8NE22	4.682	1
Q9ULC5	4.685	3
O43175	4.69	74
Q16518	4.69	3
P04746	4.696	3
P05141	4.697	132
O15228	4.705	11
Q9C030	4.713	6
Q8NEZ5	4.714	7
Q5VW36	4.719	4
Q6ZS86	4.725	2
P53004	4.729	6
P06133	4.734	1
P18283	4.736	3
P41221	4.736	7
Q9H8G1	4.736	1
Q16773	4.739	2
P59045	4.743	1
Q9H205	4.746	1
P22102	4.752	32
P35575	4.761	3
O75165	4.77	17
P22792	4.77	2
Q08043	4.772	7
Q6QHF9	4.776	1
Q03936	4.778	3
P48449	4.781	6
Q6UXN9	4.792	46
Q96LJ7	4.792	2
Q9H172	4.798	2
P00480	4.802	3
Q4J6C6	4.814	8
Q8WXF2	4.819	1
Q96PZ7	4.824	2
P27487	4.83	26
Q9Y2T3	4.845	12
Q7Z408	4.846	6
Q5VWP2	4.859	7
P23526	4.861	46
Q9H765	4.861	18
Q9HB40	4.867	3
Q4LDE5	4.872	5
P29322	4.875	11
P36406	4.878	62
Q9H2F3	4.878	3
P08F94	4.884	1
Q4V348	4.884	1
P04745	4.892	7
P19961	4.892	2
Q6ZRQ5	4.907	20
O75051	4.91	8
P09622	4.911	42
P35555	4.911	31
Q5HY98	4.914	3
Q8N865	4.915	1
Q9Y3L5	4.918	3
Q9P2D7	4.919	1
P40394	4.922	4
Q75V66	4.928	2
Q15262	4.933	28
Q96MH6	4.938	1
Q86XX4	4.94	1
Q7Z5J8	4.951	1
P01031	4.952	7
Q6ZR52	4.953	1
Q5JVG8	4.954	2
A5YM72	4.957	1
O75369	4.957	62
P06737	4.958	17
Q96E52	4.961	1
Q6YHU6	4.966	16
O75306	4.967	32
Q9UKF6	4.97	26
O15403	4.971	2
Q86TX2	4.988	5
P00352	4.99	9
P48643	4.99	105
O60313	5	25
O95498	5	1
P18074	5	32
Q11201	5	1
O15118	5.007	10
P28838	5.009	14
Q9NWU1	5.01	2
P14324	5.011	11
Q6V1X1	5.011	15
Q13576	5.015	14
Q8NCM8	5.015	7
Q14192	5.017	75
Q96PB1	5.018	1
Q3SXZ3	5.02	1
A8K2M0	5.023	3
P43686	5.023	92
Q14032	5.023	1
P38606	5.024	102
Q7Z392	5.03	18
P52738	5.032	2
Q2PZI1	5.037	2
Q9H974	5.06	9
Q00266	5.063	4
Q8N4T8	5.063	3
Q13535	5.068	85
P51959	5.084	18
O60733	5.086	3
Q9NZR2	5.088	4
A8K2U0	5.089	1
B2R5M9	5.089	1
Q02809	5.089	34
Q7Z4L5	5.091	3
Q04759	5.099	35
P06865	5.103	12
Q9P2J9	5.103	2
Q13324	5.109	1
O75439	5.112	10
Q9BYT8	5.113	4
Q8IZ81	5.119	2
Q9H269	5.125	14
P17858	5.128	38
Q9UJM8	5.135	1
P49590	5.138	4
P13056	5.14	29
Q5SY80	5.152	1
Q9UKA2	5.152	5
Q8N7M2	5.154	1
P56706	5.157	3
Q03938	5.158	1
Q16719	5.161	18
B4DRS6	5.167	1
Q5XG92	5.169	1
O00159	5.174	48
P08581	5.179	108
Q16827	5.18	29
Q5T160	5.19	4
Q8WVC6	5.194	1
Q86YC3	5.202	2
Q9NZV1	5.212	3
Q15399	5.216	2
Q9UKX5	5.218	1
Q13003	5.223	4
Q8TAG9	5.223	17
Q9NR96	5.232	20
P51649	5.233	8
O75818	5.234	9
O00754	5.242	5
P22310	5.243	1
Q9UJ72	5.246	3
Q06430	5.25	1
Q6YN16	5.263	8
Q8N141	5.263	1
P12814	5.269	95
Q7L5Y6	5.272	22
Q14204	5.273	107
Q5TD97	5.281	8
O15305	5.284	3
Q2TAA5	5.284	2
B2ZZ90	5.285	1
Q13085	5.285	51
Q9H553	5.288	17
Q96M94	5.298	15
Q8WWV3	5.303	3
O75602	5.304	2
P78395	5.304	43
P20702	5.331	1
P00325	5.333	6
Q9BYX7	5.333	6
Q9UIA9	5.335	32
Q14558	5.337	25
Q5JST6	5.34	2
P52744	5.343	1
Q15437	5.345	28
Q8IW92	5.345	1
Q16134	5.348	3
Q8IUR7	5.349	19
Q96AA3	5.36	2
Q9NUX5	5.362	183
P21439	5.365	2
Q7Z3B1	5.367	6
Q9Y2R9	5.371	19
O75356	5.373	3
P46459	5.376	53
P58317	5.384	4
Q9BR84	5.39	3
Q8WWB5	5.396	1
P80404	5.4	3
O75346	5.41	3
P61421	5.413	10
O95140	5.416	15
P50226	5.423	1
Q14997	5.425	17
Q9UM07	5.429	11
Q93063	5.431	24
P51690	5.432	4
Q9H0H3	5.432	6
Q96TA2	5.433	20
Q7Z2W7	5.434	6
Q9HCZ1	5.441	2
Q7L985	5.445	1
A0S2M1	5.446	1
P03905	5.446	6
Q9H6S8	5.446	1
Q9NVY6	5.447	2
Q3SXM5	5.454	3
O95980	5.458	2
Q96RP9	5.459	8
P59826	5.462	1
P0DKX0	5.466	1
Q96CQ1	5.466	2
Q8NA42	5.473	1
P05181	5.476	16
P37058	5.483	1
O14638	5.485	1
Q12860	5.5	10
P56282	5.502	12
P61158	5.502	46
O95897	5.506	11
P00750	5.516	21
Q6UX01	5.521	2
Q8NG75	5.521	1
P52790	5.525	3
Q8NGV6	5.538	1
Q5MCW4	5.539	2
Q68CK6	5.545	1
O95834	5.546	4
P20851	5.555	1
Q5SQT9	5.555	6
Q5VST6	5.555	1
Q8IUZ5	5.555	2
Q9GZN1	5.555	20
Q9NR31	5.555	8
P09960	5.564	16
Q8TE30	5.568	28
O00522	5.57	14
Q12769	5.571	20
P52895	5.572	4
Q04828	5.572	4
Q8NGN1	5.572	2
Q5H9S7	5.576	6
Q5S007	5.579	452
Q5GLZ8	5.581	11
Q8WUH2	5.581	6
Q9Y689	5.586	7
Q03924	5.59	1
Q6P1M0	5.598	6
Q14990	5.6	3
Q8N1N0	5.602	1
Q9NYV9	5.61	3
Q8N7Q3	5.612	2
P40938	5.617	28
O95780	5.622	1
Q6UWL2	5.622	4
P30411	5.626	12
Q96C11	5.626	1
O95470	5.633	8
O43292	5.636	11
Q96MA6	5.636	1
P09917	5.637	14
Q6UX65	5.639	1
P48594	5.641	13
O75095	5.645	6
P06276	5.647	3
Q14108	5.648	14
Q8NEK8	5.655	1
Q0VDG4	5.66	2
Q96RS6	5.66	34
Q9UMX3	5.66	4
Q8IZT6	5.665	12
Q9H3G5	5.672	12
C9JR72	5.676	2
Q13822	5.677	2
O00231	5.687	106
Q8N6C5	5.688	14
Q15274	5.723	2
P17735	5.726	1
P57727	5.726	3
Q96BW5	5.73	5
Q6P2Q9	5.738	99
Q9P1U1	5.741	20
P80370	5.744	2
Q9H490	5.747	1
Q99797	5.75	6
H0YL14	5.755	1
P20929	5.757	34
Q5TCD1	5.757	1
P10809	5.759	155
P10155	5.762	26
Q13882	5.764	21
P34913	5.765	7
O00764	5.769	17
Q9HC29	5.769	35
Q02487	5.771	11
Q8N135	5.772	1
P02788	5.774	14
Q99436	5.776	64
Q9NQW7	5.778	21
Q8NI36	5.783	23
A6ND48	5.787	1
Q9BTW9	5.788	31
Q86XA0	5.789	30
Q9Y575	5.791	34
Q9UH77	5.792	10
P49753	5.797	3
P15498	5.798	74
Q5VUD6	5.8	2
Q9BVK8	5.803	4
O14975	5.806	9
O75762	5.808	2
A1KZ92	5.809	2
Q9HBX9	5.812	5
P01111	5.82	19
Q9Y573	5.821	4
P16410	5.829	15
Q96BH3	5.829	15
Q5SGD2	5.833	1
Q13002	5.837	12
P40227	5.838	92
Q8WXX0	5.839	2
Q8TE23	5.84	1
P11177	5.849	37
Q99707	5.849	13
P50453	5.851	30
Q9Y5B8	5.851	16
Q96G75	5.852	11
Q96PB7	5.857	2
Q8IZ83	5.86	7
Q11203	5.866	5
P35573	5.874	25
P07954	5.882	20
Q6PGP7	5.882	7
Q7KYR7	5.882	1
Q8NGX2	5.882	2
Q9C035	5.882	47
P16473	5.89	11
Q9HAV4	5.897	49
Q99467	5.9	2
P05165	5.906	8
P05154	5.911	14
Q96S79	5.911	4
Q92824	5.913	5
Q8NCN5	5.915	2
Q9Y5E2	5.926	1
P08758	5.937	32
Q8N9L9	5.938	1
Q6ZN19	5.94	1
Q8IZU8	5.94	1
O14682	5.942	13
Q53XS2	5.942	1
P48163	5.944	2
Q9NZ08	5.951	5
Q96HH6	5.952	4
Q6ZRH7	5.953	2
O00219	5.967	2
O43790	5.967	4
P03915	5.97	3
Q14146	5.971	5
Q12794	5.977	1
P25787	5.982	112
Q96DC9	5.982	24
P11215	5.989	9
P30154	5.99	76
O75342	5.991	2
Q7L8W6	5.992	1
Q9BRQ4	5.992	3
O95620	5.993	1
Q9UKP5	5.998	2
Q86UV6	6	11
Q86UV7	6	2
Q969T7	6	1
Q9Y6N5	6	13
Q9NZJ4	6.005	12
O94808	6.011	3
Q8WX94	6.02	2
P04844	6.022	42
Q9UKU7	6.024	3
Q4VXU2	6.026	4
P00739	6.034	2
P51808	6.034	14
Q6UVY6	6.035	3
Q9HAW8	6.037	1
P55157	6.04	1
P24821	6.042	10
Q9UKG9	6.045	4
O94952	6.05	12
Q9P2M1	6.051	1
Q7L7V1	6.056	1
P23467	6.059	32
Q9Y2G5	6.06	4
Q12788	6.064	20
Q7Z553	6.066	1
O75820	6.07	2
O43731	6.074	1
Q5T7M9	6.074	1
B6SEH8	6.079	1
P49641	6.086	8
Q7Z3V4	6.086	3
Q10713	6.095	6
P11586	6.096	52
Q13507	6.1	10
Q86V21	6.101	1
Q9NY33	6.105	21
Q9H9E3	6.114	18
Q6UWU2	6.116	2
P42025	6.117	18
Q8NFT2	6.122	1
Q96HW7	6.126	13
P17035	6.128	2
Q9Y586	6.128	2
P07327	6.133	2
P67812	6.145	8
Q6IAM7	6.145	1
Q9BV10	6.147	4
Q8N3Y7	6.148	2
Q8TCT8	6.153	3
P07942	6.159	19
P02787	6.16	43
P07384	6.162	70
Q9NYW8	6.162	3
Q16850	6.163	4
Q8IUX4	6.166	3
Q9H015	6.17	1
Q8TD57	6.171	1
O60602	6.177	2
Q9NVX7	6.177	6
Q96F07	6.181	23
P54317	6.183	1
P22309	6.191	4
P47887	6.191	1
Q9Y487	6.191	10
Q96A05	6.194	2
Q9BXR0	6.203	10
Q86UK0	6.204	1
O75600	6.205	5
Q9BTY2	6.209	3
Q9NX02	6.214	12
Q7Z7L1	6.215	11
P13929	6.221	26
Q96JI7	6.221	2
O75147	6.223	18
Q8NEG0	6.224	2
Q9Y6B7	6.224	8
P51841	6.227	3
Q92496	6.228	4
Q14232	6.229	17
P19823	6.236	5
P35557	6.236	4
P18428	6.237	15
O95198	6.239	12
P28799	6.239	40
Q8NB42	6.239	1
A6PVS8	6.25	2
P42785	6.25	8
Q8N3R3	6.25	1
Q9NWV4	6.25	4
Q02218	6.256	24
Q9H251	6.261	2
Q9Y5E9	6.265	1
Q9NW08	6.266	14
Q8N8N7	6.267	1
P35558	6.27	77
P52788	6.284	32
Q8IYD2	6.285	2
Q9BPU9	6.285	2
Q8NB91	6.286	9
Q8WY64	6.292	16
P11217	6.294	29
Q9H6R6	6.295	3
P34998	6.306	11
P55290	6.311	1
Q9UKU0	6.312	2
P04839	6.315	4
Q9UBC5	6.327	9
P0C870	6.329	1
Q5H9U9	6.33	1
O95749	6.333	1
P48147	6.338	10
P50416	6.338	31
Q8N3Z3	6.338	3
Q12882	6.341	2
H0YE48	6.349	1
P47881	6.349	1
Q16401	6.349	44
Q8NGJ0	6.349	1
Q02985	6.363	2
Q2WGJ6	6.368	14
Q86TI2	6.373	14
O00560	6.375	31
Q01813	6.377	49
P63267	6.382	12
Q06203	6.382	13
Q08257	6.382	8
Q9BYC2	6.382	2
Q6AZZ1	6.391	5
Q9Y2Q1	6.394	1
P09871	6.395	7
Q9HBK9	6.4	1
Q8IYM2	6.401	3
P00797	6.403	3
Q6NT55	6.403	1
Q86YJ6	6.404	1
Q9BRP7	6.41	1
P49411	6.415	128
Q59GL9	6.418	4
P17927	6.424	1
Q13268	6.428	17
P23258	6.43	66
Q5VYX0	6.432	1
Q9NR97	6.436	2
Q8WXJ9	6.44	21
Q969Y0	6.44	1
Q96MX6	6.442	13
P30613	6.445	13
Q8N8A2	6.445	9
Q4G0S4	6.451	1
Q9BW83	6.451	3
Q9C0D3	6.451	10
Q8WWZ7	6.455	2
Q8NDA8	6.459	2
Q969W8	6.459	4
P54756	6.46	4
P05121	6.467	20
Q5T4D3	6.477	1
Q96H22	6.489	15
Q8NHC8	6.493	1
Q9Y4D7	6.493	7
P10915	6.497	3
Q7L2R6	6.5	2
Q9P2R3	6.501	22
P05160	6.505	2
P13489	6.507	32
Q6P2P2	6.508	2
Q8TDD5	6.509	2
Q99766	6.511	1
Q8N3J9	6.513	2
Q6IA69	6.515	7
O75874	6.521	33
P57678	6.521	67
P00736	6.524	7
Q96KP4	6.526	31
Q9Y282	6.527	4
Q96DG6	6.53	13
Q99650	6.537	5
O15460	6.542	6
P82279	6.543	9
Q96SR6	6.545	3
Q8TDX5	6.547	1
Q96DT0	6.547	1
Q9P2J5	6.547	43
Q8NCC3	6.553	3
Q03923	6.554	1
Q9Y2Z2	6.555	3
P49754	6.557	19
Q9Y574	6.572	27
P05164	6.577	2
Q16531	6.578	217
P09326	6.584	5
Q7KZN9	6.585	20
O60911	6.586	1
Q9BT17	6.586	6
Q8NDN9	6.591	16
P51648	6.597	16
Q8TC12	6.603	7
Q9H8P0	6.603	2
Q9P2L0	6.604	3
P26927	6.61	8
P28827	6.611	6
Q9H579	6.625	1
P13866	6.626	3
Q5JS37	6.628	1
Q16795	6.631	34
P21549	6.632	5
Q6IEE8	6.632	2
Q8N8Z8	6.637	1
Q7Z388	6.639	3
P61163	6.648	27
Q9H871	6.649	10
Q9NRH3	6.651	7
P57075	6.656	13
Q8IWX7	6.659	11
O15205	6.666	652
Q06520	6.666	5
Q6TFL4	6.666	6
Q92624	6.666	29
Q8TDW7	6.668	2
P23368	6.678	7
Q96Q11	6.682	8
O00254	6.684	8
Q93070	6.687	2
O14983	6.693	13
P00488	6.693	14
Q9Y6A1	6.693	2
P23141	6.701	4
Q96IR2	6.701	2
Q6XPS3	6.704	3
Q6NUK1	6.708	13
P12235	6.711	27
Q13617	6.711	404
Q9NWX6	6.711	23
O60674	6.713	95
P11678	6.713	3
Q8TCE6	6.722	2
A6NHL2	6.726	5
Q86SJ6	6.73	1
Q8N349	6.73	1
P02768	6.732	174
Q14533	6.732	10
P33260	6.734	5
P24855	6.737	1
O94822	6.738	12
P08603	6.742	12
Q6TCH7	6.752	2
Q7L775	6.754	3
O43704	6.756	1
Q24JQ0	6.756	2
Q8TBB0	6.756	1
Q96P20	6.756	7
P36871	6.761	21
Q8IW75	6.763	2
Q9H900	6.768	4
P08922	6.774	7
P16442	6.779	1
Q15165	6.779	11
Q9NNW5	6.779	20
Q9H511	6.782	1
O00469	6.784	34
P16066	6.786	9
P07339	6.796	25
Q13007	6.796	5
Q96JP0	6.807	6
P28562	6.811	20
P43251	6.813	1
P29320	6.815	19
Q8TEA1	6.823	2
Q3SY69	6.825	1
Q96NB2	6.832	14
Q5TA45	6.833	20
Q96AW5	6.834	2
O75643	6.835	116
Q9BXJ7	6.843	1
Q8TCG1	6.85	8
Q5VYY2	6.855	1
P17655	6.857	34
Q15034	6.857	10
P13796	6.858	6
P04406	6.865	177
Q5EB52	6.865	15
Q15031	6.866	4
Q96JC4	6.87	1
Q9NNW7	6.87	8
P30954	6.875	1
P20594	6.876	6
P33121	6.876	6
Q9HAT2	6.883	1
Q8N2H3	6.884	2
Q9NQR4	6.884	15
Q9GZS3	6.885	32
Q8N336	6.886	1
Q9UQC9	6.892	1
O43913	6.896	33
P68032	6.896	36
P68133	6.896	95
Q9NX04	6.896	6
Q15393	6.902	134
Q6JEL2	6.907	3
Q9P2R7	6.911	20
Q7Z2Q7	6.913	1
Q8IWT6	6.913	3
Q562R1	6.914	35
Q8N1B4	6.915	11
O14609	6.918	1
O14977	6.919	6
Q6ZMR3	6.927	6
P42685	6.93	13
Q8WWZ4	6.934	2
Q8NB12	6.938	13
Q460N5	6.94	11
A6NCF5	6.941	1
P16278	6.942	13
Q9Y484	6.944	6
Q9Y2P4	6.946	7
O75689	6.951	14
P07225	6.952	7
Q6GMR7	6.954	1
Q13797	6.956	1
Q9H3K2	6.956	3
Q9P2S5	6.956	54
Q8IXI1	6.957	27
O94832	6.958	29
P98164	6.96	39
Q9ULV4	6.962	36
P0C5J1	6.969	18
Q9BRQ8	6.97	2
P00387	6.976	9
P35232	6.985	106
P22732	6.986	1
Q14914	6.99	4
P60174	6.993	41
O75882	6.997	6
Q13402	6.997	12
Q2M3G0	7	1
Q96GK7	7.006	1
Q32M78	7.009	3
Q9Y5Y2	7.011	38
Q969P0	7.014	162
Q9H6T0	7.015	3
Q2TAY7	7.017	38
Q15493	7.023	1
Q16880	7.024	1
Q09666	7.028	27
Q8NGC4	7.028	1
Q6V1P9	7.03	1
Q16822	7.031	6
Q92626	7.031	4
O15091	7.032	4
Q5VV63	7.034	2
Q8NG11	7.037	3
P42356	7.045	12
O60256	7.046	9
P49327	7.048	62
Q5JUR7	7.048	3
O43252	7.051	5
Q13325	7.053	23
O15442	7.055	5
Q9BYW1	7.056	1
P16520	7.058	18
Q9HCS2	7.061	4
P60508	7.063	1
Q86WA0	7.063	7
P98073	7.065	1
P08473	7.066	91
A6NP11	7.07	1
Q8TAT6	7.072	52
O75445	7.074	1
Q13347	7.076	83
P11172	7.083	18
Q3T906	7.085	5
Q9H845	7.085	25
Q9BYZ2	7.086	14
A6BM72	7.088	1
P62079	7.089	1
P16435	7.09	17
Q96FE5	7.096	3
Q60FE5	7.099	1
Q8NER5	7.099	3
P50213	7.103	17
P23458	7.105	75
Q8NFH3	7.105	15
P21266	7.111	18
Q8N8J6	7.113	1
P50990	7.116	94
O15270	7.117	3
Q96R67	7.119	1
O00628	7.12	7
Q8IUH5	7.12	221
Q04446	7.122	11
Q15119	7.125	8
Q9NVH6	7.125	11
Q02928	7.129	3
Q9HCL3	7.129	3
P23975	7.131	4
O75787	7.142	8
O95861	7.142	5
P11712	7.142	9
Q8N1P7	7.142	1
Q96MK7	7.142	1
Q99727	7.142	4
Q9UBQ0	7.142	31
Q6NSJ5	7.16	2
P51805	7.161	6
P34931	7.176	127
Q9Y6Q1	7.176	3
Q687X5	7.189	3
Q9UFF9	7.191	16
O43820	7.194	1
P40313	7.196	1
Q86WT6	7.199	8
P17019	7.214	3
A0AVF1	7.22	1
P29218	7.22	8
Q8TET4	7.221	1
Q9Y5P6	7.222	7
P02771	7.224	12
Q8IYE0	7.225	1
P06280	7.226	15
Q9BY14	7.228	1
Q9NQX4	7.233	7
Q9UBF2	7.233	28
Q9H295	7.234	1
Q16816	7.235	1
P11216	7.236	11
Q6P3X3	7.236	11
P11245	7.241	1
Q9H1J7	7.242	2
Q9H7B4	7.242	23
Q969U6	7.243	26
Q8WZ60	7.246	5
Q93033	7.247	4
P15509	7.249	5
O95278	7.25	13
P07602	7.251	31
Q8N184	7.264	3
Q9Y2Z9	7.264	7
P0C7U1	7.272	1
P48448	7.272	1
Q5TB30	7.274	2
P05937	7.279	8
P54922	7.282	4
Q969V3	7.282	10
P61916	7.284	12
Q14588	7.285	3
P54793	7.288	1
E9PDU5	7.289	1
Q92752	7.29	3
P60763	7.291	26
Q7Z418	7.291	2
P41146	7.297	2
Q86WU2	7.297	4
Q92747	7.297	22
Q9HD45	7.3	3
P08243	7.308	21
P25105	7.309	12
Q8TEM1	7.313	21
Q96H78	7.324	2
Q8N4S7	7.326	1
Q5T6V5	7.331	2
Q8IZV5	7.331	2
Q9NZS9	7.333	19
Q9Y2Z4	7.337	12
Q96JX3	7.339	2
O95342	7.342	4
Q7Z695	7.348	2
P25391	7.349	10
P40937	7.352	37
Q9H649	7.352	1
Q9NP59	7.355	3
Q9BQT8	7.357	1
Q6JQN1	7.365	2
Q14574	7.366	7
Q9Y251	7.366	2
B0I1T2	7.367	7
Q9H2P9	7.368	1
Q9NVM4	7.369	14
Q9NYH9	7.37	10
P62993	7.373	823
Q6ICN0	7.373	1
P07858	7.374	30
P11413	7.378	23
O00534	7.379	3
P40429	7.389	41
P12268	7.392	38
Q6ZN28	7.394	1
Q8NH73	7.395	3
P10266	7.396	1
O60603	7.397	17
Q9BUF5	7.399	55
O15245	7.4	1
Q495C1	7.407	2
Q9BS86	7.407	1
Q8IWZ6	7.412	28
Q9UIV8	7.416	1
P35556	7.417	11
P54762	7.418	13
Q5JPE7	7.419	10
Q9Y5P0	7.419	1
Q92828	7.428	4
A2RUS2	7.429	5
P16885	7.43	31
P00813	7.438	10
P22888	7.439	6
Q8NEJ0	7.446	1
P23921	7.449	31
Q3V5L5	7.449	2
Q6P9G0	7.456	1
Q96DM3	7.458	10
Q9H0U3	7.462	6
Q96QU8	7.466	17
Q9UHP6	7.471	2
Q9NU02	7.474	4
Q9Y2Q0	7.474	2
A6NHR9	7.481	16
Q13093	7.482	2
Q8NEP9	7.484	1
Q96LT7	7.484	7
P49189	7.489	13
Q9Y3V2	7.49	4
Q9BZQ4	7.491	1
Q9UK73	7.496	19
P09544	7.5	5
Q9HBW1	7.503	4
Q9Y2P8	7.506	6
Q9NY35	7.509	1
P23219	7.512	6
Q86WK9	7.514	1
Q5HY54	7.518	1
Q9Y231	7.52	2
Q08380	7.521	43
Q9Y236	7.524	3
Q14145	7.532	83
O00743	7.54	33
Q6UXK5	7.541	1
P24390	7.547	13
Q92781	7.547	2
Q9Y315	7.547	5
P33261	7.551	1
P07686	7.553	8
Q8IWA4	7.557	9
Q9H0K6	7.56	3
P02549	7.565	24
P42345	7.571	95
Q969Y6	7.571	1
Q969S9	7.573	3
O14772	7.575	2
Q8IUK7	7.575	1
Q92990	7.575	20
Q9UBM7	7.578	11
Q12933	7.584	252
Q63HM1	7.59	1
Q75T13	7.592	6
P31153	7.594	22
Q5T764	7.594	2
Q8NA75	7.594	1
Q8N5T2	7.604	3
Q8IV33	7.607	2
P36404	7.608	14
Q4VNC1	7.608	1
O00622	7.611	8
Q969N2	7.612	7
Q9NZN1	7.614	2
P98194	7.616	4
Q14240	7.616	58
P47895	7.617	2
Q9P2J3	7.617	15
Q9H0C2	7.619	3
Q96BQ3	7.623	7
Q9Y5S8	7.624	1
O00471	7.627	19
Q8N3J2	7.627	1
Q68CZ6	7.628	8
Q9BR11	7.628	2
Q8IYM9	7.63	11
P06870	7.633	1
P18084	7.634	27
Q96NH3	7.637	3
Q9Y587	7.638	8
Q6P2I3	7.643	1
P62873	7.647	79
P63098	7.647	16
Q9GZT4	7.647	7
Q9BSJ2	7.649	23
Q8N766	7.653	13
Q8NFY9	7.653	2
Q8IYF3	7.659	25
P12081	7.662	21
P28067	7.662	2
Q0VDF9	7.662	7
Q31604	7.662	1
P22557	7.666	2
P45381	7.667	2
Q96T76	7.669	186
P98196	7.671	3
Q14525	7.673	14
O00232	7.675	74
O95786	7.675	34
O00341	7.678	2
Q8IXQ5	7.679	7
P03952	7.68	2
Q14164	7.681	365
Q13813	7.686	127
P07099	7.692	8
P24557	7.692	1
P55809	7.692	35
Q4G0X4	7.692	1
Q9UDY6	7.692	4
Q9UIR0	7.692	1
Q8IZS8	7.699	1
O43264	7.702	24
Q76B58	7.702	2
P11597	7.707	3
P54764	7.707	17
P78385	7.707	3
Q9UPQ4	7.707	14
Q8IYR2	7.711	2
Q8N0V5	7.711	1
Q76KX8	7.715	1
Q96D37	7.721	3
P20142	7.731	4
Q99572	7.731	6
A0AVI4	7.734	1
P29279	7.736	11
Q9NUJ7	7.739	1
O60687	7.741	1
P06493	7.744	155
Q96NU7	7.746	1
Q8NDM7	7.747	1
Q96LI5	7.747	11
P22676	7.749	1
O75936	7.751	1
Q9BXU1	7.752	2
P19099	7.753	2
Q9UIW2	7.753	9
Q9H0R1	7.755	1
Q96I59	7.756	1
Q2M389	7.757	12
Q30201	7.758	7
Q9H4B7	7.76	43
O43463	7.766	142
Q99551	7.769	12
Q8NB49	7.773	2
Q9HB03	7.777	2
B4DMH3	7.78	1
P47775	7.784	1
P07098	7.788	2
Q8N608	7.788	6
P83436	7.792	12
Q9C037	7.8	7
Q8N988	7.801	8
O43451	7.808	2
Q8N587	7.818	1
Q9H3S4	7.818	1
P08237	7.82	23
Q5BKT4	7.822	1
P11168	7.824	2
P02749	7.826	13
Q8WXB4	7.828	6
P14210	7.829	15
P31040	7.831	73
P28676	7.834	10
Q96PN8	7.835	7
P0CB38	7.837	1
O95185	7.841	2
P35913	7.845	1
Q8NCF0	7.847	1
P30566	7.851	21
Q96DU9	7.853	3
Q15051	7.859	199
P33765	7.861	2
Q04609	7.866	3
Q8IZU2	7.866	1
Q9Y6W3	7.872	6
P48029	7.874	1
P00738	7.881	18
Q96PE3	7.881	4
P98187	7.884	1
Q8IY21	7.885	2
O95045	7.886	1
Q96KN2	7.889	1
B4DP54	7.894	1
Q5T447	7.897	12
P53355	7.902	32
P14618	7.909	253
P55058	7.91	3
Q96CS2	7.913	12
Q9UHV8	7.913	2
Q15256	7.914	8
Q9BRL7	7.92	1
P32248	7.936	4
Q9H2D1	7.936	3
Q9NV44	7.936	6
P01024	7.937	19
P69849	7.937	6
Q15155	7.937	19
Q6ZN06	7.941	1
Q8N0X4	7.941	3
P46977	7.943	14
P29508	7.948	17
O00329	7.95	14
P78348	7.954	4
Q12931	7.954	52
Q9BRY0	7.961	1
A6NMY6	7.964	5
P07355	7.964	87
Q8N274	7.964	2
Q9UBJ2	7.972	3
Q9HCC8	7.977	4
Q8WTT0	7.981	2
Q96DA2	7.981	4
Q15546	7.983	1
A0AVT1	7.984	32
O95199	7.985	9
P29803	7.989	8
Q9H9P8	7.991	1
P15313	7.992	81
P60409	8	1
Q8NBQ5	8	7
Q9H469	8	20
Q9NW38	8	23
Q9Y3C4	8	14
Q8TB96	8.006	8
Q9P0J1	8.007	3
Q9Y366	8.009	2
P59046	8.011	23
Q9BV23	8.011	2
Q8N162	8.012	1
B4DN30	8.016	3
O60811	8.016	1
P33947	8.018	5
P21695	8.022	3
P08133	8.023	23
P13584	8.023	1
Q9NUQ9	8.024	5
O75072	8.026	1
Q9NYY8	8.028	7
P38919	8.029	237
O15269	8.033	17
Q9H3S5	8.037	2
Q16787	8.04	4
Q9BV79	8.042	4
P07288	8.045	8
P12004	8.045	223
Q8IWB7	8.048	6
P17516	8.049	2
O15111	8.053	141
Q9NV88	8.054	11
Q6P1Q0	8.055	3
Q7RTY1	8.055	1
P06733	8.064	99
P24298	8.064	2
Q8TBE9	8.064	2
A1L0T0	8.069	20
Q0VDD8	8.069	3
P09936	8.071	55
Q9NP58	8.076	6
P78386	8.086	25
P30876	8.091	71
Q9UHD2	8.093	117
P43378	8.094	10
Q9BXB1	8.096	197
Q9UIQ6	8.097	6
Q9BR01	8.098	4
Q9UI26	8.102	34
Q8NAT1	8.103	3
Q99832	8.103	93
P61626	8.108	20
Q11206	8.108	1
O75027	8.111	12
Q9Y227	8.116	2
Q6NUN0	8.117	1
P36896	8.118	27
P32418	8.119	3
P18564	8.121	5
Q9HD23	8.126	1
Q99627	8.133	39
Q9NZD2	8.133	2
Q9Y2T2	8.133	9
P50225	8.135	35
O15296	8.136	3
Q14916	8.137	1
Q9Y5E7	8.145	1
Q14315	8.146	74
Q9UJS0	8.148	38
O75390	8.154	19
P03901	8.163	2
P51580	8.163	3
Q9C0E2	8.166	15
Q8TCS8	8.173	17
A6NK59	8.177	20
Q8NB46	8.178	11
Q96LT6	8.178	1
Q9P2B2	8.191	7
P05120	8.192	7
Q8N136	8.192	5
P21333	8.197	135
P41226	8.201	5
Q8TBC4	8.207	27
Q9UJT0	8.21	4
Q8NDZ6	8.213	1
B4DRT3	8.219	1
P50876	8.219	10
Q92729	8.229	6
Q96MU6	8.23	1
P55083	8.235	2
Q96LZ3	8.235	1
Q9HAV0	8.235	33
O43427	8.241	11
O43424	8.242	7
Q9UL01	8.246	3
Q96H55	8.247	2
Q9BY32	8.247	3
Q9H0B8	8.249	1
Q96P53	8.25	2
P0CB33	8.252	1
Q07954	8.252	57
Q8TBE7	8.252	2
P09488	8.256	5
P28161	8.256	5
O76082	8.258	3
Q13228	8.262	26
Q6NSJ0	8.263	2
O75354	8.264	4
P60709	8.266	273
P63261	8.266	116
O60344	8.267	5
Q9C0I4	8.271	1
Q8IYX0	8.272	2
P52848	8.276	1
O14832	8.284	13
Q9NYK5	8.284	32
Q16842	8.285	1
P55263	8.287	3
O94788	8.301	3
Q86Y25	8.303	1
Q7Z769	8.306	2
O94829	8.307	20
Q7Z407	8.308	1
O75110	8.309	3
P37231	8.316	107
Q8WV93	8.316	1
Q9UHG3	8.316	4
Q96JB8	8.32	1
P14923	8.322	82
P26012	8.322	2
P28482	8.333	201
P31937	8.333	6
Q15631	8.333	36
Q68DY1	8.333	3
Q6PIU2	8.333	1
Q8N8Q9	8.333	2
Q8NG95	8.333	1
Q8WTV0	8.333	9
Q96S19	8.333	2
P54802	8.344	2
Q8TAP6	8.345	18
P17039	8.346	2
P61221	8.347	17
P16930	8.353	2
O14775	8.354	33
O43361	8.354	1
Q969Z3	8.358	1
P41968	8.359	3
Q6PCB7	8.359	1
Q86WI3	8.36	5
Q9NYG2	8.361	5
P21589	8.362	7
Q8N2E2	8.364	1
P49915	8.369	29
Q9BXS1	8.37	1
O00410	8.386	54
O00635	8.387	17
P35789	8.387	1
Q9H9V4	8.387	9
Q9UBH0	8.387	6
P47755	8.391	20
O60706	8.392	2
P16591	8.394	20
P32754	8.396	5
Q9P2N7	8.396	22
P07711	8.408	15
Q8N8Q8	8.408	1
P51948	8.414	50
P30408	8.415	5
Q5T2E6	8.417	1
O15382	8.418	5
O95302	8.421	5
Q7L3T8	8.421	3
Q9HCK3	8.421	1
Q6FI35	8.429	4
Q9UJ70	8.43	32
Q9HCJ2	8.437	3
P41240	8.444	60
Q5H8C1	8.444	1
Q5RZ99	8.444	1
Q9H222	8.448	4
O60234	8.45	4
Q969P5	8.45	15
Q9NPD7	8.45	1
Q9Y3D5	8.45	2
O43707	8.452	69
Q5I7T1	8.456	1
Q9NXC5	8.457	5
Q8NFR7	8.46	2
Q6PP77	8.463	1
P08910	8.47	1
Q9H3U1	8.474	37
Q96RY7	8.481	6
P02741	8.482	14
Q8N5I4	8.484	2
Q86XI2	8.486	9
P34896	8.488	28
Q7L5L3	8.49	1
P53794	8.495	2
P15882	8.496	6
Q9UII4	8.496	25
P10144	8.502	19
O95858	8.503	1
P10721	8.504	85
P30837	8.51	13
Q96GA7	8.51	1
O15438	8.513	2
Q9UQK1	8.517	8
P09104	8.525	42
P78527	8.527	227
P43304	8.528	5
P29323	8.53	22
Q99624	8.531	4
P50395	8.539	35
Q9UQ03	8.541	3
P04003	8.542	8
Q96NR8	8.544	4
P01584	8.55	12
O75746	8.554	22
P01574	8.556	4
Q9UG56	8.557	5
O75185	8.562	2
O75578	8.568	1
O00212	8.571	8
O43657	8.571	8
Q01459	8.571	2
Q9NUT2	8.571	11
P12821	8.575	7
Q8IXB1	8.575	26
Q8TAM1	8.575	20
P51795	8.579	5
Q9BYJ1	8.579	3
Q9NR63	8.593	2
O95825	8.595	6
Q9NS93	8.596	2
P78357	8.598	13
Q96GW9	8.6	2
A3KMH1	8.608	5
P35354	8.609	24
Q14264	8.609	1
Q8N1E6	8.612	10
Q92636	8.615	18
Q9UKW4	8.618	23
P03923	8.62	2
P30084	8.62	51
P60842	8.62	81
Q14376	8.62	3
Q6PII5	8.62	1
P29728	8.623	2
O43826	8.624	3
P43155	8.626	10
P20701	8.632	10
P07205	8.633	1
Q8IWV7	8.633	47
Q9P003	8.633	4
P53634	8.639	11
Q5VTE6	8.639	6
Q7Z4N8	8.639	1
Q04771	8.644	23
P15428	8.646	1
Q14156	8.647	3
P98160	8.654	28
P0C0L5	8.658	1
P19320	8.66	654
P20062	8.665	3
O43924	8.666	20
P12429	8.668	13
P04035	8.671	9
Q9BV20	8.672	5
P49903	8.673	27
P42357	8.675	1
Q16602	8.676	7
Q59GT1	8.677	3
Q96HU1	8.678	10
Q96CW9	8.679	3
P24043	8.68	4
Q9NYU2	8.681	34
P48048	8.695	6
P55160	8.695	3
Q9BQI6	8.695	3
Q9UJW0	8.695	11
Q96C10	8.702	15
Q53FZ2	8.703	2
Q86VI3	8.706	10
Q9GZN7	8.71	3
P20023	8.712	7
Q86XN6	8.713	2
P39086	8.714	6
Q6UWJ1	8.714	3
P0C0L4	8.715	7
Q9UBQ5	8.715	35
Q6XUX3	8.719	14
P16499	8.72	1
P24941	8.724	568
Q9C040	8.736	27
Q9NX08	8.743	13
Q92542	8.744	88
P08842	8.747	2
P34949	8.747	3
Q96NT3	8.75	6
Q9UN67	8.75	2
Q9Y6Y9	8.75	3
P62736	8.753	60
Q9H1U9	8.754	2
Q9P232	8.754	2
P54803	8.759	1
P43353	8.76	3
O95154	8.761	5
Q8NGW1	8.761	1
Q8WV60	8.762	1
P27037	8.771	22
Q8TAS6	8.771	2
Q9UNM6	8.776	81
Q9BTT6	8.778	13
P49720	8.78	74
Q8IXQ6	8.782	6
Q9NZN3	8.785	5
Q8N9N7	8.786	2
P11310	8.788	14
Q13867	8.791	23
Q9H892	8.794	1
Q9NSE4	8.794	20
Q9ULM6	8.797	12
Q8NCR0	8.799	2
Q15935	8.807	2
Q1MX18	8.808	1
Q9C0B6	8.812	1
Q8IXH7	8.813	42
P16233	8.817	2
P23378	8.823	9
P53621	8.823	55
Q96CD0	8.823	6
Q9BZI0	8.823	1
Q9UJW2	8.823	2
P00450	8.826	7
P17540	8.83	9
Q96BY2	8.831	9
P00734	8.842	21
P49888	8.843	11
Q9H857	8.846	8
O14764	8.849	3
Q8IVH4	8.851	4
Q9NYA1	8.854	11
P25024	8.857	6
Q04912	8.857	24
P53370	8.86	5
Q8NC69	8.86	7
Q8WZ79	8.864	2
Q9Y2A7	8.865	20
Q8N7A1	8.866	2
Q9BT78	8.866	53
Q8NEM1	8.867	1
Q02161	8.872	2
Q13478	8.872	3
O43897	8.884	2
P07741	8.888	19
P09455	8.888	8
P82980	8.888	2
Q15436	8.888	60
P00740	8.893	2
P52333	8.896	34
O75155	8.899	10
Q15669	8.9	7
Q6ICP4	8.9	3
Q9NXS2	8.9	15
P52209	8.902	37
P12273	8.904	12
Q9Y2I2	8.905	2
Q86VW0	8.908	2
Q9Y4K0	8.914	3
Q60I27	8.919	1
P48047	8.92	37
Q9UPQ8	8.921	1
P35914	8.923	8
P48059	8.923	34
O60921	8.928	25
P21953	8.928	3
Q9H0P0	8.928	6
Q86WA6	8.934	3
Q13241	8.938	4
Q9NVQ4	8.938	1
Q96SE7	8.939	1
O43929	8.944	30
P36897	8.946	66
P08514	8.95	13
Q68DD2	8.951	1
Q86UB9	8.951	2
Q9P156	8.955	2
Q9Y6I8	8.962	1
Q7Z3F1	8.965	1
P29144	8.967	7
Q9NXC2	8.974	2
O75718	8.977	5
P10632	8.979	14
P07195	8.982	50
Q08462	8.982	3
Q16515	8.984	2
Q9NP55	8.984	4
P53396	8.991	40
Q01638	8.992	6
Q96EF6	8.992	7
Q6PKC6	8.996	2
O94955	9.001	14
Q7Z449	9.007	1
B7Z7T5	9.011	1
P13798	9.016	17
Q9BT73	9.016	21
P51800	9.024	2
P10620	9.032	3
O60294	9.037	1
P78329	9.038	7
Q9H8H0	9.04	9
Q9NRZ7	9.042	3
Q08431	9.043	3
Q92484	9.05	2
P04424	9.051	11
Q9BVG3	9.052	5
Q16851	9.055	30
P10746	9.056	3
Q6BCY4	9.057	3
Q8N883	9.059	1
P17021	9.063	1
P42224	9.066	133
Q9H993	9.07	10
Q99784	9.072	4
P22314	9.073	156
Q8IW52	9.08	1
Q6ZNA1	9.081	1
A2VDF0	9.09	1
P51681	9.09	29
Q15063	9.09	1
Q8NBF2	9.09	4
Q969V5	9.09	24
Q96G04	9.09	8
Q9GZX7	9.09	71
Q86Z14	9.099	1
Q8NBM8	9.109	1
A6NFY4	9.112	1
P37268	9.112	19
Q6ZN11	9.113	1
Q5VZF2	9.115	3
Q14565	9.117	5
P03886	9.119	13
Q8HHH1	9.119	1
Q14397	9.12	4
Q8N7N1	9.121	1
Q9ULP9	9.123	2
Q16820	9.129	6
Q8IX04	9.129	8
O43490	9.132	3
Q86WZ6	9.136	5
P35590	9.138	11
Q8IZF2	9.138	1
Q96JC1	9.142	11
P20839	9.143	6
P54707	9.143	5
Q9UBQ7	9.146	14
P41595	9.147	4
Q96HF1	9.152	1
Q6V9R5	9.154	1
B2RUU2	9.155	1
O95477	9.155	33
O00463	9.156	44
P07949	9.156	37
Q15760	9.156	1
O75366	9.157	2
P78371	9.158	120
O14841	9.161	3
Q13315	9.162	118
Q86XA9	9.166	3
Q14973	9.169	1
Q9BVA6	9.17	2
Q96M95	9.177	2
P01033	9.178	11
Q9UPY5	9.181	3
O15244	9.189	8
Q9Y2M5	9.195	21
O60477	9.198	13
Q5QJ74	9.198	1
Q93050	9.199	24
O60476	9.204	5
O76013	9.207	15
P05108	9.213	5
Q7L1T6	9.213	2
Q9NRK6	9.214	8
Q9NZJ6	9.214	1
Q8N799	9.215	1
Q13702	9.223	6
Q9NTI2	9.233	2
P0CG24	9.234	1
Q504Q3	9.234	337
Q8N9F7	9.235	2
Q8NGM9	9.235	1
O14817	9.243	5
P23434	9.248	3
Q99973	9.25	9
P23743	9.251	7
Q9NVH2	9.251	13
Q6UB28	9.253	2
Q9BRR6	9.255	8
P26718	9.259	5
Q9HD89	9.259	1
P11047	9.26	20
Q86VP6	9.268	628
Q96DR4	9.268	1
Q9HCE1	9.272	52
O43813	9.273	9
O15123	9.274	8
Q8NFJ9	9.274	35
Q9UIB8	9.275	8
P49419	9.276	10
P50991	9.276	95
Q8IUI8	9.276	10
P40925	9.281	21
P02774	9.282	12
Q96QV1	9.285	4
Q7Z624	9.287	17
P61225	9.289	10
Q9H9G7	9.302	60
Q8TAS1	9.307	3
Q330K2	9.309	2
Q8NDV3	9.311	1
P21980	9.315	70
P33993	9.318	201
Q9HAY6	9.323	1
Q6PCE3	9.324	1
P54687	9.326	6
Q6P1J6	9.327	1
O95294	9.328	4
Q6UWY0	9.328	1
Q8N394	9.33	3
P54277	9.334	52
P02708	9.336	4
P00338	9.337	65
[truncated: 13,428 more rows]
