# Supplementary material for: Controllability of protein-protein interaction phosphorylation-based networks: Participation of the hub 14-3-3 protein family
Source: Sci Rep. 2016 May 19;6:26234. doi: 10.1038/srep26234 (PMC4872533; doi:10.1038/srep26234)
Supplement: Supplementary Information [file srep26234-s5.csv]

#Controllability of protein-protein interaction phosphorylation-based networks. Participation of
#the hub 14-3-3 protein family.
#Marina Uhart1	Gabriel Flores2 and Diego M Bustos1a
#1 Cell Signal Integration Lab	Instituto de Histología y Embriología "Dr. Mario H.
#Burgos" CCT CONICET Mendoza Facultad de Ciencias Médicas U.N.Cuyo P.O. Box
#56 - Mendoza - Argentina. ZIP 5500.
#2 Eventioz/Eventbrite Company	Adolfo A Calle 1853	Dorrego	Guaymallén
#Mendoza	Argentina.
#a corresponding author dbustos@mendoza-conicet.gob.ar
###################################################################################################
Q8NI27 P13639 ko
O14929 A0FGR8 ko
O14929 A4D1U4 ko
O14929 A5YKK6 ko
O14929 A6NDG6 ko
O14929 A6NK58 ko
O14929 O00203 ko
O14929 O00231 ko
O14929 O00232 ko
O14929 O00233 ko
O14929 O00244 ko
O14929 O00264 ko
O14929 O00267 ko
O14929 O00311 ko
O14929 O00400 ko
O14929 O00401 ko
O14929 O00410 ko
O14929 O00429 ko
O14929 O00471 ko
O14929 O00487 ko
O14929 O00488 ko
O14929 O00506 ko
O14929 O00519 ko
O14929 O00541 ko
O14929 O00566 ko
O14929 O00567 ko
O14929 O00623 ko
O14929 O00628 ko
O14929 O00743 ko
O14929 O00762 ko
O14929 O00763 ko
O14929 O00764 ko
O14929 O00767 ko
O14929 O14530 ko
O14929 O14561 ko
O14929 O14579 ko
O14929 O14595 ko
O14929 O14617 ko
O14929 O14646 ko
O14929 O14662 ko
O14929 O14734 ko
O14929 O14735 ko
O14929 O14737 ko
O14929 O14744 ko
O14929 O14746 ko
O14929 O14757 ko
O14929 O14777 ko
O14929 O14802 ko
O14929 O14818 ko
O14929 O14841 ko
O14929 O14874 ko
O14929 O14925 ko
O14929 O14965 ko
O14929 O14974 ko
O14929 O14975 ko
O14929 O14980 ko
O14929 O14981 ko
O14929 O15047 ko
O14929 O15067 ko
O14929 O15116 ko
O14929 O15118 ko
O14929 O15144 ko
O14929 O15145 ko
O14929 O15155 ko
O14929 O15160 ko
O14929 O15162 ko
O14929 O15182 ko
O14929 O15212 ko
O14929 O15213 ko
O14929 O15235 ko
O14929 O15258 ko
O14929 O15260 ko
O14929 O15269 ko
O14929 O15270 ko
O14929 O15305 ko
O14929 O15347 ko
O14929 O15355 ko
O14929 O15381 ko
O14929 O15403 ko
O14929 O15431 ko
O14929 O15457 ko
O14929 O15498 ko
O14929 O15523 ko
O14929 O15527 ko
O14929 O15541 ko
O14929 O15550 ko
O14929 O43143 ko
O14929 O43148 ko
O14929 O43156 ko
O14929 O43159 ko
O14929 O43169 ko
O14929 O43172 ko
O14929 O43175 ko
O14929 O43196 ko
O14929 O43242 ko
O14929 O43290 ko
O14929 O43292 ko
O14929 O43395 ko
O14929 O43426 ko
O14929 O43513 ko
O14929 O43516 ko
O14929 O43524 ko
O14929 O43542 ko
O14929 O43583 ko
O14929 O43592 ko
O14929 O43615 ko
O14929 O43617 ko
O14929 O43633 ko
O14929 O43660 ko
O14929 O43681 ko
O14929 O43683 ko
O14929 O43709 ko
O14929 O43715 ko
O14929 O43747 ko
O14929 O43765 ko
O14929 O43772 ko
O14929 O43776 ko
O14929 O43818 ko
O14929 O43861 ko
O14929 O43913 ko
O14929 O43929 ko
O14929 O60216 ko
O14929 O60220 ko
O14929 O60264 ko
O14929 O60294 ko
O14929 O60337 ko
O14929 O60447 ko
O14929 O60488 ko
O14929 O60493 ko
O14929 O60508 ko
O14929 O60524 ko
O14929 O60610 ko
O14929 O60645 ko
O14929 O60673 ko
O14929 O60683 ko
O14929 O60684 ko
O14929 O60725 ko
O14929 O60739 ko
O14929 O60762 ko
O14929 O60783 ko
O14929 O60825 ko
O14929 O60830 ko
O14929 O60832 ko
O14929 O60841 ko
O14929 O60869 ko
O14929 O60884 ko
O14929 O75027 ko
O14929 O75083 ko
O14929 O75140 ko
O14929 O75146 ko
O14929 O75153 ko
O14929 O75175 ko
O14929 O75191 ko
O14929 O75192 ko
O14929 O75208 ko
O14929 O75312 ko
O14929 O75347 ko
O14929 O75351 ko
O14929 O75354 ko
O14929 O75379 ko
O14929 O75381 ko
O14929 O75387 ko
O14929 O75390 ko
O14929 O75396 ko
O14929 O75419 ko
O14929 O75420 ko
O14929 O75439 ko
O14929 O75460 ko
O14929 O75478 ko
O14929 O75486 ko
O14929 O75521 ko
O14929 O75533 ko
O14929 O75575 ko
O14929 O75586 ko
O14929 O75608 ko
O14929 O75643 ko
O14929 O75648 ko
O14929 O75663 ko
O14929 O75683 ko
O14929 O75691 ko
O14929 O75694 ko
O14929 O75716 ko
O14929 O75717 ko
O14929 O75792 ko
O14929 O75794 ko
O14929 O75821 ko
O14929 O75832 ko
O14929 O75844 ko
O14929 O75845 ko
O14929 O75865 ko
O14929 O75874 ko
O14929 O75879 ko
O14929 O75880 ko
O14929 O75886 ko
O14929 O75947 ko
O14929 O76003 ko
O14929 O76031 ko
O14929 O76054 ko
O14929 O76071 ko
O14929 O76094 ko
O14929 O77932 ko
O14929 O94808 ko
O14929 O94822 ko
O14929 O94826 ko
O14929 O94886 ko
O14929 O94888 ko
O14929 O94903 ko
O14929 O94906 ko
O14929 O94973 ko
O14929 O94979 ko
O14929 O95067 ko
O14929 O95070 ko
O14929 O95104 ko
O14929 O95147 ko
O14929 O95154 ko
O14929 O95155 ko
O14929 O95163 ko
O14929 O95202 ko
O14929 O95214 ko
O14929 O95249 ko
O14929 O95251 ko
O14929 O95260 ko
O14929 O95292 ko
O14929 O95336 ko
O14929 O95347 ko
O14929 O95352 ko
O14929 O95363 ko
O14929 O95373 ko
O14929 O95391 ko
O14929 O95394 ko
O14929 O95396 ko
O14929 O95427 ko
O14929 O95470 ko
O14929 O95477 ko
O14929 O95478 ko
O14929 O95487 ko
O14929 O95544 ko
O14929 O95562 ko
O14929 O95563 ko
O14929 O95568 ko
O14929 O95602 ko
O14929 O95619 ko
O14929 O95620 ko
O14929 O95628 ko
O14929 O95707 ko
O14929 O95749 ko
O14929 O95777 ko
O14929 O95786 ko
O14929 O95801 ko
O14929 O95835 ko
O14929 O96008 ko
O14929 O96017 ko
O14929 P00367 ko
O14929 P00374 ko
O14929 P00390 ko
O14929 P00441 ko
O14929 P00480 ko
O14929 P00491 ko
O14929 P00558 ko
O14929 P00813 ko
O14929 P00846 ko
O14929 P00966 ko
O14929 P04035 ko
O14929 P04040 ko
O14929 P04179 ko
O14929 P04180 ko
O14929 P04181 ko
O14929 P04406 ko
O14929 P04424 ko
O14929 P04818 ko
O14929 P04843 ko
O14929 P05089 ko
O14929 P05198 ko
O14929 P05386 ko
O14929 P05387 ko
O14929 P05388 ko
O14929 P05423 ko
O14929 P06132 ko
O14929 P06576 ko
O14929 P06730 ko
O14929 P06737 ko
O14929 P06744 ko
O14929 P07108 ko
O14929 P07237 ko
O14929 P07305 ko
O14929 P07339 ko
O14929 P07741 ko
O14929 P07902 ko
O14929 P07954 ko
O14929 P08183 ko
O14929 P08238 ko
O14929 P08240 ko
O14929 P08243 ko
O14929 P08397 ko
O14929 P08559 ko
O14929 P08574 ko
O14929 P08621 ko
O14929 P08708 ko
O14929 P08754 ko
O14929 P08865 ko
O14929 P09001 ko
O14929 P09110 ko
O14929 P09467 ko
O14929 P09601 ko
O14929 P09622 ko
O14929 P09884 ko
O14929 P09960 ko
O14929 P0C0S5 ko
O14929 P0C5J1 ko
O14929 P0CW22 ko
O14929 P0DI82 ko
O14929 P10515 ko
O14929 P10599 ko
O14929 P10606 ko
O14929 P10619 ko
O14929 P10696 ko
O14929 P10746 ko
O14929 P10768 ko
O14929 P10809 ko
O14929 P11021 ko
O14929 P11142 ko
O14929 P11166 ko
O14929 P11177 ko
O14929 P11387 ko
O14929 P11388 ko
O14929 P11413 ko
O14929 P11441 ko
O14929 P11498 ko
O14929 P11586 ko
O14929 P11766 ko
O14929 P11908 ko
O14929 P11926 ko
O14929 P12004 ko
O14929 P12074 ko
O14929 P12081 ko
O14929 P12236 ko
O14929 P12270 ko
O14929 P12955 ko
O14929 P12956 ko
O14929 P13051 ko
O14929 P13639 ko
O14929 P13693 ko
O14929 P13716 ko
O14929 P13797 ko
O14929 P13804 ko
O14929 P13807 ko
O14929 P13861 ko
O14929 P13929 ko
O14929 P14314 ko
O14929 P14324 ko
O14929 P14550 ko
O14929 P14618 ko
O14929 P14735 ko
O14929 P14854 ko
O14929 P14868 ko
O14929 P14927 ko
O14929 P15104 ko
O14929 P15170 ko
O14929 P15259 ko
O14929 P15374 ko
O14929 P15880 ko
O14929 P15927 ko
O14929 P16104 ko
O14929 P16435 ko
O14929 P17174 ko
O14929 P17706 ko
O14929 P17707 ko
O14929 P17812 ko
O14929 P17844 ko
O14929 P17980 ko
O14929 P17987 ko
O14929 P18074 ko
O14929 P18077 ko
O14929 P18124 ko
O14929 P18621 ko
O14929 P18754 ko
O14929 P18858 ko
O14929 P19174 ko
O14929 P19387 ko
O14929 P19388 ko
O14929 P19440 ko
O14929 P19447 ko
O14929 P19484 ko
O14929 P19623 ko
O14929 P20042 ko
O14929 P20226 ko
O14929 P20339 ko
O14929 P20340 ko
O14929 P20585 ko
O14929 P20618 ko
O14929 P20674 ko
O14929 P21281 ko
O14929 P21283 ko
O14929 P21549 ko
O14929 P21675 ko
O14929 P21695 ko
O14929 P21912 ko
O14929 P22059 ko
O14929 P22102 ko
O14929 P22234 ko
O14929 P22314 ko
O14929 P22392 ko
O14929 P22557 ko
O14929 P22570 ko
O14929 P22670 ko
O14929 P22694 ko
O14929 P22830 ko
O14929 P23025 ko
O14929 P23193 ko
O14929 P23246 ko
O14929 P23284 ko
O14929 P23378 ko
O14929 P23381 ko
O14929 P23396 ko
O14929 P23434 ko
O14929 P23526 ko
O14929 P23528 ko
O14929 P23786 ko
O14929 P23919 ko
O14929 P23921 ko
O14929 P24390 ko
O14929 P24534 ko
O14929 P24539 ko
O14929 P24666 ko
O14929 P24752 ko
O14929 P24863 ko
O14929 P24928 ko
O14929 P25205 ko
O14929 P25208 ko
O14929 P25325 ko
O14929 P25398 ko
O14929 P25440 ko
O14929 P25685 ko
O14929 P25705 ko
O14929 P25786 ko
O14929 P25787 ko
O14929 P25788 ko
O14929 P25789 ko
O14929 P26196 ko
O14929 P26373 ko
O14929 P26639 ko
O14929 P26640 ko
O14929 P26641 ko
O14929 P26885 ko
O14929 P27338 ko
O14929 P27449 ko
O14929 P27487 ko
O14929 P27635 ko
O14929 P27694 ko
O14929 P27708 ko
O14929 P27824 ko
O14929 P28066 ko
O14929 P28070 ko
O14929 P28072 ko
O14929 P28074 ko
O14929 P28328 ko
O14929 P28340 ko
O14929 P28482 ko
O14929 P28715 ko
O14929 P28845 ko
O14929 P29083 ko
O14929 P29084 ko
O14929 P29218 ko
O14929 P29401 ko
O14929 P29972 ko
O14929 P30038 ko
O14929 P30039 ko
O14929 P30041 ko
O14929 P30044 ko
O14929 P30049 ko
O14929 P30050 ko
O14929 P30085 ko
O14929 P30086 ko
O14929 P30154 ko
O14929 P30260 ko
O14929 P30307 ko
O14929 P30405 ko
O14929 P30419 ko
O14929 P30566 ko
O14929 P30613 ko
O14929 P30622 ko
O14929 P30793 ko
O14929 P30825 ko
O14929 P30837 ko
O14929 P30838 ko
O14929 P30876 ko
O14929 P31040 ko
O14929 P31150 ko
O14929 P31350 ko
O14929 P31483 ko
O14929 P31939 ko
O14929 P31948 ko
O14929 P32119 ko
O14929 P32320 ko
O14929 P32780 ko
O14929 P32929 ko
O14929 P32969 ko
O14929 P33121 ko
O14929 P33527 ko
O14929 P33552 ko
O14929 P33991 ko
O14929 P33992 ko
O14929 P33993 ko
O14929 P34896 ko
O14929 P34932 ko
O14929 P34949 ko
O14929 P35232 ko
O14929 P35249 ko
O14929 P35250 ko
O14929 P35251 ko
O14929 P35520 ko
O14929 P35557 ko
O14929 P35573 ko
O14929 P35580 ko
O14929 P35610 ko
O14929 P35670 ko
O14929 P35711 ko
O14929 P35998 ko
O14929 P36542 ko
O14929 P36543 ko
O14929 P36551 ko
O14929 P36578 ko
O14929 P36776 ko
O14929 P36871 ko
O14929 P36873 ko
O14929 P36915 ko
O14929 P36954 ko
O14929 P36957 ko
O14929 P36969 ko
O14929 P37198 ko
O14929 P37268 ko
O14929 P37287 ko
O14929 P37802 ko
O14929 P37837 ko
O14929 P38117 ko
O14929 P38571 ko
O14929 P38646 ko
O14929 P38919 ko
O14929 P38935 ko
O14929 P39019 ko
O14929 P39023 ko
O14929 P39210 ko
O14929 P39656 ko
O14929 P39748 ko
O14929 P40123 ko
O14929 P40227 ko
O14929 P40429 ko
O14929 P40616 ko
O14929 P40692 ko
O14929 P40926 ko
O14929 P40937 ko
O14929 P40938 ko
O14929 P41091 ko
O14929 P41214 ko
O14929 P41223 ko
O14929 P41227 ko
O14929 P41229 ko
O14929 P41250 ko
O14929 P41252 ko
O14929 P42285 ko
O14929 P42345 ko
O14929 P42356 ko
O14929 P42566 ko
O14929 P42677 ko
O14929 P42696 ko
O14929 P42766 ko
O14929 P42898 ko
O14929 P43034 ko
O14929 P43155 ko
O14929 P43246 ko
O14929 P43304 ko
O14929 P43366 ko
O14929 P43487 ko
O14929 P43686 ko
O14929 P45974 ko
O14929 P46060 ko
O14929 P46087 ko
O14929 P46199 ko
O14929 P46459 ko
O14929 P46776 ko
O14929 P46777 ko
O14929 P46778 ko
O14929 P46781 ko
O14929 P46782 ko
O14929 P46783 ko
O14929 P46952 ko
O14929 P46976 ko
O14929 P47712 ko
O14929 P47755 ko
O14929 P47756 ko
O14929 P47813 ko
O14929 P47897 ko
O14929 P47985 ko
O14929 P48047 ko
O14929 P48163 ko
O14929 P48444 ko
O14929 P48449 ko
O14929 P48454 ko
O14929 P48506 ko
O14929 P48556 ko
O14929 P48637 ko
O14929 P48643 ko
O14929 P48728 ko
O14929 P48730 ko
O14929 P48735 ko
O14929 P49005 ko
O14929 P49207 ko
O14929 P49247 ko
O14929 P49281 ko
O14929 P49336 ko
O14929 P49354 ko
O14929 P49356 ko
O14929 P49366 ko
O14929 P49368 ko
O14929 P49411 ko
O14929 P49459 ko
O14929 P49585 ko
O14929 P49588 ko
O14929 P49589 ko
O14929 P49591 ko
O14929 P49642 ko
O14929 P49643 ko
O14929 P49720 ko
O14929 P49721 ko
O14929 P49736 ko
O14929 P49754 ko
O14929 P49755 ko
O14929 P49770 ko
O14929 P49773 ko
O14929 P49840 ko
O14929 P49848 ko
O14929 P49914 ko
O14929 P49915 ko
O14929 P49917 ko
O14929 P49959 ko
O14929 P50213 ko
O14929 P50336 ko
O14929 P50542 ko
O14929 P50579 ko
O14929 P50613 ko
O14929 P50747 ko
O14929 P50750 ko
O14929 P50914 ko
O14929 P50990 ko
O14929 P50991 ko
O14929 P51003 ko
O14929 P51149 ko
O14929 P51530 ko
O14929 P51531 ko
O14929 P51532 ko
O14929 P51553 ko
O14929 P51572 ko
O14929 P51649 ko
O14929 P51659 ko
O14929 P51665 ko
O14929 P51795 ko
O14929 P51946 ko
O14929 P51948 ko
O14929 P51955 ko
O14929 P52209 ko
O14929 P52298 ko
O14929 P52434 ko
O14929 P52435 ko
O14929 P52565 ko
O14929 P52655 ko
O14929 P52657 ko
O14929 P52701 ko
O14929 P52732 ko
O14929 P52758 ko
O14929 P52815 ko
O14929 P52888 ko
O14929 P52948 ko
O14929 P53007 ko
O14929 P53041 ko
O14929 P53350 ko
O14929 P53384 ko
O14929 P53582 ko
O14929 P53597 ko
O14929 P53602 ko
O14929 P53611 ko
O14929 P53618 ko
O14929 P53621 ko
O14929 P53680 ko
O14929 P53701 ko
O14929 P53990 ko
O14929 P54098 ko
O14929 P54198 ko
O14929 P54278 ko
O14929 P54577 ko
O14929 P54578 ko
O14929 P54687 ko
O14929 P54727 ko
O14929 P54819 ko
O14929 P54886 ko
O14929 P55010 ko
O14929 P55036 ko
O14929 P55039 ko
O14929 P55060 ko
O14929 P55072 ko
O14929 P55209 ko
O14929 P55263 ko
O14929 P55735 ko
O14929 P55769 ko
O14929 P55786 ko
O14929 P55789 ko
O14929 P55884 ko
O14929 P56182 ko
O14929 P56192 ko
O14929 P56282 ko
O14929 P56377 ko
O14929 P56537 ko
O14929 P56589 ko
O14929 P56937 ko
O14929 P57054 ko
O14929 P57081 ko
O14929 P57088 ko
O14929 P57721 ko
O14929 P57740 ko
O14929 P59998 ko
O14929 P60002 ko
O14929 P60059 ko
O14929 P60174 ko
O14929 P60604 ko
O14929 P60709 ko
O14929 P60842 ko
O14929 P60866 ko
O14929 P60900 ko
O14929 P60953 ko
O14929 P60983 ko
O14929 P61009 ko
O14929 P61011 ko
O14929 P61081 ko
O14929 P61086 ko
O14929 P61088 ko
O14929 P61158 ko
O14929 P61160 ko
O14929 P61218 ko
O14929 P61221 ko
O14929 P61224 ko
O14929 P61247 ko
O14929 P61313 ko
O14929 P61353 ko
O14929 P61421 ko
O14929 P61457 ko
O14929 P61513 ko
O14929 P61586 ko
O14929 P61599 ko
O14929 P61604 ko
O14929 P61619 ko
O14929 P61758 ko
O14929 P61803 ko
O14929 P61923 ko
O14929 P61927 ko
O14929 P61962 ko
O14929 P61964 ko
O14929 P61970 ko
O14929 P62068 ko
O14929 P62070 ko
O14929 P62081 ko
O14929 P62158 ko
O14929 P62166 ko
O14929 P62191 ko
O14929 P62195 ko
O14929 P62241 ko
O14929 P62244 ko
O14929 P62249 ko
O14929 P62256 ko
O14929 P62258 ko
O14929 P62263 ko
O14929 P62266 ko
O14929 P62269 ko
O14929 P62273 ko
O14929 P62277 ko
O14929 P62280 ko
O14929 P62304 ko
O14929 P62306 ko
O14929 P62308 ko
O14929 P62310 ko
O14929 P62312 ko
O14929 P62314 ko
O14929 P62316 ko
O14929 P62318 ko
O14929 P62333 ko
O14929 P62424 ko
O14929 P62487 ko
O14929 P62495 ko
O14929 P62633 ko
O14929 P62701 ko
O14929 P62714 ko
O14929 P62750 ko
O14929 P62753 ko
O14929 P62805 ko
O14929 P62807 ko
O14929 P62820 ko
O14929 P62826 ko
O14929 P62829 ko
O14929 P62841 ko
O14929 P62847 ko
O14929 P62851 ko
O14929 P62854 ko
O14929 P62857 ko
O14929 P62875 ko
O14929 P62877 ko
O14929 P62888 ko
O14929 P62891 ko
O14929 P62899 ko
O14929 P62906 ko
O14929 P62910 ko
O14929 P62913 ko
O14929 P62917 ko
O14929 P62942 ko
O14929 P62979 ko
O14929 P62987 ko
O14929 P63010 ko
O14929 P63027 ko
O14929 P63098 ko
O14929 P63165 ko
O14929 P63167 ko
O14929 P63173 ko
O14929 P63208 ko
O14929 P63220 ko
O14929 P63241 ko
O14929 P63244 ko
O14929 P63272 ko
O14929 P63279 ko
O14929 P67812 ko
O14929 P67870 ko
O14929 P68104 ko
O14929 P68366 ko
O14929 P68371 ko
O14929 P68400 ko
O14929 P78316 ko
O14929 P78318 ko
O14929 P78330 ko
O14929 P78346 ko
O14929 P78356 ko
O14929 P78362 ko
O14929 P78371 ko
O14929 P78383 ko
O14929 P78406 ko
O14929 P78417 ko
O14929 P78549 ko
O14929 P80404 ko
O14929 P82094 ko
O14929 P82251 ko
O14929 P82932 ko
O14929 P83731 ko
O14929 P83876 ko
O14929 P83881 ko
O14929 P84077 ko
O14929 P84098 ko
O14929 P84243 ko
O14929 P98187 ko
O14929 P98194 ko
O14929 P99999 ko
O14929 Q00266 ko
O14929 Q00325 ko
O14929 Q00341 ko
O14929 Q00403 ko
O14929 Q00526 ko
O14929 Q00610 ko
O14929 Q00765 ko
O14929 Q00796 ko
O14929 Q01415 ko
O14929 Q01433 ko
O14929 Q01581 ko
O14929 Q01658 ko
O14929 Q01780 ko
O14929 Q01813 ko
O14929 Q01814 ko
O14929 Q01831 ko
O14929 Q02078 ko
O14929 Q02127 ko
O14929 Q02156 ko
O14929 Q02218 ko
O14929 Q02446 ko
O14929 Q02447 ko
O14929 Q02543 ko
O14929 Q02750 ko
O14929 Q02878 ko
O14929 Q02930 ko
O14929 Q03426 ko
O14929 Q03468 ko
O14929 Q03701 ko
O14929 Q04446 ko
O14929 Q04609 ko
O14929 Q05932 ko
O14929 Q06136 ko
O14929 Q06203 ko
O14929 Q06265 ko
O14929 Q06609 ko
O14929 Q07020 ko
O14929 Q07326 ko
O14929 Q07837 ko
O14929 Q07864 ko
O14929 Q07960 ko
O14929 Q08209 ko
O14929 Q08752 ko
O14929 Q08945 ko
O14929 Q08AM6 ko
O14929 Q08J23 ko
O14929 Q09028 ko
O14929 Q10570 ko
O14929 Q10713 ko
O14929 Q12788 ko
O14929 Q12874 ko
O14929 Q12893 ko
O14929 Q12926 ko
O14929 Q12965 ko
O14929 Q12986 ko
O14929 Q13042 ko
O14929 Q13112 ko
O14929 Q13144 ko
O14929 Q13163 ko
O14929 Q13164 ko
O14929 Q13177 ko
O14929 Q13190 ko
O14929 Q13200 ko
O14929 Q13206 ko
O14929 Q13257 ko
O14929 Q13286 ko
O14929 Q13347 ko
O14929 Q13393 ko
O14929 Q13416 ko
O14929 Q13464 ko
O14929 Q13472 ko
O14929 Q13492 ko
O14929 Q13526 ko
O14929 Q13530 ko
O14929 Q13535 ko
O14929 Q13573 ko
O14929 Q13596 ko
O14929 Q13601 ko
O14929 Q13608 ko
O14929 Q13610 ko
O14929 Q13616 ko
O14929 Q13618 ko
O14929 Q13627 ko
O14929 Q13724 ko
O14929 Q13765 ko
O14929 Q13795 ko
O14929 Q13823 ko
O14929 Q13835 ko
O14929 Q13838 ko
O14929 Q13867 ko
O14929 Q13868 ko
O14929 Q13888 ko
O14929 Q13889 ko
O14929 Q13895 ko
O14929 Q13907 ko
O14929 Q14061 ko
O14929 Q14103 ko
O14929 Q14137 ko
O14929 Q14152 ko
O14929 Q14181 ko
O14929 Q14191 ko
O14929 Q14197 ko
O14929 Q14204 ko
O14929 Q14232 ko
O14929 Q14249 ko
O14929 Q14457 ko
O14929 Q14524 ko
O14929 Q14527 ko
O14929 Q14534 ko
O14929 Q14562 ko
O14929 Q14565 ko
O14929 Q14566 ko
O14929 Q14667 ko
O14929 Q14669 ko
O14929 Q14677 ko
O14929 Q14683 ko
O14929 Q14690 ko
O14929 Q14691 ko
O14929 Q14692 ko
O14929 Q14693 ko
O14929 Q14694 ko
O14929 Q14697 ko
O14929 Q14722 ko
O14929 Q14738 ko
O14929 Q14739 ko
O14929 Q14814 ko
O14929 Q14894 ko
O14929 Q14914 ko
O14929 Q14974 ko
O14929 Q14978 ko
O14929 Q14997 ko
O14929 Q14CX7 ko
O14929 Q15003 ko
O14929 Q15006 ko
O14929 Q15008 ko
O14929 Q15021 ko
O14929 Q15031 ko
O14929 Q15046 ko
O14929 Q15059 ko
O14929 Q15061 ko
O14929 Q15067 ko
O14929 Q15070 ko
O14929 Q15181 ko
O14929 Q15185 ko
O14929 Q15257 ko
O14929 Q15269 ko
O14929 Q15274 ko
O14929 Q15287 ko
O14929 Q15291 ko
O14929 Q15361 ko
O14929 Q15363 ko
O14929 Q15369 ko
O14929 Q15382 ko
O14929 Q15388 ko
O14929 Q15393 ko
O14929 Q15397 ko
O14929 Q15435 ko
O14929 Q15436 ko
O14929 Q15477 ko
O14929 Q15493 ko
O14929 Q15526 ko
O14929 Q15542 ko
O14929 Q15543 ko
O14929 Q15637 ko
O14929 Q15642 ko
O14929 Q15645 ko
O14929 Q15691 ko
O14929 Q15717 ko
O14929 Q15738 ko
O14929 Q15800 ko
O14929 Q15813 ko
O14929 Q15819 ko
O14929 Q15833 ko
O14929 Q15906 ko
O14929 Q15907 ko
O14929 Q16134 ko
O14929 Q16181 ko
O14929 Q16222 ko
O14929 Q16342 ko
O14929 Q16526 ko
O14929 Q16539 ko
O14929 Q16540 ko
O14929 Q16549 ko
O14929 Q16613 ko
O14929 Q16623 ko
O14929 Q16635 ko
O14929 Q16643 ko
O14929 Q16654 ko
O14929 Q16719 ko
O14929 Q16769 ko
O14929 Q16774 ko
O14929 Q16775 ko
O14929 Q16778 ko
O14929 Q16850 ko
O14929 Q16851 ko
O14929 Q16864 ko
O14929 Q24JQ0 ko
O14929 Q2M2I8 ko
O14929 Q2M3R5 ko
O14929 Q2NL82 ko
O14929 Q2TAA2 ko
O14929 Q2TAA5 ko
O14929 Q2VPK5 ko
O14929 Q32NB8 ko
O14929 Q32P41 ko
O14929 Q3KRA6 ko
O14929 Q3LXA3 ko
O14929 Q3MHD2 ko
O14929 Q3ZCQ8 ko
O14929 Q49B96 ko
O14929 Q4G0F5 ko
O14929 Q4G176 ko
O14929 Q4VXU2 ko
O14929 Q504Q3 ko
O14929 Q52LR7 ko
O14929 Q53F39 ko
O14929 Q53FA7 ko
O14929 Q53FT3 ko
O14929 Q53GQ0 ko
O14929 Q53GS7 ko
O14929 Q53GS9 ko
O14929 Q53H96 ko
O14929 Q53HI1 ko
O14929 Q58A45 ko
O14929 Q5BJF2 ko
O14929 Q5C9Z4 ko
O14929 Q5F1R6 ko
O14929 Q5H8A4 ko
O14929 Q5H9L4 ko
O14929 Q5H9R7 ko
O14929 Q5HY92 ko
O14929 Q5I7T1 ko
O14929 Q5J8M3 ko
O14929 Q5JPH6 ko
O14929 Q5JQF8 ko
O14929 Q5JRX3 ko
O14929 Q5JTH9 ko
O14929 Q5JVF3 ko
O14929 Q5MNZ6 ko
O14929 Q5T160 ko
O14929 Q5T280 ko
O14929 Q5T2R2 ko
O14929 Q5T440 ko
O14929 Q5T653 ko
O14929 Q5TBA9 ko
O14929 Q5TC63 ko
O14929 Q5TDH0 ko
O14929 Q5U5R9 ko
O14929 Q5VIR6 ko
O14929 Q5VTR2 ko
O14929 Q5VVQ6 ko
O14929 Q5VWJ9 ko
O14929 Q5VYK3 ko
O14929 Q5VZE5 ko
O14929 Q5VZV1 ko
O14929 Q68CQ4 ko
O14929 Q69YN2 ko
O14929 Q6BCY4 ko
O14929 Q6DCA0 ko
O14929 Q6FI13 ko
O14929 Q6FI81 ko
O14929 Q6GMV2 ko
O14929 Q6IA69 ko
O14929 Q6IA86 ko
O14929 Q6IBS0 ko
O14929 Q6ICL3 ko
O14929 Q6IN84 ko
O14929 Q6IN85 ko
O14929 Q6IQ20 ko
O14929 Q6J4K2 ko
O14929 Q6N069 ko
O14929 Q6NVY1 ko
O14929 Q6NWY9 ko
O14929 Q6NXT6 ko
O14929 Q6P1R4 ko
O14929 Q6P1X5 ko
O14929 Q6P2Q9 ko
O14929 Q6P3W7 ko
O14929 Q6P3X3 ko
O14929 Q6P4F2 ko
O14929 Q6P587 ko
O14929 Q6P5R6 ko
O14929 Q6PD62 ko
O14929 Q6PFW1 ko
O14929 Q6PGP7 ko
O14929 Q6PI26 ko
O14929 Q6PI48 ko
O14929 Q6PI98 ko
O14929 Q6PJI9 ko
O14929 Q6PL18 ko
O14929 Q6PML9 ko
O14929 Q6QEF8 ko
O14929 Q6R327 ko
O14929 Q6RFH5 ko
O14929 Q6STE5 ko
O14929 Q6UX04 ko
O14929 Q6UXN9 ko
O14929 Q6Y1H2 ko
O14929 Q6Y7W6 ko
O14929 Q6YP21 ko
O14929 Q6ZP29 ko
O14929 Q70HW3 ko
O14929 Q712K3 ko
O14929 Q7KZ85 ko
O14929 Q7KZN9 ko
O14929 Q7L014 ko
O14929 Q7L1I2 ko
O14929 Q7L3T8 ko
O14929 Q7L523 ko
O14929 Q7L5A8 ko
O14929 Q7L5D6 ko
O14929 Q7L5L3 ko
O14929 Q7L5Y9 ko
O14929 Q7RTV0 ko
O14929 Q7Z2Z2 ko
O14929 Q7Z3B4 ko
O14929 Q7Z3C6 ko
O14929 Q7Z3U7 ko
O14929 Q7Z3V4 ko
O14929 Q7Z478 ko
O14929 Q7Z4G4 ko
O14929 Q7Z4H3 ko
O14929 Q7Z569 ko
O14929 Q7Z695 ko
O14929 Q7Z6J8 ko
O14929 Q7Z6V5 ko
O14929 Q7Z6Z7 ko
O14929 Q7Z7A3 ko
O14929 Q7Z7B1 ko
O14929 Q86SQ9 ko
O14929 Q86SX6 ko
O14929 Q86TB9 ko
O14929 Q86TP1 ko
O14929 Q86TW2 ko
O14929 Q86U38 ko
O14929 Q86UA1 ko
O14929 Q86V24 ko
O14929 Q86V81 ko
O14929 Q86V88 ko
O14929 Q86VI3 ko
O14929 Q86VX9 ko
O14929 Q86W74 ko
O14929 Q86WA9 ko
O14929 Q86WC6 ko
O14929 Q86WR0 ko
O14929 Q86WU2 ko
O14929 Q86X76 ko
O14929 Q86Y79 ko
O14929 Q86Y82 ko
O14929 Q86YB8 ko
O14929 Q86YJ6 ko
O14929 Q86YN1 ko
O14929 Q8IU85 ko
O14929 Q8IUD2 ko
O14929 Q8IUF1 ko
O14929 Q8IUH5 ko
O14929 Q8IUR0 ko
O14929 Q8IVV7 ko
O14929 Q8IW45 ko
O14929 Q8IWL3 ko
O14929 Q8IWV8 ko
O14929 Q8IWW6 ko
O14929 Q8IWW8 ko
O14929 Q8IXI2 ko
O14929 Q8IY18 ko
O14929 Q8IY37 ko
O14929 Q8IYB8 ko
O14929 Q8IYI6 ko
O14929 Q8IYT8 ko
O14929 Q8IZ73 ko
O14929 Q8N122 ko
O14929 Q8N138 ko
O14929 Q8N142 ko
O14929 Q8N159 ko
O14929 Q8N1B4 ko
O14929 Q8N1F7 ko
O14929 Q8N2H4 ko
O14929 Q8N2K1 ko
O14929 Q8N2U9 ko
O14929 Q8N3C0 ko
O14929 Q8N3Z3 ko
O14929 Q8N3Z6 ko
O14929 Q8N442 ko
O14929 Q8N465 ko
O14929 Q8N4J0 ko
O14929 Q8N584 ko
O14929 Q8N5I4 ko
O14929 Q8N5M1 ko
O14929 Q8N5U6 ko
O14929 Q8N6H7 ko
O14929 Q8N6M0 ko
O14929 Q8N6T3 ko
O14929 Q8N766 ko
O14929 Q8N7H5 ko
O14929 Q8N8A6 ko
O14929 Q8N954 ko
O14929 Q8N983 ko
O14929 Q8N9T8 ko
O14929 Q8NB90 ko
O14929 Q8NBF6 ko
O14929 Q8NBQ5 ko
O14929 Q8NBR6 ko
O14929 Q8NBU5 ko
O14929 Q8NCW5 ko
O14929 Q8NDF8 ko
O14929 Q8NEA6 ko
O14929 Q8NEB9 ko
O14929 Q8NFV4 ko
O14929 Q8NHQ9 ko
O14929 Q8NHS0 ko
O14929 Q8NI27 ko
O14929 Q8NI36 ko
O14929 Q8NI37 ko
O14929 Q8NI60 ko
O14929 Q8TAF3 ko
O14929 Q8TAT6 ko
O14929 Q8TB40 ko
O14929 Q8TBB5 ko
O14929 Q8TBC4 ko
O14929 Q8TBK2 ko
O14929 Q8TBZ6 ko
O14929 Q8TCF1 ko
O14929 Q8TCG2 ko
O14929 Q8TCJ2 ko
O14929 Q8TCT9 ko
O14929 Q8TD30 ko
O14929 Q8TDD1 ko
O14929 Q8TDN6 ko
O14929 Q8TEA8 ko
O14929 Q8TED0 ko
O14929 Q8TEQ8 ko
O14929 Q8TEX9 ko
O14929 Q8WTP8 ko
O14929 Q8WTT2 ko
O14929 Q8WTW4 ko
O14929 Q8WU79 ko
O14929 Q8WU90 ko
O14929 Q8WUM4 ko
O14929 Q8WUM9 ko
O14929 Q8WUX2 ko
O14929 Q8WV07 ko
O14929 Q8WV22 ko
O14929 Q8WV83 ko
O14929 Q8WV93 ko
O14929 Q8WVB6 ko
O14929 Q8WVC0 ko
O14929 Q8WVC6 ko
O14929 Q8WVE0 ko
O14929 Q8WVM8 ko
O14929 Q8WWH5 ko
O14929 Q8WWI5 ko
O14929 Q8WWV3 ko
O14929 Q8WWY3 ko
O14929 Q8WXB1 ko
O14929 Q8WZ82 ko
O14929 Q92504 ko
O14929 Q92521 ko
O14929 Q92535 ko
O14929 Q92538 ko
O14929 Q92541 ko
O14929 Q92544 ko
O14929 Q92551 ko
O14929 Q92562 ko
O14929 Q92572 ko
O14929 Q92581 ko
O14929 Q92600 ko
O14929 Q92611 ko
O14929 Q92616 ko
O14929 Q92620 ko
O14929 Q92643 ko
O14929 Q92685 ko
O14929 Q92698 ko
O14929 Q92747 ko
O14929 Q92759 ko
O14929 Q92769 ko
O14929 Q92878 ko
O14929 Q92889 ko
O14929 Q92890 ko
O14929 Q92900 ko
O14929 Q92903 ko
O14929 Q92911 ko
O14929 Q92930 ko
O14929 Q92968 ko
O14929 Q92973 ko
O14929 Q92979 ko
O14929 Q92993 ko
O14929 Q92994 ko
O14929 Q93009 ko
O14929 Q93050 ko
O14929 Q93088 ko
O14929 Q969E8 ko
O14929 Q969G6 ko
O14929 Q969H0 ko
O14929 Q969H6 ko
O14929 Q969K4 ko
O14929 Q969M3 ko
O14929 Q969N2 ko
O14929 Q969S3 ko
O14929 Q969S9 ko
O14929 Q969X6 ko
O14929 Q969Y2 ko
O14929 Q96AA3 ko
O14929 Q96AJ9 ko
O14929 Q96AT9 ko
O14929 Q96AX1 ko
O14929 Q96BK5 ko
O14929 Q96BW1 ko
O14929 Q96C11 ko
O14929 Q96C23 ko
O14929 Q96C86 ko
O14929 Q96CM3 ko
O14929 Q96CP6 ko
O14929 Q96CQ1 ko
O14929 Q96CS3 ko
O14929 Q96D46 ko
O14929 Q96DG6 ko
O14929 Q96DW6 ko
O14929 Q96E22 ko
O14929 Q96E52 ko
O14929 Q96EB1 ko
O14929 Q96EE3 ko
O14929 Q96EF0 ko
O14929 Q96EK6 ko
O14929 Q96EK9 ko
O14929 Q96EU6 ko
O14929 Q96EY1 ko
O14929 Q96EY9 ko
O14929 Q96F25 ko
O14929 Q96FK6 ko
O14929 Q96FX7 ko
O14929 Q96FZ2 ko
O14929 Q96FZ7 ko
O14929 Q96G03 ko
O14929 Q96G21 ko
O14929 Q96G23 ko
O14929 Q96G46 ko
O14929 Q96GA7 ko
O14929 Q96GG9 ko
O14929 Q96GM5 ko
O14929 Q96GQ7 ko
O14929 Q96GW9 ko
O14929 Q96GX9 ko
O14929 Q96H20 ko
O14929 Q96H96 ko
O14929 Q96HL8 ko
O14929 Q96HR8 ko
O14929 Q96I59 ko
O14929 Q96J01 ko
O14929 Q96JB2 ko
O14929 Q96K17 ko
O14929 Q96K37 ko
O14929 Q96KG9 ko
O14929 Q96KP1 ko
O14929 Q96KP4 ko
O14929 Q96MV1 ko
O14929 Q96NC0 ko
O14929 Q96NY9 ko
O14929 Q96P11 ko
O14929 Q96P70 ko
O14929 Q96PU5 ko
O14929 Q96PY6 ko
O14929 Q96PZ0 ko
O14929 Q96QK1 ko
O14929 Q96RL7 ko
O14929 Q96RP9 ko
O14929 Q96RR4 ko
O14929 Q96S15 ko
O14929 Q96S44 ko
O14929 Q96S52 ko
O14929 Q96S55 ko
O14929 Q96SB8 ko
O14929 Q96ST3 ko
O14929 Q96SU4 ko
O14929 Q96T52 ko
O14929 Q96T76 ko
O14929 Q96TA2 ko
O14929 Q99426 ko
O14929 Q99436 ko
O14929 Q99447 ko
O14929 Q99460 ko
O14929 Q99471 ko
O14929 Q99543 ko
O14929 Q99570 ko
O14929 Q99612 ko
O14929 Q99613 ko
O14929 Q99623 ko
O14929 Q99643 ko
O14929 Q99685 ko
O14929 Q99720 ko
O14929 Q99741 ko
O14929 Q99758 ko
O14929 Q99797 ko
O14929 Q99798 ko
O14929 Q99816 ko
O14929 Q99832 ko
O14929 Q99873 ko
O14929 Q99943 ko
O14929 Q9BPU6 ko
O14929 Q9BPX3 ko
O14929 Q9BPX5 ko
O14929 Q9BQ52 ko
O14929 Q9BQ67 ko
O14929 Q9BQ83 ko
O14929 Q9BQC3 ko
O14929 Q9BQG0 ko
O14929 Q9BQT8 ko
O14929 Q9BRG1 ko
O14929 Q9BRJ6 ko
O14929 Q9BRP4 ko
O14929 Q9BRQ8 ko
O14929 Q9BRS2 ko
O14929 Q9BRS8 ko
O14929 Q9BRT9 ko
O14929 Q9BRU9 ko
O14929 Q9BRX2 ko
O14929 Q9BRX5 ko
O14929 Q9BRY0 ko
O14929 Q9BSC4 ko
O14929 Q9BSH4 ko
O14929 Q9BSH5 ko
O14929 Q9BSJ2 ko
O14929 Q9BSJ8 ko
O14929 Q9BSV6 ko
O14929 Q9BT17 ko
O14929 Q9BT22 ko
O14929 Q9BTE6 ko
O14929 Q9BTM9 ko
O14929 Q9BTT4 ko
O14929 Q9BU89 ko
O14929 Q9BUB4 ko
O14929 Q9BUI4 ko
O14929 Q9BUP3 ko
O14929 Q9BUQ8 ko
O14929 Q9BV10 ko
O14929 Q9BV20 ko
O14929 Q9BV23 ko
O14929 Q9BV38 ko
O14929 Q9BV57 ko
O14929 Q9BV79 ko
O14929 Q9BV86 ko
O14929 Q9BVC3 ko
O14929 Q9BVC4 ko
O14929 Q9BVG4 ko
O14929 Q9BVI4 ko
O14929 Q9BVJ6 ko
O14929 Q9BVK2 ko
O14929 Q9BVK6 ko
O14929 Q9BVL4 ko
O14929 Q9BVP2 ko
O14929 Q9BVS4 ko
O14929 Q9BW19 ko
O14929 Q9BW85 ko
O14929 Q9BWQ6 ko
O14929 Q9BWT6 ko
O14929 Q9BX40 ko
O14929 Q9BX95 ko
O14929 Q9BXP2 ko
O14929 Q9BXS5 ko
O14929 Q9BXW7 ko
O14929 Q9BXY0 ko
O14929 Q9BY32 ko
O14929 Q9BY43 ko
O14929 Q9BY44 ko
O14929 Q9BYC8 ko
O14929 Q9BYD1 ko
O14929 Q9BYD3 ko
O14929 Q9BYG3 ko
O14929 Q9BYN0 ko
O14929 Q9BZD4 ko
O14929 Q9BZE2 ko
O14929 Q9BZE4 ko
O14929 Q9BZG8 ko
O14929 Q9BZJ0 ko
O14929 Q9BZJ4 ko
O14929 Q9BZK7 ko
O14929 Q9BZL1 ko
O14929 Q9BZX2 ko
O14929 Q9C0D9 ko
O14929 Q9GZL7 ko
O14929 Q9GZN1 ko
O14929 Q9GZP9 ko
O14929 Q9GZR5 ko
O14929 Q9GZR7 ko
O14929 Q9GZS1 ko
O14929 Q9GZT4 ko
O14929 Q9GZT8 ko
O14929 Q9GZV4 ko
O14929 Q9GZZ1 ko
O14929 Q9H063 ko
O14929 Q9H0A0 ko
O14929 Q9H0R6 ko
O14929 Q9H0R8 ko
O14929 Q9H0S4 ko
O14929 Q9H0U3 ko
O14929 Q9H173 ko
O14929 Q9H1D9 ko
O14929 Q9H1K0 ko
O14929 Q9H1K1 ko
O14929 Q9H1Y0 ko
O14929 Q9H269 ko
O14929 Q9H270 ko
O14929 Q9H2D1 ko
O14929 Q9H2M3 ko
O14929 Q9H2P9 ko
O14929 Q9H2W6 ko
O14929 Q9H300 ko
O14929 Q9H3H1 ko
O14929 Q9H3H5 ko
O14929 Q9H3J6 ko
O14929 Q9H3K6 ko
O14929 Q9H3S4 ko
O14929 Q9H3S5 ko
O14929 Q9H446 ko
O14929 Q9H477 ko
O14929 Q9H490 ko
O14929 Q9H4A5 ko
O14929 Q9H4K7 ko
O14929 Q9H4L5 ko
O14929 Q9H4L7 ko
O14929 Q9H501 ko
O14929 Q9H553 ko
O14929 Q9H583 ko
O14929 Q9H5J4 ko
O14929 Q9H611 ko
O14929 Q9H6Q4 ko
O14929 Q9H6R4 ko
O14929 Q9H6U8 ko
O14929 Q9H7B2 ko
O14929 Q9H7D7 ko
O14929 Q9H7F0 ko
O14929 Q9H871 ko
O14929 Q9H8H2 ko
O14929 Q9H8P0 ko
O14929 Q9H8S9 ko
O14929 Q9H8Y5 ko
O14929 Q9H967 ko
O14929 Q9H981 ko
O14929 Q9H993 ko
O14929 Q9H999 ko
O14929 Q9H9E3 ko
O14929 Q9H9J2 ko
O14929 Q9H9T3 ko
O14929 Q9H9Y4 ko
O14929 Q9H9Y6 ko
O14929 Q9HAB8 ko
O14929 Q9HAN9 ko
O14929 Q9HAU5 ko
O14929 Q9HAV0 ko
O14929 Q9HAV4 ko
O14929 Q9HAV7 ko
O14929 Q9HAZ1 ko
O14929 Q9HB07 ko
O14929 Q9HB90 ko
O14929 Q9HBM6 ko
O14929 Q9HBY8 ko
O14929 Q9HC07 ko
O14929 Q9HC21 ko
O14929 Q9HC24 ko
O14929 Q9HCE5 ko
O14929 Q9HCG8 ko
O14929 Q9HCN4 ko
O14929 Q9HCS7 ko
O14929 Q9HD20 ko
O14929 Q9HD23 ko
O14929 Q9HD34 ko
O14929 Q9HD42 ko
O14929 Q9HD47 ko
O14929 Q9NNW5 ko
O14929 Q9NP77 ko
O14929 Q9NP79 ko
O14929 Q9NP81 ko
O14929 Q9NPD3 ko
O14929 Q9NPF4 ko
O14929 Q9NPF5 ko
O14929 Q9NPH2 ko
O14929 Q9NQ29 ko
O14929 Q9NQ55 ko
O14929 Q9NQG5 ko
O14929 Q9NQH7 ko
O14929 Q9NQP4 ko
O14929 Q9NQQ7 ko
O14929 Q9NQR4 ko
O14929 Q9NQT4 ko
O14929 Q9NQT5 ko
O14929 Q9NQW7 ko
O14929 Q9NQY0 ko
O14929 Q9NQZ2 ko
O14929 Q9NR19 ko
O14929 Q9NR50 ko
O14929 Q9NRA0 ko
O14929 Q9NRF9 ko
O14929 Q9NRG0 ko
O14929 Q9NRH3 ko
O14929 Q9NRK6 ko
O14929 Q9NRW7 ko
O14929 Q9NRX1 ko
O14929 Q9NRX2 ko
O14929 Q9NRZ5 ko
O14929 Q9NRZ9 ko
O14929 Q9NS18 ko
O14929 Q9NS91 ko
O14929 Q9NSD9 ko
O14929 Q9NSE4 ko
O14929 Q9NT62 ko
O14929 Q9NTG7 ko
O14929 Q9NTI5 ko
O14929 Q9NTJ3 ko
O14929 Q9NTJ4 ko
O14929 Q9NTJ5 ko
O14929 Q9NTK5 ko
O14929 Q9NU22 ko
O14929 Q9NUD9 ko
O14929 Q9NUH8 ko
O14929 Q9NUI1 ko
O14929 Q9NUN7 ko
O14929 Q9NUP7 ko
O14929 Q9NUQ8 ko
O14929 Q9NUU7 ko
O14929 Q9NUW8 ko
O14929 Q9NV06 ko
O14929 Q9NV31 ko
O14929 Q9NV56 ko
O14929 Q9NV66 ko
O14929 Q9NV96 ko
O14929 Q9NVA4 ko
O14929 Q9NVD3 ko
O14929 Q9NVH6 ko
O14929 Q9NVP1 ko
O14929 Q9NVU7 ko
O14929 Q9NVX2 ko
O14929 Q9NW08 ko
O14929 Q9NW13 ko
O14929 Q9NWL6 ko
O14929 Q9NWT1 ko
O14929 Q9NWU1 ko
O14929 Q9NWU2 ko
O14929 Q9NWV4 ko
O14929 Q9NWW6 ko
O14929 Q9NWX6 ko
O14929 Q9NWZ5 ko
O14929 Q9NX07 ko
O14929 Q9NX18 ko
O14929 Q9NX24 ko
O14929 Q9NX74 ko
O14929 Q9NXC5 ko
O14929 Q9NXG2 ko
O14929 Q9NXH9 ko
O14929 Q9NXR8 ko
O14929 Q9NXX6 ko
O14929 Q9NY12 ko
O14929 Q9NY33 ko
O14929 Q9NY61 ko
O14929 Q9NY93 ko
O14929 Q9NYA1 ko
O14929 Q9NYG5 ko
O14929 Q9NYJ1 ko
O14929 Q9NYP7 ko
O14929 Q9NYU1 ko
O14929 Q9NYV4 ko
O14929 Q9NYV6 ko
O14929 Q9NYZ2 ko
O14929 Q9NZ01 ko
O14929 Q9NZ43 ko
O14929 Q9NZ52 ko
O14929 Q9NZJ6 ko
O14929 Q9NZM5 ko
O14929 Q9NZZ3 ko
O14929 Q9P003 ko
O14929 Q9P015 ko
O14929 Q9P0I2 ko
O14929 Q9P0J1 ko
O14929 Q9P0J6 ko
O14929 Q9P0L2 ko
O14929 Q9P1U0 ko
O14929 Q9P241 ko
O14929 Q9P253 ko
O14929 Q9P265 ko
O14929 Q9P287 ko
O14929 Q9P2I0 ko
O14929 Q9P2J5 ko
O14929 Q9P2K8 ko
O14929 Q9P2R7 ko
O14929 Q9P2X3 ko
O14929 Q9UBB9 ko
O14929 Q9UBE0 ko
O14929 Q9UBF2 ko
O14929 Q9UBF8 ko
O14929 Q9UBH6 ko
O14929 Q9UBJ2 ko
O14929 Q9UBM1 ko
O14929 Q9UBP6 ko
O14929 Q9UBQ0 ko
O14929 Q9UBQ7 ko
O14929 Q9UBS8 ko
O14929 Q9UBT2 ko
O14929 Q9UBU8 ko
O14929 Q9UBU9 ko
O14929 Q9UBV8 ko
O14929 Q9UBX3 ko
O14929 Q9UBZ4 ko
O14929 Q9UBZ9 ko
O14929 Q9UDW1 ko
O14929 Q9UDX3 ko
O14929 Q9UEE9 ko
O14929 Q9UFF9 ko
O14929 Q9UG56 ko
O14929 Q9UG63 ko
O14929 Q9UGC7 ko
O14929 Q9UGM6 ko
O14929 Q9UGP5 ko
O14929 Q9UGP8 ko
O14929 Q9UH03 ko
O14929 Q9UHA3 ko
O14929 Q9UHB4 ko
O14929 Q9UHB9 ko
O14929 Q9UHC1 ko
O14929 Q9UHQ9 ko
O14929 Q9UHV9 ko
O14929 Q9UHW5 ko
O14929 Q9UHY7 ko
O14929 Q9UI10 ko
O14929 Q9UI14 ko
O14929 Q9UI26 ko
O14929 Q9UI30 ko
O14929 Q9UI42 ko
O14929 Q9UI43 ko
O14929 Q9UIC8 ko
O14929 Q9UIG0 ko
O14929 Q9UIJ7 ko
O14929 Q9UJ68 ko
O14929 Q9UJ83 ko
O14929 Q9UJA2 ko
O14929 Q9UJA5 ko
O14929 Q9UJK0 ko
O14929 Q9UJM8 ko
O14929 Q9UJX2 ko
O14929 Q9UJX6 ko
O14929 Q9UK41 ko
O14929 Q9UK45 ko
O14929 Q9UK59 ko
O14929 Q9UK97 ko
O14929 Q9UKC9 ko
O14929 Q9UKD2 ko
O14929 Q9UKE5 ko
O14929 Q9UKF6 ko
O14929 Q9UKK9 ko
O14929 Q9UKM7 ko
O14929 Q9UKR5 ko
O14929 Q9UKT9 ko
O14929 Q9UKY4 ko
O14929 Q9ULA0 ko
O14929 Q9ULC4 ko
O14929 Q9ULG1 ko
O14929 Q9ULM6 ko
O14929 Q9ULV0 ko
O14929 Q9ULW3 ko
O14929 Q9ULX3 ko
O14929 Q9UM11 ko
O14929 Q9UM13 ko
O14929 Q9UMS0 ko
O14929 Q9UMS4 ko
O14929 Q9UMX0 ko
O14929 Q9UNH5 ko
O14929 Q9UNI6 ko
O14929 Q9UNL4 ko
O14929 Q9UNM6 ko
O14929 Q9UNQ0 ko
O14929 Q9UNQ2 ko
O14929 Q9UNS1 ko
O14929 Q9UNW1 ko
O14929 Q9UNX3 ko
O14929 Q9UNX4 ko
O14929 Q9UPN7 ko
O14929 Q9UPQ8 ko
O14929 Q9UPT9 ko
O14929 Q9UPZ9 ko
O14929 Q9UQE7 ko
O14929 Q9UQR1 ko
O14929 Q9Y221 ko
O14929 Q9Y230 ko
O14929 Q9Y234 ko
O14929 Q9Y244 ko
O14929 Q9Y248 ko
O14929 Q9Y253 ko
O14929 Q9Y255 ko
O14929 Q9Y259 ko
O14929 Q9Y263 ko
O14929 Q9Y265 ko
O14929 Q9Y276 ko
O14929 Q9Y277 ko
O14929 Q9Y282 ko
O14929 Q9Y285 ko
O14929 Q9Y294 ko
O14929 Q9Y295 ko
O14929 Q9Y296 ko
O14929 Q9Y2D4 ko
O14929 Q9Y2H1 ko
O14929 Q9Y2H9 ko
O14929 Q9Y2I7 ko
O14929 Q9Y2L1 ko
O14929 Q9Y2Q0 ko
O14929 Q9Y2R4 ko
O14929 Q9Y2S0 ko
O14929 Q9Y2T3 ko
O14929 Q9Y2T4 ko
O14929 Q9Y2V3 ko
O14929 Q9Y2V7 ko
O14929 Q9Y2X3 ko
O14929 Q9Y2X8 ko
O14929 Q9Y2Y1 ko
O14929 Q9Y2Z0 ko
O14929 Q9Y2Z2 ko
O14929 Q9Y2Z4 ko
O14929 Q9Y2Z9 ko
O14929 Q9Y312 ko
O14929 Q9Y316 ko
O14929 Q9Y333 ko
O14929 Q9Y376 ko
O14929 Q9Y397 ko
O14929 Q9Y399 ko
O14929 Q9Y3A0 ko
O14929 Q9Y3A2 ko
O14929 Q9Y3A5 ko
O14929 Q9Y3A6 ko
O14929 Q9Y3B1 ko
O14929 Q9Y3B4 ko
O14929 Q9Y3B7 ko
O14929 Q9Y3B8 ko
O14929 Q9Y3B9 ko
O14929 Q9Y3C4 ko
O14929 Q9Y3D0 ko
O14929 Q9Y3D2 ko
O14929 Q9Y3D3 ko
O14929 Q9Y3D6 ko
O14929 Q9Y3D7 ko
O14929 Q9Y3E0 ko
O14929 Q9Y3E5 ko
O14929 Q9Y3E7 ko
O14929 Q9Y3L3 ko
O14929 Q9Y3R5 ko
O14929 Q9Y3T9 ko
O14929 Q9Y484 ko
O14929 Q9Y496 ko
O14929 Q9Y4A5 ko
O14929 Q9Y4C8 ko
O14929 Q9Y4E8 ko
O14929 Q9Y4P1 ko
O14929 Q9Y4P8 ko
O14929 Q9Y4W6 ko
O14929 Q9Y4X5 ko
O14929 Q9Y4Y9 ko
O14929 Q9Y4Z0 ko
O14929 Q9Y535 ko
O14929 Q9Y570 ko
O14929 Q9Y584 ko
O14929 Q9Y5B0 ko
O14929 Q9Y5B9 ko
O14929 Q9Y5J1 ko
O14929 Q9Y5J7 ko
O14929 Q9Y5K8 ko
O14929 Q9Y5L0 ko
O14929 Q9Y5L4 ko
O14929 Q9Y5M8 ko
O14929 Q9Y5N5 ko
O14929 Q9Y5P6 ko
O14929 Q9Y5Q9 ko
O14929 Q9Y5R8 ko
O14929 Q9Y5U8 ko
O14929 Q9Y5W8 ko
O14929 Q9Y5X2 ko
O14929 Q9Y5Y2 ko
O14929 Q9Y606 ko
O14929 Q9Y617 ko
O14929 Q9Y673 ko
O14929 Q9Y697 ko
O14929 Q9Y6B6 ko
O14929 Q9Y6D5 ko
O14929 Q9Y6H1 ko
O14929 Q9Y6H3 ko
O14929 Q9Y6M4 ko
O14929 Q9Y6M5 ko
O14929 Q9Y6N1 ko
O14929 Q9Y6R1 ko
O14929 Q9Y6R4 ko
O14929 Q9Y6V7 ko
O14929 Q9Y6W3 ko
O14929 Q9Y6Y8 ko
O43524 A0FGR8 ko
O43524 A4D1U4 ko
O43524 A5YKK6 ko
O43524 A6NDG6 ko
O43524 A6NK58 ko
O43524 O00203 ko
O43524 O00231 ko
O43524 O00232 ko
O43524 O00233 ko
O43524 O00244 ko
O43524 O00264 ko
O43524 O00267 ko
O43524 O00311 ko
O43524 O00400 ko
O43524 O00401 ko
O43524 O00410 ko
O43524 O00429 ko
O43524 O00471 ko
O43524 O00487 ko
O43524 O00488 ko
O43524 O00506 ko
O43524 O00519 ko
O43524 O00541 ko
O43524 O00566 ko
O43524 O00567 ko
O43524 O00623 ko
O43524 O00628 ko
O43524 O00743 ko
O43524 O00762 ko
O43524 O00763 ko
O43524 O00764 ko
O43524 O00767 ko
O43524 O14530 ko
O43524 O14561 ko
O43524 O14579 ko
O43524 O14595 ko
O43524 O14617 ko
O43524 O14646 ko
O43524 O14662 ko
O43524 O14734 ko
O43524 O14735 ko
O43524 O14737 ko
O43524 O14744 ko
O43524 O14746 ko
O43524 O14757 ko
O43524 O14777 ko
O43524 O14802 ko
O43524 O14818 ko
[truncated: 81,474 more rows]
