# Supplementary material for: Controllability of protein-protein interaction phosphorylation-based networks: Participation of the hub 14-3-3 protein family
Source: Sci Rep. 2016 May 19;6:26234. doi: 10.1038/srep26234 (PMC4872533; doi:10.1038/srep26234)
Supplement: Supplementary Information [file srep26234-s6.csv]

#Controllability of protein-protein interaction phosphorylation-based networks. Participation of
#the hub 14-3-3 protein family.
#Marina Uhart1	Gabriel Flores2 and Diego M Bustos1a
#1 Cell Signal Integration Lab	Instituto de Histología y Embriología "Dr. Mario H.
#Burgos" CCT CONICET Mendoza Facultad de Ciencias Médicas U.N.Cuyo P.O. Box
#56 - Mendoza - Argentina. ZIP 5500.
#2 Eventioz/Eventbrite Company	Adolfo A Calle 1853	Dorrego	Guaymallén
#Mendoza	Argentina.
#a corresponding author dbustos@mendoza-conicet.gob.ar
###################################################################################################
s/	0	/P0CG48/g
s/	1	/Q16656/g
s/	2	/P05067/g
s/	3	/Q15717/g
s/	4	/P61956/g
s/	5	/P63165/g
s/	6	/Q13618/g
s/	7	/P01106/g
s/	8	/P62993/g
s/	9	/P07900/g
s/	10	/Q92905/g
s/	11	/Q15843/g
s/	12	/P02751/g
s/	13	/Q9NRC8/g
s/	14	/P00533/g
s/	15	/P19320/g
s/	16	/O15205/g
s/	17	/P04637/g
s/	18	/P63104/g
s/	19	/Q00987/g
s/	20	/Q86VP6/g
s/	21	/Q99459/g
s/	22	/Q13616/g
s/	23	/Q13573/g
s/	24	/P08238/g
s/	25	/Q9NRD1/g
s/	26	/P03372/g
s/	27	/P24941/g
s/	28	/Q99496/g
s/	29	/P60520/g
s/	30	/Q9H0R8/g
s/	31	/Q9Y4K3/g
s/	32	/O95166/g
s/	33	/P13612/g
s/	34	/P55072/g
s/	35	/Q5S007/g
s/	36	/Q13547/g
s/	37	/Q9H492/g
s/	38	/P40337/g
s/	39	/O95817/g
s/	40	/Q09472/g
s/	41	/Q13617/g
s/	42	/P38398/g
s/	43	/P27348/g
s/	44	/P06748/g
s/	45	/Q9Y6K9/g
s/	46	/Q93034/g
s/	47	/O60260/g
s/	48	/Q9GZQ8/g
s/	49	/Q14164/g
s/	50	/P35226/g
s/	51	/Q92731/g
s/	52	/P04792/g
s/	53	/P31946/g
s/	54	/P32121/g
s/	55	/P68400/g
s/	56	/Q504Q3/g
s/	57	/P62258/g
s/	58	/Q9UQL6/g
s/	59	/P48431/g
s/	60	/P12931/g
s/	61	/P61981/g
s/	62	/O75530/g
s/	63	/P84022/g
s/	64	/Q15796/g
s/	65	/P35222/g
s/	66	/P63279/g
s/	67	/P68104/g
s/	68	/P54274/g
s/	69	/Q04206/g
s/	70	/P42858/g
s/	71	/Q13620/g
s/	72	/P11142/g
s/	73	/P27694/g
s/	74	/Q7L5N1/g
s/	75	/P00519/g
s/	76	/P62158/g
s/	77	/O95758/g
s/	78	/Q13148/g
s/	79	/Q9P2P5/g
s/	80	/O60341/g
s/	81	/P34932/g
s/	82	/Q92769/g
s/	83	/P06241/g
s/	84	/P11021/g
s/	85	/P60709/g
s/	86	/Q16543/g
s/	87	/P46108/g
s/	88	/P11441/g
s/	89	/Q12906/g
s/	90	/P10275/g
s/	91	/Q92793/g
s/	92	/P15927/g
s/	93	/P49407/g
s/	94	/P46934/g
s/	95	/Q14197/g
s/	96	/P54253/g
s/	97	/Q00839/g
s/	98	/P49841/g
s/	99	/Q13619/g
s/	100	/P14618/g
s/	101	/Q12933/g
s/	102	/Q6ZW49/g
s/	103	/Q15554/g
s/	104	/P30480/g
s/	105	/Q99728/g
s/	106	/Q9HCE7/g
s/	107	/Q96SB4/g
s/	108	/P07550/g
s/	109	/Q9UNE7/g
s/	110	/P27986/g
s/	111	/P38919/g
s/	112	/P12956/g
s/	113	/P36873/g
s/	114	/P09651/g
s/	115	/P08047/g
s/	116	/P23508/g
s/	117	/P78362/g
s/	118	/Q9NZC7/g
s/	119	/P31749/g
s/	120	/P22681/g
s/	121	/P78527/g
s/	122	/Q01844/g
s/	123	/P08670/g
s/	124	/P13569/g
s/	125	/P16333/g
s/	126	/O60216/g
s/	127	/P15336/g
s/	128	/P51668/g
s/	129	/P12004/g
s/	130	/P35244/g
s/	131	/Q8IUH5/g
s/	132	/P62136/g
s/	133	/P16104/g
s/	134	/P08107/g
s/	135	/Q96GG9/g
s/	136	/Q16531/g
s/	137	/P62805/g
s/	138	/Q13501/g
s/	139	/P02545/g
s/	140	/P04626/g
s/	141	/P52272/g
s/	142	/Q9UKV8/g
s/	143	/P67870/g
s/	144	/P09874/g
s/	145	/Q13200/g
s/	146	/P06400/g
s/	147	/P29353/g
s/	148	/P24928/g
s/	149	/P38936/g
s/	150	/P62837/g
s/	151	/P61077/g
s/	152	/Q16637/g
s/	153	/Q9UL18/g
s/	154	/P33993/g
s/	155	/P28482/g
s/	156	/P60033/g
s/	157	/P07437/g
s/	158	/Q93009/g
s/	159	/Q15051/g
s/	160	/O15379/g
s/	161	/Q9UBN7/g
s/	162	/Q9BXB1/g
s/	163	/Q8TCJ0/g
s/	164	/P19338/g
s/	165	/Q9UQ35/g
s/	166	/P68431/g
s/	167	/P61978/g
s/	168	/P61326/g
s/	169	/Q08211/g
s/	170	/P05412/g
s/	171	/Q04917/g
s/	172	/Q99759/g
s/	173	/P25788/g
s/	174	/Q96B97/g
s/	175	/Q9Y230/g
s/	176	/Q96T76/g
s/	177	/Q9Y265/g
s/	178	/Q00005/g
s/	179	/P61088/g
s/	180	/P51532/g
s/	181	/Q9NUX5/g
s/	182	/Q15022/g
s/	183	/Q96EB6/g
s/	184	/Q12905/g
s/	185	/Q96ST3/g
s/	186	/P07948/g
s/	187	/Q16659/g
s/	188	/P46531/g
s/	189	/Q92993/g
s/	190	/Q9NRR5/g
s/	191	/Q13263/g
s/	192	/P04406/g
s/	193	/Q14676/g
s/	194	/P05161/g
s/	195	/P31947/g
s/	196	/Q9Y5K5/g
s/	197	/P23396/g
s/	198	/P67775/g
s/	199	/P51858/g
s/	200	/P02768/g
s/	201	/P53350/g
s/	202	/P40763/g
s/	203	/P34947/g
s/	204	/P19174/g
s/	205	/Q13526/g
s/	206	/P13010/g
s/	207	/P29590/g
s/	208	/P04150/g
s/	209	/P17844/g
s/	210	/Q9Y478/g
s/	211	/P04183/g
s/	212	/O60739/g
s/	213	/Q9Y297/g
s/	214	/P19438/g
s/	215	/P30153/g
s/	216	/Q15714/g
s/	217	/Q8IY92/g
s/	218	/Q969P0/g
s/	219	/Q14103/g
s/	220	/P11940/g
s/	221	/P63208/g
s/	222	/Q96PU5/g
s/	223	/P60953/g
s/	224	/P63244/g
s/	225	/P55854/g
s/	226	/P22314/g
s/	227	/P45973/g
s/	228	/P06493/g
s/	229	/P10809/g
s/	230	/Q13485/g
s/	231	/P50750/g
s/	232	/P19838/g
s/	233	/Q16539/g
s/	234	/Q71U36/g
s/	235	/P25054/g
s/	236	/Q09028/g
s/	237	/O75376/g
s/	238	/P07910/g
s/	239	/P38646/g
s/	240	/Q15287/g
s/	241	/P61247/g
s/	242	/P35228/g
s/	243	/O14920/g
s/	244	/O14964/g
s/	245	/P56537/g
s/	246	/Q8TBB1/g
s/	247	/Q13233/g
s/	248	/P04049/g
s/	249	/O43390/g
s/	250	/Q13418/g
s/	251	/Q9NYB0/g
s/	252	/Q9BTE6/g
s/	253	/Q9H8V3/g
s/	254	/P01100/g
s/	255	/Q00610/g
s/	256	/P63000/g
s/	257	/Q9NRM7/g
s/	258	/O00716/g
s/	259	/O43318/g
s/	260	/P45983/g
s/	261	/P26641/g
s/	262	/P62877/g
s/	263	/P11387/g
s/	264	/P62330/g
s/	265	/O14980/g
s/	266	/P37840/g
s/	267	/Q13404/g
s/	268	/Q92831/g
s/	269	/O43463/g
s/	270	/P46379/g
s/	271	/O00571/g
s/	272	/P40692/g
s/	273	/Q15910/g
s/	274	/O60506/g
s/	275	/O15111/g
s/	276	/P23246/g
s/	277	/Q16695/g
s/	278	/P15880/g
s/	279	/P15923/g
s/	280	/P55036/g
s/	281	/P62701/g
s/	282	/Q07666/g
s/	283	/P20226/g
s/	284	/Q96DB2/g
s/	285	/P05362/g
s/	286	/Q14974/g
s/	287	/P21333/g
s/	288	/O96028/g
s/	289	/Q12873/g
s/	290	/P11802/g
s/	291	/Q03135/g
s/	292	/Q15428/g
s/	293	/P31943/g
s/	294	/P62750/g
s/	295	/Q15393/g
s/	296	/Q15834/g
s/	297	/Q07955/g
s/	298	/P42771/g
s/	299	/Q99873/g
s/	300	/P42224/g
s/	301	/O14744/g
s/	302	/Q99558/g
s/	303	/Q5UIP0/g
s/	304	/Q15233/g
s/	305	/P62195/g
s/	306	/P05141/g
s/	307	/Q15047/g
s/	308	/P27361/g
s/	309	/P60896/g
s/	310	/O43889/g
s/	311	/P54725/g
s/	312	/P26368/g
s/	313	/O95816/g
s/	314	/P22626/g
s/	315	/P62249/g
s/	316	/Q99816/g
s/	317	/Q07021/g
s/	318	/P56524/g
s/	319	/P67809/g
s/	320	/P49411/g
s/	321	/P52292/g
s/	322	/P46781/g
s/	323	/Q96CW1/g
s/	324	/Q13813/g
s/	325	/P25963/g
s/	326	/P49917/g
s/	327	/P34931/g
s/	328	/Q9H3D4/g
s/	329	/P62753/g
s/	330	/P25490/g
s/	331	/P19784/g
s/	332	/P61964/g
s/	333	/Q96J02/g
s/	334	/Q00653/g
s/	335	/Q8N726/g
s/	336	/Q5T3J3/g
s/	337	/Q8IYB3/g
s/	338	/Q9UMX0/g
s/	339	/O75533/g
s/	340	/P05388/g
s/	341	/P01023/g
s/	342	/Q8IVD9/g
s/	343	/P62263/g
s/	344	/Q16665/g
s/	345	/Q12888/g
s/	346	/P13639/g
s/	347	/A0JLT2/g
s/	348	/P62847/g
s/	349	/Q9NRI5/g
s/	350	/P36578/g
s/	351	/Q7L2J0/g
s/	352	/P78371/g
s/	353	/Q9Y4E8/g
s/	354	/Q05086/g
s/	355	/P62277/g
s/	356	/Q9Y266/g
s/	357	/P49368/g
s/	358	/Q05397/g
s/	359	/Q15797/g
s/	360	/P0CG47/g
s/	361	/P20333/g
s/	362	/Q13315/g
s/	363	/Q13451/g
s/	364	/Q9UHD2/g
s/	365	/Q99750/g
s/	366	/P10276/g
s/	367	/O00567/g
s/	368	/P52597/g
s/	369	/P39019/g
s/	370	/O75643/g
s/	371	/P63261/g
s/	372	/Q14498/g
s/	373	/P78318/g
s/	374	/P62913/g
s/	375	/Q9UKE5/g
s/	376	/P25786/g
s/	377	/P17252/g
s/	378	/Q92830/g
s/	379	/Q15459/g
s/	380	/P31689/g
s/	381	/P46937/g
s/	382	/P20073/g
s/	383	/P62829/g
s/	384	/Q13309/g
s/	385	/P17612/g
s/	386	/P46777/g
s/	387	/P42566/g
s/	388	/P60900/g
s/	389	/O43143/g
s/	390	/P12830/g
s/	391	/O75478/g
s/	392	/Q9HB71/g
s/	393	/P51965/g
s/	394	/P60866/g
s/	395	/P17987/g
s/	396	/Q93008/g
s/	397	/Q05516/g
s/	398	/P11171/g
s/	399	/P25787/g
s/	400	/P21860/g
s/	401	/P29692/g
s/	402	/P31948/g
s/	403	/Q9HAU4/g
s/	404	/Q8WZ42/g
s/	405	/Q00534/g
s/	406	/O15198/g
s/	407	/P22087/g
s/	408	/Q99460/g
s/	409	/P19793/g
s/	410	/P62280/g
s/	411	/Q06124/g
s/	412	/Q15029/g
s/	413	/Q01105/g
s/	414	/P35998/g
s/	415	/Q01094/g
s/	416	/P35637/g
s/	417	/Q02878/g
s/	418	/P27824/g
s/	419	/Q92499/g
s/	420	/P35579/g
s/	421	/P84103/g
s/	422	/P08865/g
s/	423	/Q9NR30/g
s/	424	/Q92900/g
s/	425	/P98170/g
s/	426	/Q12824/g
s/	427	/P08581/g
s/	428	/Q99814/g
s/	429	/P61586/g
s/	430	/P62854/g
s/	431	/Q14204/g
s/	432	/P37231/g
s/	433	/O14818/g
s/	434	/O00231/g
s/	435	/Q9NX58/g
s/	436	/P18124/g
s/	437	/Q92841/g
s/	438	/P35232/g
s/	439	/Q71DI3/g
s/	440	/Q14790/g
s/	441	/O75400/g
s/	442	/P41182/g
s/	443	/Q9Y572/g
s/	444	/O15350/g
s/	445	/P14373/g
s/	446	/P48643/g
s/	447	/Q04724/g
s/	448	/P43405/g
s/	449	/Q96BE0/g
s/	450	/P46782/g
s/	451	/Q16778/g
s/	452	/Q15369/g
s/	453	/P08621/g
s/	454	/Q15750/g
s/	455	/Q13114/g
s/	456	/O00422/g
s/	457	/Q15811/g
s/	458	/P05386/g
s/	459	/P22736/g
s/	460	/Q16891/g
s/	461	/P05549/g
s/	462	/P51784/g
s/	463	/P62314/g
s/	464	/O75365/g
s/	465	/P62244/g
s/	466	/O43809/g
s/	467	/Q16576/g
s/	468	/P20618/g
s/	469	/P54259/g
s/	470	/P38606/g
s/	471	/Q9BUJ2/g
s/	472	/P10415/g
s/	473	/P62714/g
s/	474	/Q13185/g
s/	475	/Q9Y2Q3/g
s/	476	/Q9UER7/g
s/	477	/P25205/g
s/	478	/Q9NYJ8/g
s/	479	/Q8TAQ2/g
s/	480	/O43865/g
s/	481	/P50402/g
s/	482	/P46783/g
s/	483	/P62241/g
s/	484	/P21246/g
s/	485	/O00459/g
s/	486	/O95402/g
s/	487	/O00555/g
s/	488	/P25705/g
s/	489	/P06239/g
s/	490	/Q9Y618/g
s/	491	/P06733/g
s/	492	/Q01082/g
s/	493	/P17980/g
s/	494	/Q15365/g
s/	495	/Q6P2Q9/g
s/	496	/Q96PK6/g
s/	497	/P16871/g
s/	498	/Q96BK5/g
s/	499	/P46940/g
s/	500	/Q9UET6/g
s/	501	/P62424/g
s/	502	/Q9Y5J5/g
s/	503	/O15264/g
s/	504	/Q01201/g
s/	505	/P68036/g
s/	506	/Q9P2H0/g
s/	507	/P42574/g
s/	508	/P60484/g
s/	509	/Q9HAU5/g
s/	510	/Q9Y6Q9/g
s/	511	/Q13490/g
s/	512	/P62081/g
s/	513	/P62266/g
s/	514	/Q01081/g
s/	515	/Q13432/g
s/	516	/Q9UMS4/g
s/	517	/P42345/g
s/	518	/O60674/g
s/	519	/P12814/g
s/	520	/P62269/g
s/	521	/P16220/g
s/	522	/P68133/g
s/	523	/Q9H1Y0/g
s/	524	/P14635/g
s/	525	/P50991/g
s/	526	/P26373/g
s/	527	/P51531/g
s/	528	/Q9Y3C5/g
s/	529	/Q6EEV6/g
s/	530	/Q12834/g
s/	531	/Q9Y2J2/g
s/	532	/P11473/g
s/	533	/P83731/g
s/	534	/P50990/g
s/	535	/P62826/g
s/	536	/Q13077/g
s/	537	/P06576/g
s/	538	/Q969T4/g
s/	539	/Q13243/g
s/	540	/Q9BSI4/g
s/	541	/P43246/g
s/	542	/P62917/g
s/	543	/Q06830/g
s/	544	/O60232/g
s/	545	/Q99832/g
s/	546	/Q92922/g
s/	547	/P49715/g
s/	548	/P68371/g
s/	549	/P12757/g
s/	550	/Q15185/g
s/	551	/P62333/g
s/	552	/Q13363/g
s/	553	/Q13283/g
s/	554	/P49768/g
s/	555	/Q13286/g
s/	556	/P40227/g
s/	557	/O75925/g
s/	558	/P43686/g
s/	559	/P14866/g
s/	560	/P15311/g
s/	561	/Q96CV9/g
s/	562	/Q96LA8/g
s/	563	/Q8N2W9/g
s/	564	/Q9UBU9/g
s/	565	/Q9UHX1/g
s/	566	/P14921/g
s/	567	/Q13885/g
s/	568	/P08473/g
s/	569	/Q99623/g
s/	570	/P49792/g
s/	571	/P55769/g
s/	572	/Q5U5Q3/g
s/	573	/P62851/g
s/	574	/Q9UKV5/g
s/	575	/Q96GD4/g
s/	576	/P55209/g
s/	577	/Q9BQG0/g
s/	578	/P39023/g
s/	579	/Q07020/g
s/	580	/Q969H0/g
s/	581	/P19387/g
s/	582	/Q13177/g
s/	583	/P62899/g
s/	584	/Q969Q1/g
s/	585	/P49736/g
s/	586	/P27797/g
s/	587	/Q13546/g
s/	588	/O14965/g
s/	589	/P63167/g
s/	590	/Q9BVJ6/g
s/	591	/P58340/g
s/	592	/O95071/g
s/	593	/P35268/g
s/	594	/Q9UM11/g
s/	595	/P14678/g
s/	596	/O43765/g
s/	597	/P49674/g
s/	598	/Q9NX70/g
s/	599	/Q14457/g
s/	600	/O60264/g
s/	601	/P46778/g
s/	602	/Q15653/g
s/	603	/P78352/g
s/	604	/Q04323/g
s/	605	/P38159/g
s/	606	/P14625/g
s/	607	/P84243/g
s/	608	/Q13435/g
s/	609	/Q16629/g
s/	610	/Q13137/g
s/	611	/Q9Y383/g
s/	612	/P09661/g
s/	613	/Q92542/g
s/	614	/P10644/g
s/	615	/O14641/g
s/	616	/Q00325/g
s/	617	/P62857/g
s/	618	/P07355/g
s/	619	/Q9UQE7/g
s/	620	/Q9BQB6/g
s/	621	/O14654/g
s/	622	/Q9Y2K1/g
s/	623	/Q16594/g
s/	624	/P61201/g
s/	625	/O15162/g
s/	626	/P25398/g
s/	627	/P78406/g
s/	628	/P26599/g
s/	629	/Q00613/g
s/	630	/P62316/g
s/	631	/P28066/g
s/	632	/Q38SD2/g
s/	633	/Q16777/g
s/	634	/Q14683/g
s/	635	/P04350/g
s/	636	/P01241/g
s/	637	/Q15427/g
s/	638	/P50570/g
s/	639	/Q5VYK3/g
s/	640	/P51610/g
s/	641	/P61289/g
s/	642	/P68366/g
s/	643	/P83916/g
s/	644	/Q13151/g
s/	645	/P05783/g
s/	646	/P61457/g
s/	647	/P62191/g
s/	648	/O94776/g
s/	649	/Q96KQ7/g
s/	650	/P46109/g
s/	651	/Q13535/g
s/	652	/P63220/g
s/	653	/Q9H9Z2/g
s/	654	/O43242/g
s/	655	/P21796/g
s/	656	/Q01664/g
s/	657	/Q8IUQ4/g
s/	658	/P10721/g
s/	659	/Q9Y5B9/g
s/	660	/P61244/g
s/	661	/P62979/g
s/	662	/P30050/g
s/	663	/Q2NL82/g
s/	664	/P04083/g
s/	665	/O15265/g
s/	666	/Q86V81/g
s/	667	/Q92754/g
s/	668	/P78396/g
s/	669	/P51617/g
s/	670	/Q9NWV8/g
s/	671	/P11308/g
s/	672	/Q15008/g
s/	673	/P05556/g
s/	674	/Q14152/g
s/	675	/Q14839/g
s/	676	/Q14145/g
s/	677	/P61313/g
s/	678	/P04004/g
s/	679	/Q13347/g
s/	680	/Q99683/g
s/	681	/P62318/g
s/	682	/P28749/g
s/	683	/P51116/g
s/	684	/Q15648/g
s/	685	/P68363/g
s/	686	/Q15370/g
s/	687	/Q8WUM4/g
s/	688	/Q9NZM3/g
s/	689	/P14923/g
s/	690	/Q9HC52/g
s/	691	/P19525/g
s/	692	/Q07817/g
s/	693	/P29372/g
s/	694	/Q14247/g
s/	695	/Q9UNM6/g
s/	696	/O60925/g
s/	697	/Q9Y2X8/g
s/	698	/O15105/g
s/	699	/P62888/g
s/	700	/P60842/g
s/	701	/P06702/g
s/	702	/P10451/g
s/	703	/Q01130/g
s/	704	/P15313/g
s/	705	/P51991/g
s/	706	/Q9BQA1/g
s/	707	/P07814/g
s/	708	/Q00535/g
s/	709	/P18621/g
s/	710	/P54105/g
s/	711	/Q8TF42/g
s/	712	/P24385/g
s/	713	/Q04837/g
s/	714	/Q9Y2W1/g
s/	715	/Q96S59/g
s/	716	/P61086/g
s/	717	/P54727/g
s/	718	/Q03164/g
s/	719	/Q15654/g
s/	720	/P02647/g
s/	721	/Q14686/g
s/	722	/Q9Y4A5/g
s/	723	/O15357/g
s/	724	/Q9HCK5/g
s/	725	/P60228/g
s/	726	/P43364/g
s/	727	/Q5VTD9/g
s/	728	/P62256/g
s/	729	/P46527/g
s/	730	/O15084/g
s/	731	/Q14566/g
s/	732	/P62873/g
s/	733	/P49336/g
s/	734	/Q96CS3/g
s/	735	/Q05513/g
s/	736	/Q13107/g
s/	737	/Q96GM5/g
s/	738	/O43290/g
s/	739	/P12236/g
s/	740	/Q15645/g
s/	741	/P48023/g
s/	742	/P63173/g
s/	743	/Q13424/g
s/	744	/P84098/g
s/	745	/O00141/g
s/	746	/O94888/g
s/	747	/P01730/g
s/	748	/P38432/g
s/	749	/P33992/g
s/	750	/P10599/g
s/	751	/P27695/g
s/	752	/P22392/g
s/	753	/Q08945/g
s/	754	/P49023/g
s/	755	/Q9UNN5/g
s/	756	/P78347/g
s/	757	/P10909/g
s/	758	/O75955/g
s/	759	/P30260/g
s/	760	/Q14318/g
s/	761	/O00267/g
s/	762	/O14979/g
s/	763	/P35558/g
s/	764	/Q53GS9/g
s/	765	/P28074/g
s/	766	/Q06187/g
s/	767	/Q96L21/g
s/	768	/Q9UKV3/g
s/	769	/O94906/g
s/	770	/Q3ZCQ8/g
s/	771	/P48729/g
s/	772	/Q8TAF3/g
s/	773	/P55060/g
s/	774	/P07237/g
s/	775	/P26358/g
s/	776	/P19474/g
s/	777	/P20648/g
s/	778	/P29350/g
s/	779	/P15924/g
s/	780	/Q15628/g
s/	781	/Q14194/g
s/	782	/P46060/g
s/	783	/Q13188/g
s/	784	/P30154/g
s/	785	/P35580/g
s/	786	/P50454/g
s/	787	/P50914/g
s/	788	/Q9Y5V3/g
s/	789	/Q92597/g
s/	790	/O43353/g
s/	791	/P18206/g
s/	792	/P10636/g
s/	793	/Q14192/g
s/	794	/P41252/g
s/	795	/O15360/g
s/	796	/Q96B02/g
s/	797	/P16455/g
s/	798	/P23458/g
s/	799	/P10827/g
s/	800	/Q92956/g
s/	801	/P05387/g
s/	802	/Q99614/g
s/	803	/P15498/g
s/	804	/Q9UKB1/g
s/	805	/Q9UQ80/g
s/	806	/P51665/g
s/	807	/O00232/g
s/	808	/Q9Y3A3/g
s/	809	/Q8NC51/g
s/	810	/Q4VCS5/g
s/	811	/Q14315/g
s/	812	/Q04637/g
s/	813	/O95831/g
s/	814	/O43175/g
s/	815	/P49720/g
s/	816	/Q7Z6Z7/g
s/	817	/O14757/g
s/	818	/P42677/g
s/	819	/P45984/g
s/	820	/P30101/g
s/	821	/P31040/g
s/	822	/Q9BW61/g
s/	823	/O95835/g
s/	824	/P08631/g
s/	825	/Q969G3/g
s/	826	/Q13509/g
s/	827	/P62140/g
s/	828	/P43243/g
s/	829	/P24522/g
s/	830	/Q13131/g
s/	831	/O15372/g
s/	832	/O43395/g
s/	833	/Q96FW1/g
s/	834	/O00303/g
s/	835	/D3DR86/g
s/	836	/Q99729/g
s/	837	/O15169/g
s/	838	/Q13838/g
s/	839	/P42704/g
s/	840	/Q13111/g
s/	841	/P09012/g
s/	842	/P21580/g
s/	843	/Q86X55/g
s/	844	/O43678/g
s/	845	/P62906/g
s/	846	/O14745/g
s/	847	/O00257/g
s/	848	/O94966/g
s/	849	/Q15637/g
s/	850	/Q01196/g
s/	851	/P09619/g
s/	852	/Q13489/g
s/	853	/P16403/g
s/	854	/Q5VVX9/g
s/	855	/Q16630/g
s/	856	/Q16643/g
s/	857	/P04264/g
s/	858	/Q15038/g
s/	859	/P20248/g
s/	860	/Q06609/g
s/	861	/P12270/g
s/	862	/P30876/g
s/	863	/Q15788/g
s/	864	/Q15019/g
s/	865	/P24864/g
s/	866	/Q96LR5/g
s/	867	/Q9Y5M8/g
s/	868	/P52565/g
s/	869	/Q9GZX7/g
s/	870	/O96019/g
s/	871	/Q99497/g
s/	872	/O75604/g
s/	873	/P34925/g
s/	874	/P54257/g
s/	875	/Q14203/g
s/	876	/P60981/g
s/	877	/Q9UK80/g
s/	878	/P07384/g
s/	879	/Q13153/g
s/	880	/Q9NWA0/g
s/	881	/P19388/g
s/	882	/P27708/g
s/	883	/P21980/g
s/	884	/O95295/g
s/	885	/P31942/g
s/	886	/P17096/g
s/	887	/Q9NRL3/g
s/	888	/Q9BQE3/g
s/	889	/O95983/g
s/	890	/Q13123/g
s/	891	/Q8IZP0/g
s/	892	/P23528/g
s/	893	/P56545/g
s/	894	/O14543/g
s/	895	/P54132/g
s/	896	/O95400/g
s/	897	/Q05655/g
s/	898	/Q8IZH2/g
s/	899	/Q07157/g
s/	900	/P32969/g
s/	901	/P50613/g
s/	902	/P27635/g
s/	903	/Q92616/g
s/	904	/O95155/g
s/	905	/O43707/g
s/	906	/P55795/g
s/	907	/Q8TDR0/g
s/	908	/P62306/g
s/	909	/P47897/g
s/	910	/P54252/g
s/	911	/P46087/g
s/	912	/Q8N163/g
s/	913	/P17676/g
s/	914	/P41235/g
s/	915	/Q6VMQ6/g
s/	916	/P06401/g
s/	917	/P42768/g
s/	918	/Q9Y5S9/g
s/	919	/P20339/g
s/	920	/P04843/g
s/	921	/Q9Y3C7/g
s/	922	/P25445/g
s/	923	/Q15366/g
s/	924	/Q71UM5/g
s/	925	/P49450/g
s/	926	/P10242/g
s/	927	/Q15424/g
s/	928	/P18754/g
s/	929	/O95425/g
s/	930	/Q9Y3U8/g
s/	931	/P05455/g
s/	932	/Q02543/g
s/	933	/Q9H4A3/g
s/	934	/P63146/g
s/	935	/Q13480/g
s/	936	/P57678/g
s/	937	/Q14289/g
s/	938	/Q9UBL3/g
s/	939	/P20700/g
s/	940	/Q09161/g
s/	941	/O75381/g
s/	942	/P50542/g
s/	943	/Q9H0E2/g
s/	944	/P25789/g
s/	945	/P26038/g
s/	946	/Q14697/g
s/	947	/Q96RG2/g
s/	948	/O00762/g
s/	949	/Q9H0D6/g
s/	950	/Q9Y3F4/g
s/	951	/Q9UKR5/g
s/	952	/P36897/g
s/	953	/P24534/g
s/	954	/Q6P1J9/g
s/	955	/Q08379/g
s/	956	/Q96RT1/g
s/	957	/P28070/g
s/	958	/P23258/g
s/	959	/Q15291/g
s/	960	/Q9HC98/g
s/	961	/O43172/g
s/	962	/P0C7T5/g
s/	963	/Q15149/g
s/	964	/Q9Y463/g
s/	965	/O75928/g
s/	966	/P15172/g
s/	967	/P49721/g
s/	968	/Q99613/g
s/	969	/Q96AP0/g
s/	970	/Q9Y3B4/g
s/	971	/Q9UHA4/g
s/	972	/P11388/g
s/	973	/P21673/g
s/	974	/P18583/g
s/	975	/Q7KZF4/g
s/	976	/Q13043/g
s/	977	/Q01780/g
s/	978	/Q96KM6/g
s/	979	/P62937/g
s/	980	/P42766/g
s/	981	/P18848/g
s/	982	/P00338/g
s/	983	/P09429/g
s/	984	/P40818/g
s/	985	/O43918/g
s/	986	/P52735/g
s/	987	/P48556/g
s/	988	/Q00403/g
s/	989	/P06213/g
s/	990	/O95793/g
s/	991	/O15530/g
s/	992	/Q96PM5/g
s/	993	/Q06323/g
s/	994	/Q12962/g
s/	995	/P42229/g
s/	996	/Q9UBU8/g
s/	997	/O75531/g
s/	998	/Q9UPE1/g
s/	999	/P53618/g
s/	1000	/Q08999/g
s/	1001	/Q9UKV0/g
s/	1002	/Q9UGN5/g
s/	1003	/Q99436/g
s/	1004	/O95466/g
s/	1005	/Q93074/g
s/	1006	/P41743/g
s/	1007	/Q07912/g
s/	1008	/P62995/g
s/	1009	/Q13330/g
s/	1010	/Q8NHY2/g
s/	1011	/Q9BVP2/g
s/	1012	/O43852/g
s/	1013	/P98082/g
s/	1014	/Q99471/g
s/	1015	/P53041/g
s/	1016	/P22061/g
s/	1017	/P18031/g
s/	1018	/Q9Y2Z0/g
s/	1019	/Q12789/g
s/	1020	/Q9UKG1/g
s/	1021	/Q92844/g
s/	1022	/Q9UGL1/g
s/	1023	/Q9BQ66/g
s/	1024	/Q8WXA9/g
s/	1025	/Q9UBT2/g
s/	1026	/P56945/g
s/	1027	/Q7KZI7/g
s/	1028	/O75369/g
s/	1029	/P51587/g
s/	1030	/P36406/g
s/	1031	/Q8WVJ2/g
s/	1032	/Q96QK1/g
s/	1033	/P52701/g
s/	1034	/O94817/g
s/	1035	/P33991/g
s/	1036	/Q9UBC3/g
s/	1037	/P01112/g
s/	1038	/Q13595/g
s/	1039	/Q99962/g
s/	1040	/P04156/g
s/	1041	/O00487/g
s/	1042	/P49327/g
s/	1043	/Q9BYM8/g
s/	1044	/Q8TDY2/g
s/	1045	/Q92598/g
s/	1046	/Q13310/g
s/	1047	/O15355/g
s/	1048	/P51571/g
s/	1049	/Q9BTT4/g
s/	1050	/Q9Y371/g
s/	1051	/P98175/g
s/	1052	/O14746/g
s/	1053	/P11274/g
s/	1054	/Q05639/g
s/	1055	/O00255/g
s/	1056	/O95503/g
s/	1057	/Q99689/g
s/	1058	/P37108/g
s/	1059	/Q9Y6E0/g
s/	1060	/Q02539/g
s/	1061	/Q96RL1/g
s/	1062	/Q92878/g
s/	1063	/P05771/g
s/	1064	/Q13158/g
s/	1065	/O15519/g
s/	1066	/Q01860/g
s/	1067	/P62633/g
s/	1068	/Q8TEW0/g
s/	1069	/P22234/g
s/	1070	/Q15014/g
s/	1071	/Q02790/g
s/	1072	/Q8N122/g
s/	1073	/Q15436/g
s/	1074	/P62736/g
s/	1075	/P01375/g
s/	1076	/P42226/g
s/	1077	/Q9UIM3/g
s/	1078	/P15374/g
s/	1079	/P07947/g
s/	1080	/Q9UHD9/g
s/	1081	/P41220/g
s/	1082	/Q12772/g
s/	1083	/Q9BYV6/g
s/	1084	/Q13155/g
s/	1085	/Q9H4B6/g
s/	1086	/P40939/g
s/	1087	/O43255/g
s/	1088	/P41240/g
s/	1089	/Q16254/g
s/	1090	/Q9H9G7/g
s/	1091	/P20936/g
s/	1092	/P52294/g
s/	1093	/O60934/g
s/	1094	/P35249/g
s/	1095	/O60563/g
s/	1096	/P21675/g
s/	1097	/P35638/g
s/	1098	/Q92890/g
s/	1099	/Q96EY1/g
s/	1100	/P04899/g
s/	1101	/O96017/g
s/	1102	/Q6PK50/g
s/	1103	/P35568/g
s/	1104	/O00308/g
s/	1105	/P63027/g
s/	1106	/A8K1F4/g
s/	1107	/P54578/g
s/	1108	/Q9Y2X7/g
s/	1109	/Q9Y5K6/g
s/	1110	/P35609/g
s/	1111	/P63010/g
s/	1112	/P08069/g
s/	1113	/O95163/g
s/	1114	/Q14980/g
s/	1115	/P32119/g
s/	1116	/Q14240/g
s/	1117	/P25685/g
s/	1118	/Q9H6T3/g
s/	1119	/Q6PKG0/g
s/	1120	/P61254/g
s/	1121	/Q9UBS4/g
s/	1122	/Q07812/g
s/	1123	/Q04864/g
s/	1124	/P19022/g
s/	1125	/Q13625/g
s/	1126	/Q9UPN9/g
s/	1127	/O95777/g
s/	1128	/P52907/g
s/	1129	/O43504/g
s/	1130	/Q7Z434/g
s/	1131	/Q6UWE0/g
s/	1132	/O60566/g
s/	1133	/Q13627/g
s/	1134	/P01857/g
s/	1135	/P06753/g
s/	1136	/P09493/g
s/	1137	/Q9BWF3/g
s/	1138	/O43639/g
s/	1139	/P28340/g
s/	1140	/Q96EZ8/g
s/	1141	/P23443/g
s/	1142	/P46776/g
s/	1143	/P17028/g
s/	1144	/P61513/g
s/	1145	/Q13191/g
s/	1146	/Q07954/g
s/	1147	/P49459/g
s/	1148	/P60510/g
s/	1149	/O75386/g
s/	1150	/Q9H0M0/g
s/	1151	/P45880/g
s/	1152	/P33176/g
s/	1153	/P23284/g
s/	1154	/Q9UBE8/g
s/	1155	/P19012/g
s/	1156	/P13645/g
s/	1157	/Q9GZT8/g
s/	1158	/Q05519/g
s/	1159	/P09234/g
s/	1160	/Q16181/g
s/	1161	/O00401/g
s/	1162	/Q13242/g
s/	1163	/Q15418/g
s/	1164	/P21281/g
s/	1165	/Q9HAW0/g
s/	1166	/Q93062/g
s/	1167	/Q9UKY1/g
s/	1168	/P50552/g
s/	1169	/Q9UNS2/g
s/	1170	/Q9GZZ9/g
s/	1171	/Q8IYT8/g
s/	1172	/O00425/g
s/	1173	/P63151/g
s/	1174	/Q99717/g
s/	1175	/P30041/g
s/	1176	/Q15596/g
s/	1177	/P62304/g
s/	1178	/Q9NQC3/g
s/	1179	/Q99836/g
s/	1180	/P45974/g
s/	1181	/O60244/g
s/	1182	/P61160/g
s/	1183	/Q5SSJ5/g
s/	1184	/Q92945/g
s/	1185	/Q06587/g
s/	1186	/P36956/g
s/	1187	/P35269/g
s/	1188	/O76071/g
s/	1189	/Q9H2X6/g
s/	1190	/P30304/g
s/	1191	/Q15303/g
s/	1192	/Q13387/g
s/	1193	/O15151/g
s/	1194	/O14879/g
s/	1195	/Q9BWU1/g
s/	1196	/Q07889/g
s/	1197	/P04278/g
s/	1198	/O75190/g
s/	1199	/P04075/g
s/	1200	/P49427/g
s/	1201	/P62841/g
s/	1202	/P05787/g
s/	1203	/Q9Y4B6/g
s/	1204	/P53621/g
s/	1205	/P17066/g
s/	1206	/Q15046/g
s/	1207	/Q92804/g
s/	1208	/O43586/g
s/	1209	/Q86TM6/g
s/	1210	/Q9UHV9/g
s/	1211	/Q13162/g
s/	1212	/O15160/g
s/	1213	/P23588/g
s/	1214	/P14868/g
s/	1215	/Q14653/g
s/	1216	/P18847/g
s/	1217	/P09936/g
s/	1218	/Q15466/g
s/	1219	/P49639/g
s/	1220	/P02649/g
s/	1221	/Q96PU4/g
s/	1222	/Q9UHI6/g
s/	1223	/Q13164/g
s/	1224	/P61353/g
s/	1225	/Q16658/g
s/	1226	/Q02156/g
s/	1227	/Q9BUF5/g
s/	1228	/O14776/g
s/	1229	/P49959/g
s/	1230	/P55055/g
s/	1231	/Q9Y678/g
s/	1232	/P13984/g
s/	1233	/Q15020/g
s/	1234	/P17542/g
s/	1235	/Q9P2S5/g
s/	1236	/Q00341/g
s/	1237	/Q16236/g
s/	1238	/Q5VTR2/g
s/	1239	/Q96AZ1/g
s/	1240	/P55196/g
s/	1241	/Q9NY93/g
s/	1242	/Q92783/g
s/	1243	/Q13033/g
s/	1244	/P02766/g
s/	1245	/Q12959/g
s/	1246	/P08708/g
s/	1247	/Q8WUI4/g
s/	1248	/P24386/g
s/	1249	/O00410/g
s/	1250	/Q92547/g
s/	1251	/P61081/g
s/	1252	/Q9BUZ4/g
s/	1253	/Q12929/g
s/	1254	/P42166/g
s/	1255	/O14936/g
s/	1256	/Q9GZR7/g
s/	1257	/Q13049/g
s/	1258	/Q9NZI8/g
s/	1259	/P62910/g
s/	1260	/P42336/g
s/	1261	/O00221/g
s/	1262	/Q9BXM7/g
s/	1263	/Q8N668/g
s/	1264	/Q6R327/g
s/	1265	/Q8IZL8/g
s/	1266	/O75494/g
s/	1267	/Q12874/g
s/	1268	/P52815/g
s/	1269	/P62879/g
s/	1270	/Q9UIG0/g
s/	1271	/O95376/g
s/	1272	/P08575/g
s/	1273	/P46459/g
s/	1274	/Q8WX92/g
s/	1275	/Q9BT78/g
s/	1276	/Q15942/g
s/	1277	/P62491/g
s/	1278	/O15524/g
s/	1279	/O95182/g
s/	1280	/Q8N1F7/g
s/	1281	/P07737/g
s/	1282	/P37198/g
s/	1283	/P02786/g
s/	1284	/O43684/g
s/	1285	/Q9UBK2/g
s/	1286	/Q96T60/g
s/	1287	/P62273/g
s/	1288	/P34897/g
s/	1289	/Q13748/g
s/	1290	/O95782/g
s/	1291	/P48552/g
s/	1292	/P47756/g
s/	1293	/Q9H204/g
s/	1294	/P02511/g
s/	1295	/P35527/g
s/	1296	/Q9HCE1/g
s/	1297	/Q9UM73/g
s/	1298	/Q8N653/g
s/	1299	/Q9BZR9/g
s/	1300	/Q05193/g
s/	1301	/Q9NPJ6/g
s/	1302	/Q7L2E3/g
s/	1303	/Q9Y6K1/g
s/	1304	/Q9NV56/g
s/	1305	/Q14978/g
s/	1306	/Q9Y2K6/g
s/	1307	/Q9NS23/g
s/	1308	/P51149/g
s/	1309	/P11831/g
s/	1310	/P54646/g
s/	1311	/P11586/g
s/	1312	/Q12931/g
s/	1313	/O95251/g
s/	1314	/P41250/g
s/	1315	/Q9Y2X3/g
s/	1316	/P54277/g
s/	1317	/Q8TAT6/g
s/	1318	/O75582/g
s/	1319	/Q99848/g
s/	1320	/Q7Z6E9/g
s/	1321	/O00161/g
s/	1322	/P36542/g
s/	1323	/P16989/g
s/	1324	/Q92574/g
s/	1325	/O75815/g
s/	1326	/Q99933/g
s/	1327	/F7VJQ1/g
s/	1328	/P06730/g
s/	1329	/Q15831/g
s/	1330	/Q9NVC6/g
s/	1331	/Q70CQ1/g
s/	1332	/Q15084/g
s/	1333	/Q9H4L4/g
s/	1334	/O43464/g
s/	1335	/P55884/g
s/	1336	/P61604/g
s/	1337	/P05198/g
s/	1338	/Q03001/g
s/	1339	/O95999/g
s/	1340	/Q9P2Y5/g
s/	1341	/Q13085/g
s/	1342	/Q15050/g
s/	1343	/P10828/g
s/	1344	/P30084/g
s/	1345	/O94972/g
s/	1346	/Q14011/g
s/	1347	/O43597/g
s/	1348	/O95257/g
s/	1349	/P49790/g
s/	1350	/Q8WVZ9/g
s/	1351	/Q14166/g
s/	1352	/Q05209/g
s/	1353	/P00558/g
s/	1354	/P37173/g
s/	1355	/Q9UL03/g
s/	1356	/O00165/g
s/	1357	/Q14684/g
s/	1358	/P14859/g
s/	1359	/Q68E01/g
s/	1360	/Q9H8S9/g
s/	1361	/P21912/g
s/	1362	/P55957/g
s/	1363	/Q8IY81/g
s/	1364	/P32780/g
s/	1365	/O43251/g
s/	1366	/P51948/g
s/	1367	/P19105/g
s/	1368	/Q9BXW4/g
s/	1369	/Q02750/g
s/	1370	/Q6ZNA4/g
s/	1371	/Q9UJX2/g
s/	1372	/P42167/g
s/	1373	/Q9NQ11/g
s/	1374	/P55210/g
s/	1375	/Q14258/g
s/	1376	/P78317/g
s/	1377	/P07195/g
s/	1378	/Q99575/g
s/	1379	/Q96AE4/g
s/	1380	/P56192/g
s/	1381	/P49810/g
s/	1382	/P60660/g
s/	1383	/P49662/g
s/	1384	/Q9UK53/g
s/	1385	/Q13561/g
s/	1386	/P43403/g
s/	1387	/P35658/g
s/	1388	/Q96HS1/g
s/	1389	/P02686/g
s/	1390	/Q9UKM9/g
s/	1391	/Q9P0W5/g
s/	1392	/O75832/g
s/	1393	/P35227/g
s/	1394	/P47914/g
s/	1395	/O15294/g
s/	1396	/Q9GZM8/g
s/	1397	/Q16763/g
s/	1398	/P28702/g
s/	1399	/O96008/g
s/	1400	/Q9Y262/g
s/	1401	/P43307/g
s/	1402	/O75436/g
s/	1403	/O43524/g
s/	1404	/P05023/g
s/	1405	/Q01813/g
s/	1406	/Q9Y2I6/g
s/	1407	/Q9Y6X2/g
s/	1408	/O75448/g
s/	1409	/Q92734/g
s/	1410	/Q9UJX6/g
s/	1411	/O43396/g
s/	1412	/O43815/g
s/	1413	/Q9UN86/g
s/	1414	/Q9HAV4/g
s/	1415	/O95218/g
s/	1416	/P16615/g
s/	1417	/Q9HCM9/g
s/	1418	/O43541/g
s/	1419	/Q13642/g
s/	1420	/Q96GF1/g
s/	1421	/Q9BQ83/g
s/	1422	/P62820/g
s/	1423	/P30048/g
s/	1424	/Q13257/g
s/	1425	/Q13042/g
s/	1426	/P49761/g
s/	1427	/O00159/g
s/	1428	/P62834/g
s/	1429	/P35221/g
s/	1430	/Q13503/g
s/	1431	/P16070/g
s/	1432	/P13647/g
s/	1433	/O15371/g
s/	1434	/Q01085/g
s/	1435	/Q15257/g
s/	1436	/P15056/g
s/	1437	/Q9ULK4/g
s/	1438	/O00499/g
s/	1439	/Q16186/g
s/	1440	/P17480/g
s/	1441	/Q9Y3I0/g
s/	1442	/O60832/g
s/	1443	/Q5H9R7/g
s/	1444	/Q9UBW8/g
s/	1445	/Q8IXK0/g
s/	1446	/P49848/g
s/	1447	/P05109/g
s/	1448	/Q03933/g
s/	1449	/Q9H9J2/g
s/	1450	/P54652/g
s/	1451	/Q9BQ95/g
s/	1452	/P08754/g
s/	1453	/Q96RU2/g
s/	1454	/Q9NS56/g
s/	1455	/Q15744/g
s/	1456	/Q9H211/g
s/	1457	/Q14161/g
s/	1458	/Q9Y277/g
s/	1459	/P26639/g
s/	1460	/Q13438/g
s/	1461	/P04179/g
s/	1462	/Q9H8Y8/g
s/	1463	/P46779/g
s/	1464	/Q9NYF8/g
s/	1465	/Q8IWZ8/g
s/	1466	/Q10570/g
s/	1467	/Q9P0L0/g
s/	1468	/Q9UI14/g
s/	1469	/Q9H5I1/g
s/	1470	/P12277/g
s/	1471	/Q06455/g
s/	1472	/P35251/g
s/	1473	/P02533/g
s/	1474	/Q9UBF6/g
s/	1475	/Q15599/g
s/	1476	/Q9C035/g
s/	1477	/Q92569/g
s/	1478	/P39656/g
s/	1479	/O76064/g
s/	1480	/P62987/g
s/	1481	/P46821/g
s/	1482	/P10398/g
s/	1483	/Q8IWV7/g
s/	1484	/Q15819/g
s/	1485	/Q9UHD8/g
s/	1486	/Q12800/g
s/	1487	/Q92997/g
s/	1488	/P61960/g
s/	1489	/P55084/g
s/	1490	/Q9UPN7/g
s/	1491	/Q16512/g
s/	1492	/P12755/g
s/	1493	/P51693/g
s/	1494	/Q96EV8/g
s/	1495	/P15976/g
s/	1496	/Q8TAD8/g
s/	1497	/O75150/g
s/	1498	/P17947/g
s/	1499	/O75340/g
s/	1500	/P35606/g
s/	1501	/Q13428/g
s/	1502	/O60884/g
s/	1503	/P54278/g
s/	1504	/P49760/g
s/	1505	/O14503/g
s/	1506	/P23526/g
s/	1507	/O95714/g
s/	1508	/Q6UXN9/g
s/	1509	/P18887/g
s/	1510	/P19532/g
s/	1511	/Q9Y333/g
s/	1512	/Q8NE71/g
s/	1513	/O95347/g
s/	1514	/O43741/g
s/	1515	/Q13352/g
s/	1516	/P49756/g
s/	1517	/Q8WWY3/g
s/	1518	/O14974/g
s/	1519	/P06454/g
s/	1520	/O75182/g
s/	1521	/P35240/g
s/	1522	/Q13416/g
s/	1523	/O75569/g
s/	1524	/P01876/g
s/	1525	/P61158/g
s/	1526	/P28331/g
s/	1527	/Q9UJX3/g
s/	1528	/P51608/g
s/	1529	/P52434/g
s/	1530	/P17275/g
s/	1531	/P0CW22/g
s/	1532	/Q96L34/g
s/	1533	/P29474/g
s/	1534	/Q9Y244/g
s/	1535	/P28072/g
s/	1536	/O60716/g
s/	1537	/Q92630/g
s/	1538	/Q99963/g
s/	1539	/Q9BQY4/g
s/	1540	/P04629/g
s/	1541	/P08579/g
s/	1542	/Q14781/g
s/	1543	/P22415/g
s/	1544	/Q07820/g
s/	1545	/P13473/g
s/	1546	/O75923/g
s/	1547	/O43521/g
s/	1548	/Q13523/g
s/	1549	/Q9BUN8/g
s/	1550	/O75821/g
s/	1551	/Q8N488/g
s/	1552	/P11474/g
s/	1553	/Q92466/g
s/	1554	/P11362/g
s/	1555	/O76021/g
s/	1556	/P82933/g
s/	1557	/Q92887/g
s/	1558	/P29401/g
s/	1559	/O95429/g
s/	1560	/O75312/g
s/	1561	/Q13950/g
s/	1562	/O75396/g
s/	1563	/O95630/g
s/	1564	/P13805/g
s/	1565	/Q9UDY2/g
s/	1566	/P49815/g
s/	1567	/Q15102/g
s/	1568	/P50502/g
s/	1569	/Q6IBS0/g
s/	1570	/P35250/g
s/	1571	/Q9Y5B0/g
s/	1572	/O00463/g
s/	1573	/P63096/g
s/	1574	/P50148/g
s/	1575	/P42285/g
s/	1576	/P17812/g
s/	1577	/Q99741/g
s/	1578	/O14497/g
s/	1579	/Q12913/g
s/	1580	/Q8IWX8/g
s/	1581	/Q16401/g
s/	1582	/Q08170/g
s/	1583	/Q6NYC1/g
s/	1584	/O60493/g
s/	1585	/P35544/g
s/	1586	/P22607/g
s/	1587	/Q9UJX4/g
s/	1588	/O95568/g
s/	1589	/Q9NPF5/g
s/	1590	/P23193/g
s/	1591	/Q9Y3R0/g
s/	1592	/Q92560/g
s/	1593	/Q9UBN6/g
s/	1594	/Q9Y224/g
s/	1595	/Q9NS91/g
s/	1596	/Q99961/g
s/	1597	/Q9BXP5/g
s/	1598	/P20749/g
s/	1599	/Q8N201/g
s/	1600	/P14174/g
s/	1601	/Q9NR12/g
s/	1602	/P02787/g
s/	1603	/P25942/g
s/	1604	/Q9BXW9/g
s/	1605	/O75934/g
s/	1606	/Q13287/g
s/	1607	/Q08380/g
s/	1608	/Q9H1I8/g
s/	1609	/P27448/g
s/	1610	/P08138/g
s/	1611	/P24752/g
s/	1612	/Q14181/g
s/	1613	/O00273/g
s/	1614	/P43146/g
s/	1615	/O60885/g
s/	1616	/Q99972/g
s/	1617	/Q9NPF4/g
s/	1618	/Q9UJX5/g
s/	1619	/Q9UPN3/g
s/	1620	/P84090/g
s/	1621	/P43351/g
s/	1622	/Q9H307/g
s/	1623	/Q9P2J5/g
s/	1624	/Q92851/g
s/	1625	/P51692/g
s/	1626	/P78395/g
s/	1627	/Q9H1A4/g
s/	1628	/Q6Y7W6/g
s/	1629	/Q9H4B7/g
s/	1630	/Q99708/g
s/	1631	/O00264/g
s/	1632	/P58107/g
s/	1633	/O75554/g
s/	1634	/P53992/g
s/	1635	/Q676U5/g
s/	1636	/Q9BSB4/g
s/	1637	/Q8N7H5/g
s/	1638	/P20823/g
s/	1639	/O95433/g
s/	1640	/Q96JB5/g
s/	1641	/P36543/g
s/	1642	/P35908/g
s/	1643	/P04844/g
s/	1644	/Q9UKL0/g
s/	1645	/P09104/g
s/	1646	/Q9UL46/g
s/	1647	/Q96FV9/g
s/	1648	/P09622/g
s/	1649	/Q96RN5/g
s/	1650	/P09914/g
s/	1651	/O75164/g
s/	1652	/Q12986/g
s/	1653	/Q96PU8/g
s/	1654	/O95229/g
s/	1655	/P35968/g
s/	1656	/Q9C0C9/g
s/	1657	/P26640/g
s/	1658	/O75323/g
s/	1659	/O15067/g
s/	1660	/Q9NTJ3/g
s/	1661	/Q9Y2X0/g
s/	1662	/Q14257/g
s/	1663	/P57775/g
s/	1664	/O43660/g
s/	1665	/P42568/g
s/	1666	/Q71SY5/g
s/	1667	/Q9H9B4/g
s/	1668	/Q16623/g
s/	1669	/Q14254/g
s/	1670	/Q96EL3/g
s/	1671	/Q02880/g
s/	1672	/P49711/g
s/	1673	/Q9Y6I3/g
s/	1674	/O60664/g
s/	1675	/Q8IXH7/g
s/	1676	/P42684/g
s/	1677	/Q9UJY5/g
s/	1678	/P53779/g
s/	1679	/P19447/g
s/	1680	/P48634/g
s/	1681	/P35659/g
s/	1682	/Q9BVA1/g
s/	1683	/P15884/g
s/	1684	/Q5RL73/g
s/	1685	/P28288/g
s/	1686	/O15164/g
s/	1687	/O95292/g
s/	1688	/Q14191/g
s/	1689	/Q9UPT9/g
s/	1690	/O60383/g
s/	1691	/Q13098/g
s/	1692	/Q9BUV8/g
s/	1693	/P62308/g
s/	1694	/P31751/g
s/	1695	/P67936/g
s/	1696	/O75528/g
s/	1697	/P60174/g
s/	1698	/Q8N6Y0/g
s/	1699	/P49840/g
s/	1700	/Q15633/g
s/	1701	/O00193/g
s/	1702	/O00506/g
s/	1703	/Q99996/g
s/	1704	/P02794/g
s/	1705	/P10912/g
s/	1706	/Q9H5J8/g
s/	1707	/P00441/g
s/	1708	/Q9BZV1/g
s/	1709	/P84077/g
s/	1710	/Q9UNH7/g
s/	1711	/Q92985/g
s/	1712	/Q5BKZ1/g
s/	1713	/P40429/g
s/	1714	/Q9UPY3/g
s/	1715	/Q15025/g
s/	1716	/P41279/g
s/	1717	/O14640/g
s/	1718	/Q03468/g
s/	1719	/Q92796/g
s/	1720	/Q9NZL4/g
s/	1721	/O43513/g
s/	1722	/Q9NR28/g
s/	1723	/Q13247/g
s/	1724	/P0C0S5/g
s/	1725	/O15479/g
s/	1726	/P29317/g
s/	1727	/O14576/g
s/	1728	/P30281/g
s/	1729	/Q14134/g
s/	1730	/P49458/g
s/	1731	/O60763/g
s/	1732	/P61758/g
s/	1733	/O14908/g
s/	1734	/Q9NPI1/g
s/	1735	/P28799/g
s/	1736	/Q8NG27/g
s/	1737	/P52948/g
s/	1738	/P11233/g
s/	1739	/Q9UQM7/g
s/	1740	/Q9BV38/g
s/	1741	/P25791/g
s/	1742	/Q9NQC7/g
s/	1743	/P25098/g
s/	1744	/O94782/g
s/	1745	/P53396/g
s/	1746	/Q8IXW5/g
s/	1747	/P43360/g
s/	1748	/Q5VWX1/g
s/	1749	/O95405/g
s/	1750	/Q8TEQ6/g
s/	1751	/Q86VM9/g
s/	1752	/Q13422/g
s/	1753	/Q16864/g
s/	1754	/Q9NPD3/g
s/	1755	/P09211/g
s/	1756	/Q92785/g
s/	1757	/Q9BPW0/g
s/	1758	/P49588/g
s/	1759	/P35080/g
s/	1760	/P27816/g
s/	1761	/Q10567/g
s/	1762	/P00747/g
s/	1763	/Q9P289/g
s/	1764	/Q9NVI7/g
s/	1765	/Q7L590/g
s/	1766	/Q92934/g
s/	1767	/P14598/g
s/	1768	/P78545/g
s/	1769	/O60907/g
s/	1770	/O15400/g
s/	1771	/Q14966/g
s/	1772	/O14933/g
s/	1773	/Q9NS73/g
s/	1774	/O75385/g
s/	1775	/P37802/g
s/	1776	/P49755/g
s/	1777	/Q96KR1/g
s/	1778	/P15531/g
s/	1779	/Q9H8T0/g
s/	1780	/P21731/g
s/	1781	/Q92974/g
s/	1782	/P09382/g
s/	1783	/O15287/g
s/	1784	/P07996/g
s/	1785	/Q15276/g
s/	1786	/O75940/g
s/	1787	/Q99627/g
s/	1788	/Q96N67/g
s/	1789	/P54136/g
s/	1790	/Q9HAU0/g
s/	1791	/Q16540/g
s/	1792	/Q14511/g
s/	1793	/Q70CQ2/g
s/	1794	/Q15075/g
s/	1795	/P99999/g
s/	1796	/Q15388/g
s/	1797	/Q9UM54/g
s/	1798	/Q8NBS9/g
s/	1799	/Q9H7E9/g
s/	1800	/Q9NXR7/g
s/	1801	/O94762/g
s/	1802	/Q92995/g
s/	1803	/P61619/g
s/	1804	/P60903/g
s/	1805	/O14733/g
s/	1806	/Q9H0A6/g
s/	1807	/Q9BYG3/g
s/	1808	/P98164/g
s/	1809	/Q6P9B9/g
s/	1810	/Q96EP1/g
s/	1811	/Q09019/g
s/	1812	/O43187/g
s/	1813	/Q15691/g
s/	1814	/P27540/g
s/	1815	/Q8NHQ1/g
s/	1816	/P13861/g
s/	1817	/O75886/g
s/	1818	/Q9UQC2/g
s/	1819	/Q92835/g
s/	1820	/P39210/g
s/	1821	/P29083/g
s/	1822	/P45985/g
s/	1823	/O95486/g
s/	1824	/Q14BN4/g
s/	1825	/P46939/g
s/	1826	/Q9UJS0/g
s/	1827	/Q9UK32/g
s/	1828	/P19235/g
s/	1829	/O00299/g
s/	1830	/P02452/g
s/	1831	/Q08209/g
s/	1832	/O60828/g
s/	1833	/Q00597/g
s/	1834	/Q14151/g
s/	1835	/O75688/g
s/	1836	/Q9NPB6/g
s/	1837	/O75419/g
s/	1838	/Q14677/g
s/	1839	/Q8NBB4/g
s/	1840	/Q9ULH1/g
s/	1841	/P35869/g
s/	1842	/Q9Y2R0/g
s/	1843	/P61962/g
s/	1844	/Q02363/g
s/	1845	/Q8N3Y1/g
s/	1846	/Q9UJU6/g
s/	1847	/Q9Y5Y2/g
s/	1848	/Q9Y679/g
s/	1849	/Q99704/g
s/	1850	/P63092/g
s/	1851	/P30044/g
s/	1852	/P49418/g
s/	1853	/O95967/g
s/	1854	/Q9H832/g
s/	1855	/P14136/g
s/	1856	/Q9Y4Z0/g
s/	1857	/O95757/g
s/	1858	/Q53FC7/g
s/	1859	/P12268/g
s/	1860	/Q9Y3Q8/g
s/	1861	/Q9H8W4/g
s/	1862	/Q9NY61/g
s/	1863	/Q99700/g
s/	1864	/P09913/g
s/	1865	/P08727/g
s/	1866	/Q9Y490/g
s/	1867	/Q92973/g
s/	1868	/Q9UQ88/g
s/	1869	/P17858/g
s/	1870	/P40855/g
s/	1871	/A6NK89/g
s/	1872	/Q9ULW0/g
s/	1873	/P58753/g
s/	1874	/Q01831/g
s/	1875	/O15392/g
s/	1876	/Q96SN8/g
s/	1877	/P62807/g
s/	1878	/Q15208/g
s/	1879	/O75586/g
s/	1880	/P33240/g
s/	1881	/Q96DI7/g
s/	1882	/Q2TAY7/g
s/	1883	/P15822/g
s/	1884	/Q5VU43/g
s/	1885	/O94905/g
s/	1886	/Q9P035/g
s/	1887	/Q02246/g
s/	1888	/Q9NRD5/g
s/	1889	/Q9P2I0/g
s/	1890	/P52209/g
s/	1891	/Q15154/g
s/	1892	/Q5RKV6/g
s/	1893	/Q9H2U1/g
s/	1894	/O00505/g
s/	1895	/Q8N684/g
s/	1896	/Q9NV70/g
s/	1897	/P47985/g
s/	1898	/Q9H3U1/g
s/	1899	/Q9H9Y6/g
s/	1900	/P21926/g
s/	1901	/P17661/g
s/	1902	/O60749/g
s/	1903	/Q96GM8/g
s/	1904	/Q9H9D4/g
s/	1905	/Q9NRX1/g
s/	1906	/Q99615/g
s/	1907	/Q9UI30/g
s/	1908	/P51572/g
s/	1909	/P82979/g
s/	1910	/Q9UNF1/g
s/	1911	/O75475/g
s/	1912	/P01892/g
s/	1913	/P11177/g
s/	1914	/P84996/g
s/	1915	/Q8WYA6/g
s/	1916	/P22694/g
s/	1917	/P28062/g
s/	1918	/Q86YT6/g
s/	1919	/Q9Y3A5/g
s/	1920	/Q9H6Z4/g
s/	1921	/Q9UBW7/g
s/	1922	/P10244/g
s/	1923	/Q9C0J8/g
s/	1924	/P04632/g
s/	1925	/Q9ULV8/g
s/	1926	/P51955/g
s/	1927	/P07949/g
s/	1928	/Q8NCN4/g
s/	1929	/Q9UNZ2/g
s/	1930	/P11137/g
s/	1931	/Q9BV68/g
s/	1932	/P46736/g
s/	1933	/P51946/g
s/	1934	/P61224/g
s/	1935	/Q86Y13/g
s/	1936	/Q92925/g
s/	1937	/P04818/g
s/	1938	/Q9HB75/g
s/	1939	/Q9Y2J4/g
s/	1940	/P61769/g
s/	1941	/P48047/g
s/	1942	/Q9Y508/g
s/	1943	/Q96Q27/g
s/	1944	/Q9H7Z6/g
s/	1945	/O43303/g
s/	1946	/Q8N5U6/g
s/	1947	/Q08752/g
s/	1948	/O00268/g
s/	1949	/P30504/g
s/	1950	/Q9HD15/g
s/	1951	/Q9BWF2/g
s/	1952	/P40937/g
s/	1953	/P49257/g
s/	1954	/P49821/g
s/	1955	/Q9H7D7/g
s/	1956	/P08195/g
s/	1957	/Q9UPQ9/g
s/	1958	/Q14694/g
s/	1959	/Q9UKS6/g
s/	1960	/P51398/g
s/	1961	/Q14527/g
s/	1962	/Q5VSL9/g
s/	1963	/Q8TEX9/g
s/	1964	/Q9Y239/g
s/	1965	/P51812/g
s/	1966	/Q13133/g
s/	1967	/Q15293/g
s/	1968	/O75367/g
s/	1969	/P07951/g
s/	1970	/Q13322/g
s/	1971	/P49137/g
s/	1972	/Q9Y2H9/g
s/	1973	/Q9BY11/g
s/	1974	/Q16584/g
s/	1975	/Q9Y2Q9/g
s/	1976	/Q7L5D6/g
s/	1977	/P29597/g
s/	1978	/P39748/g
s/	1979	/O75486/g
s/	1980	/Q07869/g
s/	1981	/O00233/g
s/	1982	/P09884/g
s/	1983	/O60504/g
s/	1984	/Q5T4S7/g
s/	1985	/Q8WV28/g
s/	1986	/P52306/g
s/	1987	/Q9BZK7/g
s/	1988	/O00213/g
s/	1989	/Q9NVP2/g
[truncated: 13,613 more rows]
