# Supplementary material for: Controllability of protein-protein interaction phosphorylation-based networks: Participation of the hub 14-3-3 protein family
Source: Sci Rep. 2016 May 19;6:26234. doi: 10.1038/srep26234 (PMC4872533; doi:10.1038/srep26234)
Supplement: Supplementary Information [file srep26234-s7.csv]

#Controllability of protein-protein interaction phosphorylation-based networks. Participation of
#the hub 14-3-3 protein family.
#Marina Uhart1	Gabriel Flores2 and Diego M Bustos1a
#1 Cell Signal Integration Lab	Instituto de Histología y Embriología "Dr. Mario H.
#Burgos" CCT CONICET Mendoza Facultad de Ciencias Médicas U.N.Cuyo P.O. Box
#56 - Mendoza - Argentina. ZIP 5500.
#2 Eventioz/Eventbrite Company	Adolfo A Calle 1853	Dorrego	Guaymallén
#Mendoza	Argentina.
#a corresponding author dbustos@mendoza-conicet.gob.ar
###################################################################################################
A0A024RBC1
Q16828
Q53GP9
D0VY79
Q16665
P61073
B2R838
P61587
Q12913
Q9NPR5
P22680
A8K6I5
K7EK35
P42229
Q59GY7
B2RA89
O95267
I6L9H2
P26358
A0A024R9C8
Q96A56
B4DG79
P31751
P16070
P45452
Q53H33
Q13127
P21580
P12830
Q16288
Q96CY4
X5D2R1
X5D7M5
X5DNW6
H6UYS5
P37840
Q13330
Q9BRL8
P28799
A0A024R813
A6NCB9
B3KXR1
F8WB53
Q0P517
Q99502
F5H1T4
J3QLU9
P04626
X5DNK3
A0A024RAH4
Q13761
Q6ZN28
Q9NWT6
P21728
I4AY87
P14174
O60315
P20962
O60220
P58546
Q69YG1
Q15118
B7Z4W4
P54727
P30291
Q86V29
Q9UHF7
A2A3S3
Q5VZF2
Q9Y2Y9
X5DNR2
A0A024R5T1
A0A024R5Z0
Q99081
A0A024RDK5
Q9H5J4
A0A024R2B3
A0A024R2C4
P10415
P16220
Q53X93
Q5U0J5
Q9UKF7
P18065
Q13489
B2R693
B9EGG9
Q14831
Q59G95
P78504
Q99740
A0A024R5G1
O95967
Q9H3D5
Q02930
A0A024R3D5
A0A024R3D7
A0A024R3E8
A0A024R3F9
B7Z3K2
B7Z3Z4
P56817
Q5W9H2
A0A024RDD4
Q9UNQ0
B4DNF7
P08151
A0A024R470
P23760
P46531
A0A024R324
P61586
Q9BVT0
P56524
A0A024R4D7
Q9NSA3
P25940
P02452
Q92889
F5H2A4
F5H6H0
P52926
Q1M183
P17096
Q5T6U8
A0A024R9B0
O96020
P30279
P39748
Q6FHX6
A0A024RBB6
P11802
P20248
Q96GD4
P01106
Q14209
Q8WUB8
A0A024RAL6
A0A024RAL7
D6R9J8
D8L7E9
Q06413
P16949
P25791
P46527
Q6I9V6
A0A024RAV5
I1SRC5
L7RSL8
P01116
P04179
B4DN15
P03956
Q53G95
P28482
Q1HBJ4
Q499G7
A0A0A0MRE7
O43521
Q96LC9
A0A024QZQ1
A8K128
B0QZ35
E9PC49
Q96EB6
A0A090N8E9
Q15910
S4S3R8
P31269
O14683
U3KQ32
A0A024RD25
P11309
P49639
A0PJ49
Q8N441
Q15170
B7Z2G8
B7Z5Q6
F5GX32
P43351
Q5DR82
A0A024R2R6
A0A024R2S4
D8KXX0
K7N7S0
P30304
A8K4M5
O60563
Q9BRP8
O76024
A0A024QYS2
Q9HD45
Q9NQC3
P62081
O60568
Q9UG85
P29803
Q9BPX3
A0A024R9G3
E5RGY0
Q9BUN8
P80723
P24385
Q6FI00
Q01094
Q9BSD8
Q13873
A0A024RD88
P35968
L7RSL3
P17948
A0A024R728
A0A024R759
B4DLF5
P08581
A0A024RD33
A0A024RD37
A2A2V4
P15692
A0PJK8
Q14160
F5GYS8
O00470
P31260
Q13509
Q53G92
P35226
B4E105
Q05209
A0A024RDV3
P06400
P56178
Q53Y73
P26038
V9HWC0
Q14469
P05019
Q13429
Q59GC5
Q5U743
A7E2E1
B3KNW7
P51532
Q9HBD4
P47985
O60637
D3DPA4
Q04771
P06702
P13647
O00716
Q24JQ3
Q00534
Q15418
A0A024R757
A9XTE5
Q03135
Q2TNI1
Q59E85
Q7Z4F3
C9J5X1
P08069
A0A024QZ12
Q9UBE8
Q92908
Q99626
A0A024RD15
B4E0K5
L7RSM2
Q16539
P04628
Q9P2E3
P22362
O60478
Q96AH0
Q14207
O75461
Q53YM3
Q6Q9Z5
P07947
P24864
P01137
F1DSG4
P55087
P56704
P10242
Q14025
Q708E3
Q708E9
A0A024RA31
P29972
Q6UWH6
B4DIR9
Q9NYJ8
P17693
Q6DU14
Q9GZN2
A0A024R962
P08603
O43187
Q12983
Q6NVY4
P48431
O43474
Q4VC05
B3KUV5
Q96FW1
B2RBI8
P37275
Q9Y3Q4
P08729
O75113
P40238
Q7Z699
A0A024QZV1
A0A087WUH9
Q9NYY3
A8KAE3
O00238
Q13541
A0A024RD16
B4DU24
P11831
A0A024R7Z0
Q6DJT9
Q96J02
A0A0A0MRG2
B4DGD0
B4DJT9
E9PG40
P05067
Q9UNN5
P04198
Q9H224
P54253
Q96FF1
P53350
P42345
A0A024R880
P50750
P49715
Q02078
B3KUF4
P43694
B4E0E6
Q9NZJ0
P35225
A6XND8
Q96NZ9
A0A024RDJ4
P19838
A0A087X0L2
A0A087X2A4
A0A0A0MRB3
A5YRU5
A5YRU7
A5YRV0
A5YRV2
A6ZID6
A6ZID7
A6ZIE4
A6ZIE6
B6ECB3
P15941
Q7Z538
Q7Z551
O43524
D3YJ43
P51608
Q59FJ6
P08047
Q9UNL4
B3KWR9
O60603
O43240
O15524
Q4JHT5
A0A0A0MRM8
Q9UM54
P52701
Q3SWU9
E9PHA6
P43246
A0A024R2S9
P40692
Q59EG3
A0A024R1Z4
Q9NYR9
Q9UNU6
A8KAF4
G4XH65
P03372
Q9UBT1
P08123
P49736
E7ESA6
Q05397
Q59GM6
Q658W2
A8K725
B4DW78
P14921
P98172
Q1RMC8
Q9Y6N7
P23458
P08833
Q92754
Q96P44
P63151
A0A024RDM3
Q9NRM7
B7Z6B2
E9PG37
Q9NR81
O75116
A0A024R0I3
P08134
P40763
F6KD01
P60484
A0A024R496
Q9Y376
Q9UPY3
A0A024R1F0
P17861
A8K968
Q9Y2J2
Q99835
A0A024R8F5
Q9UHF1
A0A087WT22
A0A087WXZ1
A0A087X1Q1
H2EHT1
K7PPA8
P04637
Q53GA5
P27037
Q8IUN4
Q9Y5W3
A0A024RCX5
P38936
A4D2P0
A4D2P1
P63000
A0A024R1M4
A0A024R1Q2
B0QYP2
O95931
G3XAG3
K7PML8
P42771
Q8N726
A0A024R366
P49789
A8K9D8
O95980
P26012
Q9BUG9
P16104
P42224
F1D8S4
Q07869
Q92835
A0A024RAE4
A0A024RAE6
P60953
P35625
Q13158
B5ME60
P09086
B5B0A5
P41182
P41002
Q59HD0
B4DT73
O14757
Q9UL18
A8K383
P18850
A0A024RA49
A8K5D9
Q9NQW6
Q59EF4
Q9UNH5
Q02241
Q9UM47
B4E1W8
E9PC84
J3QSU6
P24821
Q4LE33
A0A024R5P0
Q13153
Q9UL26
Q9UMX1
O43597
E9PKL5
E9PPX2
P15407
A0A024R6X2
Q13951
Q08209
Q14677
P20265
Q13596
Q13547
Q6IT96
P36897
Q5T7S2
A0A024QZY7
O75496
O60674
P05106
P04083
Q5TZZ9
Q9Y4K3
D3YTB5
P51617
O76076
Q9Y6K1
P49918
A0A024R305
Q92560
O14893
A0A024R499
P35568
Q13705
Q15329
P30307
Q9NP90
P09619
Q59F04
A0A024RDB2
A0A024RDE5
Q9UN86
A0A024QZ94
O95206
A8K5R1
Q15771
P15036
P54760
Q541P7
Q96L35
A0A087WYL7
O75586
P17275
Q5U079
Q96BY2
B3FTN5
B4DKT5
F8W930
Q9Y6M1
Q9P084
Q9Y4H2
Q96JT2
P25445
Q59FU8
P61163
P60174
Q53HE2
V9HWK1
B4DKX4
Q53EL6
A0A024RBA9
Q9UL25
P00533
P35354
P19544
Q6PI38
Q76L83
Q8N6I4
A0A024QZD3
E5RFV9
I6L9C6
Q9Y2G2
O60729
A8K8P1
Q9HC77
Q96MT8
O60519
Q9NTX5
B7ZKJ3
B7ZKW7
F8VP57
F8W9W0
P54756
Q59FT4
P16066
P51587
A0A075B7B4
Q14164
Q8TBA6
Q9H4A5
P32780
Q8IYU2
Q9H0R4
V9HW73
Q8IVU3
A0A024R9H2
P52758
A0A024R159
Q6YN16
B3KTT5
P05412
A0A024R990
A0A087WTR9
A0A087WUE3
A0A087WZ58
O15151
Q59FS6
Q68DC0
P00491
V9HWH6
B7Z4K0
O95936
A0A024R3U6
B3KPQ9
Q59FT3
Q9UPW6
A0A087WT64
C8YZ26
Q07820
Q96E52
Q9H4B0
Q8WUM4
Q93100
B4DIH7
B7ZAA0
I6L9H5
P54277
Q9H307
P49642
O43502
H7BXZ6
Q8IXI2
Q05823
P78382
A0A024QZW4
A0A024R008
B2R8V5
B4E1Q6
Q9H1N7
P31483
O60701
Q16851
Q9Y6W6
Q15797
A0A024R7B5
A0A0A0MTS4
A0A0A0MTT2
B3KPL8
B4DP29
Q3LIC1
Q9BR84
P02461
B3KP19
P30281
Q5T8J1
Q13464
Q9UBC3
A0A024QYT5
P05121
P20719
A0A024RB06
P35711
T2CYZ2
Q13126
Q96N67
Q68DL4
Q9H7D0
A0A024R831
A0A024R833
A0A024R841
B3KVT7
B3KWG8
H7BXY1
P49796
Q53GP3
B3KUF5
O60784
A0A024RC56
Q7L5Y6
Q68DB7
Q99717
P31629
A8K9F2
D6RF85
Q9Y2D9
O60481
A0A024RAS0
A0A024RAS9
Q16827
B4DV00
O14744
A0A024R6A5
B2R8E4
P35813
P00441
V9HWC9
A0A024RBE9
J3KQA0
P21579
P49336
A0A024R1S2
Q99741
A5YM41
O43312
Q92508
P15018
I3L3R1
P17481
Q8N8T3
O14867
F8W1G2
Q9H6Z9
B3KNI3
Q9Y6X2
A0A087X299
A0A0B4J2F3
E9PFD3
Q548T7
Q8N2P0
Q8TEA2
Q9H334
P20827
Q8N1F7
A0A024RAJ1
G5EA06
Q6PKB3
Q92552
A0A024QYX0
Q15125
Q13751
A8K340
B4DM53
O43602
P78509
P41279
Q92833
Q92843
Q9BZM5
Q12778
A0A024RAH0
Q9Y2U5
Q96E39
P62745
A0A024R895
Q01105
Q5VXV3
A0A024R3Z8
A0A0A0MS31
Q14790
D3DSU2
Q6NT76
Q06187
Q5JY90
Q9P2Y5
Q9UQR1
B4DER9
P48729
Q6PJ06
A0A087WXV4
B9VVT8
F1D8S2
F1D8T0
F1D8T1
P41235
Q9Y5Q3
Q13563
Q9UEU6
Q07954
Q59FG2
B0ZBF6
P08235
G0Z2K0
Q969H0
S4R3U4
A0A024R2Q3
B4DGU4
P35222
Q9BZS1
Q96BY7
B2R9R2
P98170
A0A024R971
B3KS64
Q06828
Q12833
A3QNQ0
D2JYI1
P37173
A0A0B4J1S3
H3BLT4
O15392
B4DV51
P62826
F1D8P8
P11473
P12268
B0LPF3
P62993
A0A024QZ68
B4DNC0
E7ES60
Q96PJ7
Q9BZG1
A0A0A0MR67
A0A0A0MSA1
Q13936
Q59GU3
Q5V9X9
Q9UL51
B7Z2B6
P25054
Q4LE70
Q15582
A8K401
P35232
Q53FV0
P01100
Q6FG41
B4DPC0
Q32MZ4
P29966
A8K3H3
B7Z4B4
F1D8P1
P13631
A0A024R830
P29218
A0A024R1Z1
P49427
A8K6V0
O94855
E7ES00
Q9Y2T1
P27348
A0A024R488
Q8IWB7
Q9H1C4
A0A087WVR3
Q96T88
A0A087WWU8
B4DQ80
J3KN67
P06753
A7XZE4
P07951
Q5TCU3
V9HW25
A0A024R5W6
B7Z596
B7Z722
D9YZV4
D9YZV5
D9YZV7
F5H7S3
H7BYY1
O15513
P09493
Q6ZN40
P07996
Q8NF91
A0A024R8G6
O43805
A0A0A0MRI2
Q9UNH7
Q9H936
B4DP62
D9HTE9
P53007
Q9H299
Q9H9B4
Q9Y6Y8
F8WC89
Q96AA3
A0A024RBH5
Q13610
P10586
Q6Y1H2
Q9P035
P06454
Q53S24
B4DSS8
B4DSU5
Q9UKA9
P26599
Q9Y6M0
P23284
Q14181
A0A024R5L7
A0A024R5P1
Q13492
Q9NR12
A8K9V7
E9PEP6
O14786
Q59F20
Q68DN3
Q6AWA9
Q04721
Q6IQ50
Q9UFD5
P13995
Q9UBG0
Q5JR04
Q9HCE1
A0A024R892
A8K1C7
Q8IWT6
P00734
A0A024R8K7
A0A024R8N2
A0A024R8T0
P16144
Q86VI3
P43304
Q53T76
Q7Z5G4
A0A024R649
Q96EK6
B4DS37
O14976
A0A024RCN9
A2ABF8
A2ABF9
B7Z852
Q96KQ7
Q9H9B1
P25685
Q6FHS4
P53634
B4DY28
P21291
P36551
A0A024RBI5
Q9ULV4
P38432
Q9H5V8
Q86VP6
Q8WY22
B7ZB80
P21953
Q53ET5
Q53X12
Q5CZH6
Q93050
B4DPT1
F5H8F7
Q9UBL3
Q68CP9
O14497
O14617
O00203
A0A024R5Z7
P07355
A0A024RC61
P15144
Q59E93
Q92688
O00468
A0A024QZ78
Q9BSE5
Q9BRR6
C9J7Q4
D3DXF2
Q8NFV4
Q969S3
Q5BJH7
Q9H5F7
Q9UEU0
Q8TED0
Q14139
G3V2F7
Q16763
B4DX69
Q99757
Q15785
P41273
A0A024R2F9
Q9BTV4
Q9BVC6
Q549N5
Q9Y5M8
P08240
Q13501
A0A024R277
O15269
Q6NUL7
A0A024RDQ9
P30825
A0A024QYY0
Q8WUX1
A0A024R124
F8VX04
Q9H2H9
A0A024R8U1
O15427
B7ZM24
P55011
Q53ZR1
Q9UQ13
A0A024R451
A0A024R498
P07093
B4E205
O95486
P54136
Q00577
A0A024R222
A0A024R280
Q9Y617
Q13362
A0A024QZS4
P30405
A0A024R1K5
Q9UG56
Q86SQ0
A0A024R397
Q96RD7
P68402
V9HW44
A8K4A5
C9JK69
P17342
Q60I31
Q6FHY4
Q99747
Q9BYC9
Q13015
Q6FGF7
Q03111
O95372
Q05DE3
Q86V48
P11047
Q6NVY8
A0A024RDV7
O00505
Q8IYQ9
O15554
P17301
B3KT38
Q8TEX9
P11717
Q12894
A4D0U1
O00458
P09601
Q6FH11
A8K5I0
P08107
O43504
B4DDN8
P49590
B3KWE1
B4DDD8
B4E1C5
P12081
Q03013
Q86T70
Q8N1G6
Q9HCL2
A0A024R9Y6
Q05DU1
Q9NVN8
Q06210
E5KND5
Q96RP9
Q86SF2
Q53EP0
P09038
D6RBW1
P06730
Q32Q75
X5D7E3
B4DNN2
Q9UDY4
Q9UHD1
Q53H36
Q96SZ6
E7ERK3
P54289
Q9UIU0
B3KUB4
O43570
A0A024R438
Q7Z3C6
E5KQS5
Q9NRS6
P36404
Q53YD8
J3QQX2
P52565
V9HWE8
A0A024R5Q7
P30520
B7Z4Z2
B7Z552
B7Z6L8
B7Z6T8
B7Z7D2
B7Z8T9
E9PHY0
E9PQY3
P11117
Q9NUJ1
A0A090N7X1
A0A090N7Y2
Q9UG63
Q15836
Q6FGG2
Q9Y385
B7Z2S5
Q16881
O95881
Q15645
A0A024R843
Q13049
Q15629
Q6FHL3
O00220
E5RIX8
O75347
Q6FGD7
P09758
A4D0R1
Q16563
Q6MZP0
Q8WXH0
O95721
Q9Y6M5
Q9P0V3
A0A024R7Z5
G5EA09
O00560
A0A087WXB0
B4E2V7
O15126
A0A090N900
Q15382
J3KN32
Q9UKL0
Q14257
Q9P0K7
A0A024R5H8
A0A024R5J5
P20340
Q53ET8
A0A024R1U4
P51148
O00194
A0A024RD41
Q9ULC3
P41743
A0A024QZ22
O60831
A0A024R0Q7
P53041
O60437
Q9NR33
A0A024R829
Q9NRF9
O00592
Q96N83
Q9Y4D7
Q16513
Q8IXK0
A0A024RDE8
B7Z481
B7Z8X5
Q96HC4
Q14432
P21589
Q6NZX3
O43776
Q12965
Q4KMR3
Q9HD67
Q96DH6
A0A024R8Y3
A8K5D4
O95297
Q8NHP6
R4GMN1
Q5VT66
A0A024R118
Q9H8H3
Q17RY6
P06858
O94874
I6L975
Q3SXM5
Q53GQ0
A0A024R8M0
Q14344
Q96PY5
A0A0A0MR51
O60427
Q14126
Q9UHL4
Q96DA6
B4DR88
Q8IX18
Q16850
K4DI93
Q13620
A5JSJ9
O95832
Q13111
P17676
Q96JB5
Q9ULD4
O15155
Q53XK0
Q68DU7
A0A024R9I0
P21283
Q9NT62
B0YIW9
Q96KC2
Q6PCE2
Q8N8L6
A0A087X1E4
B4DUZ3
B4DXH2
P53365
B4E273
P53367
Q8N8M9
B3KPZ0
Q9P2R3
A0A024R127
Q86SJ2
A0A024R9L9
Q96JC1
Q16880
P04818
Q53Y97
Q8N5M4
A0A024R7I5
A8K8L2
Q9NXH9
A0A024R229
Q9UHN6
Q9HBM6
Q8WW59
P61009
A0A024R9R8
A8K287
O00161
A0A024R9D0
Q9H2D1
Q6NUK1
Q9UJS0
P43007
E9PK59
Q96KG9
P78345
P84095
Q6ICQ8
A0A024R7X6
Q8IZV5
Q9Y4C8
Q92626
Q15435
Q96HA1
P19387
Q6FGR6
A0A087WWF6
P49005
O00264
Q6IB11
Q6DKJ4
P46934
Q9UBK8
A4D1T3
Q3KRB4
Q9Y291
Q96EL2
Q6IN84
Q96GW9
Q9NZI8
Q13325
P13807
B7Z563
Q969Y2
Q8TAA5
A0A024R6U7
B3KQN7
B3KQV4
B4DM06
Q9Y653
Q9H840
A0A024RDT9
A0A024RDV5
Q9Y2H6
Q9H5X1
Q9NUU6
O95864
Q9BVJ7
Q9UNI6
P15924
Q6P158
Q8N4U2
H7BYT1
P48730
Q53FR9
Q9P000
A0A024R4S0
O43633
Q5VV42
A8K3L7
B3KY94
O14735
Q9Y2V2
B2R9S4
P40121
V9HW69
Q13137
A4D1K0
Q16864
Q5T9A4
Q9H1A4
O43823
Q9BTE6
Q9NVR7
P42574
B4DTD8
I6QTG3
P51654
Q53H15
P15529
Q9NP95
A0A024R0H1
B4DKS0
P53985
P33981
O94782
Q86V24
Q07021
O00548
F8WCA0
P63027
L7RXH5
P27361
Q9BWJ1
A0A024R719
Q92536
O00622
Q6FI18
Q71U36
Q96DT7
Q9H9H3
Q01538
P48061
A0A024RDA0
P10721
A8KAE4
Q9H422
Q5TIA5
Q8WY64
P46939
Q6LBS5
Q12841
A8K4D1
Q9H9S0
Q9NPI1
B4DH21
O60583
Q9BZW5
B3KM87
B4DF66
P43243
Q9H4N1
O95751
B4E2E2
Q6IE81
Q9NYL9
A2TJX0
Q13887
Q5T6X2
A0A087WZ06
Q13188
A0A024R5Z9
B4DNK4
P14618
V9HWB8
P21860
Q9HCJ3
A0A087WU53
Q9H0U3
A0A024R325
E9PDQ8
Q96I99
B7Z1G8
O15260
A0A024RD35
A0A0A0MTI6
B3KWH9
Q9NYP7
A0A024R138
P21695
P61296
A2VCK8
P62328
Q0P5T0
A1X283
G3V144
P49247
P63261
A0A024R1D9
A0A024R1F6
A0A024R1I0
A0A024R1J8
A0A024R1J9
P35240
P01111
Q5U091
B7ZB02
P60891
Q8N8E2
B7ZAU9
E9PLV3
Q92543
Q96KQ4
Q14106
A0A0A0MSS3
B7Z326
Q7L0J2
Q8ND83
A0A024R1V0
E9PFZ0
P38398
B4DI29
B4E127
Q13569
P09486
A0A024R110
Q15038
B3KTP7
P39059
A0A024RDW8
P08572
A5PKV2
F5H5K0
P02462
P04406
V9HVZ4
Q15818
Q9Y534
B4DW27
O75626
A0A024R0V4
P50552
P78556
P16035
O43541
P11233
O15511
P48436
Q99466
A5X5Y0
P63252
P17302
P55211
A0A087WXU1
B4DNC7
O75030
Q8WYR3
O43306
A8K571
P18075
A0A0A0MSE3
D3DNG8
P30556
Q53YY0
Q6NUP5
B0YJ76
B4DM58
P00374
B4DZW8
F5H2S8
Q9Y2R2
P28358
P52797
A0A024R274
Q13485
O75907
B9A6J6
Q6PJJ8
Q86TI0
Q8NC59
A0A087WTB5
A0N0L5
P08887
P18146
Q546S1
P62995
Q07955
Q59FA2
Q2Q1W2
P55317
F1D8P9
O75469
A0A0A0MRX8
O00712
Q5VW26
Q5VW27
Q5VW28
Q5VW30
Q06124
Q16690
P61812
P35575
P23246
Q86VG2
Q5VU21
Q63HR1
Q8NC51
Q9UBS4
Q9Y3B3
O75364
O95470
Q9UKL3
P53567
Q16611
P08684
Q6GRK0
Q02446
B7ZLN9
Q02447
Q59FX5
Q86TP0
O75695
A0A024R807
Q53EW6
Q5H9Q5
Q96BR1
Q8TF71
O14727
Q86VQ1
O75159
Q9Y6P5
Q12866
P78543
Q92520
Q92932
Q06945
A0A024R3E4
K0KVU2
P46937
Q86T74
A0A024R7Y9
P61925
P28222
X5D7I5
Q549N0
Q9Y281
I6L999
Q14406
P24387
O75323
Q8N357
A0A087WYI6
B6EC88
P25063
Q9BVL2
P10243
Q495G0
Q53G59
Q9H7R2
A4UAE9
Q15011
Q53FP9
A0A0A6YYC3
Q9Y383
B4DZT3
P20700
Q9UHC7
Q9BQS8
A0A087WX61
Q01151
Q9H0R5
Q8NC42
Q13829
O75558
Q8N6M3
A0A024R0F8
P81274
P49454
P02751
Q6MZF4
Q6MZM7
Q6N084
Q9UQS6
O75896
A0A024RAI2
B4DQ23
Q9Y5U4
A0A024RBI7
Q9NZD2
A0A087X0W8
Q04206
A0A024RC67
O43663
Q9NRL2
O75317
Q5XUU0
Q8N4C6
A0A024R166
Q9BYX2
Q01664
A0A024R433
P24593
Q9Y6G1
Q13043
A0A024R0P4
B2RBM0
Q9NYT6
B0YIZ1
Q0VDF9
Q8TAQ0
B3KSA1
Q5TF39
Q9BV35
F1D8R0
P24468
Q9NZ63
A0A024RCL3
Q29983
Q96QC4
Q8NB78
Q9H204
Q13443
B3KSL8
Q86U25
Q8TAM2
B3KTA3
Q16658
A0A024R9F1
Q9UKY1
B4DZS0
O76075
Q96P73
A0A024R3J1
B7Z8U9
Q14134
Q8N5Y8
A4D275
O15143
B4DIV6
B4DRQ6
E9PLN6
F2Z2Y1
O95677
Q96CJ7
Q13395
A0A024R4I4
Q9UI95
Q13283
Q5U0Q1
Q6ZP53
A0A024R994
O75131
Q9NRA2
Q15392
Q9H981
A0A024R1N1
P35579
Q99607
Q8NDC0
Q9BWT1
Q8N697
A0A024R882
F8VSL7
P27105
Q9Y217
A0A024RAM1
O15318
A0A087WTN9
B4DTB3
Q5T2P8
A0A024RBB8
Q5HYM3
Q9BZF1
Q14201
Q6IAU3
Q86UV5
B4DPZ0
P53801
B4DDQ8
B7Z6C2
P36871
Q16678
Q53TK1
O75674
B7Z4T6
P08651
A0A087WUK1
A0A096LNL3
P34925
Q59FQ5
Q8WTZ8
P29279
Q5M8T4
Q86X52
A0A024R156
P50151
A0A024R8A6
Q9HC98
Q16706
A0A024RB65
A0A024RBA6
O14595
B3KY40
Q9UL45
Q5TB30
A8K7S5
O75449
O76082
A8K5F3
Q8WWW0
A0A024RD71
O75509
P32321
P13987
Q6FHM9
Q9BUP3
B9EKV4
P49189
E9PHV5
P28290
Q6PKF2
Q8TD19
O95340
Q5TB52
Q96NW4
B4DWI9
B7ZA71
E5KN95
Q9UBZ4
A0A0A0MS51
A0A0A0MT01
B7Z4U6
P06396
Q8NEW0
Q9Y5Z4
A9YTQ3
Q9NU53
A0A024QZX3
A0A024QZX5
A0A087X1N8
P35237
O14641
A0A024R9Z8
P35869
A0A024QYW3
Q04941
O60716
A0A024R9R2
Q96L33
B3KNP8
P42765
A0A087WVT9
O00746
Q9P1T7
P50570
Q8N1K8
O15173
Q86V20
Q96IU2
P15291
W6MEN3
Q99550
Q8N3Z3
Q9P025
Q6FIB4
Q9Y624
P08754
B3KSR0
B3KTE8
Q5SVS4
Q9Y6X1
A0A087X169
B7Z887
B7Z8H3
F5H8K3
Q5T6S3
K7EIY8
Q6PI98
P32856
Q15643
Q6MZL5
Q9Y490
B3KUB9
E7EMB1
Q9UH65
A0A024R0R1
Q92888
Q9BW60
A0A024RC65
P46940
Q8WTS1
Q9HAU8
O60499
Q5U8S2
X6R2W0
P28347
Q59EF3
Q8N128
Q0JRZ9
Q68D60
Q70SY1
P54819
B3KPK7
G5E9G4
I6L9J2
Q9ULT0
F5GZQ3
P55084
Q9BTT6
A0A024R4D4
Q8WVJ9
Q53GI5
Q9Y6Q5
O43623
A0A024R8T9
O43760
B7Z2R3
B7Z954
Q9UDY2
Q96KC8
A0A024RA51
A8K8X5
Q96GN5
Q92529
Q96G23
Q99732
A0A024R461
Q9GZU7
Q04900
P05556
O43296
A4UHR0
B3KUM5
P16383
Q9BVX3
P04181
B3KXK0
P51790
A0A024R9G0
P53803
Q59GC2
Q9H329
Q9NSG9
Q9NX84
O43143
Q9NQ48
A0A024R0Y6
P61204
Q8WXP9
Q9BZF2
Q9H788
Q9C040
Q9H7P9
Q9UNT1
Q96QU8
B0YIW5
P48444
P98095
Q86V58
Q9Y3V7
A0A024QZ35
A0A0A0MSE9
A0A0A0MSI4
Q96CS7
M0R0W6
P30530
A0A024R8Y1
B4DS22
Q9P215
P62952
Q14582
A0MZ66
B5MBZ0
Q9HC35
Q96G03
A0A087WWM0
A0A087WYS5
O43617
B1ALF6
B4DNT1
B4DSC8
F6T8Q0
P51531
Q56A76
Q8N9Q1
A0A024R642
P30793
Q8IZH9
A0A024R2B6
P36952
P49321
Q5T626
Q8N6D5
A0A024R6L5
B3KN41
Q9NUW8
P67936
V9HW56
Q8TCU6
Q03403
Q8WVD3
P37802
A0A024RBL0
Q9NPF2
A0AUY0
B7ZBD5
Q6IC14
Q9UBK7
Q9NUP9
P31431
B7ZAP0
F1LJ00
Q5R372
Q9Y3L8
D3DPU2
Q01518
P17844
Q7RTY1
Q6ZSZ5
Q9Y2H2
H0UI80
Q8IXH7
Q9P2G1
A0A024R1S8
B4DIC4
Q14847
A8K2E6
Q6P1K3
Q9NQG7
P14672
Q9Y2C2
Q7L804
Q15546
Q32NC3
Q8NC67
A0A024R9X5
Q8TDQ7
B7Z3R9
B7Z4T2
Q8TE99
Q9NT50
A0A0A0MRK6
Q13505
P55265
P18085
A0A0A6YYC2
Q8TAS1
Q6R327
A0A5E8
Q99501
Q8WZ73
P47974
Q9NRY6
Q6IMN6
A8K8D3
Q96LD8
A8K9C6
B4DER8
F5H4S8
K7ER53
O95644
P14543
A7LFK2
A7LFK4
C7S316
P15382
Q6FHJ6
P51787
Q96AI9
P31268
A0A0A0MSX5
P13378
P31273
Q13753
[truncated: 2,310 more rows]
