# Supplementary material for: Controllability of protein-protein interaction phosphorylation-based networks: Participation of the hub 14-3-3 protein family
Source: Sci Rep. 2016 May 19;6:26234. doi: 10.1038/srep26234 (PMC4872533; doi:10.1038/srep26234)
Supplement: Supplementary Information [file srep26234-s8.csv]

#Controllability of protein-protein interaction phosphorylation-based networks. Participation of
#the hub 14-3-3 protein family.
#Marina Uhart1	Gabriel Flores2 and Diego M Bustos1a
#1 Cell Signal Integration Lab	Instituto de Histología y Embriología "Dr. Mario H.
#Burgos" CCT CONICET Mendoza Facultad de Ciencias Médicas U.N.Cuyo P.O. Box
#56 - Mendoza - Argentina. ZIP 5500.
#2 Eventioz/Eventbrite Company	Adolfo A Calle 1853	Dorrego	Guaymallén
#Mendoza	Argentina.
#a corresponding author dbustos@mendoza-conicet.gob.ar
###################################################################################################
Node	K	Kin	Kout	TypeI
61	565	271	294	critical
53	534	240	294	critical
43	447	63	384	critical
171	299	127	172	critical
57	506	232	274	critical
18	948	393	555	critical
195	276	123	153	critical
397	146	98	48	critical
15156	2	2	0	redundant
810	135	65	70	critical
3931	35	17	18	critical
87	442	214	228	critical
7073	16	8	8	critical
9382	8	4	4	redundant
42	478	128	350	critical
1609	52	17	35	critical
1244	95	47	48	critical
102	329	98	231	critical
1008	84	25	59	ordinary
964	106	51	55	critical
154	215	90	125	critical
1085	108	52	56	critical
2975	45	23	22	critical
3071	50	24	26	ordinary
1	3440	1086	2354	critical
4356	28	14	14	critical
573	95	70	25	ordinary
19	866	354	512	critical
1851	44	32	12	ordinary
4487	24	12	12	critical
6542	17	9	8	redundant
11887	4	2	2	redundant
2	2677	753	1924	critical
3023	45	22	23	ordinary
164	323	150	173	critical
2897	49	25	24	ordinary
822	122	55	67	critical
887	107	52	55	critical
229	190	133	57	critical
3868	33	18	15	critical
1152	93	49	44	critical
1719	90	36	54	critical
6455	18	9	9	critical
13	872	325	547	critical
738	88	64	24	ordinary
1237	105	56	49	critical
225	270	133	137	critical
0	14650	5883	8767	critical
1643	56	28	28	ordinary
700	93	67	26	critical
542	107	73	34	critical
14231	2	1	1	redundant
52	521	239	282	critical
6618	16	8	8	redundant
425	185	94	91	critical
304	150	40	110	critical
1505	71	34	37	ordinary
9751	8	4	4	critical
10680	4	2	2	redundant
20	927	406	521	critical
315	148	89	59	critical
404	184	98	86	critical
134	330	179	151	critical
16	845	444	401	critical
4521	15	15	0	redundant
419	185	82	103	critical
23	714	216	498	critical
1196	127	62	65	critical
1053	130	68	62	critical
3771	37	19	18	ordinary
834	106	59	47	critical
4257	33	17	16	critical
2463	59	31	28	ordinary
213	241	119	122	critical
1369	78	57	21	critical
5061	23	11	12	ordinary
5616	27	13	14	ordinary
3428	35	18	17	critical
1436	83	40	43	critical
2929	48	25	23	critical
8123	15	6	9	redundant
33	665	266	399	critical
1867	49	34	15	ordinary
14435	2	1	1	redundant
4579	19	8	11	ordinary
2980	39	19	20	critical
37	634	308	326	critical
545	116	82	34	ordinary
3448	42	21	21	ordinary
1416	82	46	36	ordinary
49	516	204	312	critical
241	161	110	51	critical
306	214	89	125	critical
438	123	92	31	critical
1296	89	50	39	ordinary
3754	23	17	6	critical
2657	49	25	24	critical
1541	68	27	41	ordinary
1943	62	36	26	critical
1028	107	49	58	critical
51	450	140	310	critical
383	128	87	41	critical
371	198	93	105	critical
1168	119	65	54	critical
3752	35	18	17	critical
2880	26	23	3	critical
356	203	103	100	critical
1117	76	56	20	ordinary
800	122	58	64	critical
2075	60	34	26	ordinary
8568	7	4	3	redundant
80	437	224	213	critical
118	363	177	186	critical
1856	38	36	2	critical
201	306	150	156	critical
5687	18	10	8	critical
99	397	170	227	critical
293	225	107	118	critical
1706	68	32	36	critical
6633	16	8	8	redundant
14235	2	1	1	redundant
7208	16	8	8	critical
931	76	16	60	critical
105	393	187	206	critical
2315	62	31	31	critical
2146	64	31	33	critical
347	136	57	79	critical
4368	18	18	0	redundant
2518	56	34	22	critical
519	183	95	88	critical
187	283	121	162	critical
5337	30	14	16	ordinary
3	2355	699	1656	critical
3211	34	16	18	critical
1306	83	44	39	critical
1736	68	34	34	critical
2621	51	25	26	ordinary
28	788	318	470	critical
1169	93	42	51	critical
34	514	108	406	critical
2044	73	38	35	critical
778	177	80	97	critical
58	432	137	295	critical
301	150	105	45	critical
3425	44	23	21	ordinary
206	262	115	147	critical
2504	52	27	25	critical
132	397	174	223	critical
6	1594	624	970	critical
9004	5	4	1	ordinary
3310	24	17	7	ordinary
3173	24	21	3	critical
4890	21	10	11	critical
24	798	245	553	critical
1797	74	37	37	ordinary
4107	47	21	26	ordinary
1883	71	36	35	critical
3287	26	22	4	critical
875	135	67	68	critical
941	78	46	32	critical
78	419	187	232	critical
329	134	102	32	ordinary
8	1360	585	775	critical
5250	28	15	13	critical
5116	26	13	13	critical
597	158	88	70	critical
7965	15	8	7	ordinary
1892	63	25	38	critical
8115	6	6	0	redundant
533	101	67	34	ordinary
7400	8	7	1	ordinary
39	604	300	304	critical
1569	53	39	14	critical
2069	64	32	32	critical
4308	32	16	16	ordinary
21	716	119	597	critical
556	111	89	22	critical
5125	19	9	10	critical
4619	15	14	1	redundant
8294	10	5	5	redundant
732	147	73	74	critical
1462	82	37	45	critical
6335	36	12	24	critical
769	79	36	43	ordinary
571	92	87	5	critical
346	136	91	45	critical
219	193	137	56	critical
8303	7	4	3	critical
7547	12	6	6	ordinary
1359	72	35	37	critical
3544	31	14	17	critical
3538	40	22	18	ordinary
41	531	285	246	critical
583	100	79	21	critical
153	292	118	174	critical
350	128	101	27	ordinary
838	86	50	36	critical
136	262	62	200	critical
332	139	64	75	critical
1985	76	34	42	critical
1138	114	56	58	critical
5470	22	11	11	ordinary
922	130	63	67	critical
7078	18	8	10	critical
13723	11	5	6	critical
867	78	68	10	ordinary
3175	45	23	22	critical
3459	39	19	20	critical
792	139	65	74	critical
12039	4	2	2	redundant
4189	16	14	2	critical
4857	29	14	15	ordinary
2727	46	22	24	ordinary
472	181	86	95	critical
3089	47	21	26	ordinary
1565	86	43	43	critical
174	340	168	172	critical
116	329	121	208	critical
2010	66	38	28	ordinary
644	143	74	69	ordinary
54	502	228	274	critical
106	434	209	225	critical
1246	55	43	12	ordinary
1610	94	44	50	critical
928	76	64	12	critical
5432	24	12	12	critical
2475	38	27	11	critical
2270	83	39	44	critical
9601	10	4	6	redundant
1762	92	54	38	critical
12	1042	428	614	critical
1929	67	33	34	critical
1098	74	48	26	critical
359	200	87	113	critical
2625	43	19	24	ordinary
345	178	64	114	critical
9996	6	3	3	redundant
1839	56	29	27	critical
1679	45	26	19	critical
35	548	335	213	critical
1596	74	39	35	critical
606	150	80	70	critical
774	95	71	24	critical
2294	58	28	30	critical
2953	50	25	25	critical
1857	56	30	26	ordinary
10183	6	3	3	redundant
38	595	256	339	critical
8404	10	5	5	redundant
15	883	309	574	critical
652	95	58	37	critical
5552	20	10	10	ordinary
942	90	52	38	critical
13663	2	1	1	redundant
782	86	50	36	ordinary
412	147	83	64	critical
197	196	125	71	ordinary
730	137	69	68	critical
143	252	188	64	critical
11056	6	3	3	redundant
1395	89	43	46	critical
343	134	86	48	ordinary
194	263	100	163	critical
300	218	108	110	critical
3259	46	25	21	ordinary
2732	54	27	27	critical
1456	66	23	43	ordinary
415	139	38	101	critical
5215	22	11	11	redundant
596	113	78	35	critical
1659	44	40	4	redundant
4373	32	16	16	redundant
6614	16	8	8	critical
1348	92	44	48	critical
598	108	33	75	critical
1049	62	53	9	ordinary
175	218	114	104	critical
6877	14	7	7	ordinary
491	104	12	92	critical
60	778	332	446	critical
323	214	114	100	critical
4166	32	16	16	ordinary
314	199	101	98	critical
512	98	80	18	critical
494	149	82	67	critical
220	261	112	149	critical
1770	67	29	38	critical
6695	10	8	2	ordinary
149	323	158	165	critical
322	147	78	69	ordinary
430	123	58	65	ordinary
13487	2	1	1	redundant
7058	10	5	5	critical
1980	73	42	31	critical
25	821	378	443	critical
482	108	78	30	critical
7598	12	6	6	redundant
10012	6	3	3	redundant
5265	24	12	12	critical
4297	28	16	12	ordinary
502	145	55	90	critical
2473	52	26	26	redundant
740	106	70	36	critical
2510	54	27	27	critical
121	332	162	170	critical
263	159	76	83	critical
70	485	232	253	critical
3787	27	16	11	critical
3311	45	23	22	critical
1272	114	60	54	critical
27	947	286	661	critical
609	136	70	66	ordinary
8557	10	5	5	redundant
1149	110	54	56	critical
1086	82	24	58	critical
459	188	96	92	critical
6561	6	6	0	ordinary
133	263	138	125	critical
1084	101	47	54	critical
1380	58	49	9	critical
2018	65	32	33	critical
103	358	169	189	critical
265	197	118	79	critical
2567	31	27	4	ordinary
1869	63	30	33	ordinary
124	388	184	204	critical
1203	87	39	48	ordinary
387	145	109	36	critical
403	210	86	124	critical
4206	24	14	10	ordinary
12331	9	4	5	redundant
96	437	233	204	critical
435	141	62	79	critical
2248	36	11	25	ordinary
318	165	108	57	critical
2258	68	37	31	critical
5169	24	12	12	critical
191	215	54	161	critical
592	144	63	81	critical
2979	49	25	24	critical
10899	6	3	3	ordinary
1282	72	54	18	critical
4893	23	13	10	critical
5984	20	10	10	ordinary
4140	35	18	17	ordinary
5	1352	352	1000	critical
4135	25	13	12	ordinary
4001	33	15	18	ordinary
4759	30	14	16	ordinary
1488	74	31	43	ordinary
4786	32	16	16	ordinary
8091	12	6	6	redundant
365	210	118	92	critical
2456	55	29	26	critical
211	282	136	146	critical
1896	71	35	36	critical
6991	16	8	8	ordinary
593	106	38	68	ordinary
1474	80	42	38	critical
4111	35	18	17	critical
735	174	90	84	critical
2272	70	33	37	critical
386	127	88	39	ordinary
1202	77	23	54	ordinary
11167	4	2	2	redundant
764	101	53	48	critical
97	374	208	166	critical
602	113	62	51	critical
239	182	135	47	critical
275	237	98	139	critical
835	122	55	67	critical
73	356	211	145	critical
192	245	152	93	critical
981	120	61	59	critical
2492	49	28	21	ordinary
7207	14	7	7	redundant
6708	10	5	5	ordinary
6780	17	9	8	redundant
4735	28	14	14	ordinary
401	202	94	108	critical
4	1575	388	1187	critical
2457	51	25	26	critical
9027	13	7	6	ordinary
1824	78	39	39	critical
1243	91	46	45	critical
65	438	142	296	critical
956	91	55	36	critical
496	127	36	91	ordinary
612	144	66	78	ordinary
148	249	101	148	critical
5180	20	10	10	critical
1252	104	49	55	critical
1104	108	54	54	critical
2218	50	23	27	ordinary
1153	64	54	10	critical
1024	106	51	55	critical
5524	20	10	10	ordinary
5025	24	12	12	ordinary
830	134	50	84	critical
234	253	117	136	critical
4466	29	14	15	critical
14982	2	1	1	redundant
267	202	122	80	critical
3641	44	23	21	ordinary
1376	78	45	33	critical
179	262	161	101	critical
567	141	60	81	critical
678	140	69	71	critical
2101	57	30	27	ordinary
203	272	111	161	critical
5783	16	7	9	ordinary
647	101	66	35	ordinary
1107	65	58	7	critical
5121	20	9	11	critical
734	91	45	46	critical
3342	38	19	19	critical
5493	22	11	11	ordinary
2288	59	26	33	critical
320	147	96	51	critical
17	785	177	608	critical
2388	45	24	21	ordinary
4058	29	14	15	critical
3035	45	24	21	critical
1114	101	48	53	critical
2688	48	24	24	ordinary
925	110	49	61	critical
83	586	279	307	critical
14567	2	1	1	redundant
1669	69	35	34	critical
264	220	93	127	critical
2591	56	28	28	critical
6703	16	8	8	redundant
4629	30	14	16	critical
2082	62	30	32	critical
968	69	20	49	critical
74	521	248	273	critical
458	107	91	16	critical
3111	47	22	25	critical
8006	10	5	5	redundant
2204	35	27	8	critical
193	288	136	152	critical
1162	90	41	49	ordinary
287	248	124	124	critical
929	128	64	64	critical
277	221	96	125	critical
552	170	87	83	critical
11	1055	434	621	critical
1054	111	54	57	critical
3504	29	12	17	ordinary
534	121	76	45	ordinary
1608	80	38	42	critical
6533	9	1	8	ordinary
1076	76	19	57	critical
4826	20	11	9	ordinary
10264	6	3	3	critical
3624	35	18	17	ordinary
1500	72	33	39	critical
2922	56	24	32	critical
280	167	108	59	critical
205	236	163	73	critical
2888	50	25	25	critical
2756	52	26	26	critical
1432	95	47	48	ordinary
2428	32	17	15	ordinary
11669	2	2	0	redundant
1184	82	26	56	ordinary
156	232	123	109	critical
14794	2	1	1	redundant
86	449	241	208	critical
7488	14	7	7	ordinary
125	442	214	228	critical
464	160	56	104	critical
7550	11	8	3	critical
3086	34	18	16	ordinary
117	302	190	112	critical
5083	22	10	12	ordinary
4972	29	14	15	redundant
1638	76	43	33	critical
4648	21	11	10	ordinary
91	432	151	281	critical
2667	45	21	24	ordinary
390	195	96	99	critical
223	234	151	83	critical
1516	78	36	42	ordinary
1144	60	53	7	ordinary
1191	108	52	56	critical
7559	14	7	7	redundant
5815	20	10	10	redundant
72	460	241	219	critical
7	1063	271	792	critical
3336	29	25	4	ordinary
384	158	63	95	critical
6694	16	8	8	critical
221	203	149	54	critical
12137	4	2	2	redundant
3238	37	20	17	critical
809	123	58	65	ordinary
254	244	114	130	critical
2024	58	29	29	ordinary
742	81	77	4	ordinary
933	117	50	67	critical
509	118	77	41	critical
15065	2	1	1	redundant
1718	45	41	4	ordinary
6576	8	8	0	redundant
2278	58	29	29	ordinary
1692	72	35	37	critical
2152	59	31	28	ordinary
691	144	63	81	critical
680	153	73	80	critical
1755	56	19	37	critical
7694	16	8	8	ordinary
10892	6	3	3	redundant
2566	43	22	21	critical
5350	24	12	12	ordinary
1664	47	28	19	ordinary
1176	120	68	52	critical
4522	31	15	16	critical
5326	25	13	12	ordinary
4708	28	14	14	critical
692	142	64	78	critical
880	90	33	57	ordinary
3193	31	12	19	critical
410	113	80	33	critical
1863	62	35	27	critical
539	110	23	87	critical
1133	82	54	28	critical
2360	49	27	22	ordinary
138	266	190	76	critical
654	93	71	22	ordinary
6930	12	6	6	critical
310	190	127	63	critical
68	458	232	226	critical
483	100	98	2	critical
5730	18	9	9	ordinary
5329	20	10	10	ordinary
109	390	208	182	critical
9797	8	4	4	redundant
157	330	163	167	critical
9177	9	5	4	ordinary
910	113	56	57	critical
1033	71	57	14	ordinary
5122	26	12	14	ordinary
9	1001	266	735	critical
780	139	67	72	critical
7602	12	6	6	redundant
216	252	120	132	critical
1265	80	38	42	ordinary
274	241	113	128	critical
3633	32	17	15	ordinary
228	440	157	283	critical
5142	14	11	3	ordinary
5595	14	9	5	ordinary
13420	2	1	1	ordinary
6656	16	8	8	critical
1644	78	39	39	critical
2437	43	29	14	ordinary
4665	14	11	3	critical
308	366	153	213	critical
1440	79	41	38	ordinary
12654	4	2	2	redundant
2827	49	27	22	critical
172	299	135	164	critical
2129	66	33	33	critical
899	138	65	73	critical
5278	24	12	12	critical
1542	75	39	36	critical
1185	88	48	40	critical
600	88	20	68	critical
5229	16	6	10	redundant
128	343	128	215	critical
1351	63	24	39	ordinary
2805	36	15	21	ordinary
3677	40	18	22	ordinary
2172	39	16	23	critical
1774	70	34	36	ordinary
624	126	60	66	critical
12005	4	2	2	redundant
1531	45	40	5	ordinary
400	192	102	90	critical
1785	70	34	36	critical
687	109	76	33	critical
4100	18	15	3	critical
32	634	270	364	critical
1073	64	49	15	ordinary
418	156	101	55	critical
1597	79	37	42	ordinary
456	154	69	85	critical
1181	81	32	49	ordinary
9908	6	3	3	redundant
2511	58	29	29	critical
447	170	97	73	critical
2219	61	32	29	critical
98	470	241	229	critical
233	257	77	180	critical
6043	12	10	2	critical
5702	19	9	10	critical
669	153	55	98	critical
1895	66	33	33	ordinary
585	123	69	54	critical
5048	34	14	20	critical
622	151	68	83	critical
355	140	70	70	ordinary
93	438	174	264	critical
8867	10	5	5	critical
634	96	49	47	critical
2000	48	20	28	ordinary
3423	22	17	5	ordinary
1248	81	49	32	critical
460	161	86	75	critical
576	99	72	27	critical
3553	33	16	17	ordinary
2673	64	36	28	critical
892	86	76	10	critical
3503	42	22	20	critical
3507	35	16	19	ordinary
5415	25	13	12	ordinary
1812	72	35	37	critical
4258	33	17	16	critical
354	207	98	109	critical
1772	81	40	41	critical
2982	48	23	25	critical
9680	8	4	4	redundant
11860	5	2	3	redundant
6079	22	12	10	critical
5454	23	12	11	ordinary
7406	14	7	7	critical
4516	23	9	14	redundant
4078	32	16	16	critical
885	120	55	65	ordinary
841	84	21	63	ordinary
325	203	92	111	critical
1099	70	62	8	critical
2597	32	23	9	critical
572	145	63	82	critical
499	151	71	80	critical
247	209	100	109	critical
1843	43	36	7	ordinary
6748	19	9	10	redundant
2404	45	23	22	critical
47	536	256	280	critical
6502	18	9	9	ordinary
550	113	81	32	critical
913	104	37	67	critical
476	171	87	84	critical
1080	98	42	56	critical
953	69	58	11	ordinary
3601	49	20	29	critical
3092	42	22	20	critical
1206	65	40	25	critical
739	86	72	14	critical
6072	22	11	11	ordinary
4507	24	13	11	critical
871	109	50	59	critical
675	126	51	75	critical
11220	5	2	3	redundant
520	107	65	42	ordinary
394	115	90	25	ordinary
1286	85	38	47	critical
2840	44	23	21	redundant
335	173	59	114	critical
3546	35	17	18	ordinary
261	181	123	58	critical
272	175	118	57	critical
309	190	65	125	critical
311	198	82	116	critical
1687	51	30	21	critical
1668	58	51	7	critical
4651	26	14	12	ordinary
2127	72	36	36	critical
327	196	113	83	critical
2029	60	30	30	critical
108	400	179	221	critical
364	195	91	104	critical
3110	39	18	21	ordinary
1972	49	35	14	critical
4680	28	14	14	critical
9780	4	2	2	redundant
338	179	107	72	critical
3598	29	12	17	redundant
7174	16	7	9	critical
5782	20	10	10	critical
10	1102	441	661	critical
4120	36	19	17	ordinary
1142	60	47	13	ordinary
1337	65	53	12	critical
352	158	107	51	ordinary
1148	104	48	56	critical
9558	8	4	4	redundant
1624	82	41	41	critical
8881	10	5	5	ordinary
4226	32	16	16	redundant
604	140	68	72	critical
3144	27	13	14	critical
12398	4	2	2	redundant
1649	50	19	31	ordinary
373	145	81	64	critical
2369	57	29	28	critical
1771	60	36	24	redundant
12715	5	2	3	ordinary
1343	84	52	32	critical
112	304	190	114	critical
242	216	88	128	critical
48	593	265	328	critical
5773	18	9	9	redundant
943	105	45	60	critical
31	733	336	397	critical
1077	111	56	55	critical
1662	84	43	41	ordinary
9945	6	3	3	redundant
3419	31	17	14	critical
615	167	89	78	critical
462	154	65	89	critical
1349	71	37	34	critical
88	299	207	92	critical
1279	100	48	52	critical
6363	16	8	8	ordinary
6374	15	7	8	ordinary
56	393	231	162	critical
2974	44	22	22	redundant
4416	26	12	14	critical
1363	80	41	39	critical
273	226	113	113	critical
3334	49	27	22	critical
5531	19	10	9	ordinary
1016	110	50	60	ordinary
6692	16	8	8	redundant
393	191	82	109	critical
13583	2	1	1	redundant
3809	31	15	16	critical
217	268	122	146	critical
14309	2	1	1	redundant
12171	2	1	1	redundant
1036	84	28	56	ordinary
486	135	55	80	ordinary
1234	91	44	47	critical
231	192	90	102	critical
1264	63	48	15	critical
180	207	85	122	critical
2413	50	28	22	critical
845	74	53	21	ordinary
11009	4	2	2	ordinary
155	446	210	236	critical
449	106	92	14	critical
2149	37	31	6	ordinary
2778	36	13	23	ordinary
1304	56	34	22	critical
1240	107	51	56	critical
4765	32	22	10	critical
100	299	103	196	critical
658	178	86	92	critical
903	77	61	16	critical
5929	22	11	11	redundant
94	409	191	218	critical
2502	36	18	18	ordinary
1340	88	42	46	critical
76	423	260	163	critical
7937	12	6	6	ordinary
1829	47	29	18	critical
1346	65	27	38	critical
1254	93	51	42	ordinary
1932	62	31	31	critical
36	599	166	433	critical
2531	44	15	29	critical
4204	28	14	14	ordinary
8843	10	5	5	redundant
4430	25	13	12	critical
227	252	111	141	critical
2188	44	24	20	ordinary
200	326	168	158	critical
30	658	398	260	critical
210	240	107	133	critical
408	122	72	50	ordinary
2915	29	25	4	ordinary
2990	43	22	21	critical
3269	22	10	12	ordinary
79	438	182	256	critical
173	206	111	95	critical
376	143	74	69	critical
6772	13	7	6	critical
1241	56	50	6	critical
4658	14	14	0	redundant
4785	28	14	14	critical
620	150	70	80	critical
4402	21	12	9	ordinary
2202	38	25	13	ordinary
252	207	127	80	critical
12507	4	2	2	redundant
1270	57	45	12	critical
1620	59	38	21	critical
1920	63	31	32	critical
2130	51	25	26	critical
7558	11	5	6	ordinary
554	181	87	94	critical
2996	47	23	24	critical
5453	20	10	10	critical
5157	26	14	12	critical
90	373	117	256	critical
2986	30	23	7	ordinary
1230	75	40	35	critical
123	352	172	180	critical
888	122	56	66	ordinary
1164	61	52	9	critical
12092	4	2	2	ordinary
1694	97	40	57	critical
710	132	61	71	critical
1634	65	33	32	ordinary
11717	4	2	2	redundant
4710	24	12	12	critical
1537	78	32	46	critical
44	559	249	310	critical
6925	21	8	13	ordinary
518	197	91	106	critical
4711	22	11	11	redundant
137	275	134	141	critical
9236	6	3	3	redundant
3669	43	21	22	critical
1603	84	39	45	critical
1355	70	34	36	critical
2941	44	25	19	ordinary
6582	17	9	8	ordinary
1992	52	24	28	critical
11343	2	2	0	redundant
12160	4	2	2	ordinary
9712	11	5	6	critical
1555	74	35	39	ordinary
5740	19	10	9	critical
1038	76	21	55	critical
1262	55	46	9	ordinary
3693	33	18	15	critical
465	108	92	16	ordinary
4311	16	16	0	redundant
2065	36	25	11	critical
2198	50	25	25	critical
2799	44	23	21	ordinary
256	310	144	166	critical
1916	42	36	6	critical
2159	54	23	31	ordinary
786	116	45	71	critical
2017	61	35	26	critical
3403	47	22	25	critical
22	841	328	513	critical
450	108	87	21	ordinary
7035	16	9	7	redundant
2050	62	32	30	critical
3000	45	21	24	critical
5181	26	12	14	redundant
2760	71	35	36	critical
4139	39	16	23	critical
337	161	41	120	critical
1177	57	50	7	ordinary
1544	92	48	44	critical
2919	32	25	7	ordinary
1977	75	37	38	ordinary
999	81	61	20	critical
1894	72	36	36	ordinary
183	253	133	120	critical
724	121	54	67	critical
487	187	93	94	critical
674	87	79	8	critical
428	141	81	60	critical
4051	31	16	15	critical
2870	28	22	6	critical
3475	42	21	21	critical
330	185	80	105	ordinary
3562	37	19	18	ordinary
236	163	33	130	critical
1922	62	37	25	critical
1616	74	32	42	critical
2738	61	31	30	critical
8816	5	5	0	redundant
1174	76	26	50	critical
269	227	129	98	critical
6514	15	7	8	ordinary
1871	65	32	33	critical
2529	49	22	27	critical
523	110	79	31	critical
581	95	41	54	critical
3166	43	22	21	critical
826	127	59	68	critical
160	316	132	184	critical
698	101	32	69	critical
381	180	105	75	critical
575	148	12	136	critical
3764	38	17	21	critical
3119	47	23	24	ordinary
1547	85	43	42	critical
1587	79	41	38	ordinary
577	114	78	36	ordinary
6949	15	8	7	redundant
2084	64	33	31	critical
1013	123	62	61	critical
1311	54	44	10	critical
6135	18	9	9	redundant
1389	91	31	60	critical
3328	43	20	23	ordinary
1709	61	37	24	critical
3019	57	28	29	critical
574	118	44	74	critical
1478	51	45	6	ordinary
5150	29	15	14	critical
349	214	105	109	critical
59	351	36	315	critical
893	113	60	53	critical
1467	79	35	44	critical
4296	17	15	2	critical
1421	50	46	4	critical
380	170	75	95	critical
714	87	14	73	ordinary
1901	71	35	36	critical
1197	103	48	55	critical
2436	66	29	37	critical
3001	41	20	21	critical
1347	87	52	35	critical
816	94	68	26	ordinary
1682	88	40	48	ordinary
454	170	74	96	critical
4379	30	15	15	redundant
4967	31	15	16	critical
1411	85	37	48	ordinary
672	90	71	19	critical
421	135	35	100	ordinary
1897	39	17	22	critical
9831	4	4	0	redundant
2423	67	30	37	critical
4587	29	17	12	critical
4603	16	14	2	critical
3345	35	21	14	critical
3543	32	17	15	critical
232	279	137	142	critical
2611	50	28	22	critical
613	129	58	71	critical
5989	20	10	10	redundant
50	521	248	273	critical
1382	77	45	32	critical
147	392	181	211	critical
4276	36	16	20	critical
827	157	63	94	critical
640	132	81	51	critical
165	234	62	172	critical
10303	6	3	3	redundant
11691	4	2	2	redundant
4347	29	14	15	critical
748	113	70	43	critical
2581	48	23	25	critical
3171	44	22	22	critical
817	219	68	151	critical
9321	10	5	5	redundant
646	91	73	18	critical
579	92	84	8	ordinary
537	104	85	19	critical
6840	17	9	8	critical
1423	86	41	45	ordinary
104	338	120	218	critical
1631	50	40	10	critical
276	156	55	101	critical
3555	31	16	15	ordinary
833	79	15	64	critical
636	132	54	78	critical
10515	6	3	3	redundant
9956	6	3	3	redundant
268	185	53	132	critical
863	155	80	75	critical
8165	12	6	6	redundant
6370	23	11	12	ordinary
1527	73	36	37	ordinary
3547	47	27	20	critical
5693	19	9	10	ordinary
611	133	73	60	critical
1357	73	33	40	critical
1645	80	38	42	critical
341	204	109	95	critical
226	192	132	60	critical
985	87	36	51	critical
7140	15	7	8	redundant
4338	25	12	13	critical
1697	42	35	7	critical
6329	15	8	7	ordinary
2486	37	25	12	ordinary
4284	30	15	15	critical
753	89	41	48	ordinary
4499	26	14	12	ordinary
2049	62	30	32	critical
1469	84	42	42	critical
1703	85	44	41	critical
5485	20	10	10	ordinary
5139	24	11	13	ordinary
139	313	158	155	critical
14179	2	1	1	redundant
1170	85	35	50	critical
4766	22	10	12	ordinary
2208	58	31	27	critical
3127	41	20	21	critical
5862	15	6	9	ordinary
773	89	67	22	critical
1242	102	50	52	critical
1047	77	52	25	ordinary
973	110	57	53	critical
3801	22	18	4	critical
1729	71	37	34	critical
3563	20	18	2	redundant
170	323	143	180	critical
3891	55	20	35	critical
1101	80	48	32	critical
145	247	187	60	critical
7175	16	8	8	redundant
14023	2	1	1	redundant
9009	6	3	3	redundant
1166	110	55	55	critical
3500	28	11	17	ordinary
1693	47	41	6	critical
326	153	102	51	critical
8858	10	5	5	ordinary
1195	69	36	33	critical
182	228	63	165	critical
2395	52	24	28	ordinary
1313	73	50	23	critical
671	127	61	66	critical
9282	8	4	4	redundant
1379	68	37	31	ordinary
1364	62	48	14	ordinary
9358	15	5	10	critical
5680	29	14	15	critical
2351	54	26	28	critical
6233	18	9	9	redundant
7151	14	7	7	ordinary
3121	37	22	15	ordinary
6699	10	5	5	redundant
111	311	174	137	critical
6965	16	8	8	ordinary
2594	52	26	26	ordinary
489	252	115	137	critical
1069	65	54	11	ordinary
1199	90	41	49	critical
2968	40	20	20	critical
881	74	64	10	critical
3597	38	19	19	critical
3375	47	26	21	critical
2684	49	26	23	critical
8187	13	7	6	ordinary
360	235	115	120	critical
3330	27	8	19	ordinary
2693	49	24	25	ordinary
3169	27	21	6	ordinary
7158	14	7	7	critical
978	119	60	59	critical
761	101	55	46	critical
2176	34	30	4	redundant
2476	53	27	26	critical
8701	7	3	4	critical
7595	12	6	6	ordinary
10215	6	3	3	redundant
1134	116	58	58	critical
2711	46	23	23	critical
8642	10	6	4	ordinary
67	386	216	170	critical
1430	78	36	42	ordinary
1228	100	50	50	critical
633	116	51	65	critical
1810	58	33	25	critical
3972	36	18	18	ordinary
1173	96	44	52	critical
937	148	70	78	critical
6745	16	8	8	ordinary
5124	26	13	13	ordinary
2216	61	29	32	critical
2041	59	28	31	critical
2035	59	29	30	critical
6086	17	9	8	ordinary
4337	41	18	23	critical
5178	26	13	13	ordinary
751	120	52	68	critical
1062	74	59	15	ordinary
1044	107	52	55	critical
2323	35	30	5	critical
587	169	85	84	critical
1075	112	57	55	critical
715	122	59	63	critical
733	80	15	65	ordinary
391	113	23	90	critical
4188	28	17	11	redundant
3973	33	17	16	critical
6099	16	8	8	critical
14388	2	1	1	redundant
142	311	142	169	critical
3115	39	18	21	critical
10255	11	6	5	ordinary
850	128	66	62	critical
237	222	127	95	critical
120	405	200	205	critical
8208	10	5	5	ordinary
514	156	67	89	ordinary
1043	102	50	52	critical
2028	60	32	28	critical
2775	52	26	26	critical
1698	72	37	35	critical
3497	37	18	19	ordinary
3468	41	22	19	critical
755	131	63	68	critical
682	126	72	54	critical
258	212	93	119	critical
14460	2	1	1	redundant
4044	32	16	16	critical
2074	48	28	20	critical
2376	50	23	27	ordinary
7148	12	6	6	redundant
69	457	195	262	critical
255	176	136	40	critical
14488	2	1	1	redundant
1563	77	38	39	critical
1700	64	29	35	critical
1763	56	21	35	ordinary
1684	85	42	43	critical
6747	11	6	5	redundant
5504	22	11	11	ordinary
4262	34	17	17	ordinary
5237	22	11	11	ordinary
2157	80	35	45	critical
351	187	76	111	critical
2250	49	17	32	ordinary
2060	47	21	26	critical
4643	31	16	15	critical
4813	24	12	12	critical
2556	51	25	26	ordinary
648	131	65	66	critical
4196	34	17	17	critical
230	250	89	161	critical
858	124	58	66	critical
453	132	82	50	critical
666	87	61	26	critical
7734	13	7	6	redundant
728	102	68	34	critical
2553	53	25	28	ordinary
2592	36	26	10	critical
3347	42	21	21	ordinary
854	130	68	62	critical
1042	90	51	39	critical
3625	40	20	20	critical
181	304	140	164	critical
369	125	101	24	critical
7372	14	7	7	ordinary
5071	26	13	13	critical
1942	61	32	29	ordinary
4274	30	15	15	ordinary
1783	74	37	37	critical
540	169	79	90	critical
8258	10	5	5	ordinary
313	202	90	112	critical
167	285	174	111	critical
26	737	203	534	critical
1599	68	31	37	critical
3612	40	20	20	critical
6881	12	6	6	ordinary
3864	33	18	15	ordinary
4310	30	16	14	ordinary
4612	16	14	2	ordinary
4695	14	14	0	ordinary
4148	33	17	16	critical
7885	6	6	0	redundant
3037	41	19	22	critical
452	128	101	27	critical
2623	66	33	33	critical
212	182	107	75	critical
278	146	65	81	ordinary
3178	30	12	18	ordinary
4583	30	15	15	critical
1058	98	42	56	ordinary
2933	26	22	4	redundant
713	110	54	56	ordinary
4046	20	17	3	ordinary
389	121	40	81	critical
998	95	47	48	critical
1989	44	21	23	critical
589	140	101	39	critical
3998	30	17	13	ordinary
1759	66	26	40	critical
2064	52	29	23	critical
4441	15	15	0	redundant
2377	40	29	11	critical
4376	30	15	15	ordinary
790	135	63	72	critical
3593	39	18	21	critical
2104	67	30	37	critical
1924	76	38	38	critical
2246	52	27	25	critical
4266	33	17	16	critical
1377	86	41	45	ordinary
7728	13	6	7	ordinary
625	133	83	50	critical
7699	13	7	6	ordinary
4011	42	16	26	ordinary
1352	106	53	53	critical
754	178	73	105	critical
1205	108	54	54	critical
4329	32	16	16	redundant
12113	5	2	3	redundant
5445	20	11	9	critical
77	430	185	245	critical
159	324	148	176	critical
89	319	67	252	critical
2503	58	29	29	critical
2236	48	21	27	ordinary
1825	64	28	36	critical
2644	42	20	22	ordinary
688	146	76	70	critical
7705	12	6	6	critical
717	94	67	27	critical
4775	25	13	12	ordinary
3398	35	19	16	ordinary
1429	89	47	42	critical
1216	93	51	42	ordinary
5889	20	10	10	critical
1976	41	34	7	ordinary
3158	45	22	23	critical
81	384	213	171	critical
5055	29	12	17	ordinary
9133	9	4	5	ordinary
4461	28	14	14	critical
2560	29	29	0	ordinary
177	230	108	122	critical
5047	30	18	12	critical
8050	12	6	6	critical
2445	30	16	14	ordinary
4526	27	13	14	critical
6961	19	9	10	critical
2480	71	34	37	critical
747	128	51	77	critical
5846	14	9	5	critical
2909	50	25	25	ordinary
1006	118	56	62	critical
861	81	65	16	ordinary
1451	81	38	43	critical
4331	30	15	15	ordinary
1710	69	34	35	ordinary
952	200	78	122	critical
1408	72	35	37	ordinary
6058	16	7	9	ordinary
3452	33	15	18	critical
3487	34	16	18	ordinary
3873	19	17	2	ordinary
7253	17	9	8	critical
126	291	150	141	critical
9492	8	4	4	redundant
441	202	104	98	critical
1986	62	30	32	ordinary
6059	16	8	8	ordinary
4762	27	14	13	ordinary
6372	19	10	9	critical
1083	83	32	51	critical
1193	89	48	41	critical
722	83	46	37	critical
3337	39	20	19	ordinary
4955	18	10	8	redundant
1078	69	50	19	critical
1180	66	48	18	critical
5266	12	12	0	redundant
1341	84	42	42	critical
1188	63	43	20	critical
1837	40	34	6	ordinary
3887	35	17	18	ordinary
883	128	66	62	critical
1052	70	61	9	critical
1442	49	37	12	ordinary
399	126	72	54	critical
3074	35	17	18	critical
5854	17	8	9	redundant
11772	2	1	1	redundant
2148	39	35	4	critical
2708	43	16	27	ordinary
6674	22	10	12	ordinary
207	260	122	138	critical
1807	43	24	19	ordinary
199	241	98	143	critical
1415	77	38	39	critical
1190	78	28	50	critical
2004	62	30	32	ordinary
368	124	18	106	critical
5571	12	11	1	critical
317	211	93	118	critical
5051	13	13	0	redundant
2156	59	31	28	critical
6744	16	8	8	critical
9164	8	4	4	redundant
292	226	103	123	critical
1051	108	53	55	critical
1345	89	46	43	critical
3102	36	16	20	ordinary
1381	108	53	55	critical
2753	27	24	3	redundant
4034	30	15	15	critical
745	106	69	37	critical
637	141	74	67	critical
1723	67	30	37	ordinary
1656	75	34	41	critical
2385	42	14	28	critical
13199	2	1	1	redundant
1745	74	36	38	ordinary
5608	22	11	11	critical
7141	16	8	8	critical
635	161	78	83	critical
621	120	46	74	critical
1448	60	47	13	critical
344	157	53	104	critical
4546	16	15	1	redundant
1786	64	30	34	critical
1850	64	31	33	ordinary
2370	54	25	29	ordinary
1511	52	31	21	critical
1127	69	49	20	critical
1064	121	60	61	critical
2265	58	30	28	critical
2110	59	28	31	critical
3084	32	19	13	ordinary
2879	49	24	25	critical
4109	33	16	17	ordinary
45	661	293	368	critical
1938	62	29	33	ordinary
2154	73	39	34	critical
2883	42	30	12	critical
8476	11	6	5	ordinary
2317	57	27	30	ordinary
14	1075	481	594	critical
382	191	90	101	critical
2409	33	30	3	critical
303	220	102	118	critical
1996	53	29	24	ordinary
6983	16	8	8	redundant
3795	40	20	20	ordinary
6488	20	7	13	ordinary
6648	17	8	9	ordinary
4091	31	15	16	ordinary
988	82	65	17	critical
2628	30	28	2	critical
3888	29	15	14	ordinary
5494	22	11	11	critical
1538	88	47	41	critical
8225	10	5	5	ordinary
4686	49	25	24	critical
1481	89	47	42	critical
702	98	67	31	critical
1890	40	32	8	ordinary
370	122	102	20	critical
7270	14	7	7	redundant
2670	48	24	24	critical
1300	109	56	53	critical
570	147	60	87	critical
218	231	94	137	critical
3229	24	20	4	ordinary
251	219	125	94	critical
7877	12	6	6	redundant
4720	23	12	11	ordinary
1674	66	30	36	critical
1321	96	48	48	critical
152	313	145	168	critical
4482	27	14	13	ordinary
82	313	77	236	critical
847	120	65	55	critical
7428	13	7	6	ordinary
9546	4	4	0	redundant
2229	48	18	30	ordinary
3113	43	22	21	ordinary
122	356	154	202	critical
9854	6	3	3	redundant
46	566	243	323	critical
4570	30	15	15	ordinary
2361	59	29	30	critical
1136	88	40	48	critical
3842	38	19	19	critical
119	430	185	245	critical
619	97	49	48	critical
188	222	63	159	critical
6485	18	9	9	redundant
442	147	56	91	critical
4465	16	4	12	ordinary
5276	14	3	11	redundant
917	132	65	67	critical
339	138	107	31	ordinary
463	110	95	15	critical
3792	34	17	17	critical
2367	54	26	28	critical
1235	90	38	52	critical
402	137	103	34	critical
11916	4	2	2	redundant
8063	21	9	12	ordinary
63	443	144	299	critical
1502	52	39	13	ordinary
4024	18	16	2	ordinary
1615	58	17	41	critical
1952	41	31	10	ordinary
455	197	97	100	critical
8800	12	5	7	redundant
4791	25	12	13	ordinary
603	193	91	102	critical
10324	7	3	4	critical
15418	2	1	1	redundant
610	153	80	73	critical
2299	45	14	31	ordinary
594	117	72	45	critical
6168	18	9	9	redundant
986	120	57	63	critical
690	140	72	68	critical
4050	26	12	14	ordinary
14240	2	1	1	redundant
2012	66	33	33	redundant
14809	2	1	1	redundant
1143	99	46	53	critical
3341	29	17	12	ordinary
3812	26	12	14	critical
378	132	36	96	critical
14922	2	1	1	redundant
4101	32	15	17	critical
629	134	73	61	critical
3318	37	17	20	ordinary
766	150	74	76	critical
5787	16	8	8	critical
10823	6	3	3	ordinary
245	170	115	55	critical
2780	28	25	3	ordinary
8978	11	6	5	critical
2434	62	30	32	critical
238	185	47	138	critical
186	315	106	209	critical
1223	65	34	31	critical
4239	25	13	12	ordinary
3205	22	19	3	ordinary
6104	21	11	10	ordinary
1832	64	30	34	ordinary
3038	28	7	21	ordinary
3537	37	19	18	redundant
1089	103	53	50	critical
4035	23	8	15	ordinary
601	96	69	27	ordinary
2334	47	18	29	ordinary
2302	59	29	30	critical
849	81	70	11	critical
3200	30	20	10	critical
1550	47	43	4	ordinary
653	143	65	78	critical
2441	59	31	28	critical
1518	55	45	10	ordinary
2300	50	26	24	critical
2271	35	32	3	redundant
3331	46	20	26	critical
3131	25	21	4	ordinary
1568	76	36	40	critical
84	307	81	226	critical
176	189	29	160	critical
1139	64	48	16	ordinary
1209	91	42	49	critical
7088	7	7	0	redundant
5976	20	10	10	critical
595	160	88	72	critical
4345	32	15	17	ordinary
4359	35	18	17	critical
1326	87	44	43	critical
3301	37	18	19	critical
296	226	125	101	critical
358	238	127	111	critical
127	318	136	182	critical
3631	43	22	21	ordinary
3003	27	22	5	critical
1032	75	48	27	critical
947	118	59	59	critical
544	130	58	72	critical
375	131	91	40	critical
2706	50	25	25	critical
4201	29	15	14	ordinary
2789	26	25	1	critical
1749	80	41	39	critical
1539	77	40	37	critical
1496	78	41	37	critical
1319	80	38	42	ordinary
561	164	76	88	critical
6479	16	8	8	ordinary
4039	28	14	14	ordinary
5105	14	13	1	redundant
864	106	48	58	critical
2649	30	17	13	critical
1434	68	35	33	ordinary
6217	21	10	11	ordinary
1269	105	53	52	critical
1214	59	46	13	ordinary
500	133	49	84	critical
1428	105	49	56	critical
423	183	80	103	ordinary
2350	52	24	28	critical
662	89	68	21	ordinary
10598	3	3	0	redundant
9262	8	4	4	redundant
746	98	61	37	critical
85	446	236	210	critical
7716	12	6	6	ordinary
2614	44	18	26	ordinary
4153	20	15	5	ordinary
2150	46	25	21	ordinary
2160	50	28	22	ordinary
6578	14	7	7	ordinary
1486	76	35	41	critical
1827	68	34	34	critical
4811	29	15	14	ordinary
685	153	73	80	critical
3975	34	17	17	ordinary
1034	103	50	53	critical
843	95	45	50	ordinary
2926	51	26	25	critical
92	317	231	86	critical
189	232	113	119	critical
1589	49	30	19	ordinary
1743	104	48	56	critical
6571	16	8	8	ordinary
8062	12	6	6	redundant
1794	68	29	39	critical
3370	37	19	18	critical
8184	12	6	6	ordinary
2213	46	12	34	ordinary
5474	16	8	8	ordinary
436	109	91	18	critical
240	170	76	94	critical
1334	82	38	44	critical
1795	47	39	8	critical
11204	4	2	2	redundant
6373	15	8	7	redundant
7959	12	6	6	ordinary
1523	74	41	33	critical
169	297	146	151	critical
1617	51	39	12	critical
7818	12	6	6	redundant
348	130	93	37	critical
7507	14	7	7	redundant
1501	84	41	43	ordinary
599	110	80	30	critical
569	104	56	48	critical
527	95	29	66	critical
8657	10	5	5	redundant
405	135	35	100	critical
5395	24	12	12	ordinary
259	260	121	139	critical
457	191	91	100	critical
1366	65	46	19	critical
11755	4	2	2	redundant
64	440	161	279	critical
1957	68	33	35	critical
5078	32	14	18	critical
565	109	28	81	critical
657	152	85	67	critical
884	128	65	63	critical
1791	40	28	12	ordinary
2851	27	21	6	critical
362	209	73	136	critical
3623	40	20	20	critical
4072	31	13	18	critical
208	246	94	152	critical
4392	30	14	16	ordinary
3234	44	22	22	ordinary
10719	6	3	3	redundant
2016	72	38	34	critical
2664	57	30	27	ordinary
333	216	114	102	critical
1200	82	48	34	critical
2846	49	25	24	critical
1741	79	42	37	critical
553	130	44	86	critical
812	131	65	66	ordinary
2093	61	30	31	redundant
135	270	181	89	critical
1210	63	44	19	critical
1303	76	29	47	critical
5406	20	10	10	ordinary
8748	8	5	3	redundant
966	107	64	43	ordinary
1471	81	40	41	critical
1092	103	46	57	critical
2179	63	32	31	ordinary
853	124	58	66	critical
11116	6	3	3	redundant
760	96	25	71	critical
3385	42	21	21	critical
2735	43	23	20	critical
6592	16	8	8	critical
2679	53	27	26	critical
3043	51	24	27	critical
141	246	54	192	critical
14412	2	1	1	redundant
684	115	43	72	critical
532	139	72	67	critical
467	155	65	90	critical
1009	97	52	45	critical
4760	25	13	12	ordinary
2806	51	25	26	critical
14331	2	1	1	redundant
1959	66	33	33	critical
3225	53	26	27	critical
5734	23	9	14	critical
14083	2	1	1	redundant
6577	16	8	8	critical
7737	12	6	6	redundant
10475	6	3	3	redundant
1581	58	17	41	ordinary
3239	31	16	15	redundant
5260	19	9	10	critical
4060	34	17	17	critical
4474	33	17	16	critical
2564	53	26	27	ordinary
3255	28	8	20	critical
3875	27	9	18	critical
243	234	131	103	critical
1263	86	46	40	critical
3346	20	19	1	critical
6381	19	10	9	ordinary
667	140	74	66	critical
13470	2	1	1	redundant
2924	25	24	1	ordinary
2071	47	19	28	ordinary
285	203	85	118	critical
271	165	34	131	ordinary
4095	20	15	5	redundant
7510	15	8	7	redundant
4637	31	17	14	critical
4191	17	17	0	redundant
1350	82	45	37	critical
3273	47	24	23	critical
767	129	53	76	ordinary
2730	44	20	24	critical
930	101	40	61	ordinary
3632	38	20	18	ordinary
4054	21	14	7	critical
557	160	67	93	critical
1019	104	55	49	critical
1678	75	42	33	critical
2989	53	28	25	critical
1677	69	31	38	critical
1753	44	32	12	critical
2852	46	23	23	ordinary
711	151	75	76	critical
168	294	134	160	critical
5457	22	11	11	ordinary
1020	94	49	45	critical
5065	22	11	11	ordinary
862	72	29	43	critical
563	163	82	81	critical
1884	65	31	34	critical
1261	91	44	47	critical
1490	54	37	17	critical
2774	50	25	25	ordinary
3573	37	18	19	ordinary
558	103	59	44	critical
2908	47	18	29	critical
1165	91	34	57	critical
3030	46	23	23	critical
321	180	120	60	critical
29	787	330	457	critical
107	298	99	199	critical
1792	74	37	37	critical
420	181	90	91	critical
8535	12	5	7	redundant
5618	18	9	9	critical
4417	32	15	17	critical
2773	43	22	21	critical
11114	6	3	3	redundant
8241	10	5	5	redundant
1823	66	30	36	critical
7664	12	6	6	redundant
4391	28	15	13	redundant
703	132	63	69	critical
793	127	72	55	critical
2006	73	37	36	critical
1328	68	54	14	critical
2577	57	29	28	critical
2599	51	26	25	critical
2508	31	27	4	redundant
508	180	99	81	critical
440	210	105	105	critical
250	226	107	119	critical
2660	28	6	22	ordinary
14281	2	1	1	redundant
1699	71	44	27	critical
4749	21	11	10	critical
3660	34	15	19	ordinary
5752	20	10	10	ordinary
396	163	79	84	critical
2137	51	20	31	critical
8089	15	7	8	ordinary
983	113	37	76	critical
566	157	77	80	critical
2742	47	23	24	critical
3833	33	17	16	critical
627	107	63	44	critical
1479	69	39	30	ordinary
1061	105	52	53	critical
12272	4	2	2	redundant
3516	45	20	25	ordinary
6915	12	5	7	critical
1310	84	46	38	critical
1504	78	42	36	critical
974	108	52	56	ordinary
6771	22	12	10	critical
1454	61	31	30	critical
756	124	57	67	ordinary
3715	27	10	17	ordinary
736	131	66	65	critical
150	331	149	182	critical
3883	24	13	11	critical
270	255	128	127	critical
9475	5	3	2	redundant
2515	34	25	9	critical
12159	4	2	2	redundant
3168	38	17	21	ordinary
2598	29	27	2	redundant
409	187	90	97	critical
366	198	91	107	critical
6415	18	9	9	redundant
547	167	85	82	critical
1914	62	30	32	ordinary
5000	30	14	16	critical
475	169	76	93	critical
1804	62	25	37	critical
1777	55	34	21	ordinary
5012	23	17	6	critical
1172	90	45	45	critical
889	109	46	63	critical
588	136	77	59	critical
6183	18	9	9	redundant
2170	66	33	33	ordinary
414	129	75	54	critical
1091	146	74	72	critical
1278	112	58	54	ordinary
5936	12	10	2	ordinary
6570	14	7	7	redundant
15181	2	1	1	redundant
876	106	57	49	critical
4938	22	11	11	critical
5110	24	12	12	ordinary
10663	4	2	2	redundant
184	200	32	168	critical
1079	120	61	59	critical
5603	14	7	7	ordinary
7134	12	6	6	ordinary
3355	24	17	7	ordinary
707	148	72	76	ordinary
7398	8	8	0	redundant
1628	57	43	14	critical
4116	17	15	2	critical
2210	49	29	20	ordinary
2128	68	34	34	critical
5581	22	11	11	redundant
1217	97	47	50	critical
4452	30	15	15	ordinary
992	107	55	52	critical
6654	20	9	11	ordinary
3230	26	20	6	critical
12728	4	2	2	ordinary
444	136	32	104	critical
490	177	90	87	critical
2672	48	26	22	critical
1459	51	48	3	critical
1060	106	50	56	critical
10834	6	3	3	ordinary
5136	28	14	14	critical
932	73	58	15	ordinary
4259	33	17	16	ordinary
677	87	79	8	ordinary
5590	20	10	10	ordinary
101	465	233	232	critical
4808	28	14	14	critical
1529	47	34	13	ordinary
114	334	131	203	critical
2283	52	24	28	critical
7351	14	7	7	redundant
628	133	80	53	critical
451	123	72	51	critical
1123	94	46	48	critical
2878	48	24	24	ordinary
11055	6	3	3	redundant
5185	24	12	12	ordinary
6118	26	13	13	critical
492	162	72	90	critical
3279	32	14	18	ordinary
480	141	58	83	critical
13933	2	1	1	redundant
3320	35	20	15	critical
948	70	58	12	critical
55	646	254	392	critical
949	90	53	37	critical
2373	35	24	11	ordinary
1305	64	44	20	critical
9418	8	4	4	critical
8536	10	5	5	critical
695	86	74	12	critical
161	274	135	139	critical
4927	16	13	3	ordinary
1025	74	52	22	critical
10201	6	3	3	redundant
798	157	74	83	critical
4216	18	15	3	critical
2178	62	32	30	critical
661	90	67	23	ordinary
771	176	77	99	critical
2647	54	29	25	critical
971	92	54	38	critical
3509	37	19	18	ordinary
1963	40	26	14	critical
3260	34	15	19	critical
8283	7	3	4	ordinary
2483	31	27	4	critical
3161	41	18	23	ordinary
2862	50	25	25	critical
1422	66	46	20	critical
10194	6	3	3	redundant
5781	28	12	16	ordinary
868	89	70	19	critical
1407	86	46	40	critical
4081	33	17	16	critical
7257	16	9	7	ordinary
1534	49	42	7	critical
1122	103	49	54	critical
3141	46	23	23	ordinary
6321	14	7	7	ordinary
1022	105	54	51	critical
3760	38	19	19	critical
7106	9	7	2	critical
13014	2	1	1	redundant
1955	41	26	15	ordinary
5486	22	11	11	redundant
3473	35	18	17	ordinary
1314	56	42	14	ordinary
2234	41	25	16	ordinary
4355	17	14	3	ordinary
4267	22	17	5	critical
2015	36	10	26	ordinary
1476	78	40	38	critical
3052	46	23	23	ordinary
3437	31	17	14	ordinary
1212	61	37	24	critical
6163	18	9	9	ordinary
716	112	73	39	critical
2201	55	29	26	critical
866	123	56	67	critical
4822	23	11	12	redundant
2326	56	31	25	critical
3882	34	17	17	critical
2565	44	19	25	ordinary
781	142	70	72	critical
2184	42	32	10	critical
7567	13	7	6	critical
5414	23	12	11	critical
3174	35	16	19	ordinary
7159	5	5	0	redundant
1750	69	30	39	critical
1004	100	44	56	critical
40	550	147	403	critical
13402	2	1	1	redundant
2601	46	22	24	critical
439	139	41	98	critical
163	296	106	190	critical
266	234	91	143	critical
431	130	99	31	critical
2519	32	9	23	ordinary
7029	14	7	7	redundant
1648	50	31	19	critical
10206	7	4	3	redundant
1284	74	33	41	ordinary
759	88	72	16	critical
3138	46	23	23	critical
1402	72	33	39	critical
9170	6	5	1	ordinary
4302	32	16	16	ordinary
8953	4	4	0	redundant
4504	28	14	14	critical
1958	49	33	16	critical
4017	41	19	22	critical
7969	14	6	8	critical
2876	45	24	21	critical
3445	34	17	17	critical
3944	37	19	18	critical
151	313	147	166	critical
4378	27	14	13	ordinary
1327	74	45	29	critical
3241	25	20	5	critical
3639	31	15	16	ordinary
9201	8	4	4	redundant
9594	8	4	4	redundant
515	180	88	92	critical
6231	19	9	10	ordinary
6616	16	8	8	ordinary
1711	74	41	33	critical
591	160	78	82	critical
3075	34	13	21	ordinary
3721	36	17	19	critical
965	122	67	55	critical
668	139	64	75	critical
729	131	78	53	critical
9255	8	4	4	critical
9770	8	4	4	redundant
785	82	69	13	ordinary
908	75	56	19	ordinary
4357	23	11	12	ordinary
3830	42	19	23	critical
1277	80	48	32	critical
8680	5	5	0	redundant
2604	65	34	31	critical
7747	12	6	6	redundant
2335	57	27	30	critical
1802	70	33	37	critical
2624	42	16	26	ordinary
5482	20	11	9	ordinary
2022	55	32	23	critical
7046	20	9	11	critical
4485	24	12	12	ordinary
2783	39	21	18	ordinary
1331	78	34	44	critical
6422	9	9	0	redundant
367	129	76	53	critical
307	221	105	116	critical
1362	87	42	45	ordinary
7313	14	7	7	redundant
377	419	138	281	critical
3393	31	17	14	ordinary
6757	16	8	8	redundant
7479	8	7	1	ordinary
4326	30	15	15	ordinary
6586	17	9	8	redundant
3663	22	18	4	critical
681	92	76	16	critical
2736	27	20	7	critical
768	121	63	58	critical
7027	16	8	8	ordinary
1103	142	76	66	ordinary
1561	94	54	40	critical
7511	14	7	7	redundant
3065	48	24	24	ordinary
1702	45	37	8	ordinary
3340	40	20	20	ordinary
1822	74	38	36	ordinary
4066	32	16	16	ordinary
4105	32	16	16	critical
818	77	71	6	critical
1517	48	40	8	ordinary
2070	58	27	31	ordinary
9528	6	3	3	critical
7442	14	7	7	redundant
2340	52	27	25	critical
3655	37	19	18	critical
2076	41	32	9	ordinary
4866	30	15	15	ordinary
257	247	129	118	critical
1000	108	54	54	critical
209	184	58	126	ordinary
630	97	84	13	critical
8220	10	5	5	redundant
2494	33	26	7	critical
1937	42	36	6	critical
5319	20	10	10	ordinary
7947	12	6	6	ordinary
289	212	95	117	critical
11623	4	2	2	ordinary
5757	16	8	8	redundant
12785	4	2	2	critical
11736	5	2	3	ordinary
8401	8	4	4	redundant
7143	14	7	7	critical
1102	110	53	57	critical
3729	22	17	5	ordinary
4245	23	10	13	ordinary
2866	45	24	21	critical
3409	42	24	18	critical
2651	38	29	9	critical
10278	6	3	3	redundant
920	82	62	20	critical
10200	6	3	3	redundant
295	140	87	53	critical
1100	136	76	60	critical
5166	25	12	13	critical
95	335	202	133	critical
4158	26	15	11	ordinary
1183	98	47	51	ordinary
4340	18	17	1	ordinary
281	141	118	23	ordinary
1186	70	37	33	critical
3714	29	18	11	critical
1748	72	38	34	critical
10550	6	3	3	redundant
9696	8	4	4	redundant
9571	4	4	0	redundant
2240	64	32	32	ordinary
7980	12	6	6	redundant
7618	12	6	6	ordinary
709	83	53	30	ordinary
946	75	65	10	critical
11873	4	2	2	redundant
[truncated: 13,593 more rows]
