# Supplementary material for: Controllability of protein-protein interaction phosphorylation-based networks: Participation of the hub 14-3-3 protein family
Source: Sci Rep. 2016 May 19;6:26234. doi: 10.1038/srep26234 (PMC4872533; doi:10.1038/srep26234)
Supplement: Supplementary Information [file srep26234-s9.csv]

#Controllability of protein-protein interaction phosphorylation-based networks. Participation of
#the hub 14-3-3 protein family.
#Marina Uhart1 , Gabriel Flores2 and Diego M Bustos1a
#1 Cell Signal Integration Lab, Instituto de Histología y Embriología "Dr. Mario H.
#Burgos" CCT CONICET Mendoza Facultad de Ciencias Médicas U.N.Cuyo P.O. Box
#56 - Mendoza - Argentina. ZIP 5500.
#2 Eventioz/Eventbrite Company, Adolfo A Calle 1853, Dorrego, Guaymallén,
#Mendoza, Argentina.
#a corresponding author dbustos@mendoza-conicet.gob.ar
###################################################################################################
1433E_HUMAN	P62258	210	.	18318008;19369195;19413330	1010711	S		AELDTLSEESYKD
1433F_HUMAN	Q04917	25	.	19690332	1010711	S		RYDDMASAMKAVT
1433T_HUMAN	P27348	232	.	9360956;18669648;18691976;19369195	1010711	S		TLWTSDSAGEECD
1433Z_HUMAN	P63104	58	; by PKA and PKB/AKT1.	11956222;12865427;15883165;16376338	1010711	S		VGARRSSWRVVSS
1433Z_HUMAN	P63104	184	; by MAPK8.	15071501;15696159	1010711	S		YYEILNSPEKACS
1433Z_HUMAN	P63104	207	.	19690332	1010711	S		AELDTLSEESYKD
1433Z_HUMAN	P63104	210	.	19413330	1010711	S		DTLSEESYKDSTL
1A02_HUMAN	P01892	352	.	18088087;19413330	1010711	S		QAASSDSAQGSDV
1A02_HUMAN	P01892	356	.	18088087;19413330	1010711	S		SDSAQGSDVSLTA
1A12_SOLLC	P18485	460	.	11375393	1010711	S		KNNLRLSFSKRMY
1A74_HUMAN	P30459	345	.	17525332	1010711	S		RKGGSYSQAASSD
1A74_HUMAN	P30459	356	.	17525332	1010711	S		SDSAQGSDMSLTA
1A74_HUMAN	P30459	359	.	17525332	1010711	S		AQGSDMSLTACKV
1B14_HUMAN	P30462	352	.	18088087	1010711	S		QAASSDSAQGSDV
2A5A_HUMAN	Q15172	41	.	18669648	1010711	S		QKRSQGSSQFRSQ
2A5A_HUMAN	Q15172	42	.	18669648	1010711	S		KRSQGSSQFRSQG
2A5D_HUMAN	Q14738	573	.	18669648	1010711	S		VLLRRKSELPQDV
3BP1_HUMAN	Q9Y3L3	544	.	19367720;19413330	1010711	S		VPPRPASPKVTRS
3BP1_HUMAN	Q9Y3L3	550	.	19690332	1010711	S		SPKVTRSPPETAA
3BP2_HUMAN	P78314	278	.	18669648	1010711	S		ATPRRMSDPPLST
3BP5_HUMAN	O60239	421	.	16964243;19413330	1010711	S		KSQSSTSPEGQAL
3BP5L_HUMAN	Q7L8J4	343	.	18669648	1010711	S		SLRTVASDLQKCD
3BP5L_HUMAN	Q7L8J4	350	.	18669648	1010711	S		DLQKCDSVEHLRG
3BP5L_HUMAN	Q7L8J4	362	.	18669648;19690332	1010711	S		GLSDHVSLDGQEL
3MG_HUMAN	P29372	78	.	18669648	1010711	S		RSIYFSSPKGHLT
3MG_HUMAN	P29372	252	.	15302935	1010711	S		RGPLEPSEPAVVA
41_HUMAN	P11171	92	.	2171679;17287340	1010711	S		FLKRPKSQVSEEE
41_HUMAN	P11171	188	.	2171679;18669648	1010711	S		IEVKEESPQSKAE
41_HUMAN	P11171	191	.	2171679;18669648	1010711	S		KEESPQSKAETEL
41_HUMAN	P11171	542	.	2171679;19690332	1010711	S		SKRASRSLDGAAA
41_HUMAN	P11171	555	.	2171679;18669648	1010711	S		VDSADRSPRPTSA
41_HUMAN	P11171	712	; by CDK1.	2171679;15525677;18220336;18669648	1010711	S		KRLSTHSPFRTLN
4EBP1_HUMAN	Q13541	35	.	18220336	1010711	S		LPPGDYSTTPGGT
4EBP1_HUMAN	Q13541	44	.	19413330	1010711	S		PGGTLFSTTPGGT
4EBP1_HUMAN	Q13541	65	; by MAPK1, MAPK3 and MTOR.	12747827;17081983;17287340;18187866;18669648	1010711	S		LMECRNSPVTKTP
4EBP1_HUMAN	Q13541	83	.	18220336;18669648	1010711	S		TIPGVTSPSSDEP
4EBP1_HUMAN	Q13541	94	.	17287340;18220336;18669648	1010711	S		EPPMEASQSHLRN
4EBP1_HUMAN	Q13541	101	.	17287340;18220336	1010711	S		QSHLRNSPEDKRA
4EBP1_HUMAN	Q13541	112	.	17525332	1010711	S		RAGGEESQFEMDI
4EBP2_HUMAN	Q13542	44	.	19413330	1010711	S		PGGTLFSTTPGGT
4ET_HUMAN	Q9NRA8	74	.	18220336	1010711	S		ASLYPASGRSSPV
4ET_HUMAN	Q9NRA8	120	.	18669648	1010711	S		LSPQRRSFGGGCH
4ET_HUMAN	Q9NRA8	136	.	18669648	1010711	S		AVSSRRSGSPLEK
4ET_HUMAN	Q9NRA8	138	.	18669648	1010711	S		SSRRSGSPLEKDS
4ET_HUMAN	Q9NRA8	345	.	18669648	1010711	S		RWFSNPSRSGSRS
4ET_HUMAN	Q9NRA8	564	.	18669648;19413330;19690332	1010711	S		LGQRAPSPPLSQV
4ET_HUMAN	Q9NRA8	587	.	19690332	1010711	S		LRPRIPSPIGFTP
4ET_HUMAN	Q9NRA8	693	.	19690332	1010711	S		SITSMLSPSFTPT
4ET_HUMAN	Q9NRA8	914	.	18088087	1010711	S		HPPGSGSHAAAVS
4ET_HUMAN	Q9NRA8	920	.	18088087	1010711	S		SHAAAVSVQTTPQ
4ET_HUMAN	Q9NRA8	951	.	18669648;19690332	1010711	S		PSQRSSSPVGLAK
4F2_HUMAN	P08195	103	.	17081983	1010711	S		EVTGTMSQDTEVD
4F2_HUMAN	P08195	165	.	19690332	1010711	S		AKFTGLSKEELLK
5NTC_HUMAN	P49902	502	.	18669648	1010711	S		DINEMESPLATRN
A16L1_HUMAN	Q676U5	287	.	17924679;18669648	1010711	S		NIFGRRSVSSFPV
A16L1_HUMAN	Q676U5	290	.	17924679	1010711	S		GRRSVSSFPVPQD
A16L1_HUMAN	Q676U5	304	.	17924679	1010711	S		VDTHPGSGKEVRV
A4_HUMAN	P05067	198	; by CK2.	11877420	1010711	S		ESDNVDSADAEED
A4_HUMAN	P05067	206	; by CK1.	11877420	1010711	S		DAEEDDSDVWWGG
AAAS_HUMAN	Q9NRG9	33	.	18669648	1010711	S		TGSSYESPPPDFR
AAAS_HUMAN	Q9NRG9	495	.	18669648;18691976;19007248;19413330;19690332	1010711	S		AQFPRFSPVLGRA
AAAT_HUMAN	Q15758	503	.	19690332	1010711	S		ELIQVKSELPLDP
AAAT_HUMAN	Q15758	535	.	17081983;18669648;19690332	1010711	S		GDATVASEKESVM
AAK1_HUMAN	Q2M2I8	14	.	19369195	1010711	S		RREQGGSGLGSGS
AAK1_HUMAN	Q2M2I8	18	.	18691976;19369195	1010711	S		GGSGLGSGSSGGG
AAK1_HUMAN	Q2M2I8	20	.	19369195	1010711	S		SGLGSGSSGGGGS
AAK1_HUMAN	Q2M2I8	21	.	19369195	1010711	S		GLGSGSSGGGGST
AAK1_HUMAN	Q2M2I8	235	.	18669648	1010711	S		EMVNLYSGKIITT
AAK1_HUMAN	Q2M2I8	327	.	18691976	1010711	S		IPNVQNSPIPAKL
AAK1_HUMAN	Q2M2I8	618	.	18669648;19369195	1010711	S		QGQKVGSLTPPSS
AAK1_HUMAN	Q2M2I8	623	.	18669648;19369195;19413330	1010711	S		GSLTPPSSPKTQR
AAK1_HUMAN	Q2M2I8	624	.	18669648;19369195;19413330	1010711	S		SLTPPSSPKTQRA
AAK1_HUMAN	Q2M2I8	637	.	18669648;18691976;19367720;19369195;19690332	1010711	S		GHRRILSDVTHSA
AAK1_HUMAN	Q2M2I8	642	.	19369195	1010711	S		LSDVTHSAVFGVP
AAK1_HUMAN	Q2M2I8	650	.	19369195	1010711	S		VFGVPASKSTQLL
AAK1_HUMAN	Q2M2I8	652	.	19369195	1010711	S		GVPASKSTQLLQA
AAK1_HUMAN	Q2M2I8	668	.	19369195	1010711	S		EASLNKSKSATTT
AAK1_HUMAN	Q2M2I8	670	.	15302935;18691976;19369195	1010711	S		SLNKSKSATTTPS
AAK1_HUMAN	Q2M2I8	676	.	15302935;18691976;19369195	1010711	S		SATTTPSGSPRTS
AAK1_HUMAN	Q2M2I8	678	.	19369195	1010711	S		TTTPSGSPRTSQQ
AAK1_HUMAN	Q2M2I8	682	.	19369195	1010711	S		SGSPRTSQQNVYN
AAK1_HUMAN	Q2M2I8	690	.	19369195	1010711	S		QNVYNPSEGSTWN
AAK1_HUMAN	Q2M2I8	731	.	18691976;19369195	1010711	S		PEKLGGSAESLIP
AAKB1_HUMAN	Q9Y478	40	.	18691976;19369195	1010711	S		PKILMDSPEDADL
AAKB1_HUMAN	Q9Y478	96	.	19369195;19690332	1010711	S		EVYLSGSFNNWSK
AAKB1_HUMAN	Q9Y478	101	.	19369195	1010711	S		GSFNNWSKLPLTR
AAKB1_HUMAN	Q9Y478	174	.	19369195	1010711	S		VDSQKCSDVSELS
AAKB1_HUMAN	Q9Y478	177	.	19369195	1010711	S		QKCSDVSELSSSP
AAKB1_HUMAN	Q9Y478	180	.	19369195	1010711	S		SDVSELSSSPPGP
AAKB1_HUMAN	Q9Y478	181	.	19369195	1010711	S		DVSELSSSPPGPY
AAKB1_HUMAN	Q9Y478	252	.	19369195	1010711	S		DGVMVLSATHRYK
AAKB2_HUMAN	O43741	108	.	18318008;18669648;18691976;19369195;19690332	1010711	S		KIPLIKSHNDFVA
AAKB2_HUMAN	O43741	182	.	19369195	1010711	S		TSCRDLSSSPPGP
AAKB2_HUMAN	O43741	183	.	19369195	1010711	S		SCRDLSSSPPGPY
AAKB2_HUMAN	O43741	184	.	18669648;18691976;19369195;19413330	1010711	S		CRDLSSSPPGPYG
AAKG2_HUMAN	Q9UGJ0	65	.	19369195	1010711	S		SSRKVDSPFGPGS
AAKG2_HUMAN	Q9UGJ0	71	.	18691976;19369195	1010711	S		SPFGPGSPSKGFF
AAKG2_HUMAN	Q9UGJ0	86	.	19369195	1010711	S		GPQPRPSSPMSAP
AAKG2_HUMAN	Q9UGJ0	129	.	19413330	1010711	S		FSGIFRSSSKESS
AAKG2_HUMAN	Q9UGJ0	130	.	19413330	1010711	S		SGIFRSSSKESSP
AAKG2_HUMAN	Q9UGJ0	131	.	19369195	1010711	S		GIFRSSSKESSPN
AAKG2_HUMAN	Q9UGJ0	134	.	19369195	1010711	S		RSSSKESSPNSNP
AAKG2_HUMAN	Q9UGJ0	135	.	19369195	1010711	S		SSSKESSPNSNPA
AAKG2_HUMAN	Q9UGJ0	138	.	19369195	1010711	S		KESSPNSNPATSP
AAKG2_HUMAN	Q9UGJ0	143	.	18691976;19369195;19413330	1010711	S		NSNPATSPGGIRF
AAKG2_HUMAN	Q9UGJ0	157	.	17525332;19369195	1010711	S		SRSRKTSGLSSSP
AAKG2_HUMAN	Q9UGJ0	160	.	19369195	1010711	S		RKTSGLSSSPSTP
AAKG2_HUMAN	Q9UGJ0	162	.	17525332;19369195;19413330	1010711	S		TSGLSSSPSTPTQ
AAKG2_HUMAN	Q9UGJ0	164	.	19369195;19413330	1010711	S		GLSSSPSTPTQVT
AAKG2_HUMAN	Q9UGJ0	195	.	19369195	1010711	S		NRIYASSSPPDTG
AAKG2_HUMAN	Q9UGJ0	196	.	18691976;19369195;19413330	1010711	S		RIYASSSPPDTGQ
AAKG2_HUMAN	Q9UGJ0	219	.	19369195	1010711	S		TRPPLASPTHYAP
AAPK1_HUMAN	Q13131	184	.	19369195	1010711	S		GEFLRTSCGSPNY
AAPK1_HUMAN	Q13131	187	.	19369195	1010711	S		LRTSCGSPNYAAP
AAPK1_HUMAN	Q13131	356	.	18669648;18691976;19369195	1010711	S		DFYLATSPPDSFL
AAPK1_HUMAN	Q13131	467	.	19369195	1010711	S		QLYQVDSRTYLLD
AAPK1_HUMAN	Q13131	476	.	19369195	1010711	S		YLLDFRSIDDEIT
AAPK1_HUMAN	Q13131	496	.	16083285;18088087;18669648;18691976;19369195	1010711	S		TPQRSGSVSNYRS
AAPK1_HUMAN	Q13131	502	.	19369195	1010711	S		SVSNYRSCQRSDS
AAPK1_HUMAN	Q13131	506	.	19369195	1010711	S		YRSCQRSDSDAEA
AAPK1_HUMAN	Q13131	508	.	18691976;19369195	1010711	S		SCQRSDSDAEAQG
AAPK1_HUMAN	Q13131	516	.	19369195	1010711	S		AEAQGKSSEVSLT
AAPK1_HUMAN	Q13131	520	.	19369195	1010711	S		GKSSEVSLTSSVT
AAPK1_HUMAN	Q13131	523	.	18691976;19369195	1010711	S		SEVSLTSSVTSLD
AAPK1_HUMAN	Q13131	524	.	19369195	1010711	S		EVSLTSSVTSLDS
AAPK1_HUMAN	Q13131	527	.	18691976;19369195	1010711	S		LTSSVTSLDSSPV
AAPK2_HUMAN	P54646	173	.	18220336	1010711	S		GEFLRTSCGSPNY
AAPK2_HUMAN	P54646	176	.	18220336;18691976	1010711	S		LRTSCGSPNYAAP
AAPK2_HUMAN	P54646	377	.	18669648;18691976;19369195;19413330	1010711	S		PPLIADSPKARCP
AAPK2_HUMAN	P54646	500	.	19369195	1010711	S		GLHRPRSSFDSTT
AAT1_HUMAN	Q7Z4T9	587	.	17287340	1010711	S		GEQDEASNAAMLL
AATF_HUMAN	Q9NY61	203	.	12450794;16565220;17081983;19007248	1010711	S		RAGDRNSEDDGVV
AATF_HUMAN	Q9NY61	316	.	12450794;16565220;18669648;19413330;19690332	1010711	S		TKPNAGSEEISSE
AATF_HUMAN	Q9NY61	320	.	12450794;16565220;17081983;18669648;19413330;19690332	1010711	S		AGSEEISSEDDEL
AATF_HUMAN	Q9NY61	321	.	12450794;16565220;17081983;18669648;19413330;19690332	1010711	S		GSEEISSEDDELV
AB1IP_HUMAN	Q7Z5R6	55	.	19690332	1010711	S		FKDLNESLNALED
AB1IP_HUMAN	Q7Z5R6	526	.	19367720;19690332	1010711	S		PPVRRSSDTSGSP
AB1IP_HUMAN	Q7Z5R6	531	.	19690332	1010711	S		SSDTSGSPATPLK
ABCA1_HUMAN	O95477	1042	; by PKA.	12196520	1010711	S		GMQRKLSVALAFV
ABCA1_HUMAN	O95477	2054	; by PKA.	12196520	1010711	S		GNKRKLSTAMALI
ABCA2_HUMAN	Q9BZC7	1327	.	17081983	1010711	S		VSEEDQSLENSEA
ABCA2_HUMAN	Q9BZC7	1331	.	17081983	1010711	S		DQSLENSEADVKE
ABCAA_HUMAN	Q8WWZ4	568	.	18187866	1010711	S		SRHRVWSLLKEHK
ABCB9_HUMAN	Q9NP78	530	.	15302935	1010711	S		NVSFSLSPGKVTA
ABCD1_HUMAN	P33897	733	.	18669648;18691976;19007248	1010711	S		AHVPAPSPQGPGG
ABCF1_HUMAN	Q8NE71	22	.	19413330	1010711	S		GDGESTSPSDKVV
ABCF1_HUMAN	Q8NE71	24	.	18669648;19413330	1010711	S		GESTSPSDKVVKK
ABCF1_HUMAN	Q8NE71	105	.	16083285;17081983;18669648	1010711	S		ERLKKLSVPTSDE
ABCF1_HUMAN	Q8NE71	109	; by CK2.	15302935;16083285;17081983;17894550;18088087;18187866;18318008;18669648;19413330;19690332	1010711	S		KLSVPTSDEEDEV
ABCF1_HUMAN	Q8NE71	140	; by CK2.	17081983;17287340;17894550;18669648;19413330;19690332	1010711	S		ALIQDQSEEEEEE
ABCF1_HUMAN	Q8NE71	166	.	18669648;19690332	1010711	S		RINKAVSEEQQPA
ABCF1_HUMAN	Q8NE71	228	.	16964243;17081983;17287340;18318008;18669648;19690332	1010711	S		KKAEQGSEEEGEG
ABCF1_HUMAN	Q8NE71	595	.	17525332	1010711	S		KNQDEESQEAPEL
ABCF2_HUMAN	Q9UG63	349	.	17287340	1010711	S		ARFGHGSAKLARQ
ABCF3_HUMAN	Q9NUQ8	283	.	18669648	1010711	S		AGRAEGSEAAELA
ABI1_HUMAN	Q8IZP0	183	.	18187866;18669648	1010711	S		PTQKPPSPPMSGR
ABI1_HUMAN	Q8IZP0	216	.	18669648	1010711	S		PNDYMTSPARLGS
ABI1_HUMAN	Q8IZP0	225	.	17081983;18088087;18691976;19369195	1010711	S		RLGSQHSPGRTAS
ABI2_HUMAN	Q9NYB9	227	.	18669648	1010711	S		MAPSQQSPVRTAS
ABL1_HUMAN	P00519	50	.	16543148;18691976;19690332	1010711	S		EAARWNSKENLLA
ABL1_HUMAN	P00519	569	.	17081983;17192257;18669648;18691976;19369195;19690332	1010711	S		DHEPAVSPLLPRK
ABL1_HUMAN	P00519	618	; by PAK2.	18161990	1010711	S		PTPPKRSSSFREM
ABL1_HUMAN	P00519	619	; by PAK2.	18161990	1010711	S		TPPKRSSSFREMD
ABL1_HUMAN	P00519	620	.	18691976	1010711	S		PPKRSSSFREMDG
ABL1_HUMAN	P00519	659	.	18691976	1010711	S		TADPAKSPKPSNG
ABL1_HUMAN	P00519	683	.	17081983;18691976	1010711	S		GGSGFRSPHLWKK
ABL1_HUMAN	P00519	718	.	18691976	1010711	S		RFLRSCSASCVPH
ABL1_HUMAN	P00519	805	.	17081983;18691976;19413330	1010711	S		KDIMESSPGSSPP
ABL1_HUMAN	P00519	809	.	17081983;18691976;19413330	1010711	S		ESSPGSSPPNLTP
ABL1_HUMAN	P00519	855	.	19413330	1010711	S		EPVTPTSKAGSGA
ABL1_HUMAN	P00519	917	.	18669648;18691976	1010711	S		GGKPSQSPSQEAA
ABL1_HUMAN	P00519	919	.	18691976	1010711	S		KPSQSPSQEAAGE
ABL1_HUMAN	P00519	936	.	18691976	1010711	S		AKTKATSLVDAVN
ABL1_HUMAN	P00519	949	.	17081983	1010711	S		SDAAKPSQPGEGL
ABL1_HUMAN	P00519	977	.	18691976	1010711	S		PSGTPISPAPVPS
ABL2_HUMAN	P42684	71	.	18220336	1010711	S		GDKTGGSSPEALH
ABL2_HUMAN	P42684	96	.	19369195	1010711	S		NEAIRWSSKENLL
ABL2_HUMAN	P42684	203	.	17081983;18187866;18691976	1010711	S		VRESESSPGQLSI
ABL2_HUMAN	P42684	275	.	18691976	1010711	S		PTVYGVSPIHDKW
ABL2_HUMAN	P42684	602	.	18691976	1010711	S		QDATENSASSLAP
ABL2_HUMAN	P42684	620	.	18669648;18691976;19369195;19413330	1010711	S		AQASSGSPALPRK
ABL2_HUMAN	P42684	631	.	17081983;17192257;18669648;18691976;19369195;19413330	1010711	S		RKQRDKSPSSLLE
ABL2_HUMAN	P42684	633	.	18669648	1010711	S		QRDKSPSSLLEDA
ABL2_HUMAN	P42684	655	.	18669648	1010711	S		KGGFFSSFMKKRN
ABL2_HUMAN	P42684	671	.	18691976	1010711	S		PPKRSSSFREMEN
ABL2_HUMAN	P42684	781	.	19369195	1010711	S		SKPFPRSNSTSSM
ABL2_HUMAN	P42684	783	.	17192257;19413330	1010711	S		PFPRSNSTSSMSS
ABL2_HUMAN	P42684	817	.	17192257;17525332;18669648;19369195;19413330;19690332	1010711	S		QLERTVSTSSQPE
ABL2_HUMAN	P42684	819	.	19369195;19413330	1010711	S		ERTVSTSSQPEEN
ABL2_HUMAN	P42684	820	.	17525332;18669648;18691976;19369195;19413330;19690332	1010711	S		RTVSTSSQPEENV
ABL2_HUMAN	P42684	915	.	18669648;18691976	1010711	S		EQPGWPSPAKAAP
ABL2_HUMAN	P42684	936	.	17192257;18669648;18691976;19369195;19413330;19690332	1010711	S		KVPVLISPTLKHT
ABLM1_HUMAN	O14639	367	.	19690332	1010711	S		GSSIPGSPGHTIY
ABLM1_HUMAN	O14639	426	.	19690332	1010711	S		RQSLGESPRTLSP
ABLM1_HUMAN	O14639	431	.	15302935;18088087;18669648;19413330;19690332	1010711	S		ESPRTLSPTPSAE
ABLM1_HUMAN	O14639	435	.	15144186;18669648;19413330;19690332	1010711	S		TLSPTPSAEGYQD
ABLM1_HUMAN	O14639	450	.	19413330	1010711	S		DRMIHRSTSQGSI
ABLM1_HUMAN	O14639	452	.	15302935;17525332	1010711	S		MIHRSTSQGSINS
ABLM1_HUMAN	O14639	455	.	18669648	1010711	S		RSTSQGSINSPVY
ABLM1_HUMAN	O14639	458	.	17525332;18669648;19413330	1010711	S		SQGSINSPVYSRH
ABLM1_HUMAN	O14639	473	.	17081983	1010711	S		TPTTSRSPQHFHR
ABLM1_HUMAN	O14639	587	.	18669648	1010711	S		DMKRRSSGREEDD
ABLM1_HUMAN	O14639	640	.	18669648	1010711	S		LASRYDSPINSAS
ABLM1_HUMAN	O14639	655	.	15302935;18669648;19413330	1010711	S		PSSKTASLPGYGR
ABLM1_HUMAN	O14639	706	.	15302935;18669648	1010711	S		RMDRGVSMPNMLE
ABLM3_HUMAN	O94929	372	.	18088087	1010711	S		LRQRRASSPGYID
ABLM3_HUMAN	O94929	373	.	18088087	1010711	S		RQRRASSPGYIDS
ABLM3_HUMAN	O94929	388	.	18088087	1010711	S		YSRQGMSPTFSRS
ABLM3_HUMAN	O94929	394	.	17081983	1010711	S		SPTFSRSPHHYYR
ABLM3_HUMAN	O94929	503	.	17081983;18318008	1010711	S		PRARRFSSGGEED
ABLM3_HUMAN	O94929	504	.	17081983;18318008	1010711	S		RARRFSSGGEEDD
ACACA_HUMAN	Q13085	23	.	17081983;18669648;19369195;19690332	1010711	S		SRFIIGSVSEDNS
ACACA_HUMAN	Q13085	25	.	17081983;18669648;18691976;19690332	1010711	S		FIIGSVSEDNSED
ACACA_HUMAN	Q13085	29	.	15302935;17081983;18669648;18691976;19369195;19413330;19690332	1010711	S		SVSEDNSEDEISN
ACACA_HUMAN	Q13085	48	.	17081983;18691976	1010711	S		LEEKEGSLSPASV
ACACA_HUMAN	Q13085	50	.	17081983;18220336	1010711	S		EKEGSLSPASVGS
ACACA_HUMAN	Q13085	53	.	17081983	1010711	S		GSLSPASVGSDTL
ACACA_HUMAN	Q13085	56	.	17081983	1010711	S		SPASVGSDTLSDL
ACACA_HUMAN	Q13085	60	.	17081983	1010711	S		VGSDTLSDLGISS
ACACA_HUMAN	Q13085	488	.	18220336	1010711	S		VSPWGDSPIDFED
ACACA_HUMAN	Q13085	1263	.	16698035	1010711	S		SDSPPQSPTFPEA
ACACA_HUMAN	Q13085	1844	.	18187866	1010711	S		TIQVENSHLILTG
ACACA_HUMAN	Q13085	2099	.	17287340	1010711	S		WVVIDSSINPRHM
ACAP1_HUMAN	Q15027	554	; by PKB.	16256741	1010711	S		IRPRPGSLRSKPE
ACAP2_HUMAN	Q15057	379	.	18669648	1010711	S		KLDKKSSPSTGSL
ACAP2_HUMAN	Q15057	384	.	18669648	1010711	S		SSPSTGSLDSGNE
ACAP2_HUMAN	Q15057	521	.	18187866;19690332	1010711	S		KYSISLSPPEQQK
ACBD5_HUMAN	Q5T8D3	156	.	17081983	1010711	S		DKKSGRSSDITSV
ACBD5_HUMAN	Q5T8D3	193	.	18669648	1010711	S		VNGKAESSDSGAE
ACBD5_HUMAN	Q5T8D3	194	.	18669648	1010711	S		NGKAESSDSGAES
ACBD5_HUMAN	Q5T8D3	196	.	18318008;18669648;18691976	1010711	S		KAESSDSGAESEE
ACBD5_HUMAN	Q5T8D3	200	.	18318008;18669648;18691976	1010711	S		SDSGAESEEEEAQ
ACBD5_HUMAN	Q5T8D3	215	.	18691976	1010711	S		VKGAEQSDNDKKM
ACBD5_HUMAN	Q5T8D3	256	.	18691976	1010711	S		NDIHASSSLNGRS
ACBD5_HUMAN	Q5T8D3	388	.	18691976	1010711	S		EDGRNNSGAPHRE
ACBD5_HUMAN	Q5T8D3	418	.	18691976	1010711	S		HRMQHLSEGTKGR
ACBD5_HUMAN	Q5T8D3	428	.	18691976	1010711	S		KGRQVGSGGDGER
ACBD5_HUMAN	Q5T8D3	437	.	18691976	1010711	S		DGERWGSDRGSRG
ACD_HUMAN	Q96AP0	111	.	19690332	1010711	S		GSETPSSPRAGQL
ACD_HUMAN	Q96AP0	424	.	19413330	1010711	S		HASRTPSSPLQSC
ACD_HUMAN	Q96AP0	425	.	18220336;19413330	1010711	S		ASRTPSSPLQSCT
ACD_HUMAN	Q96AP0	435	.	19413330	1010711	S		SCTPSLSPRSHVP
ACE_HUMAN	P12821	1299	.	12386153	1010711	S		HGPQFGSEVELRH
ACINU_HUMAN	Q9UKV3	166	.	18669648	1010711	S		AELEEASAESEDE
ACINU_HUMAN	Q9UKV3	169	.	18669648	1010711	S		EEASAESEDEMIH
ACINU_HUMAN	Q9UKV3	208	.	17287340	1010711	S		SPRKSSSISEEKG
ACINU_HUMAN	Q9UKV3	216	.	17081983;17287340;18318008;18669648	1010711	S		SEEKGDSDDEKPR
ACINU_HUMAN	Q9UKV3	228	.	17287340	1010711	S		RKGERRSSRVRQA
ACINU_HUMAN	Q9UKV3	229	.	17287340	1010711	S		KGERRSSRVRQAR
ACINU_HUMAN	Q9UKV3	240	.	15302935;17081983;18669648;19690332	1010711	S		ARAAKLSEGSQPA
ACINU_HUMAN	Q9UKV3	243	.	15302935;17081983;18669648;19690332	1010711	S		AKLSEGSQPAEEE
ACINU_HUMAN	Q9UKV3	256	.	17287340	1010711	S		EDQETPSRNLRVR
ACINU_HUMAN	Q9UKV3	295	.	18669648	1010711	S		DDEGQKSREAPIL
ACINU_HUMAN	Q9UKV3	328	.	17081983;18669648;19690332	1010711	S		ERPKTRSQEQEVL
ACINU_HUMAN	Q9UKV3	365	.	15302935;17081983;18669648;19007248;19690332	1010711	S		KEMKTTSPLEEEE
ACINU_HUMAN	Q9UKV3	384	.	17081983;17287340;18669648	1010711	S		QGLKEKSKSPSPP
ACINU_HUMAN	Q9UKV3	386	.	15302935;16083285;17081983;17287340;18669648	1010711	S		LKEKSKSPSPPRL
ACINU_HUMAN	Q9UKV3	388	.	15302935;16083285;17287340;18669648	1010711	S		EKSKSPSPPRLTE
ACINU_HUMAN	Q9UKV3	400	.	19690332	1010711	S		EDRKKASLVALPE
ACINU_HUMAN	Q9UKV3	410	.	17081983;18669648;19413330;19690332	1010711	S		LPEQTASEEETPP
ACINU_HUMAN	Q9UKV3	424	.	18220336	1010711	S		LLTKEASSPPPHP
ACINU_HUMAN	Q9UKV3	425	.	17287340;18220336;18669648	1010711	S		LTKEASSPPPHPQ
ACINU_HUMAN	Q9UKV3	434	.	18220336;18669648	1010711	S		PHPQLHSEEEIEP
ACINU_HUMAN	Q9UKV3	453	.	18220336;18669648	1010711	S		AVLIQLSPPNTDA
ACINU_HUMAN	Q9UKV3	478	.	19690332	1010711	S		QLVGGLSPLSSPS
ACINU_HUMAN	Q9UKV3	490	.	17081983;18669648;19690332	1010711	S		SDTKAESPAEKVP
ACINU_HUMAN	Q9UKV3	561	.	17287340;18669648	1010711	S		KEGRRASHTLLPS
ACINU_HUMAN	Q9UKV3	655	.	17081983;18669648;19413330	1010711	S		SSNSRKSLSPGVS
ACINU_HUMAN	Q9UKV3	657	.	15302935;17081983;18187866;18669648;19007248;19413330	1010711	S		NSRKSLSPGVSRD
ACINU_HUMAN	Q9UKV3	661	.	15302935;19007248	1010711	S		SLSPGVSRDSSTS
ACINU_HUMAN	Q9UKV3	664	.	19413330	1010711	S		PGVSRDSSTSYTE
ACINU_HUMAN	Q9UKV3	675	.	19413330	1010711	S		TETKDPSSGQEVA
ACINU_HUMAN	Q9UKV3	676	.	15302935;19413330	1010711	S		ETKDPSSGQEVAT
ACINU_HUMAN	Q9UKV3	710	.	16083285;17081983;17287340;17924679;18669648;19367720	1010711	S		VQARRLSQPESAE
ACINU_HUMAN	Q9UKV3	714	.	17924679;18669648	1010711	S		RLSQPESAEKHVT
ACINU_HUMAN	Q9UKV3	729	.	17081983;17287340;17924679	1010711	S		LQPERGSPKKCEA
ACINU_HUMAN	Q9UKV3	814	.	17287340	1010711	S		DEEKKESSLPKSF
ACINU_HUMAN	Q9UKV3	815	.	17287340	1010711	S		EEKKESSLPKSFK
ACINU_HUMAN	Q9UKV3	825	.	19413330	1010711	S		SFKRKISVVSATK
ACINU_HUMAN	Q9UKV3	838	.	17287340;18669648;19413330;19690332	1010711	S		GVPAGNSDTEGGQ
ACINU_HUMAN	Q9UKV3	895	.	18220336	1010711	S		DLHADDSRISEDE
ACINU_HUMAN	Q9UKV3	898	.	18220336	1010711	S		ADDSRISEDETER
ACINU_HUMAN	Q9UKV3	981	.	17287340	1010711	S		DTLTRRSISQQKS
ACINU_HUMAN	Q9UKV3	983	.	17287340	1010711	S		LTRRSISQQKSGV
ACINU_HUMAN	Q9UKV3	987	.	19690332	1010711	S		SISQQKSGVSITI
ACINU_HUMAN	Q9UKV3	990	.	19690332	1010711	S		QQKSGVSITIDDP
ACINU_HUMAN	Q9UKV3	1004	.	15302935;16964243;17081983;17924679;18220336;18669648;19413330;19690332	1010711	S		RTAQVPSPPRGKI
ACINU_HUMAN	Q9UKV3	1176	.	17081983;17287340	1010711	S		VREGPRSRSRSRD
ACINU_HUMAN	Q9UKV3	1178	.	17081983;17287340	1010711	S		EGPRSRSRSRDRR
ACINU_HUMAN	Q9UKV3	1180	; by SRPK2 and PKB/AKT1.	17287340;18559500	1010711	S		PRSRSRSRDRRRK
ACINU_HUMAN	Q9UKV3	1284	.	17081983	1010711	S		EKRREHSRERDRE
ACK1_HUMAN	Q07912	149	.	17081983	1010711	S		GEWDAPSGKTVSV
ACK1_HUMAN	Q07912	724	.	19369195	1010711	S		LQAPAGSPAPSPS
ACK1_HUMAN	Q07912	728	.	19369195	1010711	S		AGSPAPSPSPGGD
ACK1_HUMAN	Q07912	785	.	18691976;19369195	1010711	S		PPREPLSPQGSRT
ACK1_HUMAN	Q07912	881	.	18691976	1010711	S		FLREAQSPEEPTP
ACL6A_HUMAN	O96019	233	.	17081983	1010711	S		EAVREGSPANWKR
ACLY_HUMAN	P53396	260	.	19369195	1010711	S		ADLDAKSGASLKL
ACLY_HUMAN	P53396	442	.	19369195	1010711	S		NFLLNASGSTSTP
ACLY_HUMAN	P53396	455	; by PKA and PKB/AKT1 orPKB/AKT2.	15302935;17081983;17924679;18088087;18669648;18691976;19369195	1010711	S		APSRTASFSESRA
ACLY_HUMAN	P53396	478	.	19369195	1010711	S		PAMPQDSVPSPRS
ACLY_HUMAN	P53396	481	.	17081983;17924679;18187866;18669648;18691976;19369195;19690332	1010711	S		PQDSVPSPRSLQG
ACLY_HUMAN	P53396	663	.	19369195	1010711	S		VAYVSRSGGMSNE
ACLY_HUMAN	P53396	839	.	19369195	1010711	S		LIRKPASFMTSIC
ACLY_HUMAN	P53396	922	.	19369195	1010711	S		AGKDLVSSLTSGL
ACLY_HUMAN	P53396	979	.	19369195	1010711	S		IGHRVKSINNPDM
ACO11_HUMAN	Q8WXI4	367	.	17693683	1010711	S		DRKYIVSCKQTEV
ACOD_HUMAN	O00767	198	.	18691976	1010711	S		AVKEKGSTLDLSD
ACOD_HUMAN	O00767	203	.	18691976	1010711	S		GSTLDLSDLEAEK
ACOX1_HUMAN	Q15067	26	.	17081983;18669648	1010711	S		THILDGSPEKTRR
ACPH_HUMAN	P13798	185	.	19690332	1010711	S		TKALDVSASDDEI
ACPH_HUMAN	P13798	187	.	18669648;19690332	1010711	S		ALDVSASDDEIAR
ACSA_HUMAN	Q9NR19	30	.	18088087;18669648;19413330	1010711	S		GRARSWSPPPEVS
ACSA_HUMAN	Q9NR19	267	.	18669648	1010711	S		GDSTSQSPPIKRS
ACSL3_HUMAN	O95573	593	.	15302935	1010711	S		QAGEYVSLGKVEA
ACSL3_HUMAN	O95573	683	.	18691976	1010711	S		PVKIRLSPEPWTP
ACTA_HUMAN	P62736	325	.	19413330	1010711	S		ITALAPSTMKIKI
ACTN1_HUMAN	P12814	140	.	17081983;18669648	1010711	S		FAIQDISVEETSA
ACVR1_HUMAN	Q04771	226	.	19369195	1010711	S		GEVWRGSWQGENV
ACVR1_HUMAN	Q04771	501	.	18187866;19369195	1010711	S		LTKIDNSLDKLKT
ADA17_HUMAN	P78536	382	.	17081983	1010711	S		KNIYLNSGLTSTK
ADA17_HUMAN	P78536	791	.	17081983;18669648	1010711	S		SSTAAKSFEDLTD
ADA22_HUMAN	Q9P0K1	834	.	19413330	1010711	S		GRPRSNSWQGNLG
ADA22_HUMAN	Q9P0K1	869	.	19413330	1010711	S		PAKSPSSSTGSIA
ADA22_HUMAN	Q9P0K1	870	.	19413330	1010711	S		AKSPSSSTGSIAS
ADA2A_HUMAN	P08913	297	.	17081983	1010711	S		LDLEESSSSDHAE
ADA2A_HUMAN	P08913	298	.	17081983	1010711	S		DLEESSSSDHAER
ADA2A_HUMAN	P08913	299	.	17081983	1010711	S		LEESSSSDHAERP
ADA32_HUMAN	Q8TC27	17	.	17081983	1010711	S		LCGLLASRPGFQN
ADA33_HUMAN	Q9BZ11	269	.	17081983	1010711	S		WTERDRSRVTQDA
ADAM9_HUMAN	Q13443	758	.	17081983;18669648	1010711	S		SVPRHVSPVTPPR
ADAP1_HUMAN	O75689	87	; by PKC.	12893243	1010711	S		ARARFESKVPSFY
ADCY6_HUMAN	O43306	54	.	15302935;18088087	1010711	S		RDAEPPSPTPAGP
ADCY6_HUMAN	O43306	576	.	18088087;18669648	1010711	S		QRTRANSMEGLMP
ADCY9_HUMAN	O60503	354	.	18669648	1010711	S		KQGDEESENSVKR
ADCY9_HUMAN	O60503	357	.	18669648	1010711	S		DEESENSVKRHAT
ADCY9_HUMAN	O60503	365	.	17081983	1010711	S		KRHATSSPKNRKK
ADCY9_HUMAN	O60503	1259	.	18669648	1010711	S		QHQLSISPDIRVQ
ADCYA_HUMAN	Q96PN6	810	.	17924679	1010711	S		NLSPPTSLKEISL
ADDA_HUMAN	P35611	12	.	18088087;18669648	1010711	S		RAAVVTSPPPTTA
ADDA_HUMAN	P35611	59	; by PKA.	8810272	1010711	S		EQKKRVSMILQSP
ADDA_HUMAN	P35611	334	.	18669648	1010711	S		QVRTLASAGGPDN
ADDA_HUMAN	P35611	353	.	17287340	1010711	S		EKYKAKSRSPGSP
ADDA_HUMAN	P35611	355	.	15822905;17287340;19413330	1010711	S		YKAKSRSPGSPVG
ADDA_HUMAN	P35611	358	.	15302935;15822905;17287340;18088087;18669648;19413330;19690332	1010711	S		KSRSPGSPVGEGT
ADDA_HUMAN	P35611	408	; by PKA.	8810272	1010711	S		EKSKKYSDVEVPA
ADDA_HUMAN	P35611	431	.	18669648	1010711	S		GDSGTCSPLRHSF
ADDA_HUMAN	P35611	436	; by PKA.	8810272;18669648	1010711	S		CSPLRHSFQKQQR
ADDA_HUMAN	P35611	464	.	19413330	1010711	S		EEGQNGSSPKSKT
ADDA_HUMAN	P35611	465	.	15302935;17287340;18669648;19413330;19690332	1010711	S		EGQNGSSPKSKTK
ADDA_HUMAN	P35611	481	; by PKA.	8810272	1010711	S		EDGHRTSTSAVPN
ADDA_HUMAN	P35611	707	.	17081983	1010711	S		AAADPGSDGSPGK
ADDA_HUMAN	P35611	710	.	17081983	1010711	S		DPGSDGSPGKSPS
ADDA_HUMAN	P35611	716	; by PKC.	8810272;17081983	1010711	S		SPGKSPSKKKKKF
ADDA_HUMAN	P35611	726	; by PKA and PKC.	8810272;19413330	1010711	S		KKFRTPSFLKKSK
ADDB_HUMAN	P35612	592	.	19413330	1010711	S		APEEPGSPAKSAP
ADDB_HUMAN	P35612	596	.	19413330	1010711	S		PGSPAKSAPASPV
ADDB_HUMAN	P35612	600	.	19413330	1010711	S		AKSAPASPVQSPA
ADDB_HUMAN	P35612	604	.	19413330	1010711	S		PASPVQSPAKEAE
ADDB_HUMAN	P35612	693	.	19413330	1010711	S		VTSGPMSPEGSPS
ADDB_HUMAN	P35612	697	.	19413330	1010711	S		PMSPEGSPSKSPS
ADDB_HUMAN	P35612	699	.	19413330	1010711	S		SPEGSPSKSPSKK
ADDB_HUMAN	P35612	703	; by PKC.	8810272	1010711	S		SPSKSPSKKKKKF
ADDB_HUMAN	P35612	713	; by PKA and PKC.	8810272	1010711	S		KKFRTPSFLKKSK
ADDG_HUMAN	Q9UEY8	42	.	18088087;18669648	1010711	S		IRERNMSPDLRQD
ADDG_HUMAN	Q9UEY8	402	.	19690332	1010711	S		EKPRHKSDVEIPA
ADDG_HUMAN	Q9UEY8	423	.	18669648;19690332	1010711	S		DDTVPLSPLKYMA
ADDG_HUMAN	Q9UEY8	442	.	18669648	1010711	S		KTRWLNSPNTYMK
ADDG_HUMAN	Q9UEY8	673	.	17081983;18669648;19690332	1010711	S		KIEEVLSPEGSPS
ADDG_HUMAN	Q9UEY8	677	.	17081983;18669648;19690332	1010711	S		VLSPEGSPSKSPS
ADDG_HUMAN	Q9UEY8	681	.	18088087;18187866;18669648;19690332	1010711	S		EGSPSKSPSKKKK
ADDG_HUMAN	Q9UEY8	693	.	17081983;18669648	1010711	S		KKFRTPSFLKKNK
ADIP_HUMAN	Q9Y2D8	293	.	16565220	1010711	S		EMISLLSPQKKKP
ADIP_HUMAN	Q9Y2D8	312	.	18669648;19690332	1010711	S		STGTVISDVEEDA
ADIP_HUMAN	Q9Y2D8	325	.	16565220	1010711	S		GELSRESMWDLSC
ADIP_HUMAN	Q9Y2D8	341	.	19007248	1010711	S		REQLTNSIRKQWR
ADIP_HUMAN	Q9Y2D8	536	.	18669648	1010711	S		MSKLTKSLPASPS
ADIP_HUMAN	Q9Y2D8	540	.	18669648;19007248	1010711	S		TKSLPASPSTSDF
ADNP_HUMAN	Q9H2P0	98	.	17081983;18669648	1010711	S		HFRNVHSEDFENR
ADNP_HUMAN	Q9H2P0	409	.	18669648	1010711	S		SSGQLKSPSLSQS
ADNP_HUMAN	Q9H2P0	413	.	17525332	1010711	S		LKSPSLSQSQASR
ADNP_HUMAN	Q9H2P0	709	.	18669648;19007248	1010711	S		PSRLNQSPSLAPV
ADNP_HUMAN	Q9H2P0	736	.	18669648;19690332	1010711	S		RKLDDDSDSPSFF
ADNP_HUMAN	Q9H2P0	876	.	18669648	1010711	S		KEDDSSSDSFENL
ADNP_HUMAN	Q9H2P0	878	.	18669648	1010711	S		DDSSSDSFENLEE
ADNP_HUMAN	Q9H2P0	921	.	19413330	1010711	S		VIPEDASESEEKL
ADNP_HUMAN	Q9H2P0	953	.	17081983;18669648	1010711	S		KLMHNASDSEVDQ
ADNP_HUMAN	Q9H2P0	955	.	17081983;18669648;19690332	1010711	S		MHNASDSEVDQDD
ADNP_HUMAN	Q9H2P0	970	.	19413330	1010711	S		EWKDGASPSESGP
ADNP_HUMAN	Q9H2P0	982	.	19413330	1010711	S		PGSQQVSDFEDNT
ADPPT_HUMAN	Q9NRN7	258	.	17525332;18669648	1010711	S		RHQDVPSQDDSKP
ADRB2_HUMAN	P07550	246	.	17525332	1010711	S		FHVQNLSQVEQDG
ADRB2_HUMAN	P07550	345	; by PKA.	11146000	1010711	S		LLCLRRSSLKAYG
ADRB2_HUMAN	P07550	346	; by PKA.	11146000	1010711	S		LCLRRSSLKAYGN
ADRM1_DANRE	Q6NZ09	18	.	18307296	1010711	S		SGSRSSSSKYLVE
ADRM1_HUMAN	Q16186	211	.	18669648	1010711	S		SSSSSRSQSAAVT
ADRM1_HUMAN	Q16186	213	.	19413330	1010711	S		SSSRSQSAAVTPS
ADRM1_HUMAN	Q16186	220	.	18669648	1010711	S		AAVTPSSTTSSTR
ADT3_HUMAN	P12236	148	.	18691976	1010711	S		AADVGKSGTEREF
AEBP2_HUMAN	Q6ZN18	18	.	17081983;19413330	1010711	S		EELSRLSPLPPGS
AEBP2_HUMAN	Q6ZN18	24	.	17081983;18220336;19413330	1010711	S		SPLPPGSPGSAAR
AEBP2_HUMAN	Q6ZN18	27	.	18220336	1010711	S		PPGSPGSAARGRA
AEBP2_HUMAN	Q6ZN18	206	.	18669648;19690332	1010711	S		SGGRRGSLEMSSD
AEBP2_HUMAN	Q6ZN18	210	.	18669648	1010711	S		RGSLEMSSDGEPL
AEBP2_HUMAN	Q6ZN18	211	.	18669648	1010711	S		GSLEMSSDGEPLS
AF10_HUMAN	P55197	406	.	17525332	1010711	S		HKGESGSQEGGVN
AF10_HUMAN	P55197	436	.	19413330	1010711	S		PKSFENSPGDLGN
AF10_HUMAN	P55197	696	.	18669648	1010711	S		LVGRGSSPRGSLS
AF10_HUMAN	P55197	700	.	18669648	1010711	S		GSSPRGSLSPRSP
AF10_HUMAN	P55197	702	.	18669648	1010711	S		SPRGSLSPRSPVS
AF10_HUMAN	P55197	705	.	19690332	1010711	S		GSLSPRSPVSSLQ
AF17_HUMAN	P55198	378	.	18187866	1010711	S		PTAPAPSAPPSPS
AF9_HUMAN	P42568	288	.	18669648;19369195	1010711	S		SKRPPISDSEELS
AF9_HUMAN	P42568	294	.	18669648;18691976	1010711	S		SDSEELSAKKRKK
AF9_HUMAN	P42568	412	.	18669648;18691976;19690332	1010711	S		IMKDLHSDDNEEE
AF9_HUMAN	P42568	419	.	18669648;18691976;19690332	1010711	S		DDNEEESDEVEDN
AF9_HUMAN	P42568	429	.	18669648;18691976;19690332	1010711	S		EDNDNDSEMERPV
AF9_HUMAN	P42568	483	.	18669648;18691976	1010711	S		QILEVKSPIKQSK
AFAD_HUMAN	P55196	216	.	18669648;19413330;19690332	1010711	S		SFTRTISNPEVVM
AFAD_HUMAN	P55196	1083	.	19690332	1010711	S		LMTRTSSVVTLEV
AFAD_HUMAN	P55196	1107	.	17081983;18669648	1010711	S		TLLNQPSPMMQRI
AFAD_HUMAN	P55196	1172	.	15144186;19413330	1010711	S		NRADHRSSPNVAN
AFAD_HUMAN	P55196	1173	.	15144186;19413330	1010711	S		RADHRSSPNVANQ
AFAD_HUMAN	P55196	1182	.	15302935;17693683;18669648;19413330;19690332	1010711	S		VANQPPSPGGKSA
AFAD_HUMAN	P55196	1201	.	15302935	1010711	S		AKITSVSTGNLCT
AFAD_HUMAN	P55196	1512	.	19413330	1010711	S		SSGDSLSPDPWKR
AFAD_HUMAN	P55196	1696	.	18220336	1010711	S		RDYEPPSPSPAPG
AFAD_HUMAN	P55196	1698	.	16964243	1010711	S		YEPPSPSPAPGAP
AFAD_HUMAN	P55196	1721	.	18669648;19413330;19690332	1010711	S		LKTQVLSPDSLFT
AFAP1_HUMAN	Q8N556	277	.	18669648	1010711	S		ELEKKLSSERPSS
AFAP1_HUMAN	Q8N556	278	.	18669648	1010711	S		LEKKLSSERPSSD
AFAP1_HUMAN	Q8N556	282	.	17081983;18669648	1010711	S		LSSERPSSDGEGV
AFAP1_HUMAN	Q8N556	283	.	18669648	1010711	S		SSERPSSDGEGVV
AFAP1_HUMAN	Q8N556	336	.	17081983	1010711	S		LGKKKPSTDEQTS
AFAP1_HUMAN	Q8N556	342	.	17081983	1010711	S		STDEQTSSAEEDV
AFAP1_HUMAN	Q8N556	343	.	17081983	1010711	S		TDEQTSSAEEDVP
AFAP1_HUMAN	Q8N556	664	.	18669648;19413330	1010711	S		EPKSGTSSPQSPV
AFAP1_HUMAN	Q8N556	665	.	16565220;18669648	1010711	S		PKSGTSSPQSPVF
AFAP1_HUMAN	Q8N556	668	.	16565220;18220336;18669648;19413330;19690332	1010711	S		GTSSPQSPVFRHR
AFAP1_HUMAN	Q8N556	679	.	18669648	1010711	S		HRTLENSPISSCD
AFAP1_HUMAN	Q8N556	687	.	18669648;19413330	1010711	S		ISSCDTSDTEGPV
AFF1_HUMAN	P51825	199	.	18691976	1010711	S		APERELSPLISLP
AFF1_HUMAN	P51825	206	.	18669648;18691976;19369195;19690332	1010711	S		PLISLPSPVPPLS
AFF1_HUMAN	P51825	212	.	18669648;18691976;19369195	1010711	S		SPVPPLSPIHSNQ
AFF1_HUMAN	P51825	216	.	19369195	1010711	S		PLSPIHSNQQTLP
AFF1_HUMAN	P51825	245	.	19369195	1010711	S		GYCPAKSPKDLAV
AFF1_HUMAN	P51825	588	.	15302935;18691976;19369195	1010711	S		KRSCQKSPAQQEP
AFF1_HUMAN	P51825	750	.	18669648;18691976;19369195;19690332	1010711	S		RDTKLLSPLRDTP
AFF3_HUMAN	P51826	316	.	18669648	1010711	S		TWLPPLSAIQAPG
AFF3_HUMAN	P51826	393	.	19369195	1010711	S		TALRALSDSAVVQ
AFF3_HUMAN	P51826	755	.	19369195	1010711	S		GRNELLSPLKDSD
AFF3_HUMAN	P51826	881	.	19369195;19413330;19690332	1010711	S		MLRSPISPLSDAS
AFF4_HUMAN	Q9UHB7	31	.	19369195	1010711	S		EDAFPPSSPLFAE
AFF4_HUMAN	Q9UHB7	32	.	18691976;19369195	1010711	S		DAFPPSSPLFAEP
AFF4_HUMAN	Q9UHB7	124	.	18691976	1010711	S		SQSQKRSSGLQSG
AFF4_HUMAN	Q9UHB7	178	.	19369195	1010711	S		EHSKSRSSSPGKP
AFF4_HUMAN	Q9UHB7	210	.	19369195	1010711	S		SKEHQRSKSPRDP
AFF4_HUMAN	Q9UHB7	212	.	18691976	1010711	S		EHQRSKSPRDPDA
AFF4_HUMAN	Q9UHB7	222	.	18691976	1010711	S		PDANWDSPSRVPF
AFF4_HUMAN	Q9UHB7	387	.	17081983;18669648	1010711	S		KDDLKLSSSEDSD
AFF4_HUMAN	Q9UHB7	388	.	17081983;18669648	1010711	S		DDLKLSSSEDSDG
AFF4_HUMAN	Q9UHB7	389	.	17081983;18669648	1010711	S		DLKLSSSEDSDGE
AFF4_HUMAN	Q9UHB7	392	.	17081983;18669648	1010711	S		LSSSEDSDGEQDC
AFF4_HUMAN	Q9UHB7	487	.	18691976;19413330	1010711	S		VNPHKVSPASSVD
AFF4_HUMAN	Q9UHB7	491	.	19413330	1010711	S		KVSPASSVDSNIP
AFF4_HUMAN	Q9UHB7	499	.	17525332	1010711	S		DSNIPSSQGYKKE
AFF4_HUMAN	Q9UHB7	514	.	18691976	1010711	S		EQGTGNSYTDTSG
AFF4_HUMAN	Q9UHB7	549	.	17081983;18691976;19369195	1010711	S		GRGRQKSPAQSDS
AFF4_HUMAN	Q9UHB7	599	.	18691976	1010711	S		ASSMPSSRHKAAT
AFF4_HUMAN	Q9UHB7	617	.	19369195	1010711	S		PNIKKESKSSPRP
AFF4_HUMAN	Q9UHB7	671	.	19369195	1010711	S		TPKYPESNRTPVK
AFF4_HUMAN	Q9UHB7	694	.	18669648;18691976;19369195	1010711	S		FRQRMFSPMEEKE
AFF4_HUMAN	Q9UHB7	703	.	17081983;18669648;18691976;19369195;19413330	1010711	S		EEKELLSPLSEPD
AFF4_HUMAN	Q9UHB7	706	.	17081983;18669648;18691976;19369195;19413330	1010711	S		ELLSPLSEPDDRY
AFF4_HUMAN	Q9UHB7	814	.	18691976;19369195	1010711	S		EKDLLPSPAGPVP
AFF4_HUMAN	Q9UHB7	836	.	18691976;19369195	1010711	S		SRKRTISQSSSLK
AFF4_HUMAN	Q9UHB7	1043	.	18669648;18691976;19369195;19413330	1010711	S		NNSQAPSPGLGSK
AFF4_HUMAN	Q9UHB7	1055	.	18669648;18691976;19369195;19413330	1010711	S		KAVGMPSPVSPKL
AFF4_HUMAN	Q9UHB7	1058	.	18669648;18691976;19369195;19413330;19690332	1010711	S		GMPSPVSPKLSPG
AFF4_HUMAN	Q9UHB7	1062	.	18669648;19413330	1010711	S		PVSPKLSPGNSGN
AFSK_STRCO	P54741	71	; by autocatalysis.	16629414	1010711	S		EAARAVSGFYTAA
AFTIN_HUMAN	Q6ULP2	517	.	19007248	1010711	S		CQLARKSSGTGTE
AG10A_HUMAN	Q5BKT4	387	.	18187866	1010711	S		GWSIADSLKSKSI
AGAP1_HUMAN	Q9UPQ3	315	.	18669648	1010711	S		KQSKRRSNLFTSR
AGAP2_HUMAN	Q99490	638	.	19690332	1010711	S		GLSTPGSLHRAAK
AGAP3_HUMAN	Q96P47	336	.	18669648	1010711	S		KQSKRRSNIFTSR
AGAP3_HUMAN	Q96P47	443	.	16964243	1010711	S		ATAPGTSPRANGL
AGFG1_HUMAN	P52594	181	.	17081983;18088087;18669648	1010711	S		KGTPSQSPVVGRS
AGGF1_HUMAN	Q8N302	7	.	19413330	1010711	S		MASEAPSPPRSPP
AGGF1_HUMAN	Q8N302	11	.	19413330	1010711	S		APSPPRSPPPPTS
AGM1_HUMAN	O95394	64	.	18669648;19690332	1010711	S		GVMVTASHNPEED
AGO4_HUMAN	Q9HCK5	798	.	16094384	1010711	S		YVRCTRSVSIPAP
AHDC1_HUMAN	Q5TGY3	70	.	17081983	1010711	S		PPRRDPSTRRPPV
AHDC1_HUMAN	Q5TGY3	829	.	17525332	1010711	S		SGQTELSQERQNL
AHDC1_HUMAN	Q5TGY3	846	.	18669648	1010711	S		FRSLLDSDDSSDL
AHDC1_HUMAN	Q5TGY3	1399	.	18669648;19413330	1010711	S		GLQKAYSPTCSPT
AHDC1_HUMAN	Q5TGY3	1403	.	18669648;19413330	1010711	S		AYSPTCSPTLGFK
AHDC1_HUMAN	Q5TGY3	1549	.	18220336	1010711	S		LSDLTLSPVPRDS
AHI1_HUMAN	Q8N157	1123	.	18669648	1010711	S		PEIKERSPPLSPE
AHI1_HUMAN	Q8N157	1127	.	18669648	1010711	S		ERSPPLSPEEKTK
AHNK_HUMAN	Q09666	41	.	16964243;18669648;18691976	1010711	S		QEVTQNSPAARTG
AHNK_HUMAN	Q09666	93	.	18669648;18691976	1010711	S		HRKGDRSPEPGQT
AHNK_HUMAN	Q09666	177	.	19413330	1010711	S		KDIDISSPEFKIK
AHNK_HUMAN	Q09666	210	.	19413330	1010711	S		TVIRLPSGSGAAS
AHNK_HUMAN	Q09666	216	.	19413330	1010711	S		SGSGAASPTGSAV
AHNK_HUMAN	Q09666	511	.	15302935;16964243;17081983;17924679;18669648;18691976;19369195;19690332	1010711	S		VDLSLGSPKLKGD
AHNK_HUMAN	Q09666	559	.	15302935	1010711	S		TGPRLGSPSGKTG
AHNK_HUMAN	Q09666	570	.	18669648;19690332	1010711	S		TGTCRISMSEVDL
AHNK_HUMAN	Q09666	793	.	18669648	1010711	S		VTAPDVSIEEPEG
AHNK_HUMAN	Q09666	1068	.	18669648	1010711	S		FRAPKMSLPDVDL
AHNK_HUMAN	Q09666	2397	.	19690332	1010711	S		LDLHLKSPKAKGE
AHNK_HUMAN	Q09666	4684	.	18669648	1010711	S		KADIDVSGPKVDV
AHNK_HUMAN	Q09666	4812	.	18669648	1010711	S		KADIDVSGPKVDV
AHNK_HUMAN	Q09666	4903	.	18669648	1010711	S		AKLSGPSLKMPSL
AHNK_HUMAN	Q09666	4960	.	18669648	1010711	S		LDVHMDSPDINIE
AHNK_HUMAN	Q09666	4986	.	17924679;18669648	1010711	S		FGFGAKSPKADIK
AHNK_HUMAN	Q09666	4993	.	18669648	1010711	S		PKADIKSPSLDVT
AHNK_HUMAN	Q09666	5077	.	17081983;18669648	1010711	S		LKVDVKSPKTKKT
AHNK_HUMAN	Q09666	5099	.	17924679;18669648	1010711	S		VEFDIKSPKFKAE
AHNK_HUMAN	Q09666	5110	.	17081983;17924679;18669648	1010711	S		AEAPLPSPKLEGE
AHNK_HUMAN	Q09666	5332	.	18669648	1010711	S		APGLNLSGVGGKM
AHNK_HUMAN	Q09666	5397	.	17081983	1010711	S		DLSLEASEGSIKL
AHNK_HUMAN	Q09666	5448	.	15302935;17081983;18669648;19690332	1010711	S		LKGPRISAPNVDF
AHNK_HUMAN	Q09666	5552	.	17081983;17924679;18669648;18691976	1010711	S		PAFNMASPESDFG
AHNK_HUMAN	Q09666	5555	.	18669648	1010711	S		NMASPESDFGINL
AHNK_HUMAN	Q09666	5620	.	17081983	1010711	S		AGGLHFSGPKVEG
AHNK_HUMAN	Q09666	5731	.	15302935;16964243;17081983;17924679;18669648;18691976;19007248;19413330;19690332	1010711	S		KGGVTGSPEASIS
AHNK_HUMAN	Q09666	5739	.	17081983	1010711	S		EASISGSKGDLKS
AHNK_HUMAN	Q09666	5749	.	18669648;19413330;19690332	1010711	S		LKSSKASLGSLEG
AHNK_HUMAN	Q09666	5752	.	15302935;17081983;18669648;19367720;19369195;19413330;19690332	1010711	S		SKASLGSLEGEAE
AHNK_HUMAN	Q09666	5763	.	16964243;18669648;19413330;19690332	1010711	S		AEAEASSPKGKFS
AHNK_HUMAN	Q09666	5769	.	18669648	1010711	S		SPKGKFSLFKSKK
AHNK_HUMAN	Q09666	5780	.	17081983;18669648	1010711	S		KKPRHRSNSFSDE
AHNK_HUMAN	Q09666	5782	.	15302935;17081983;18669648	1010711	S		PRHRSNSFSDERE
AHNK_HUMAN	Q09666	5784	.	18669648	1010711	S		HRSNSFSDEREFS
AHNK_HUMAN	Q09666	5793	.	18669648	1010711	S		REFSGPSTPTGTL
AHNK_HUMAN	Q09666	5830	.	18669648	1010711	S		TFGGLGSKSKGHY
AHNK_HUMAN	Q09666	5841	.	17081983;18318008;18669648	1010711	S		HYEVTGSDDETGK
AHNK_HUMAN	Q09666	5851	.	17081983	1010711	S		TGKLQGSGVSLAS
AHNK_HUMAN	Q09666	5854	.	17081983	1010711	S		LQGSGVSLASKKS
AHNK_HUMAN	Q09666	5857	.	17081983	1010711	S		SGVSLASKKSRLS
AHNK2_HUMAN	Q8IVF2	280	.	18669648	1010711	S		GPQRSHSSSEAYE
AHNK2_HUMAN	Q8IVF2	294	.	18669648	1010711	S		RDAHDVSPTSTDT
AIDA_HUMAN	Q96BJ3	144	.	18669648;19690332	1010711	S		GGAGAGSPDSFPA
AIFM1_HUMAN	O95831	268	.	18669648;18691976	1010711	S		GTPRSLSAIDRAG
AIM1_HUMAN	Q9Y4K1	75	.	19690332	1010711	S		GVASAASPESKPS
AIM1_HUMAN	Q9Y4K1	827	.	19369195	1010711	S		NGGIKRSRLEKSA
AIM1_HUMAN	Q9Y4K1	832	.	19369195	1010711	S		RSRLEKSALFSSL
AIM1_HUMAN	Q9Y4K1	836	.	19369195	1010711	S		EKSALFSSLLSSL
AIM1_HUMAN	Q9Y4K1	837	.	19369195	1010711	S		KSALFSSLLSSLP
AIM1_HUMAN	Q9Y4K1	840	.	19369195	1010711	S		LFSSLLSSLPQDK
AIM1_HUMAN	Q9Y4K1	841	.	19369195	1010711	S		FSSLLSSLPQDKI
AJAP1_HUMAN	Q9UKB5	239	.	17081983	1010711	S		TKGFTESLDPRRR
AJUBA_HUMAN	Q96IF1	119	.	16964243;18669648;18691976	1010711	S		PTAPALSPRSSFA
AJUBA_HUMAN	Q96IF1	155	.	19369195	1010711	S		AGGAGGSRPCSNR
AJUBA_HUMAN	Q96IF1	159	.	19369195	1010711	S		GGSRPCSNRTSGI
AJUBA_HUMAN	Q96IF1	263	.	17081983	1010711	S		AQPGRHSVTGYGD
AK17A_HUMAN	Q02040	537	.	17081983;18669648;19007248	1010711	S		VVPEDGSPEKRCP
AK17A_HUMAN	Q02040	633	.	17081983	1010711	S		HAYKDDSPRRRST
AKA10_HUMAN	O43572	52	.	18691976	1010711	S		ASISVHSPQKSTK
AKA10_HUMAN	O43572	187	.	18691976	1010711	S		SLAEPVSPSKKHE
AKA11_HUMAN	Q9UKA4	18	.	19690332	1010711	S		KASVRKSFSEDVF
AKA11_HUMAN	Q9UKA4	422	.	18669648	1010711	S		TPRKPESPYGNLC
AKA11_HUMAN	Q9UKA4	433	.	18669648;19690332	1010711	S		LCDAPDSPRPVKA
AKA11_HUMAN	Q9UKA4	448	.	18669648;18691976;19369195;19690332	1010711	S		EDSGLFSPIRSSA
AKA11_HUMAN	Q9UKA4	1169	.	18691976;19369195	1010711	S		MLKLMRSLSEEVE
AKA11_HUMAN	Q9UKA4	1240	.	19369195	1010711	S		NVQSQRSVSPTFL
AKA11_HUMAN	Q9UKA4	1242	.	18691976;19369195;19413330;19690332	1010711	S		QSQRSVSPTFLNP
AKA11_HUMAN	Q9UKA4	1337	.	18669648	1010711	S		LMYKYPSCESVTD
AKA11_HUMAN	Q9UKA4	1340	.	18669648	1010711	S		KYPSCESVTDEYA
AKA12_HUMAN	Q02952	219	.	17081983	1010711	S		GDHKDPSLGAGEA
AKA12_HUMAN	Q02952	253	.	17287340	1010711	S		QSHAEISPPAESG
AKA12_HUMAN	Q02952	283	.	17287340;19413330	1010711	S		PSKSAESPTSPVT
AKA12_HUMAN	Q02952	286	.	17287340;19413330	1010711	S		SAESPTSPVTSET
AKA12_HUMAN	Q02952	312	.	17081983	1010711	S		GWRKKTSFRKPKE
AKA12_HUMAN	Q02952	388	.	17525332;19413330	1010711	S		EEQVSGSQGPSEE
AKA12_HUMAN	Q02952	483	.	19413330	1010711	S		TQGADLSPDEKVL
AKA12_HUMAN	Q02952	505	.	17525332	1010711	S		EVEMLSSQERMKV
AKA12_HUMAN	Q02952	554	.	19413330	1010711	S		TQVPADSPDSQEE
AKA12_HUMAN	Q02952	557	.	19413330	1010711	S		PADSPDSQEEQKG
AKA12_HUMAN	Q02952	565	.	17081983	1010711	S		EEQKGESSASSPE
AKA12_HUMAN	Q02952	566	.	17081983;19413330	1010711	S		EQKGESSASSPEE
AKA12_HUMAN	Q02952	568	.	17081983;19413330	1010711	S		KGESSASSPEEPE
AKA12_HUMAN	Q02952	569	.	17081983	1010711	S		GESSASSPEEPEE
AKA12_HUMAN	Q02952	598	.	17081983;19369195;19413330	1010711	S		AEEGATSDGEKKR
AKA12_HUMAN	Q02952	612	.	17081983;19413330	1010711	S		GVTPWASFKKMVT
AKA12_HUMAN	Q02952	627	.	17287340;19369195	1010711	S		KRVRRPSESDKED
AKA12_HUMAN	Q02952	629	.	17287340	1010711	S		VRRPSESDKEDEL
AKA12_HUMAN	Q02952	644	.	19413330	1010711	S		VKSATLSSTESTA
AKA12_HUMAN	Q02952	645	.	19413330	1010711	S		KSATLSSTESTAS
AKA12_HUMAN	Q02952	651	.	19413330	1010711	S		STESTASEMQEEM
AKA12_HUMAN	Q02952	696	.	19369195	1010711	S		KRARRGSSSDEEG
AKA12_HUMAN	Q02952	732	.	17525332	1010711	S		DGILAGSQEHDPG
AKA12_HUMAN	Q02952	887	.	17525332	1010711	S		SKELSESQVHMMA
AKA12_HUMAN	Q02952	1331	.	17287340;19413330	1010711	S		HAKSPPSPVEREM
AKA12_HUMAN	Q02952	1390	.	19413330	1010711	S		DGAKEVSSLEGSP
AKA12_HUMAN	Q02952	1391	.	19413330	1010711	S		GAKEVSSLEGSPP
AKA12_HUMAN	Q02952	1395	.	19369195;19413330	1010711	S		VSSLEGSPPPCLG
AKAP1_HUMAN	Q92667	151	.	19413330	1010711	S		LECPLSSPKGVLF
AKAP1_HUMAN	Q92667	169	.	18669648	1010711	S		EVCKQDSPFSRVP
AKAP1_HUMAN	Q92667	429	.	19690332	1010711	S		GLPAEGSPPPKTY
AKAP2_HUMAN	Q9Y2D5	121	.	18669648	1010711	S		IELSNSSPDPMAE
AKAP2_HUMAN	Q9Y2D5	152	.	17081983;18669648;19413330;19690332	1010711	S		SLQVPVSPSSTTS
AKAP2_HUMAN	Q9Y2D5	324	.	19690332	1010711	S		TEQIDFSAARKQF
AKAP2_HUMAN	Q9Y2D5	393	.	18220336;18669648;19690332	1010711	S		AAKGQKSPGALET
AKAP2_HUMAN	Q9Y2D5	411	.	19413330	1010711	S		SQGNTASQGKEGP
AKAP2_HUMAN	Q9Y2D5	461	.	19690332	1010711	S		LDQFSRSVNVSLT
AKAP2_HUMAN	Q9Y2D5	479	.	19690332	1010711	S		SGLDELSVRSQDT
AKAP2_HUMAN	Q9Y2D5	631	.	18669648;19413330	1010711	S		EPPQVSSPVQEKR
AKAP2_HUMAN	Q9Y2D5	720	.	17081983;18220336;18669648;19690332	1010711	S		RKQRTLSMIEEEI
AKAP2_HUMAN	Q9Y2D5	748	.	18669648;19007248;19690332	1010711	S		VLQSTQSPRTKNA
AKAP3_HUMAN	O75969	205	.	12509440	1010711	S		GDRVSGSSQSPPN
AKAP3_HUMAN	O75969	208	.	12509440	1010711	S		VSGSSQSPPNLKY
AKAP3_HUMAN	O75969	403	.	12509440	1010711	S		AQDKAESYSLISM
AKAP3_HUMAN	O75969	440	.	12509440	1010711	S		MYSEPKSEEETCA
AKAP3_HUMAN	O75969	612	.	12509440	1010711	S		IFKRDQSPEPKVP
AKAP3_HUMAN	O75969	635	.	12509440	1010711	S		CERPLASSPPRLY
AKAP3_HUMAN	O75969	636	.	12509440	1010711	S		ERPLASSPPRLYE
AKAP4_HUMAN	Q5JQC9	62	.	12509440	1010711	S		DYKDAASSSSEGN
AKAP4_HUMAN	Q5JQC9	63	.	12509440	1010711	S		YKDAASSSSEGNL
AKAP4_HUMAN	Q5JQC9	64	.	12509440	1010711	S		KDAASSSSEGNLN
AKAP4_HUMAN	Q5JQC9	65	.	12509440	1010711	S		DAASSSSEGNLNL
AKAP4_HUMAN	Q5JQC9	151	.	12509440	1010711	S		GEYHRASSENCYS
AKAP4_HUMAN	Q5JQC9	268	.	12509440	1010711	S		SPRTPASKIASEM
AKAP4_HUMAN	Q5JQC9	272	.	12509440	1010711	S		PASKIASEMAYEA
AKAP4_HUMAN	Q5JQC9	293	.	12509440	1010711	S		RGTGEESREGGQK
AKAP4_HUMAN	Q5JQC9	300	.	12509440	1010711	S		REGGQKSFLYSEL
AKAP4_HUMAN	Q5JQC9	304	.	12509440	1010711	S		QKSFLYSELSNKS
AKAP4_HUMAN	Q5JQC9	447	.	12509440	1010711	S		TKSQSLSYASLKA
AKAP4_HUMAN	Q5JQC9	450	.	12509440	1010711	S		QSLSYASLKAGSH
AKAP4_HUMAN	Q5JQC9	492	.	12509440	1010711	S		PCKSLTSAEKVGE
AKAP4_HUMAN	Q5JQC9	536	.	12509440	1010711	S		GEKINASTDSLAK
AKAP4_HUMAN	Q5JQC9	539	.	12509440	1010711	S		INASTDSLAKDLI
AKAP4_HUMAN	Q5JQC9	665	.	12509440	1010711	S		RASKAASMSNRSD
AKAP4_HUMAN	Q5JQC9	667	.	12509440	1010711	S		SKAASMSNRSDKA
AKAP8_HUMAN	O43823	112	.	16964243	1010711	S		EGGRGGSGGGGEG
AKAP8_HUMAN	O43823	323	.	17081983;18669648;19413330;19690332	1010711	S		KLARVDSEGDFSE
AKAP8_HUMAN	O43823	328	.	15302935;17081983;18669648;18691976;19413330;19690332	1010711	S		DSEGDFSENDDAA
AKAP8_HUMAN	O43823	339	.	17081983;18669648	1010711	S		AAGDFRSGDEEFK
AKAP9_HUMAN	Q99996	165	.	19690332	1010711	S		EQGAQDSPTHLEM
AKAP9_HUMAN	Q99996	3846	.	19690332	1010711	S		DLDYIRSPLPFQN
AKAP9_HUMAN	Q99996	3869	.	17525332	1010711	S		PGSLACSQLQNYD
AKIB1_HUMAN	Q9P2G1	737	.	17081983;18088087;18669648;18691976	1010711	S		GVAPADSPEAPRR
AKIR1_HUMAN	Q9H9L7	19	.	18669648	1010711	S		FEAALLSPGSPKR
AKIR1_HUMAN	Q9H9L7	22	.	18669648	1010711	S		ALLSPGSPKRRRC
AKIR2_HUMAN	Q53H80	18	.	18669648;18691976	1010711	S		DFDPLLSPASPKR
AKIR2_HUMAN	Q53H80	21	.	17081983;18669648;18691976;19690332	1010711	S		PLLSPASPKRRRC
AKNA_HUMAN	Q7Z591	52	.	19690332	1010711	S		LFPNATSPELLED
AKNA_HUMAN	Q7Z591	534	.	19690332	1010711	S		SARGDLSPSSLTS
AKNA_HUMAN	Q7Z591	839	.	17081983	1010711	S		ATEKMVSMKPPGF
AKNA_HUMAN	Q7Z591	848	.	17081983	1010711	S		PPGFQASLARDGH
AKP13_HUMAN	Q12802	983	.	16964243;18187866;18669648;19413330;19690332	1010711	S		ALQLSNSPGASSA
AKP13_HUMAN	Q12802	1559	.	18669648	1010711	S		SSMRSLSPFRRHS
AKP13_HUMAN	Q12802	1642	.	19690332	1010711	S		GEERVDSLVSLSE
AKP13_HUMAN	Q12802	1645	.	18669648;19690332	1010711	S		RVDSLVSLSEEDL
AKP13_HUMAN	Q12802	1647	.	18669648;19690332	1010711	S		DSLVSLSEEDLES
AKP13_HUMAN	Q12802	1876	.	18669648;19690332	1010711	S		PKERPRSAVLLVD
AKP13_HUMAN	Q12802	1895	.	19690332	1010711	S		IFANRRSQQSVSL
AKP13_HUMAN	Q12802	1929	.	17081983;18669648;19413330	1010711	S		WKFLSHSTDSLNK
AKP13_HUMAN	Q12802	1932	.	17081983;18669648;19413330	1010711	S		LSHSTDSLNKISK
AKP13_HUMAN	Q12802	2398	.	18669648	1010711	S		PLPEDCSPTHSPR
AKP13_HUMAN	Q12802	2402	.	18669648	1010711	S		DCSPTHSPRVLFR
AKP13_HUMAN	Q12802	2703	.	18669648	1010711	S		IPSFFPSPEEPPS
AKP13_HUMAN	Q12802	2709	.	18669648;19413330	1010711	S		SPEEPPSPSAPSI
AKP13_HUMAN	Q12802	2728	.	16964243;18669648;19413330;19690332	1010711	S		DSELSVSPKRNSI
AKP8L_HUMAN	Q9ULX6	283	.	15302935;18691976	1010711	S		KRKQGGSPDEPDS
AKP8L_HUMAN	Q9ULX6	297	.	18669648;19369195	1010711	S		ATRTDCSDNSDSD
AKP8L_HUMAN	Q9ULX6	300	.	18669648;19369195	1010711	S		TDCSDNSDSDNDE
AKP8L_HUMAN	Q9ULX6	302	.	18669648	1010711	S		CSDNSDSDNDEGT
AKP8L_HUMAN	Q9ULX6	552	.	19413330	1010711	S		ENPFTDSPEEEKE
AKT1_HUMAN	P31749	124	.	17081983;18669648	1010711	S		MDFRSGSPSDNSG
AKT1_HUMAN	P31749	126	.	17081983;18669648	1010711	S		FRSGSPSDNSGAE
AKT1_HUMAN	P31749	129	.	17081983;18669648	1010711	S		GSPSDNSGAEEME
AKT1_HUMAN	P31749	473	; by MTOR.	8978681;9736715;14761976;15047712;15718470;17013611;20333297	1010711	S		PHFPQFSYSASGT
AKT2_HUMAN	P31751	126	.	18669648	1010711	S		MDYKCGSPSDSST
AKT2_HUMAN	P31751	447	.	19690332	1010711	S		DEFTAQSITITPP
AKT2_HUMAN	P31751	474	.	15890450;19690332;20059950	1010711	S		THFPQFSYSASIR
AKT3_HUMAN	Q9Y243	120	.	17525332	1010711	S		EERMNCSPTSQID
AKT3_HUMAN	Q9Y243	123	.	17525332	1010711	S		MNCSPTSQIDNIG
AKT3_HUMAN	Q9Y243	472	; by PKC/PRKCZ.	12162751	1010711	S		PHFPQFSYSASGR
AKTS1_HUMAN	Q96B36	88	.	17287340;18669648;19690332	1010711	S		PAPQPPSPTPSPP
AKTS1_HUMAN	Q96B36	92	.	17287340;18669648;19690332	1010711	S		PPSPTPSPPRPTL
AKTS1_HUMAN	Q96B36	183	.	17081983;18669648;19413330;19690332	1010711	S		TQQYAKSLPVSVP
AKTS1_HUMAN	Q96B36	202	.	18669648;19413330;19690332	1010711	S		KRTEARSSDEENG
AKTS1_HUMAN	Q96B36	203	.	18669648;19413330	1010711	S		RTEARSSDEENGP
AKTS1_HUMAN	Q96B36	211	.	18669648;19413330	1010711	S		EENGPPSSPDLDR
AKTS1_HUMAN	Q96B36	212	.	18669648;19413330;19690332	1010711	S		ENGPPSSPDLDRI
AL3B1_HUMAN	P43353	368	.	18187866	1010711	S		LALYAFSNSSQVV
AL8A1_HUMAN	Q9H2A2	83	.	19690332	1010711	S		ADLLEQSLEEFAQ
ALBU_HUMAN	P02768	82	.	18318008	1010711	S		TCVADESAENCDK
ALBU_HUMAN	P02768	294	.	19824718	1010711	S		ICENQDSISSKLK
ALBU_HUMAN	P02768	297	.	19824718	1010711	S		NQDSISSKLKECC
ALBU_HUMAN	P02768	443	.	19690332	1010711	S		KKVPQVSTPTLVE
ALDOA_HUMAN	P04075	36	.	19413330;19690332	1010711	S		ILAADESTGSIAK
ALDOA_HUMAN	P04075	39	.	19690332	1010711	S		ADESTGSIAKRLQ
ALDOA_HUMAN	P04075	46	.	17081983;19413330;19690332	1010711	S		IAKRLQSIGTENT
ALDOA_HUMAN	P04075	354	.	17287340	1010711	S		QAGAAASESLFVS
ALDOA_HUMAN	P04075	356	.	17287340	1010711	S		GAAASESLFVSNH
ALDR_HUMAN	P15121	23	.	18187866	1010711	S		GLGTWKSPPGQVT
ALG1_HUMAN	Q9BT22	242	.	18691976	1010711	S		KLGSMHSPFRARS
ALG3_HUMAN	Q92685	13	.	18691976;19413330	1010711	S		KRGRSGSAAQAEG
ALK_HUMAN	Q9UM73	211	.	16565220	1010711	S		SAAIRASQPRLLF
ALKB5_HUMAN	Q6P6C2	64	.	18669648;19413330;19690332	1010711	S		RKYQEDSDPERSD
ALKB5_HUMAN	Q6P6C2	69	.	18669648;19413330	1010711	S		DSDPERSDYEEQQ
ALKB5_HUMAN	Q6P6C2	361	.	17924679;18220336;18669648	1010711	S		THRRRGSFSSENY
ALKB5_HUMAN	Q6P6C2	374	.	19690332	1010711	S		WRKSYESSEDCSE
ALMS1_HUMAN	Q8TCU4	2779	.	17525332	1010711	S		FKMHSNSQDKEVT
ALPK2_HUMAN	Q86TB3	1602	.	18187866	1010711	S		GKPLPSSPDLTRF
ALR_HUMAN	P55789	59	.	18669648	1010711	S		QAPTSDSPVAEDA
ALS2_HUMAN	Q96Q42	483	.	18669648;18691976;19690332	1010711	S		GGSRRLSLPGLLS
ALS2_HUMAN	Q96Q42	492	.	18669648;18691976;19690332	1010711	S		GLLSQVSPRLLRK
ALS2_HUMAN	Q96Q42	1464	.	18220336;19413330	1010711	S		SDSRSESPEPGYV
ALX1_HUMAN	Q15699	12	.	18691976	1010711	S		EKFALKSPPSKNS
AMD_HUMAN	P19021	929	.	18669648	1010711	S		LGNFFASRKGYSR
AMD_HUMAN	P19021	955	.	17081983	1010711	S		EKEDDGSESEEEY
AMD_HUMAN	P19021	957	.	17081983	1010711	S		EDDGSESEEEYSA
AMEL_PIG	P45561	32	.	8250931	1010711	S		PGYINFSYEVLTP
AMELX_BOVIN	P02817	32	.	8250931	1010711	S		PGYINFSYEVLTP
AMER1_HUMAN	Q5JTC6	246	.	18669648;19413330	1010711	S		SPTPEPSPPATEK
AMERL_HUMAN	Q6DCA0	74	.	18669648;19690332	1010711	S		TLGPGNSPITRMN
AMFR2_HUMAN	Q9UKV5	516	.	18669648	1010711	S		IRPALNSPVERPS
AMFR2_HUMAN	Q9UKV5	523	.	18669648	1010711	S		PVERPSSDQEEGE
AMFR2_HUMAN	Q9UKV5	542	.	18669648;19690332	1010711	S		RVPLDLSPRLEET
AMGO1_HUMAN	Q86WK6	477	.	18669648	1010711	S		KGQRRMSDPESVS
AMOL1_HUMAN	Q8IY63	52	.	17924679	1010711	S		SGRHETSALTVEA
AMOL1_HUMAN	Q8IY63	61	.	17924679	1010711	S		TVEATSSIREKVV
AMOL1_HUMAN	Q8IY63	295	.	18669648	1010711	S		KVGGGPSPAQPAG
AMOL1_HUMAN	Q8IY63	425	.	19007248	1010711	S		QPPPAASPSQQLG
AMOL1_HUMAN	Q8IY63	720	.	19007248	1010711	S		TTIINHSRNGSYG
AMOL1_HUMAN	Q8IY63	805	.	18220336	1010711	S		AATGTHSRQTSLT
AMOL1_HUMAN	Q8IY63	809	.	19007248	1010711	S		THSRQTSLTSSQL
AMOL2_HUMAN	Q9Y2J4	759	.	19007248	1010711	S		SSQRAASLDSVAT
AMOT_HUMAN	Q4VCS5	305	.	17525332	1010711	S		PLSARNSQPHSPT
AMOT_HUMAN	Q4VCS5	312	.	17525332	1010711	S		QPHSPTSSLTSGG
AMOT_HUMAN	Q4VCS5	714	.	19413330	1010711	S		TTVISHSPNTSYD
AMPB_HUMAN	Q9H4A4	7	.	19413330	1010711	S		MASGEHSPGSGAA
AMPD2_HUMAN	Q01433	76	.	19690332	1010711	S		PFKKRASLQASTA
AMPD2_HUMAN	Q01433	100	.	16964243;18669648	1010711	S		PLQSARSLPGPAP
AMPD2_HUMAN	Q01433	118	.	18669648	1010711	S		PLDLRTSMDGKCK
AMPD2_HUMAN	Q01433	151	.	18669648	1010711	S		YEFPEESPIEQLE
AMPD2_HUMAN	Q01433	168	.	17081983;18669648	1010711	S		RLERQISQDVKLE
AMPD2_HUMAN	Q01433	190	.	18088087;18669648;19690332	1010711	S		DFLKTDSDSDLQL
AMPD2_HUMAN	Q01433	500	.	18187866	1010711	S		YNPIGESVLREIF
AMPD3_HUMAN	Q01432	107	.	19690332	1010711	S		AASPAMSPTTPVV
AMPM2_HUMAN	P50579	45	.	18669648	1010711	S		RRKKKKSKGPSAA
AMPM2_HUMAN	P50579	60	.	18669648	1010711	S		QEPDKESGASVDE
AMPM2_HUMAN	P50579	63	.	18669648	1010711	S		DKESGASVDEVAR
AMPM2_HUMAN	P50579	74	.	18669648	1010711	S		ARQLERSALEDKE
AMRA1_HUMAN	Q9C0C7	639	.	18669648;18691976;19690332	1010711	S		ELSSSASPQEERT
AN13D_HUMAN	Q6ZTN6	465	.	17081983;18669648;19690332	1010711	S		EPRGPGSPPRTPP
AN32A_HUMAN	P39687	17	.	18669648	1010711	S		LRNRTPSDVKELV
AN32A_HUMAN	P39687	158	.	17287340	1010711	S		DKEAPDSDAEGYV
AN32E_DANRE	Q6NUW5	8	.	18307296	1010711	S		EMKKRISLELRNR
ANC2_HUMAN	Q9UJX6	218	.	16964243;18669648;18691976;19413330	1010711	S		YYRLLQSPLCAGC
ANC2_HUMAN	Q9UJX6	314	.	14657031;18691976;19007248	1010711	S		GPARPASPEAGNT
ANC2_HUMAN	Q9UJX6	470	.	18669648;19690332	1010711	S		LETGQDSEDDSGE
ANC2_HUMAN	Q9UJX6	534	.	14657031;18669648;18691976	1010711	S		LHQFSFSPEREIR
ANDR_HUMAN	P10275	81	; by CDK9.	20980437	1010711	S		QQQQETSPRQQQQ
ANDR_HUMAN	P10275	300	.	19369195	1010711	S		DDSAGKSTEDTAE
ANDR_HUMAN	P10275	650	; by STK4/MST1.	21512132	1010711	S		EASSTTSPTEETT
ANGE1_HUMAN	Q9UNK9	347	.	17924679	1010711	S		FRLLCASPVEYFR
ANK1_HUMAN	P16157	834	.	18669648	1010711	S		KAERRDSRDVDEE
ANK1_HUMAN	P16157	1686	.	18088087;19367720	1010711	S		QARITHSPTVSQV
ANK2_HUMAN	Q01484	911	.	17287340	1010711	S		DRSHTLSHASYLR
ANK2_HUMAN	Q01484	1508	.	17287340	1010711	S		DLLSEVSEMKQDL
ANK2_HUMAN	Q01484	3793	.	19413330	1010711	S		AMIVPSSPSKTPE
ANK2_HUMAN	Q01484	3795	.	19413330	1010711	S		IVPSSPSKTPEEV
ANK3_HUMAN	Q12955	1459	.	18220336	1010711	S		KTDRRQSFASLAL
ANK3_HUMAN	Q12955	4298	.	17287340	1010711	S		HVEEPASPLAAYQ
ANKH1_HUMAN	Q8IWZ3	101	.	19690332	1010711	S		SDEDEVSEVESFI
ANKH1_HUMAN	Q8IWZ3	1670	.	19413330;19690332	1010711	S		VSLPLSSPNIKLN
ANKH1_HUMAN	Q8IWZ3	1679	.	19413330	1010711	S		IKLNLTSPKRGQK
ANKL2_HUMAN	Q86XL3	259	.	16964243;18669648	1010711	S		ICDYFPSPSKTSL
ANKL2_HUMAN	Q86XL3	268	.	18669648	1010711	S		KTSLPLSPVKTAP
ANKL2_HUMAN	Q86XL3	487	.	18669648	1010711	S		LRAEETSSPVIGE
ANKL2_HUMAN	Q86XL3	488	.	18669648	1010711	S		RAEETSSPVIGEL
ANKL2_HUMAN	Q86XL3	496	.	18669648	1010711	S		VIGELWSPDQTAE
ANKL2_HUMAN	Q86XL3	512	.	18669648	1010711	S		VSRYGGSPRDPVL
ANKL2_HUMAN	Q86XL3	528	.	16964243;18669648	1010711	S		AFAGPLSPAKAED
ANKL2_HUMAN	Q86XL3	662	.	17081983;18669648	1010711	S		NAARNNSPPTVGA
ANKL2_HUMAN	Q86XL3	896	.	18220336;18669648	1010711	S		SGPHSYSPGRNSV
ANKL2_HUMAN	Q86XL3	914	.	18669648	1010711	S		AKPGLGSPGRYSP
ANKL2_HUMAN	Q86XL3	919	.	18669648	1010711	S		GSPGRYSPVHGSQ
ANKS3_HUMAN	Q6ZW76	9	.	17081983	1010711	S		ELSDEASEPELLN
ANKS3_HUMAN	Q6ZW76	320	.	16964243	1010711	S		CCRDVTSPINERD
ANKS6_HUMAN	Q68DC2	657	.	19690332	1010711	S		GELLNRSGGSIDN
ANKZ1_HUMAN	Q9H8Y5	258	.	17924679	1010711	S		RGGPSHSAGANLR
ANKZ1_HUMAN	Q9H8Y5	361	.	17081983	1010711	S		EAVRLHSPQTHWK
ANKZ1_HUMAN	Q9H8Y5	398	.	16964243;19413330	1010711	S		LGQNEESPKQGSG
ANKZ1_HUMAN	Q9H8Y5	675	.	18220336;18669648;19413330	1010711	S		QLGAPTSPIPDSA
ANLN_HUMAN	Q9NQW6	54	.	18669648;19413330;19690332	1010711	S		SNQQPLSGGEEKS
ANLN_HUMAN	Q9NQW6	72	.	18669648	1010711	S		PSKKRCSDNTEVE
ANLN_HUMAN	Q9NQW6	97	.	18220336	1010711	S		TSAKSCSPSPVSP
ANLN_HUMAN	Q9NQW6	99	.	15302935;18669648	1010711	S		AKSCSPSPVSPQV
ANLN_HUMAN	Q9NQW6	102	.	18220336;18669648	1010711	S		CSPSPVSPQVQPQ
ANLN_HUMAN	Q9NQW6	172	.	18669648	1010711	S		PESSLFSPMPSEE
ANLN_HUMAN	Q9NQW6	182	.	17924679	1010711	S		SEEKAASPPRPLL
ANLN_HUMAN	Q9NQW6	323	.	15302935;16964243;18669648;19413330;19690332	1010711	S		LPKTPISPLKTGV
ANLN_HUMAN	Q9NQW6	362	.	17924679	1010711	S		SQSKDKSTTPGGT
ANLN_HUMAN	Q9NQW6	449	.	16964243;17924679;18669648;19413330	1010711	S		DKGNIWSAEKGGN
ANLN_HUMAN	Q9NQW6	485	.	15302935;16964243;18669648;19690332	1010711	S		GVSKTQSLPVTEK
ANLN_HUMAN	Q9NQW6	518	.	18669648	1010711	S		CEMTKSSPLKITL
ANLN_HUMAN	Q9NQW6	553	.	18669648	1010711	S		IREIEMSVDDDDI
ANLN_HUMAN	Q9NQW6	637	.	17081983	1010711	S		LELKDTSRSDESP
ANLN_HUMAN	Q9NQW6	658	.	18669648	1010711	S		RVPRAESGDSLGS
ANLN_HUMAN	Q9NQW6	661	.	18220336;18669648	1010711	S		RAESGDSLGSEDR
ANLN_HUMAN	Q9NQW6	664	.	18669648	1010711	S		SGDSLGSEDRDLL
ANLN_HUMAN	Q9NQW6	792	.	18669648	1010711	S		QRKNKASPQSEFM
ANLN_HUMAN	Q9NQW6	927	.	17924679;18669648	1010711	S		HSSVMASPGGLSA
ANM3_HUMAN	O60678	25	.	18669648;19369195;19413330;19690332	1010711	S		EDLPELSDSGDEA
ANM3_HUMAN	O60678	27	.	18669648;19369195;19413330;19690332	1010711	S		LPELSDSGDEAAW
ANO39_ASTPE	Q9NLA3	145	; by CDC2.	10632699;10828953	1010711	S		EVEVNASPDLPVA
ANPRA_HUMAN	P16066	519	.	20977274	1010711	S		EDVEPSSLERHLR
ANPRA_HUMAN	P16066	529	.	20977274	1010711	S		HLRSAGSRLTLSG
ANPRA_HUMAN	P16066	534	.	20977274	1010711	S		GSRLTLSGRGSNY
ANPRA_HUMAN	P16066	538	.	20977274	1010711	S		TLSGRGSNYGSLL
ANPRB_HUMAN	P20594	513	.	20977274	1010711	S		YHKGAGSRLTLSL
ANPRB_HUMAN	P20594	518	.	20977274	1010711	S		GSRLTLSLRGSSY
ANPRB_HUMAN	P20594	523	.	20977274	1010711	S		LSLRGSSYGSLMT
ANPRB_HUMAN	P20594	526	.	20977274	1010711	S		RGSSYGSLMTAHG
ANPRC_HUMAN	P17342	533	.	17081983	1010711	S		RELREDSIRSHFS
ANR11_HUMAN	Q6UB99	276	.	18669648;19413330;19690332	1010711	S		PLKVANSPTMVNL
ANR11_HUMAN	Q6UB99	408	.	17081983;18669648;19690332	1010711	S		ASHRILSDTSDEE
ANR11_HUMAN	Q6UB99	411	.	17081983;18669648;19690332	1010711	S		RILSDTSDEEDAS
ANR11_HUMAN	Q6UB99	834	.	18669648	1010711	S		DTKFSLSDDQRDR
ANR11_HUMAN	Q6UB99	843	.	17081983	1010711	S		QRDRWFSDLSDSS
ANR11_HUMAN	Q6UB99	846	.	17081983	1010711	S		RWFSDLSDSSFDF
ANR11_HUMAN	Q6UB99	848	.	17081983	1010711	S		FSDLSDSSFDFKG
ANR11_HUMAN	Q6UB99	849	.	17081983	1010711	S		SDLSDSSFDFKGE
ANR11_HUMAN	Q6UB99	1123	.	18669648	1010711	S		DIFTDESEDDRDS
ANR11_HUMAN	Q6UB99	1509	.	17081983	1010711	S		ATRDKDSPPRVLK
ANR11_HUMAN	Q6UB99	1792	.	18669648	1010711	S		NLYRSVSVDIRRT
ANR11_HUMAN	Q6UB99	1847	.	18669648	1010711	S		EKFACLSPGYYSP
ANR11_HUMAN	Q6UB99	1852	.	18669648	1010711	S		LSPGYYSPDYGLP
ANR11_HUMAN	Q6UB99	1859	.	18669648	1010711	S		PDYGLPSPKVDAL
ANR11_HUMAN	Q6UB99	1983	.	17081983	1010711	S		SDLLLKSPQRFPE
ANR11_HUMAN	Q6UB99	1990	.	17081983	1010711	S		PQRFPESPKRFCP
ANR12_HUMAN	Q6UB98	149	.	18669648	1010711	S		MTARDNSPDSTPN
ANR12_HUMAN	Q6UB98	861	.	18088087	1010711	S		KDKLDLSECVDKI
ANR17_HUMAN	O75179	19	.	19413330;19690332	1010711	S		AAEGEGSPPAVAA
ANR17_HUMAN	O75179	803	.	18669648	1010711	S		GYITNQSPESIVE
ANR17_HUMAN	O75179	1457	.	18669648;19413330	1010711	S		EANKNASILLEEL
ANR17_HUMAN	O75179	1696	.	18669648;19413330	1010711	S		CTKSGPSPLSSPN
ANR17_HUMAN	O75179	1700	.	18669648;19413330;19690332	1010711	S		GPSPLSSPNGKLT
ANR17_HUMAN	O75179	1709	.	18669648;19413330;19690332	1010711	S		GKLTVASPKRGQK
ANR17_HUMAN	O75179	2042	.	18220336;19413330	1010711	S		EHYPVSSPSSPSP
ANR17_HUMAN	O75179	2044	.	19413330	1010711	S		YPVSSPSSPSPPA
ANR17_HUMAN	O75179	2045	.	18220336;18669648;19413330;19690332	1010711	S		PVSSPSSPSPPAQ
ANR17_HUMAN	O75179	2047	.	18220336;18669648;19413330;19690332	1010711	S		SSPSSPSPPAQPG
ANR17_HUMAN	O75179	2059	.	17081983	1010711	S		GGVSRNSPLDCGS
ANR17_HUMAN	O75179	2067	.	17081983;19413330	1010711	S		LDCGSASPNKVAS
ANR17_HUMAN	O75179	2401	.	18669648;19690332	1010711	S		SGVRAPSPAPSSV
ANR26_HUMAN	Q9UPS8	489	.	19690332	1010711	S		PVAHMESPERYLH
ANR26_HUMAN	Q9UPS8	1390	.	17525332	1010711	S		HGDLKTSQFEMDI
ANR28_HUMAN	O15084	1007	.	16564677	1010711	S		NRYTNTSKTVSFE
ANR28_HUMAN	O15084	1011	.	16564677;19369195	1010711	S		NTSKTVSFEALPI
ANR32_HUMAN	Q9BQI6	161	.	18220336	1010711	S		LPKSSPSGITHVI
ANR39_HUMAN	Q53RE8	153	.	18669648	1010711	S		SLLLQHSPALKAI
ANR50_HUMAN	Q9ULJ7	1222	.	18220336	1010711	S		EQIQQHSLPRSRS
ANR52_HUMAN	Q8NB46	1028	.	16964243;19413330	1010711	S		PPKDAVSPFSFSL
ANR54_HUMAN	Q6NXT1	63	.	18691976;19369195	1010711	S		ASGGAQSPLRYLH
ANS1A_HUMAN	Q92625	622	.	18669648	1010711	S		ELKLSRSLSKSDS
ANS1A_HUMAN	Q92625	626	.	18669648	1010711	S		SRSLSKSDSDLLT
ANS1A_HUMAN	Q92625	647	.	18669648;19413330	1010711	S		MGSRSESLSNCSI
ANS1A_HUMAN	Q92625	661	.	18669648;19413330	1010711	S		KKRLEKSPSFASE
ANS1A_HUMAN	Q92625	663	.	18088087;19413330;19690332	1010711	S		RLEKSPSFASEWD
ANS1A_HUMAN	Q92625	677	.	19690332	1010711	S		IEKIMSSIGEGID
ANS1A_HUMAN	Q92625	887	.	18220336	1010711	S		GRRRHDSLHDPAA
ANT3_HUMAN	P01008	68	.	19824718	1010711	S		ATEDEGSEQKIPE
ANTR1_HUMAN	Q9H6X2	362	.	17081983	1010711	S		PPPAEESEEEDDD
ANX12_COLLI	Q92040	24	; by PKC; in vitro.	1388165	1010711	S		EQEYIKSVKGGPV
ANXA1_HUMAN	P04083	27	; by PKC.	2457390	1010711	S		YVQTVKSSKGGPG
ANXA2_HUMAN	P07355	18	.	16565220	1010711	S		SLEGDHSTPPSAY
ANXA2_HUMAN	P07355	26	; by PKC.	2946940	1010711	S		PPSAYGSVKAYTN
AP1S1_HUMAN	P61966	147	.	18691976;19413330	1010711	S		LQEEDESPRSVLE
AP2A_HUMAN	P05549	225	.	18669648	1010711	S		SLLSSTSKYKVTV
AP2A_HUMAN	P05549	239	; by PKA.	18669648	1010711	S		EVQRRLSPPECLN
AP2A1_HUMAN	O95782	626	.	18691976	1010711	S		KGPGAGSALDDGR
AP2A1_HUMAN	O95782	652	.	18669648;18691976	1010711	S		PTPSTVSTPSPSA
AP2A1_HUMAN	O95782	655	.	18669648;18691976;19369195	1010711	S		STVSTPSPSADLL
AP2A1_HUMAN	O95782	657	.	18691976	1010711	S		VSTPSPSADLLGL
AP2C_HUMAN	Q92754	434	.	18669648;19413330	1010711	S		MNPGDQSPADSNK
AP2M1_HUMAN	Q96CW1	45	.	18691976	1010711	S		ARQQVRSPVTNIA
AP3B1_HUMAN	O00203	276	.	17081983;18088087;18669648;18691976;19413330	1010711	S		GKNFYESDDDQKE
AP3B1_HUMAN	O00203	609	.	17081983;18669648	1010711	S		PAPLLESPFKDRD
AP3B2_HUMAN	Q13367	272	.	19690332	1010711	S		EKAFYGSEEDEAK
AP3D1_HUMAN	O14617	632	.	17081983;18669648	1010711	S		WINEPLSDSESED
AP3D1_HUMAN	O14617	634	.	17081983;18669648	1010711	S		NEPLSDSESEDER
AP3D1_HUMAN	O14617	636	.	17081983;18669648	1010711	S		PLSDSESEDERPR
AP3D1_HUMAN	O14617	658	.	17081983	1010711	S		RPKHRPSEADEEE
AP3D1_HUMAN	O14617	686	.	18669648	1010711	S		PFYIKSSPSPQKR
AP3D1_HUMAN	O14617	688	.	18669648	1010711	S		YIKSSPSPQKRYQ
AP3D1_HUMAN	O14617	721	.	19413330	1010711	S		VPGLPMSDQYVKL
AP3D1_HUMAN	O14617	758	.	18669648	1010711	S		KGKRRHSSLPTES
AP3D1_HUMAN	O14617	759	.	18669648	1010711	S		GKRRHSSLPTESD
AP3D1_HUMAN	O14617	764	.	18669648	1010711	S		SSLPTESDEDIAP
AP3D1_HUMAN	O14617	788	.	18669648	1010711	S		PENALPSDEDDKD
AP3D1_HUMAN	O14617	829	.	18088087	1010711	S		NTETSKSPEKDVP
AP4AT_HUMAN	Q96N21	333	.	18691976	1010711	S		QELSMGSPGPVTN
AP4AT_HUMAN	Q96N21	356	.	18220336;18691976	1010711	S		ASCGQLSPARGTS
AP4AT_HUMAN	Q96N21	455	.	18691976	1010711	S		IPGGTDSPKRGPS
AP4E1_HUMAN	Q9UPM8	850	.	18669648	1010711	S		KKFSLTSELLDSE
AP4E1_HUMAN	Q9UPM8	857	.	18669648	1010711	S		ELLDSESLTELPL
AP4M1_HUMAN	O00189	342	.	17924679	1010711	S		LPRGVVSLSQELS
APAF_HUMAN	O14727	238	.	17081983	1010711	S		LRKHPRSLLILDD
APAF_HUMAN	O14727	248	.	17081983	1010711	S		LDDVWDSWVLKAF
APBA1_HUMAN	Q02410	263	.	19690332	1010711	S		PYPRMDSYEQEED
APBA2_HUMAN	Q99767	478	.	19413330	1010711	S		RRRMPRSASQDCI
APBA2_HUMAN	Q99767	480	.	19413330	1010711	S		RMPRSASQDCIET
APBA3_HUMAN	O96018	9	.	18691976;19369195	1010711	S		FPTISRSPSGPPA
APBA3_HUMAN	O96018	372	.	18669648;18691976	1010711	S		QVGVHPSPGACHL
APBB2_HUMAN	Q92870	336	.	19413330	1010711	S		SRKGSLSSVTPSP
APC_HUMAN	P25054	780	.	18669648	1010711	S		DNIDNLSPKASHR
APC_HUMAN	P25054	987	.	19413330	1010711	S		PSIESYSEDDESK
APC_HUMAN	P25054	1042	.	18669648	1010711	S		LNSGRQSPSQNER
APC_HUMAN	P25054	1360	.	18669648	1010711	S		FSSGAKSPSKSGA
APC_HUMAN	P25054	1861	.	17081983;18669648	1010711	S		CFSRNDSLSSLDF
APC_HUMAN	P25054	1863	.	17081983;18669648	1010711	S		SRNDSLSSLDFDD
APC_HUMAN	P25054	1864	.	17081983;18669648	1010711	S		RNDSLSSLDFDDD
APC_HUMAN	P25054	2088	.	18669648	1010711	S		DIQRPDSEHGLSP
APC_HUMAN	P25054	2093	.	18669648	1010711	S		DSEHGLSPDSENF
APC_HUMAN	P25054	2096	.	18669648	1010711	S		HGLSPDSENFDWK
APC_HUMAN	P25054	2125	.	18220336	1010711	S		AAAACLSRQASSD
APC_HUMAN	P25054	2143	.	18669648	1010711	S		SLKSGISLGSPFH
APC_HUMAN	P25054	2260	.	18669648;19413330	1010711	S		KTPASKSPSEGQT
APC_HUMAN	P25054	2270	.	18669648;19413330	1010711	S		GQTATTSPRGAKP
APC_HUMAN	P25054	2283	.	16964243;18669648	1010711	S		SVKSELSPVARQT
APC_HUMAN	P25054	2398	.	17081983	1010711	S		PRSESASKGLNQM
APC_HUMAN	P25054	2464	.	18669648	1010711	S		ESASFESLSPSSR
APC_HUMAN	P25054	2469	.	18669648	1010711	S		ESLSPSSRPASPT
APC_HUMAN	P25054	2473	.	18669648	1010711	S		PSSRPASPTRSQA
APC_HUMAN	P25054	2533	.	18669648	1010711	S		DIARSHSESPSRL
APC_HUMAN	P25054	2535	.	18669648	1010711	S		ARSHSESPSRLPI
APC_HUMAN	P25054	2671	.	18220336;18669648	1010711	S		PINNPRSGRSPTG
APC_HUMAN	P25054	2674	.	18220336;18669648	1010711	S		NPRSGRSPTGNTP
APC_HUMAN	P25054	2789	.	18220336;18669648	1010711	S		PFNYNPSPRKSSA
APC_HUMAN	P25054	2835	.	18220336	1010711	S		QSPKRHSGSYLVT
APC_HUMAN	P25054	2837	.	18220336	1010711	S		PKRHSGSYLVTSV
APC1_HUMAN	Q9H1A4	51	.	18669648	1010711	S		ASELWSSDGAAGL
APC1_HUMAN	Q9H1A4	60	.	18669648;19690332	1010711	S		AAGLVGSLQEVTI
APC1_HUMAN	Q9H1A4	202	.	14657031	1010711	S		HEVPPGSPREPLP
APC1_HUMAN	Q9H1A4	286	.	14657031	1010711	S		NVVLKFSEQGGTP
APC1_HUMAN	Q9H1A4	341	.	18669648;18691976;19007248	1010711	S		PSLHSRSPSISNM
APC1_HUMAN	Q9H1A4	355	.	14657031;18220336;18669648	1010711	S		ALSRAHSPALGVH
APC1_HUMAN	Q9H1A4	362	.	18220336;18669648	1010711	S		PALGVHSFSGVQR
APC1_HUMAN	Q9H1A4	373	.	14657031	1010711	S		QRFNISSHNQSPK
APC1_HUMAN	Q9H1A4	377	.	14657031;18220336;18691976	1010711	S		ISSHNQSPKRHSI
APC1_HUMAN	Q9H1A4	547	.	18669648;18691976;19690332	1010711	S		LSKLLGSLDEVVL
APC1_HUMAN	Q9H1A4	555	.	18691976;19690332	1010711	S		DEVVLLSPVPELR
APC1_HUMAN	Q9H1A4	563	.	18669648	1010711	S		VPELRDSSKLHDS
APC1_HUMAN	Q9H1A4	569	.	18220336	1010711	S		SSKLHDSLYNEDC
APC1_HUMAN	Q9H1A4	686	.	16565220;18669648;18691976;19369195;19690332	1010711	S		NFDFEGSLSPVIA
APC1_HUMAN	Q9H1A4	688	.	14657031;15302935;16565220;18669648;18691976;19369195;19690332	1010711	S		DFEGSLSPVIAPK
APC1_HUMAN	Q9H1A4	699	.	19413330	1010711	S		PKKARPSETGSDD
APC1_HUMAN	Q9H1A4	731	.	15302935	1010711	S		NRSLCLSPSEASQ
APC4_HUMAN	Q9UJX5	757	.	19690332	1010711	S		EWELDESSDEEEE
APC4_HUMAN	Q9UJX5	758	.	19690332	1010711	S		WELDESSDEEEEA
APC4_HUMAN	Q9UJX5	777	.	18669648;19369195	1010711	S		IKEEVLSESEAEN
APC4_HUMAN	Q9UJX5	779	.	14657031;18669648;19413330	1010711	S		EEVLSESEAENQQ
APC5_HUMAN	Q9UJX4	195	.	14657031	1010711	S		KEELDVSVREEEV
APC5_HUMAN	Q9UJX4	217	.	15302935	1010711	S		QAEFFLSQQASLL
API5_HUMAN	Q9BZZ5	464	.	16083285;17081983;19413330	1010711	S		EDTTSGSPPKKSS
APLF_HUMAN	Q8IW19	116	; by ATM.	17507382	1010711	S		QCTLRNSQVLDED
APOA1_HUMAN	P02647	191	.	19824718	1010711	S		THLAPYSDELRQR
APOA2_HUMAN	P02652	32	.	19824718	1010711	S		KEPCVESLVSQYF
APOA2_HUMAN	P02652	35	.	19824718	1010711	S		CVESLVSQYFQTV
APOA2_HUMAN	P02652	68	.	19824718	1010711	S		KSYFEKSKEQLTP
APOA4_HUMAN	P06727	259	.	19824718	1010711	S		KARISASAEELRQ
APOA5_HUMAN	Q6Q788	59	.	19824718	1010711	S		PATLKDSLEQDLN
APOB_HUMAN	P04114	928	.	18691976	1010711	S		LKFIIPSPKRPVK
APOB_HUMAN	P04114	4507	.	17924679	1010711	S		DFSDQLSDYYEKF
APOE_HUMAN	P02649	147	.	19824718	1010711	S		QAMLGQSTEELRV
APOL1_HUMAN	O14791	311	.	19824718	1010711	S		RVTEPISAESGEQ
APOL1_HUMAN	O14791	314	.	19824718	1010711	S		EPISAESGEQVER
APOL2_HUMAN	Q9BQE5	250	.	18669648;18691976;19007248	1010711	S		HIIGRISAEGGEQ
APT_HUMAN	P07741	15	.	19369195	1010711	S		VEQRIRSFPDFPT
APT_HUMAN	P07741	30	.	19369195	1010711	S		VVFRDISPVLKDP
APT_HUMAN	P07741	66	.	19369195;19690332	1010711	S		YIAGLDSRGFLFG
APT_HUMAN	P07741	100	.	19369195	1010711	S		GPTLWASYSLEYG
AQP1_HUMAN	P29972	262	.	18691976	1010711	S		DADDINSRVEMKP
AQP2_HUMAN	P41181	256	; by PKA.	12194985	1010711	S		EVRRRQSVELHSP
AQP9_HUMAN	O43315	222	.	17081983	1010711	S		NPARDLSPRLFTA
AR19A_XENLA	Q6DEB4	28	; by CDK2.	21164013	1010711	S		IDDKVVSPEKSEE
AR19A_XENLA	Q6DEB4	67	; by GWL.	21164013;21164014	1010711	S		GQKYFDSGDYNMA
AR19A_XENLA	Q6DEB4	109	; by PKA.	21164013	1010711	S		LPQRKPSLVASKL
AR2BP_HUMAN	Q9Y2Y0	157	.	17525332	1010711	S		SSSLPASQNNLRH
AR6P4_HUMAN	Q66PJ3	129	.	17081983	1010711	S		AMAHVGSRKRSRS
AR6P4_HUMAN	Q66PJ3	178	.	19413330	1010711	S		APGAEASPSPCIT
AR6P4_HUMAN	Q66PJ3	180	.	19413330	1010711	S		GAEASPSPCITER
AR6P4_HUMAN	Q66PJ3	271	.	17081983;18669648;19369195;19413330;19690332	1010711	S		LDQWHRSAGEEED
AR6P6_HUMAN	Q8N6S5	36	.	18691976	1010711	S		SFTQGDSWGEGEV
AR6P6_HUMAN	Q8N6S5	60	.	18669648	1010711	S		DLRAEFSAGAWSE
AR6P6_HUMAN	Q8N6S5	65	.	18669648;18691976	1010711	S		FSAGAWSEPRKRS
AR6P6_HUMAN	Q8N6S5	80	.	18691976	1010711	S		PPDGNGSPVLPDK
ARAF_HUMAN	P10398	186	.	18691976	1010711	S		LTPQGPSPRTQHC
ARAF_HUMAN	P10398	257	.	16964243;18691976	1010711	S		DGTPRGSPSPASV
ARAF_HUMAN	P10398	580	.	18691976	1010711	S		LPKIERSASEPSL
ARAF_HUMAN	P10398	582	.	17081983;18691976	1010711	S		KIERSASEPSLHR
ARAP1_HUMAN	Q96P48	229	.	17081983	1010711	S		FPEFDDSDYDEVP
ARAP1_HUMAN	Q96P48	342	.	19690332	1010711	S		KNPPQGSYIYQKR
ARAP1_HUMAN	Q96P48	428	.	18220336	1010711	S		RARARLSSAYLLG
ARAP1_HUMAN	Q96P48	738	.	19690332	1010711	S		PLEKHYSVVLPTV
ARAP1_HUMAN	Q96P48	1435	.	18669648;19690332	1010711	S		ENEMRRSVAAFTA
ARAP2_HUMAN	Q8WZ64	1600	.	17081983	1010711	S		EKCDKESVDSSLK
ARAP3_HUMAN	Q8WWN8	1444	.	18669648	1010711	S		PLTSQKSLDQPFL
ARBK1_HUMAN	P25098	350	.	19369195	1010711	S		KKKPHASVGTHGY
ARBK1_HUMAN	P25098	670	.	18088087	1010711	S		MKNKPRSPVVELS
ARC1B_HUMAN	O15143	310	.	17287340	1010711	S		NLDKKASSEGGTA
ARF1_HUMAN	P84077	147	.	18669648	1010711	S		DKLGLHSLRHRNW
ARFG1_HUMAN	Q8N6T3	246	.	17287340	1010711	S		ASELGHSLNENVL
ARFG1_HUMAN	Q8N6T3	304	.	18669648	1010711	S		AEGPLDSPSEGHS
ARFG2_HUMAN	Q8N6H7	146	.	17081983;18669648;18691976;19690332	1010711	S		SAVPNHSPEKKDS
ARFG2_HUMAN	Q8N6H7	368	.	18669648;18691976;19690332	1010711	S		PFSLGESFGSRWD
ARFG2_HUMAN	Q8N6H7	432	.	18669648;19413330;19690332	1010711	S		AGAKAISSDMFFG
ARFG2_HUMAN	Q8N6H7	498	.	17081983	1010711	S		FKQGVKSVAGKMA
ARFG3_HUMAN	Q9NP61	143	.	17081983	1010711	S		CVVPPLSPPPKEE
ARFG3_HUMAN	Q9NP61	270	.	18187866	1010711	S		VVSKEESIVSSLR
ARFG3_HUMAN	Q9NP61	331	.	17924679;18669648	1010711	S		QTIEQESPIMAKP
ARFG3_HUMAN	Q9NP61	370	.	19690332	1010711	S		RSSSFSSWDDSSD
ARFG3_HUMAN	Q9NP61	428	.	19413330	1010711	S		GNVKAISSDMYFG
ARFG3_HUMAN	Q9NP61	453	.	18669648;19690332	1010711	S		LERLSASSSISSA
ARFP1_HUMAN	P53367	69	.	18669648	1010711	S		AGAFQGSPAPPLP
ARFP1_HUMAN	P53367	79	.	18669648	1010711	S		PLPSVMSPSRVAA
ARFP1_HUMAN	P53367	132	.	18669648;19413330	1010711	S		ELVRKWSLNTYKC
ARG35_HUMAN	A5YM69	184	.	18669648	1010711	S		GQTRYYSPCEEHP
ARGL1_HUMAN	Q9NWB6	77	.	17081983;18669648	1010711	S		DRERASSPPDRID
ARH_HUMAN	Q5SW96	14	.	18669648	1010711	S		GRALIRSPSLAKQ
ARH_HUMAN	Q5SW96	186	.	17525332	1010711	S		EKRDKASQEGGDV
ARH40_HUMAN	Q8TER5	262	.	19369195;19413330	1010711	S		PTDAEGSPGLSRV
ARH40_HUMAN	Q8TER5	931	.	18669648	1010711	S		LALDLGSPAALRE
ARH40_HUMAN	Q8TER5	961	.	19369195	1010711	S		HVGEEASPRGYRR
ARHG1_HUMAN	Q92888	863	.	18669648;19690332	1010711	S		PGGGPLSPARTQE
ARHG2_HUMAN	Q92974	143	; by PAK4.	15827085	1010711	S		SRRGRSSLSLAKS
ARHG2_HUMAN	Q92974	149	.	18220336	1010711	S		SLSLAKSVSTTNI
ARHG2_HUMAN	Q92974	151	.	19690332	1010711	S		SLAKSVSTTNIAG
ARHG2_HUMAN	Q92974	163	.	16565220;18220336;18669648;19690332	1010711	S		GHFNDESPLGLRR
ARHG2_HUMAN	Q92974	172	.	19690332	1010711	S		GLRRILSQSTDSL
ARHG2_HUMAN	Q92974	174	.	19413330;19690332	1010711	S		RRILSQSTDSLNM
ARHG2_HUMAN	Q92974	177	.	19413330	1010711	S		LSQSTDSLNMRNR
ARHG2_HUMAN	Q92974	645	.	18088087;18669648;19007248	1010711	S		GLFRSESLESPRG
ARHG2_HUMAN	Q92974	648	.	18669648	1010711	S		RSESLESPRGERL
ARHG2_HUMAN	Q92974	691	.	19690332	1010711	S		LPLEPDSGGNTSP
ARHG2_HUMAN	Q92974	696	.	16565220;16964243;18669648;19413330;19690332	1010711	S		DSGGNTSPGVTAN
ARHG2_HUMAN	Q92974	886	; by PAK1 and AURKA.	14970201;17488622;18669648;19690332	1010711	S		VDPRRRSLPAGDA
ARHG2_HUMAN	Q92974	896	; by PAK4.	15827085	1010711	S		GDALYLSFNPPQP
ARHG2_HUMAN	Q92974	932	.	18669648;19369195	1010711	S		ERQELGSPEERLQ
ARHG2_HUMAN	Q92974	940	.	18669648	1010711	S		EERLQDSSDPDTG
ARHG2_HUMAN	Q92974	941	.	18669648;19690332	1010711	S		ERLQDSSDPDTGS
ARHG2_HUMAN	Q92974	947	.	19690332	1010711	S		SDPDTGSEEEGSS
ARHG2_HUMAN	Q92974	953	.	19690332	1010711	S		SEEEGSSRLSPPH
ARHG2_HUMAN	Q92974	956	.	18669648;19690332	1010711	S		EGSSRLSPPHSPR
ARHG2_HUMAN	Q92974	960	.	17488622;18669648;19690332	1010711	S		RLSPPHSPRDFTR
ARHG5_HUMAN	Q12774	11	.	18669648	1010711	S		EAQRGASPPISAI
ARHG5_HUMAN	Q12774	184	.	18669648	1010711	S		GQTRYYSPCEEHP
ARHG5_HUMAN	Q12774	445	.	18669648	1010711	S		SRAEELSPAALSP
ARHG5_HUMAN	Q12774	450	.	18669648	1010711	S		LSPAALSPSLEPI
ARHG5_HUMAN	Q12774	1126	.	18669648;18691976	1010711	S		ETPGPSSPRQPRK
ARHG6_HUMAN	Q15052	126	.	19690332	1010711	S		GRSSSLSAANTSQ
ARHG6_HUMAN	Q15052	144	.	19690332	1010711	S		AVSSTVSGLQRQS
ARHG6_HUMAN	Q15052	150	.	19690332	1010711	S		SGLQRQSKTVEMT
ARHG6_HUMAN	Q15052	225	.	16094384	1010711	S		SSERPLSPKAVKG
ARHG6_HUMAN	Q15052	488	.	15302935;16964243;17081983;18220336;18669648;19369195;19690332	1010711	S		SASPRMSGFIYQG
ARHG6_HUMAN	Q15052	640	.	19690332	1010711	S		KTERKPSEEEYVI
ARHG6_HUMAN	Q15052	684	.	16094384;19413330;19690332	1010711	S		SSTRKDSIPQVLL
ARHG7_HUMAN	Q14155	176	.	19690332	1010711	S		FQGQYRSLDMTDN
ARHG7_HUMAN	Q14155	249	.	17081983	1010711	S		ASEKPVSPKSGTL
ARHG7_HUMAN	Q14155	518	.	17081983;19690332	1010711	S		SASPRMSGFIYQG
ARHG7_HUMAN	Q14155	694	; by CaMK1.	18184567;18669648	1010711	S		KPERKPSDEEFAS
ARHG8_HUMAN	Q7Z628	21	.	19690332	1010711	S		RRSRRASGLSTEG
ARHG8_HUMAN	Q7Z628	32	.	19690332	1010711	S		EGATGPSADTSGS
ARHG8_HUMAN	Q7Z628	100	.	18669648;19690332	1010711	S		PLARVTSLANLIS
ARHG8_HUMAN	Q7Z628	106	.	18669648;19690332	1010711	S		SLANLISPVRNGA
ARHGA_HUMAN	O15013	1284	.	18669648	1010711	S		KSDLSSSSGSLSL
ARHGA_HUMAN	O15013	1287	.	18669648	1010711	S		LSSSSGSLSLSHG
ARHGB_HUMAN	O15085	245	.	18669648	1010711	S		NRNSVLSDPGLDS
ARHGB_HUMAN	O15085	251	.	18669648;19413330	1010711	S		SDPGLDSPRTSPV
ARHGB_HUMAN	O15085	255	.	18669648	1010711	S		LDSPRTSPVIMAR
ARHGB_HUMAN	O15085	663	.	17081983;17924679;19413330	1010711	S		SSLSTRSLENPTP
ARHGB_HUMAN	O15085	1155	.	17081983;18669648	1010711	S		DPEQEGSAEEEEL
ARHGB_HUMAN	O15085	1295	.	18669648	1010711	S		PPRTRNSGIWESP
ARHGB_HUMAN	O15085	1300	.	18669648	1010711	S		NSGIWESPELDRN
ARHGB_HUMAN	O15085	1457	.	18669648	1010711	S		KSLGGESSGGTTP
ARHGB_HUMAN	O15085	1458	.	18669648	1010711	S		SLGGESSGGTTPV
ARHGB_HUMAN	O15085	1480	.	18669648	1010711	S		WTDGSLSPPAKEP
ARHGB_HUMAN	O15085	1489	.	18669648	1010711	S		AKEPLASDSRNSH
ARHGB_HUMAN	O15085	1491	.	18669648	1010711	S		EPLASDSRNSHEL
ARHGC_HUMAN	Q9NZN5	41	.	18220336;19690332	1010711	S		KVERIASHDFDPT
ARHGC_HUMAN	Q9NZN5	341	.	18669648	1010711	S		TQSLVGSPSTRIA
ARHGC_HUMAN	Q9NZN5	1288	.	17525332	1010711	S		PRYRTASQGPQTD
ARHGC_HUMAN	Q9NZN5	1327	.	19413330	1010711	S		DIATCYSPRTSTE
ARHGG_HUMAN	Q5VV41	41	.	18669648	1010711	S		LPMVRGSPRVRDD
ARHGG_HUMAN	Q5VV41	107	.	18220336;18669648	1010711	S		TPARHQSFGAAVL
ARHGG_HUMAN	Q5VV41	174	.	18669648	1010711	S		GDAIQLSPKLQAL
ARHGG_HUMAN	Q5VV41	208	.	18669648	1010711	S		KRGHKGSFKDDPQ
ARHGG_HUMAN	Q5VV41	227	.	18669648	1010711	S		ERGLNTSQESDDD
ARHGG_HUMAN	Q5VV41	230	.	18669648	1010711	S		LNTSQESDDDILD
ARHGG_HUMAN	Q5VV41	240	.	18669648	1010711	S		ILDESSSPEGTQK
ARHGG_HUMAN	Q5VV41	577	.	18669648	1010711	S		GGGNRSSSVPHPF
ARHGH_HUMAN	Q96PE2	138	.	18187866	1010711	S		LFGGPGSRRPSAD
ARHGI_HUMAN	Q6ZSZ5	209	.	18669648	1010711	S		DSLSLTSPNTESI
ARHGI_HUMAN	Q6ZSZ5	733	.	18669648	1010711	S		GYDCTNSPTKNGS
ARHGI_HUMAN	Q6ZSZ5	1101	.	18669648	1010711	S		TSRNRRSLSPILP
ARHGI_HUMAN	Q6ZSZ5	1103	.	18220336;18669648;19413330	1010711	S		RNRRSLSPILPGR
ARHGI_HUMAN	Q6ZSZ5	1124	.	18669648	1010711	S		PGFPAPSPPPADS
ARHGI_HUMAN	Q6ZSZ5	1130	.	18669648	1010711	S		SPPPADSPSEGFS
ARHGQ_HUMAN	Q96DR7	222	.	19690332	1010711	S		PLQRLPSQENELL
ARHGQ_HUMAN	Q96DR7	392	.	19690332	1010711	S		KALDIDSDEESEP
ARI1A_HUMAN	O14497	79	.	19690332	1010711	S		LQDGAESNGGGGG
ARI1A_HUMAN	O14497	233	.	19690332	1010711	S		PAYALSSPRGGTP
ARI1A_HUMAN	O14497	363	.	17081983;19413330;19690332	1010711	S		SHHAPMSPGSSGG
ARI1A_HUMAN	O14497	382	.	19690332	1010711	S		RTPQPSSPMDQMG
ARI1A_HUMAN	O14497	604	.	17525332;19690332	1010711	S		PPPQELSQDSFGS
ARI1A_HUMAN	O14497	696	.	15302935;18187866;18220336;18669648;19413330;19690332	1010711	S		PGIRGPSPSPVGS
ARI1A_HUMAN	O14497	698	.	18669648;19690332	1010711	S		IRGPSPSPVGSPA
ARI1A_HUMAN	O14497	702	.	19413330;19690332	1010711	S		SPSPVGSPASVAQ
ARI1A_HUMAN	O14497	764	.	18669648;19413330;19690332	1010711	S		QMPQYSSPQPGSA
ARI1A_HUMAN	O14497	772	.	15302935;18220336;18669648;19413330;19690332	1010711	S		QPGSALSPRQPSG
ARI1A_HUMAN	O14497	1184	.	19690332	1010711	S		GMSRSNSVGIQDA
ARI1A_HUMAN	O14497	1755	.	15302935;17081983;19413330	1010711	S		RFSKVSSPAPMEG
ARI1A_HUMAN	O14497	1944	.	18669648	1010711	S		KFPFGISPAQSHR
ARI1B_HUMAN	Q8NFD5	516	.	18669648	1010711	S		MGRSQGSPMDPMV
ARI1B_HUMAN	Q8NFD5	1555	.	18669648;19690332	1010711	S		SLENRMSPSKSPF
ARI1B_HUMAN	Q8NFD5	1559	.	18669648	1010711	S		RMSPSKSPFLPSM
ARI2_HUMAN	O95376	353	.	17525332	1010711	S		PDIVNQSQQAQAR
ARI3A_DANRE	A2BEA6	179	.	18307296	1010711	S		YPGAGQSPKSTPI
ARI3A_DANRE	A2BEA6	356	.	18307296	1010711	S		STLFNYSPVGTPT
ARI3A_DANRE	A2BEA6	542	.	18307296	1010711	S		HSSQGKSNSPGLS
ARI3A_HUMAN	Q99856	77	.	17081983;18669648;19413330;19690332	1010711	S		GLGHPASPGGSED
ARI3A_HUMAN	Q99856	81	.	15302935;17081983;18669648;19413330;19690332	1010711	S		PASPGGSEDGPPG
ARI3A_HUMAN	Q99856	88	.	15302935;17081983;18669648;19413330;19690332	1010711	S		EDGPPGSEEEDAA
ARI3B_HUMAN	Q8IVW6	89	.	18669648;19690332	1010711	S		ERGNMNSEPEEED
ARI3B_HUMAN	Q8IVW6	165	.	19413330	1010711	S		KDASKASPSVSTA
ARI4A_HUMAN	P29374	676	.	19690332	1010711	S		PLKSTLSSNMPYG
ARI4A_HUMAN	P29374	1109	.	15302935;19690332	1010711	S		NGTGQSSDSEDLP
ARI4B_HUMAN	Q4LE39	666	.	18669648	1010711	S		CKLRRLSKPPFQT
ARI4B_HUMAN	Q4LE39	675	.	18669648;19413330	1010711	S		PFQTNPSPEMVSK
ARI4B_HUMAN	Q4LE39	710	.	17081983	1010711	S		LNGLQASESSAED
ARI4B_HUMAN	Q4LE39	712	.	17081983	1010711	S		GLQASESSAEDSE
ARI4B_HUMAN	Q4LE39	713	.	17081983	1010711	S		LQASESSAEDSEQ
ARI4B_HUMAN	Q4LE39	717	.	17081983	1010711	S		ESSAEDSEQEDER
ARI4B_HUMAN	Q4LE39	778	.	18187866	1010711	S		SKPVSKSPERLRK
ARI4B_HUMAN	Q4LE39	790	.	18669648;19413330;19690332	1010711	S		KDIEVLSEDTDYE
ARI4B_HUMAN	Q4LE39	912	.	18669648	1010711	S		IKLLNNSDERLQN
ARI4B_HUMAN	Q4LE39	1014	.	19690332	1010711	S		KAEFPSSGSNSVL
ARI4B_HUMAN	Q4LE39	1029	.	15302935	1010711	S		PPTTPESPSSVTV
ARI4B_HUMAN	Q4LE39	1152	.	18669648	1010711	S		KGKGTNSSDSEEL
ARI4B_HUMAN	Q4LE39	1153	.	18669648;19413330	1010711	S		GKGTNSSDSEELS
ARI4B_HUMAN	Q4LE39	1155	.	18669648;19413330	1010711	S		GTNSSDSEELSAG
ARI4B_HUMAN	Q4LE39	1159	.	18669648	1010711	S		SDSEELSAGESIT
ARI4B_HUMAN	Q4LE39	1256	.	18691976	1010711	S		LKSEVASIDRRRK
ARI5B_HUMAN	Q14865	1002	.	17081983	1010711	S		ILHRKMSPQNIGA
ARID2_HUMAN	Q68CP9	631	.	18669648	1010711	S		DSVPDVSPAPSPA
ARID2_HUMAN	Q68CP9	635	.	18669648	1010711	S		DVSPAPSPAGIPH
ARID2_HUMAN	Q68CP9	689	.	18669648	1010711	S		RIPQNPSPHTHQQ
ARID2_HUMAN	Q68CP9	1496	.	18669648	1010711	S		GSKVSHSPALSSD
ARIP4_HUMAN	Q9Y4B4	187	.	17081983	1010711	S		EVICLDSSSGSED
ARIP4_HUMAN	Q9Y4B4	188	.	17081983	1010711	S		VICLDSSSGSEDE
ARIP4_HUMAN	Q9Y4B4	189	.	17081983	1010711	S		ICLDSSSGSEDEK
ARIP4_HUMAN	Q9Y4B4	191	.	17081983	1010711	S		LDSSSGSEDEKSS
ARIP4_HUMAN	Q9Y4B4	1138	.	17525332	1010711	S		RMAASGSQGPSCE
ARIP4_HUMAN	Q9Y4B4	1169	.	17081983;18669648;19690332	1010711	S		GLARPVSPDSPEI
ARIP4_HUMAN	Q9Y4B4	1172	.	17081983;18669648;19690332	1010711	S		RPVSPDSPEIISE
ARK72_HUMAN	O43488	255	.	19690332	1010711	S		GRFFGNSWAETYR
ARL2_HUMAN	P36404	45	.	19413330;19690332	1010711	S		EDIDTISPTLGFN
ARM10_HUMAN	Q8N2F6	45	.	18318008;19690332	1010711	S		GIRSSKSAGALEE
ARM12_HUMAN	Q5T9G4	259	.	17081983	1010711	S		VFAERLSEGRNAP
ARMC1_HUMAN	Q9NVT9	260	.	19690332	1010711	S		AVSRVGSHPEGGA
ARMC2_HUMAN	Q8NEN0	218	.	18691976	1010711	S		GTTSLPSHLKNGG
ARMC6_HUMAN	Q6NXE6	64	.	17525332	1010711	S		AVEQFESQGVDLS
ARMX3_HUMAN	Q9UH62	61	.	17081983;18318008;19690332	1010711	S		ARYNDWSDDDDDS
ARMX3_HUMAN	Q9UH62	67	.	17081983	1010711	S		SDDDDDSNESKSI
ARMX6_HUMAN	Q7L4S7	34	.	17081983	1010711	S		TIGRDDSEKLEEE
ARNT_HUMAN	P27540	77	.	18669648	1010711	S		KERFARSDDEQSS
ARP21_BOVIN	Q7M2N1	56	.	2552036	1010711	S		NQERRKSKSGAGK
ARP21_HUMAN	Q9UBL0	33	.	19690332	1010711	S		GIVKSESLDEEEK
ARP21_HUMAN	Q9UBL0	383	.	15144186;19690332	1010711	S		AMTKTASFGGITV
ARP21_HUMAN	Q9UBL0	562	.	19690332	1010711	S		FGQMTLSRQSSGE
ARP5L_HUMAN	Q9BPX5	64	.	17081983	1010711	S		HAALRNSPVNTKN
ARP8_HUMAN	Q9H981	132	.	17081983;17924679	1010711	S		TRRIPVSPEQARS
ARP8_HUMAN	Q9H981	412	.	18669648	1010711	S		TTLQHRSQGDPED
ARRB1_HUMAN	P49407	412	; by GRK5.	19413330;19661922	1010711	S		EEDGTGSPQLNNR
ARVC_HUMAN	O00192	864	.	18669648	1010711	S		GPKGALSPGGFDD
ARVC_HUMAN	O00192	871	.	19690332	1010711	S		PGGFDDSTLPLVD
ASAP1_HUMAN	Q9ULH1	839	.	18088087;18669648	1010711	S		GHKRTLSDPPSPL
ASAP1_HUMAN	Q9ULH1	843	.	18088087;18669648;19690332	1010711	S		TLSDPPSPLPHGP
ASAP1_HUMAN	Q9ULH1	1008	.	18088087	1010711	S		SQTGDVSPKAQQP
ASAP1_HUMAN	Q9ULH1	1027	.	18220336;18669648	1010711	S		SHPLDLSPNVQSR
ASAP2_HUMAN	O43150	701	.	17081983;18088087;18669648	1010711	S		HEDLDESDDDMDE
ASAP2_HUMAN	O43150	822	.	18669648	1010711	S		SRQRSSSDPPAVH
ASCC2_HUMAN	Q9H1I8	713	.	17924679	1010711	S		STAVAGSPRGHGQ
ASF1A_HUMAN	Q9Y294	166	.	19413330	1010711	S		LEDAESSNPNLQS
ASF1A_HUMAN	Q9Y294	172	.	19413330	1010711	S		SNPNLQSLLSTDA
ASF1A_HUMAN	Q9Y294	192	; by TLK2.	20016786	1010711	S		WSTSENSLNVMLE
ASF1B_HUMAN	Q9NVP2	142	.	18669648	1010711	S		QRNILASNPRVTR
ASH1L_HUMAN	Q9NR48	22	.	18669648	1010711	S		EGFSRKSPSAIST
ASH1L_HUMAN	Q9NR48	1649	.	19007248	1010711	S		RLHRKESLPSNER
ASH1L_HUMAN	Q9NR48	1681	.	18220336	1010711	S		SESTNCSPTRKRS
ASHWN_HUMAN	Q9BVC5	145	.	19413330	1010711	S		FRKLSNSSSSVSP
ASHWN_HUMAN	Q9BVC5	182	.	19690332	1010711	S		DLTHRKSPSGPVK
ASHWN_HUMAN	Q9BVC5	189	.	17081983;17287340;18187866;18669648;19690332	1010711	S		PSGPVKSPPLSPV
ASHWN_HUMAN	Q9BVC5	193	.	17081983;17287340;18187866;18669648;19413330;19690332	1010711	S		VKSPPLSPVGTTP
ASIC1_HUMAN	P78348	479	; by PKA.	12578970	1010711	S		KEAKRSSADKGVA
ASML_HUMAN	O95671	21	.	18691976;19413330	1010711	S		VVLASASPRRQEI
ASML_HUMAN	O95671	239	.	17081983;18318008;18669648;18691976;19690332	1010711	S		DTFEDLSDVEGGG
ASNS_HUMAN	P08243	471	.	19413330	1010711	S		RPKEAFSDGITSV
ASPC1_HUMAN	Q9BZE9	264	.	17081983	1010711	S		PTRPLTSSSAKLP
ASPC1_HUMAN	Q9BZE9	500	.	19413330;19690332	1010711	S		MSRAAGSPSPLPA
ASPC1_HUMAN	Q9BZE9	502	.	19413330;19690332	1010711	S		RAAGSPSPLPAPD
ASPH_HUMAN	Q12797	29	.	15302935;19413330	1010711	S		TSAGSSSPGARRE
ASPH1_HUMAN	Q5U4P2	129	.	18691976	1010711	S		SEAGGPSPGGPGD
ASPM_HUMAN	Q8IZT6	14	.	16565220;18669648;18691976;19007248	1010711	S		RGCWEVSPTERRP
ASPM_HUMAN	Q8IZT6	35	.	16565220;19007248	1010711	S		AEEEASSPPVLSL
ASPM_HUMAN	Q8IZT6	170	.	19007248	1010711	S		SHNRRVSNIQNVN
ASPM_HUMAN	Q8IZT6	211	.	19007248	1010711	S		PPTENNSLILEEN
ASPM_HUMAN	Q8IZT6	222	.	16565220	1010711	S		ENKIPISPISPAF
ASPM_HUMAN	Q8IZT6	225	.	16565220	1010711	S		IPISPISPAFNEC
ASPM_HUMAN	Q8IZT6	249	.	19007248	1010711	S		RSTTYSSLHASEN
ASPM_HUMAN	Q8IZT6	263	.	16565220	1010711	S		ELLNVHSANVSKV
ASPM_HUMAN	Q8IZT6	267	.	16565220	1010711	S		VHSANVSKVSFNE
ASPM_HUMAN	Q8IZT6	270	.	16565220;19007248	1010711	S		ANVSKVSFNEKAV
ASPM_HUMAN	Q8IZT6	280	.	16565220;18669648;19007248	1010711	S		KAVTETSFNSVNV
ASPM_HUMAN	Q8IZT6	283	.	16565220;18669648	1010711	S		TETSFNSVNVNGQ
ASPM_HUMAN	Q8IZT6	348	.	16565220	1010711	S		MFMKDNSQPVHLE
ASPM_HUMAN	Q8IZT6	367	.	16565220;18691976;19007248;19690332	1010711	S		IYQKILSPDSFIK
ASPM_HUMAN	Q8IZT6	370	.	16565220	1010711	S		KILSPDSFIKDNY
ASPM_HUMAN	Q8IZT6	392	.	16565220;18691976;19690332	1010711	S		SVNPILSPNQFLK
ASPM_HUMAN	Q8IZT6	425	.	16565220;17081983;18669648	1010711	S		NSQVPQSPEDWRK
ASPM_HUMAN	Q8IZT6	463	.	16565220	1010711	S		MKSNYYSFIKQNN
ASPM_HUMAN	Q8IZT6	565	.	19007248	1010711	S		KNEVTPSSTTASV
ASPM_HUMAN	Q8IZT6	566	.	19007248	1010711	S		NEVTPSSTTASVA
ASPM_HUMAN	Q8IZT6	570	.	19007248	1010711	S		PSSTTASVARKRK
ASPM_HUMAN	Q8IZT6	577	.	19007248	1010711	S		VARKRKSDGSMED
ASPM_HUMAN	Q8IZT6	605	.	16565220;18691976;19007248	1010711	S		IKRIHFSPSEPKT
ASPM_HUMAN	Q8IZT6	1103	.	16565220;18669648;19007248	1010711	S		KKGKRDSGSFEQY
ASPM_HUMAN	Q8IZT6	1105	.	19007248	1010711	S		GKRDSGSFEQYSE
ASPM_HUMAN	Q8IZT6	2429	.	17081983	1010711	S		VRRRFISLKKATI
ASPM_HUMAN	Q8IZT6	3186	.	19007248	1010711	S		QRNRAASVIQKAV
ASPP1_HUMAN	Q96KQ4	681	.	18669648	1010711	S		LTPIVHSPLRYQS
ASPP2_HUMAN	Q13625	480	.	18669648;19413330;19690332	1010711	S		TLRKNQSSEDILR
ASPP2_HUMAN	Q13625	556	.	18669648;19413330	1010711	S		QPRVLLSPSIPSV
ASPP2_HUMAN	Q13625	569	.	18669648	1010711	S		GQDQTLSPGSKQE
ASPP2_HUMAN	Q13625	698	.	17081983;18669648	1010711	S		RIPRPLSPTKLLP
ASSY_HUMAN	P00966	352	.	18187866	1010711	S		EGKVQVSVLKGQV
ASTN1_HUMAN	O14525	1277	.	18187866	1010711	S		LDWAELSRDLRKT
ASUN_HUMAN	Q9NVM9	626	.	17081983;18669648	1010711	S		IKDSPDSPEPPNK
ASXL2_HUMAN	Q76L83	137	.	18669648	1010711	S		WKRKVSSSSPQSG
ASXL2_HUMAN	Q76L83	139	.	18669648;19413330	1010711	S		RKVSSSSPQSGCP
ASXL2_HUMAN	Q76L83	142	.	19413330	1010711	S		SSSSPQSGCPSPT
ASXL2_HUMAN	Q76L83	146	.	18669648;19413330	1010711	S		PQSGCPSPTIPAG
ASXL2_HUMAN	Q76L83	224	.	19413330	1010711	S		SDGQTGSPQNSNS
ASXL2_HUMAN	Q76L83	517	.	17525332	1010711	S		NYNKSESQESLVT
ASXL2_HUMAN	Q76L83	562	.	19413330	1010711	S		ATLVDQSPESLKR
ASXL2_HUMAN	Q76L83	834	.	15302935	1010711	S		RQEKAPSPTGPAL
ASXL2_HUMAN	Q76L83	845	.	15302935	1010711	S		ALISGASPVHCAA
AT11B_HUMAN	Q9Y2G3	1154	.	19690332	1010711	S		HISRSWSASDPFY
AT11C_HUMAN	Q8NB49	445	.	17525332;18669648;19413330	1010711	S		QEVDGLSQTDGTL
AT131_HUMAN	Q9HD20	899	.	17081983;18669648;19007248;19690332	1010711	S		RRRPRDSPTLSNS
AT131_HUMAN	Q9HD20	935	.	18187866	1010711	S		SQRDRLSQVLRDL
AT133_HUMAN	Q9H7F0	98	.	18669648;18691976;19690332	1010711	S		ETYPVSSPKSMSN
AT133_HUMAN	Q9H7F0	817	.	17081983;18669648;18691976;19690332	1010711	S		VKLVHDSLEDLQM
AT1A1_HUMAN	P05023	16	.	19413330	1010711	S		YEPAAVSEQGDKK
AT1A2_HUMAN	P50993	587	.	18669648	1010711	S		CFVGLMSMIDPPR
AT2A2_HUMAN	P16615	663	.	15302935;17081983;18669648;18691976;19690332	1010711	S		FDELNPSAQRDAC
AT2B1_HUMAN	P20020	17	.	18669648	1010711	S		YSGVKNSLKEANH
AT2B1_HUMAN	P20020	1193	.	17081983;18669648	1010711	S		EFRIEDSEPHIPL
AT2B1_HUMAN	P20020	1216	; by PKA.	17081983;18669648	1010711	S		PTKRNSSPPPSPN
AT2B1_HUMAN	P20020	1220	.	17081983;18669648	1010711	S		NSSPPPSPNKNNN
AT2B1_HUMAN	P20020	1246	.	18669648	1010711	S		KSATSSSPGSPLH
AT2B1_HUMAN	P20020	1249	.	18669648	1010711	S		TSSSPGSPLHSLE
AT2B2_HUMAN	Q01814	1231	.	18669648	1010711	S		KSATSSSPGSPIH
AT2B2_HUMAN	Q01814	1234	.	18669648	1010711	S		TSSSPGSPIHSLE
AT2C2_HUMAN	O75185	267	.	18669648	1010711	S		VIGTGESSQFGEV
AT2C2_HUMAN	O75185	268	.	18669648	1010711	S		IGTGESSQFGEVF
AT5EL_HUMAN	Q5VTU8	39	.	17924679	1010711	S		ANAKKTSGNSVKI
AT5EL_HUMAN	Q5VTU8	42	.	17924679	1010711	S		KKTSGNSVKIVKV
AT7L3_HUMAN	Q14CW9	278	.	19690332	1010711	S		LQWDGSSDLSPSD
AT7L3_HUMAN	Q14CW9	281	.	18669648;18691976;19690332	1010711	S		DGSSDLSPSDSGS
AT8A1_HUMAN	Q9Y2Q0	25	.	18088087	1010711	S		EKTDDVSEKTSLA
AT8A1_HUMAN	Q9Y2Q0	29	.	18088087	1010711	S		DVSEKTSLADQEE
ATAD2_HUMAN	Q6PL18	132	.	17924679	1010711	S		VIPVTRSLRARNI
ATAD2_HUMAN	Q6PL18	170	.	19690332	1010711	S		YSGVNQSMLFDKL
ATAD2_HUMAN	Q6PL18	342	.	17081983	1010711	S		SSAGPRSPYCKRM
ATAD2_HUMAN	Q6PL18	746	.	18669648	1010711	S		SCPLLESDLAYSD
ATAD2_HUMAN	Q6PL18	751	.	15302935;18669648	1010711	S		ESDLAYSDDDVPS
ATAD2_HUMAN	Q6PL18	1243	.	17081983;19413330	1010711	S		LELRNNSNTCNIE
ATAD2_HUMAN	Q6PL18	1302	.	18669648;19007248;19690332	1010711	S		MTRARRSQVEQQQ
ATAD5_HUMAN	Q96QE3	44	.	18669648	1010711	S		TITKYLSPLGKTR
ATAD5_HUMAN	Q96QE3	306	.	18669648;19690332	1010711	S		VKSGYISESENSE
ATAD5_HUMAN	Q96QE3	311	.	19690332	1010711	S		ISESENSEISQQV
ATAD5_HUMAN	Q96QE3	369	.	18669648	1010711	S		TVQKRKSNVVIQE
ATAD5_HUMAN	Q96QE3	614	.	19690332	1010711	S		TIRGIDSDDVQDN
ATAD5_HUMAN	Q96QE3	621	.	17525332	1010711	S		DDVQDNSQLKAST
ATAD5_HUMAN	Q96QE3	653	.	18220336	1010711	S		VPFDSESPIRMKF
ATAD5_HUMAN	Q96QE3	663	.	17081983	1010711	S		MKFTRISTPKKSK
ATAD5_HUMAN	Q96QE3	817	.	19690332	1010711	S		PSFDESSQDTSEK
ATAD5_HUMAN	Q96QE3	1115	.	18669648	1010711	S		GIDFKGSSDDEEE
ATAD5_HUMAN	Q96QE3	1116	.	18669648	1010711	S		IDFKGSSDDEEES
ATD2B_HUMAN	Q9ULI0	61	.	19007248	1010711	S		AAKAGGSGGAGVT
ATD2B_HUMAN	Q9ULI0	1338	.	19413330	1010711	S		LEALECSNNEKLE
ATD3A_HUMAN	Q9NVI7	369	.	18691976	1010711	S		LEGVVLSPSLEAR
ATE1_HUMAN	O95260	169	.	17525332	1010711	S		PQELLQSQDFVGE
ATF1_HUMAN	P18846	198	; by HIPK2.	18669648;19690332;20980392	1010711	S		QTVVMTSPVTLTS
ATF2_HUMAN	P15336	90	.	19413330	1010711	S		LFNELASPFENEF
ATF2_HUMAN	P15336	112	.	15302935;17081983;18669648;19413330;19690332	1010711	S		KMPLDLSPLATPI
ATF2_HUMAN	P15336	328	.	18220336	1010711	S		TTETPASPAHTTP
ATF4_HUMAN	P18848	69	.	19413330	1010711	S		AVDGLVSPSNNSK
ATF7_HUMAN	P17544	108	.	18220336;18669648;19690332	1010711	S		AGPLDMSLPSTPD
ATF7_HUMAN	P17544	111	.	17081983	1010711	S		LDMSLPSTPDIKI
ATF7_HUMAN	P17544	127	.	17081983	1010711	S		EPVEVDSSPPDSP
ATF7_HUMAN	P17544	128	.	17081983	1010711	S		PVEVDSSPPDSPA
ATF7_HUMAN	P17544	132	.	17081983	1010711	S		DSSPPDSPASSPC
ATF7_HUMAN	P17544	135	.	17081983	1010711	S		PPDSPASSPCSPP
ATF7_HUMAN	P17544	136	.	17081983	1010711	S		PDSPASSPCSPPL
ATF7_HUMAN	P17544	139	.	17081983	1010711	S		PASSPCSPPLKEK
ATF7_HUMAN	P17544	424	.	19413330	1010711	S		TQGYLESPKESSE
ATG2A_HUMAN	Q2TAZ0	1301	.	18691976	1010711	S		RELAQPSGGHLPQ
ATG2B_HUMAN	Q96BY7	240	.	19413330	1010711	S		SASAKSSPVCSTA
ATG2B_HUMAN	Q96BY7	497	.	18691976	1010711	S		LPSRSVSVDESRP
ATG4A_HUMAN	Q8WYN0	47	.	17924679	1010711	S		EKSKLLSDISARL
ATG4B_HUMAN	Q9Y4P1	316	.	18187866	1010711	S		IAELDPSIAVGFF
ATG4B_HUMAN	Q9Y4P1	383	.	17081983;19369195;19690332	1010711	S		LERFFDSEDEDFE
ATG9A_HUMAN	Q7Z3C6	14	.	18669648	1010711	S		YQRLEASYSDSPP
ATG9A_HUMAN	Q7Z3C6	18	.	18669648	1010711	S		EASYSDSPPGEED
ATG9A_HUMAN	Q7Z3C6	656	.	18220336;18669648	1010711	S		SALRSFSPLQPGQ
ATG9A_HUMAN	Q7Z3C6	735	.	18669648	1010711	S		VWHRRESDESGES
ATG9A_HUMAN	Q7Z3C6	738	.	18669648	1010711	S		RRESDESGESAPD
ATG9A_HUMAN	Q7Z3C6	741	.	18669648	1010711	S		SDESGESAPDEGG
ATG9A_HUMAN	Q7Z3C6	828	.	17081983;18669648	1010711	S		PVPEEGSEDELPP
ATLA1_HUMAN	Q8WXF7	22	.	18088087	1010711	S		EKTYEWSSEEEEP
ATLA1_HUMAN	Q8WXF7	23	.	18088087	1010711	S		KTYEWSSEEEEPV
ATLA2_HUMAN	Q8NHH9	24	.	18669648;19690332	1010711	S		WRRRRTSDPSAAV
ATLA3_HUMAN	Q6DD88	535	.	17081983	1010711	S		AVVGRPSMDKKAQ
ATM_HUMAN	Q13315	85	.	17525332	1010711	S		KPNVSASTQASRQ
ATM_HUMAN	Q13315	367	; by autocatalysis.	16858402;17525332	1010711	S		TRSLEISQSYTTT
ATM_HUMAN	Q13315	1883	.	19369195	1010711	S		FSQTSRSTTPANL
ATM_HUMAN	Q13315	1893	; by autocatalysis.	16858402	1010711	S		ANLDSESEHFFRC
ATM_HUMAN	Q13315	1981	; by autocatalysis.	12556884;15302935;16141325;16858402;17525332;18691976;19369195	1010711	S		LAFEEGSQNTTIS
ATM_HUMAN	Q13315	2996	.	18691976;19369195	1010711	S		ECKRNLSDIDQSF
ATN1_HUMAN	P54259	34	.	15302935	1010711	S		RSRGRASPGGVST
ATN1_HUMAN	P54259	77	.	15302935;17081983;18669648	1010711	S		GRSEEISESESEE
ATN1_HUMAN	P54259	79	.	17081983;18669648	1010711	S		SEEISESESEETN
ATN1_HUMAN	P54259	101	.	15302935;17081983;18669648;19690332	1010711	S		ELPRPQSPSDLDS
ATN1_HUMAN	P54259	103	.	17081983;18669648	1010711	S		PRPQSPSDLDSLD
ATN1_HUMAN	P54259	107	.	15302935;17081983;18669648	1010711	S		SPSDLDSLDGRSL
ATN1_HUMAN	P54259	112	.	15302935	1010711	S		DSLDGRSLNDDGS
ATN1_HUMAN	P54259	119	.	15302935	1010711	S		LNDDGSSDPRDID
ATN1_HUMAN	P54259	632	.	15302935	1010711	S		AGYKTASPPGPPP
ATN1_HUMAN	P54259	645	.	15302935	1010711	S		YGKRAPSPGAYKT
ATN1_HUMAN	P54259	661	.	15302935;18669648	1010711	S		PGYKPGSPPSFRT
ATN1_HUMAN	P54259	739	; by MAPK8.	12812981;17081983	1010711	S		EYETPESPVPPAR
ATN1_HUMAN	P54259	746	.	15302935;17081983;18669648	1010711	S		PVPPARSPSPPPK
ATN1_HUMAN	P54259	748	.	15302935;17081983;18669648	1010711	S		PPARSPSPPPKVV
ATP4A_PIG	P19156	27	; by PKA and PKC.	8886014	1010711	S		DMAAKMSKKKAGR
ATR_HUMAN	Q13535	428	.	18691976	1010711	S		SNSDGISPKRRRL
ATR_HUMAN	Q13535	435	.	18691976	1010711	S		PKRRRLSSSLNPS
ATR_HUMAN	Q13535	919	.	17924679	1010711	S		ALVAAKSVKLQSF
ATRIP_HUMAN	Q8WXE1	224	.	18669648	1010711	S		PSVSHVSPRKNPS
ATRIP_HUMAN	Q8WXE1	518	.	17924679;18669648;19690332	1010711	S		SLVHRLSDGDMTS
ATRX_HUMAN	P46100	34	.	15302935;17081983;19690332	1010711	S		ESEETSSPPRLAM
ATRX_HUMAN	P46100	71	.	17287340	1010711	S		TSSSEKSKSSGSS
ATRX_HUMAN	P46100	74	.	17287340	1010711	S		SEKSKSSGSSRSK
ATRX_HUMAN	P46100	112	.	19690332	1010711	S		DASNENSENDITM
ATRX_HUMAN	P46100	594	.	18669648	1010711	S		VKLTPVSLSNSPI
ATRX_HUMAN	P46100	598	.	18669648	1010711	S		PVSLSNSPIKGAD
ATRX_HUMAN	P46100	634	.	17081983	1010711	S		GLGQENSDNEHLV
ATRX_HUMAN	P46100	675	.	18669648	1010711	S		ETNPVTSNSDEEC
ATRX_HUMAN	P46100	677	.	18669648	1010711	S		NPVTSNSDEECNE
ATRX_HUMAN	P46100	729	.	17081983;18669648;19413330;19690332	1010711	S		ETVDQNSDSDEML
ATRX_HUMAN	P46100	731	.	17081983;18669648;19413330;19690332	1010711	S		VDQNSDSDEMLAI
ATRX_HUMAN	P46100	849	.	17081983	1010711	S		NTKDFDSSEDEKH
ATRX_HUMAN	P46100	850	.	17081983	1010711	S		TKDFDSSEDEKHS
ATRX_HUMAN	P46100	871	.	17525332;18669648	1010711	S		HKNLKTSQEGSSD
ATRX_HUMAN	P46100	875	.	18669648	1010711	S		KTSQEGSSDDAER
ATRX_HUMAN	P46100	876	.	18669648	1010711	S		TSQEGSSDDAERK
ATRX_HUMAN	P46100	1348	.	17081983;18669648;19413330	1010711	S		RHKLTVSDGESGE
ATRX_HUMAN	P46100	1352	.	17081983;18669648;19413330	1010711	S		TVSDGESGEEKKT
ATRX_HUMAN	P46100	1527	.	17081983	1010711	S		IEIEDASPTKCPI
ATRX_HUMAN	P46100	1991	.	18669648;19413330	1010711	S		ESKATSSSNPSSP
ATRX_HUMAN	P46100	1992	.	19413330	1010711	S		SKATSSSNPSSPA
ATRX_HUMAN	P46100	1996	.	18669648;19413330;19690332	1010711	S		SSSNPSSPAPDWY
ATRX_HUMAN	P46100	2220	.	18669648	1010711	S		LLDDPNSEKKKKR
ATS10_HUMAN	Q9H324	74	.	19369195	1010711	S		TGATAESRLFYKV
ATS12_HUMAN	P58397	234	.	17081983	1010711	S		ERHNLPSRSLSRR
ATS12_HUMAN	P58397	236	.	17081983	1010711	S		HNLPSRSLSRRSI
ATS16_HUMAN	Q8TE57	1096	.	17924679	1010711	S		LASKKCSHLPKPS
ATS19_HUMAN	Q8TE59	728	.	17924679	1010711	S		PCALFCSPVGKEQ
ATS8_HUMAN	Q9UP79	258	.	17924679	1010711	S		RIYKHPSIKNSIN
ATX1_HUMAN	P54253	238	.	18669648	1010711	S		GLITPGSPPPAQQ
ATX1_HUMAN	P54253	253	.	18669648	1010711	S		YVHISSSPQNTGR
ATX1_HUMAN	P54253	775	.	12741986	1010711	S		TRKRRWSAPESRK
ATX2_HUMAN	Q99700	466	.	18669648	1010711	S		LENDDRSEEEKYT
ATX2_HUMAN	Q99700	554	.	18669648	1010711	S		GGVPWPSPCPSPS
ATX2_HUMAN	Q99700	558	.	18669648	1010711	S		WPSPCPSPSSRPP
ATX2_HUMAN	Q99700	667	.	18220336;19413330	1010711	S		PPVARTSPSGGTW
ATX2_HUMAN	Q99700	684	.	18669648;19690332	1010711	S		SGVPRLSPKTHRP
ATX2_HUMAN	Q99700	744	.	18669648	1010711	S		RAVTPSSEAKDSR
ATX2_HUMAN	Q99700	749	.	19690332	1010711	S		SSEAKDSRLQDQR
ATX2_HUMAN	Q99700	772	.	17287340;17924679;18187866	1010711	S		IKPNETSPSFSKA
ATX2_HUMAN	Q99700	776	.	17924679	1010711	S		ETSPSFSKAENKG
ATX2_HUMAN	Q99700	784	.	18220336	1010711	S		AENKGISPVVSEH
ATX2_HUMAN	Q99700	828	.	17287340	1010711	S		NREGEKSRDLIKD
ATX2_HUMAN	Q99700	839	.	17287340	1010711	S		KDKIEPSAKDSFI
ATX2_HUMAN	Q99700	849	.	18669648	1010711	S		SFIENSSSNCTSG
ATX2_HUMAN	Q99700	857	.	18669648;19413330	1010711	S		NCTSGSSKPNSPS
ATX2_HUMAN	Q99700	861	.	18669648;19413330	1010711	S		GSSKPNSPSISPS
ATX2_HUMAN	Q99700	863	.	18669648;19413330	1010711	S		SKPNSPSISPSIL
ATX2_HUMAN	Q99700	865	.	19413330	1010711	S		PNSPSISPSILSN
ATX2_HUMAN	Q99700	888	.	18669648	1010711	S		SQGVQTSSPACKQ
ATX2_HUMAN	Q99700	889	.	18669648	1010711	S		QGVQTSSPACKQE
ATX2L_HUMAN	Q8WWM7	111	.	15302935;16964243;17287340;18220336;18669648;19369195;19413330;19690332	1010711	S		GKGPPQSPVFEGV
ATX2L_HUMAN	Q8WWM7	238	.	19690332	1010711	S		EGGDSNSDDYDLE
ATX2L_HUMAN	Q8WWM7	335	.	17287340	1010711	S		AVQRQGSGRESPS
ATX2L_HUMAN	Q8WWM7	339	.	17287340;18691976;19369195	1010711	S		QGSGRESPSLASR
ATX2L_HUMAN	Q8WWM7	341	.	17287340	1010711	S		SGRESPSLASREG
ATX2L_HUMAN	Q8WWM7	390	.	17924679	1010711	S		PHHLDNSSPGPGS
ATX2L_HUMAN	Q8WWM7	391	.	15144186;17924679	1010711	S		HHLDNSSPGPGSE
ATX2L_HUMAN	Q8WWM7	409	.	17081983	1010711	S		GGPSRMSPKAQRP
ATX2L_HUMAN	Q8WWM7	449	.	18220336	1010711	S		RMYPPRSPKSAAP
ATX2L_HUMAN	Q8WWM7	493	.	17081983	1010711	S		PGVGSISPASPKI
ATX2L_HUMAN	Q8WWM7	496	.	17081983;19413330	1010711	S		GSISPASPKISLA
ATX2L_HUMAN	Q8WWM7	557	.	17287340;18669648;19369195	1010711	S		QFKLQPSSSPENS
ATX2L_HUMAN	Q8WWM7	558	.	17287340;19690332	1010711	S		FKLQPSSSPENSL
ATX2L_HUMAN	Q8WWM7	559	.	15302935;17287340;17924679;18220336;18669648;19413330;19690332	1010711	S		KLQPSSSPENSLD
ATX2L_HUMAN	Q8WWM7	563	.	17287340	1010711	S		SSSPENSLDPFPP
ATX2L_HUMAN	Q8WWM7	589	.	17287340	1010711	S		VDGLLTSEPMGSP
ATX2L_HUMAN	Q8WWM7	594	.	15302935;16964243;17081983;17287340;18187866;18669648;18691976;19369195;19413330;19690332	1010711	S		TSEPMGSPVSSKT
ATX2L_HUMAN	Q8WWM7	597	.	17287340;19413330	1010711	S		PMGSPVSSKTESV
ATX2L_HUMAN	Q8WWM7	598	.	17287340;19413330	1010711	S		MGSPVSSKTESVS
ATX2L_HUMAN	Q8WWM7	630	.	18220336	1010711	S		PPPPCPSQTGSPP
ATX2L_HUMAN	Q8WWM7	634	.	18220336;18669648	1010711	S		CPSQTGSPPVGLI
ATX2L_HUMAN	Q8WWM7	684	.	17924679;18669648;19413330	1010711	S		STSTPTSPGPRTH
ATX7_HUMAN	O15265	840	.	15302935	1010711	S		GKKRKCSPSSSSI
ATX7_HUMAN	O15265	849	.	15302935	1010711	S		SSSINNSSSKPTK
AUP1_HUMAN	Q9Y679	354	.	18669648	1010711	S		QSSFPPSPGPSPD
AUP1_HUMAN	Q9Y679	358	.	18669648	1010711	S		PPSPGPSPDVQLA
AUP1_HUMAN	Q9Y679	422	.	18669648	1010711	S		QSLPTASASKFPS
AUP1_HUMAN	Q9Y679	429	.	18669648	1010711	S		ASKFPSSGPVTPQ
AURKA_HUMAN	O14965	41	.	18691976	1010711	S		NPLPVNSGQAQRV
AURKA_HUMAN	O14965	51	.	17229885;18691976;19007248	1010711	S		QRVLCPSNSSQRV
AURKA_HUMAN	O14965	53	.	19369195	1010711	S		VLCPSNSSQRVPL
AURKA_HUMAN	O14965	83	.	18691976	1010711	S		KQLQATSVPHPVS
AURKA_HUMAN	O14965	342	; by PKA and PAK.	16246726	1010711	S		ETYKRISRVEFTF
AURKA_HUMAN	O14965	369	.	17525332	1010711	S		LLKHNPSQRPMLR
AURKB_HUMAN	Q96GD4	7	.	16565220;18691976;19007248	1010711	S		MAQKENSYPWPYG
AURKB_HUMAN	Q96GD4	45	.	18691976;19007248	1010711	S		LVLMSRSNVQPTA
AURKB_HUMAN	Q96GD4	61	.	18691976;19007248;19369195	1010711	S		QKVMENSSGTPDI
AURKB_HUMAN	Q96GD4	62	.	19007248	1010711	S		KVMENSSGTPDIL
AURKB_HUMAN	Q96GD4	227	.	18691976	1010711	S		WSVHAPSLRRKTM
AURKB_HUMAN	Q96GD4	313	.	18691976	1010711	S		LLRHNPSERLPLA
AUTS2_HUMAN	Q8WXX7	1233	.	19690332	1010711	S		LGGRPVSPRRTTP
AUXI_HUMAN	O75061	563	.	18669648	1010711	S		QSTPRRSATSTSA
AUXI_HUMAN	O75061	566	.	18669648	1010711	S		PRRSATSTSASPT
AUXI_HUMAN	O75061	570	.	18669648	1010711	S		ATSTSASPTLRVG
AUXI_HUMAN	O75061	709	.	19413330	1010711	S		GFPPLSSPQKASP
AVEN_HUMAN	Q9NQS1	94	.	18669648	1010711	S		APVEDDSDAETYG
AVIL_HUMAN	O75366	616	.	19413330	1010711	S		EILDVQSRLFECS
AXA2L_HUMAN	A6NMY6	26	.	18669648	1010711	S		PPSAYGSVKAYTN
AXA2L_HUMAN	A6NMY6	127	.	18669648	1010711	S		LGTDEDSLIEIIC
AXIN1_HUMAN	O15169	75	; by CK1.	17318175	1010711	S		GYEPEGSASPTPP
AXIN1_HUMAN	O15169	77	; by CK1.	17318175	1010711	S		EPEGSASPTPPYL
AXIN1_HUMAN	O15169	217	; by CK1.	17318175	1010711	S		TRTGSESPKVCSD
AXIN1_HUMAN	O15169	469	; by CK1.	17318175	1010711	S		HEENPESILDEHV
AXIN2_HUMAN	Q9Y2T1	630	.	17924679	1010711	S		LESERQSKPKPHS
AXIN2_HUMAN	Q9Y2T1	639	.	17924679	1010711	S		KPHSAQSTKKAYP
AZI1_HUMAN	Q9UPN4	47	.	18669648;19690332	1010711	S		PIVRSVSVVTGSE
AZI1_HUMAN	Q9UPN4	52	.	19007248	1010711	S		VSVVTGSEQKRKV
AZI1_HUMAN	Q9UPN4	76	.	19369195	1010711	S		INNLRRSNSTTQV
AZI1_HUMAN	Q9UPN4	78	.	19369195;19413330	1010711	S		NLRRSNSTTQVSQ
AZI1_HUMAN	Q9UPN4	87	.	19369195	1010711	S		QVSQPRSGSPRPT
AZI1_HUMAN	Q9UPN4	89	.	19690332	1010711	S		SQPRSGSPRPTEP
AZI1_HUMAN	Q9UPN4	105	.	18669648;19690332	1010711	S		LMLFEGSPSGKKR
AZI1_HUMAN	Q9UPN4	114	.	19369195	1010711	S		GKKRPASLSTAPS
AZI1_HUMAN	Q9UPN4	150	.	16964243;18669648;19007248	1010711	S		SSSALDSPAGPRR
AZI1_HUMAN	Q9UPN4	381	.	17081983;19369195	1010711	S		QPAQELSPTPGGT
AZI1_HUMAN	Q9UPN4	489	.	19369195;19690332	1010711	S		GRYAWASEVTTED
AZI1_HUMAN	Q9UPN4	731	.	19413330	1010711	S		EVRRLKSLHEAEL
AZI1_HUMAN	Q9UPN4	745	.	17525332	1010711	S		QSDERASQRCLRQ
AZI1_HUMAN	Q9UPN4	798	.	19690332	1010711	S		QRQRLYSEVAEER
AZI2_HUMAN	Q9H6S1	82	.	19369195	1010711	S		RFEEETSSVGREQ
AZI2_HUMAN	Q9H6S1	300	.	19369195	1010711	S		ALCHTTSSPLPGD
AZI2_HUMAN	Q9H6S1	318	.	19369195	1010711	S		EKAILQSWTDNER
AZI2_HUMAN	Q9H6S1	348	.	19369195	1010711	S		NSLEDNSWVFPSP
AZI2_HUMAN	Q9H6S1	353	.	19369195	1010711	S		NSWVFPSPPKSSE
AZI2_HUMAN	Q9H6S1	357	.	19369195	1010711	S		FPSPPKSSETAFG
B2CL1_HUMAN	Q07817	49	; by PLK3.	21840391	1010711	S		SEMETPSAINGNP
B2CL1_HUMAN	Q07817	62	; by CDK1.	19917720	1010711	S		SWHLADSPAVNGA
B2L11_HUMAN	O43521	77	.	18220336;18691976	1010711	S		GPFATRSPLFIFM
B2L12_HUMAN	Q9HB09	113	.	18669648	1010711	S		RGEAAGSPVPTPP
B2L12_HUMAN	Q9HB09	121	.	18669648	1010711	S		VPTPPRSPAQEEP
B2L12_HUMAN	Q9HB09	242	.	17081983;18669648	1010711	S		SKLVRLSSDSFAR
B2L12_HUMAN	Q9HB09	273	.	19413330	1010711	S		PGPPPPSPEPLAR
B2L13_HUMAN	Q9BXK5	420	.	17081983;18669648	1010711	S		INAREESLVEELS
B2L13_HUMAN	Q9BXK5	426	.	17081983;18669648;19690332	1010711	S		SLVEELSPASEKK
B2L14_HUMAN	Q9BZR8	152	.	18088087	1010711	S		VDPKVISIANRVA
B3A2_HUMAN	P04920	113	.	18669648	1010711	S		RRRPGASPTGETP
B3A2_HUMAN	P04920	132	.	18669648	1010711	S		EDEDEASEAEGAR
B3A2_HUMAN	P04920	144	.	19690332	1010711	S		RALTQPSPVSTPS
B3A2_HUMAN	P04920	170	.	18669648	1010711	S		RKAERTSPSSPAP
B3A2_HUMAN	P04920	172	.	18669648;19413330	1010711	S		AERTSPSSPAPLP
B3A2_HUMAN	P04920	173	.	18669648	1010711	S		ERTSPSSPAPLPH
B3A3_HUMAN	P48751	961	.	17924679	1010711	S		TVPTGLSVTSPDK
B3A4_HUMAN	Q96Q91	162	.	19413330	1010711	S		QVTRVESLSPELR
B3GN3_HUMAN	Q9Y2A9	276	.	17924679	1010711	S		GGGFLLSRFTAAA
BABA1_HUMAN	Q9NWV8	8	.	18691976	1010711	S		EVAEPSSPTEEEE
BABA1_HUMAN	Q9NWV8	29	.	17081983;19690332	1010711	S		PRPRTRSNPEGAE
BABA1_HUMAN	Q9NWV8	49	.	18669648;19690332	1010711	S		ASVGSRSEGEGEA
BABA1_HUMAN	Q9NWV8	62	.	18691976;19690332	1010711	S		ASADDGSLNTSGA
BABA1_HUMAN	Q9NWV8	66	.	18669648;19690332	1010711	S		DGSLNTSGAGPKS
BACD2_HUMAN	Q13829	278	.	16565220;18669648	1010711	S		RSRSQASPSEDEE
BACD2_HUMAN	Q13829	280	; by CK2.	18669648;19851886	1010711	S		RSQASPSEDEETF
BACD3_HUMAN	Q9H3F6	23	.	18669648	1010711	S		AATRTTSFKGTSP
BACH1_HUMAN	O14867	196	.	15302935	1010711	S		QGNAKASPPLQDS
BACH1_HUMAN	O14867	322	.	19369195	1010711	S		DPHGLYSLSLLHT
BACH1_HUMAN	O14867	445	.	15302935;16964243;18669648	1010711	S		GIRISESPEPGQR
BAD_HUMAN	Q92934	25	.	19413330;19690332	1010711	S		ERGLGPSPAGDGP
BAD_HUMAN	Q92934	91	.	19690332	1010711	S		GMGEEPSPFRGRS
BAD_HUMAN	Q92934	99	; by PKB/AKT1.	10926925;18220336;18669648;19690332	1010711	S		FRGRSRSAPPNLW
BAG2_HUMAN	O95816	73	.	18691976	1010711	S		QDMRQISDGEREE
BAG3_HUMAN	O95817	134	.	17287340	1010711	S		AAAPQRSQSPLRG
BAG3_HUMAN	O95817	136	.	17287340	1010711	S		APQRSQSPLRGMP
BAG3_HUMAN	O95817	171	.	18220336	1010711	S		SHGPERSQSPAAS
BAG3_HUMAN	O95817	173	.	18187866;18220336;19413330	1010711	S		GPERSQSPAASDC
BAG3_HUMAN	O95817	194	.	17924679	1010711	S		LPSSGRSSLGSHQ
BAG3_HUMAN	O95817	274	.	18669648	1010711	S		SSVQGASSREGSP
BAG3_HUMAN	O95817	275	.	15302935;16964243;18669648	1010711	S		SVQGASSREGSPA
BAG3_HUMAN	O95817	279	.	15302935;16964243;18669648	1010711	S		ASSREGSPARSST
BAG3_HUMAN	O95817	284	.	19413330	1010711	S		GSPARSSTPLHSP
BAG3_HUMAN	O95817	289	.	16964243;17081983;17287340;18220336;18669648;19413330;19690332	1010711	S		SSTPLHSPSPIRV
BAG3_HUMAN	O95817	291	.	16964243;18220336;18669648;19413330	1010711	S		TPLHSPSPIRVHT
BAG3_HUMAN	O95817	377	.	15302935;18669648;19413330	1010711	S		VPCPPPSPGPSAV
BAG3_HUMAN	O95817	381	.	19413330	1010711	S		PPSPGPSAVPSSP
BAG3_HUMAN	O95817	385	.	19413330	1010711	S		GPSAVPSSPKSVA
BAG3_HUMAN	O95817	386	.	18669648;19413330	1010711	S		PSAVPSSPKSVAT
BAG6_HUMAN	P46379	113	.	17924679;18669648;19413330	1010711	S		ATHGGGSPPGTRG
BAG6_HUMAN	P46379	964	.	15302935;17081983;18669648;19690332	1010711	S		QGAERASPEPQRE
BAG6_HUMAN	P46379	973	.	15302935;18088087;18669648;19413330;19690332	1010711	S		PQRENASPAPGTT
BAG6_HUMAN	P46379	1039	.	17081983	1010711	S		KPQPPLSDAYLSG
BAG6_HUMAN	P46379	1081	.	18669648	1010711	S		GARPLTSPESLSR
BAG6_HUMAN	P46379	1117	.	15302935;16964243;18669648;19413330	1010711	S		QEDPNYSPQRFPN
BAHC1_HUMAN	Q9P281	1200	.	17525332	1010711	S		PSSGASSQVLEQR
BAHD1_HUMAN	Q8TBE0	101	.	18669648;19690332	1010711	S		DLPKPPSPAPSSE
BAHD1_HUMAN	Q8TBE0	121	.	18669648;19690332	1010711	S		RKRRLASLNAEAL
BAHD1_HUMAN	Q8TBE0	184	.	19007248;19690332	1010711	S		GGSRDLSPEPAPD
BAI3_HUMAN	O60242	619	.	18669648	1010711	S		AGDLLMSVEILRN
BAIP2_HUMAN	Q9UQB8	323	.	10332026;18669648	1010711	S		KAAQPKSLSPPQS
BAIP2_HUMAN	Q9UQB8	325	.	10332026;18669648;19007248;19413330	1010711	S		AQPKSLSPPQSQS
BAIP2_HUMAN	Q9UQB8	346	.	10332026;18669648	1010711	S		TLPVRKSVTPKNS
BAIP2_HUMAN	Q9UQB8	366	.	10332026;18669648	1010711	S		TLPRSSSMAAGLE
BAIP2_HUMAN	Q9UQB8	454	.	10332026;19413330	1010711	S		QQGKSSSTGNLLD
BAKOR_HUMAN	Q6ZNE5	29	.	17081983;19369195	1010711	S		ARDLVDSVDDAEG
BAKOR_HUMAN	Q6ZNE5	227	.	19369195	1010711	S		VSSESDSAMTSST
BAKOR_HUMAN	Q6ZNE5	416	.	19369195	1010711	S		PGVAGESDESGDE
BAKOR_HUMAN	Q6ZNE5	419	.	19369195	1010711	S		AGESDESGDERVS
BAKOR_HUMAN	Q6ZNE5	425	.	19369195	1010711	S		SGDERVSDEETDL
BAP1_HUMAN	Q92560	327	.	19413330	1010711	S		AQAPSHSPPNKPK
BAP1_HUMAN	Q92560	395	.	18220336	1010711	S		RPPQQYSDDEDDY
BAP1_HUMAN	Q92560	489	.	15302935	1010711	S		QPSPTPSNESTDT
BAP1_HUMAN	Q92560	582	.	19413330	1010711	S		TEGGKGSSPSIRP
BAP1_HUMAN	Q92560	583	.	17525332	1010711	S		EGGKGSSPSIRPI
BAP1_HUMAN	Q92560	592	.	17525332	1010711	S		IRPIQGSQGSSSP
BAP1_HUMAN	Q92560	597	.	17525332;19413330	1010711	S		GSQGSSSPVEKEV
BAP18_HUMAN	Q8IXM2	36	.	18669648	1010711	S		HPVADSSPAGAKW
BAP18_HUMAN	Q8IXM2	96	.	16964243;17287340;18691976;19413330;19690332	1010711	S		IPLPAESPKKGPK
BARD1_HUMAN	Q99728	148	.	18669648	1010711	S		SIKMWFSPRSKKV
BARD1_HUMAN	Q99728	186	.	19690332	1010711	S		YEFVSPSPPADVS
BARD1_HUMAN	Q99728	364	.	19413330	1010711	S		PLPECSSPPSCKR
BARD1_HUMAN	Q99728	391	.	18669648;19690332	1010711	S		DEFISLSPGTPPS
BARX2_HUMAN	Q9UMQ3	237	.	17525332	1010711	S		QEQLEPSQGQEEL
BASI_HUMAN	P35613	362	.	17081983;19413330	1010711	S		DDDDAGSAPLKSS
BASI_HUMAN	P35613	368	.	17287340	1010711	S		SAPLKSSGQHQND
BASP1_HUMAN	P80723	164	.	17081983;18669648	1010711	S		AAQETKSDGAPAS
BASP1_HUMAN	P80723	170	.	18669648	1010711	S		SDGAPASDSKPGS
BASP1_HUMAN	P80723	172	.	18669648	1010711	S		GAPASDSKPGSSE
BASP1_HUMAN	P80723	176	.	18669648	1010711	S		SDSKPGSSEAAPS
BASP1_HUMAN	P80723	205	.	18669648	1010711	S		AQGPAASAEEPKP
BATF3_HUMAN	Q9NR55	31	.	19413330;19690332	1010711	S		PQPQQQSPEDDDR
BAZ1A_HUMAN	Q9NRL2	270	.	19690332	1010711	S		PPTFIFSPANRRR
BAZ1A_HUMAN	Q9NRL2	702	.	19690332	1010711	S		NSTADISIGEEER
BAZ1A_HUMAN	Q9NRL2	1279	.	19007248	1010711	S		KTRGKLSSSFSSR
BAZ1A_HUMAN	Q9NRL2	1281	.	19007248	1010711	S		RGKLSSSFSSRGQ
BAZ1A_HUMAN	Q9NRL2	1339	.	18669648	1010711	S		SRSTRHSHGPLQA
BAZ1A_HUMAN	Q9NRL2	1353	.	18669648	1010711	S		VFVELLSPRRKRR
BAZ1A_HUMAN	Q9NRL2	1363	.	18669648	1010711	S		KRRGRKSANNTPE
BAZ1A_HUMAN	Q9NRL2	1371	.	18669648	1010711	S		NNTPENSPNFPNF
BAZ1A_HUMAN	Q9NRL2	1402	.	18669648;19413330	1010711	S		KLSLQESESKRRC
BAZ1A_HUMAN	Q9NRL2	1413	.	17081983;18220336;18669648	1010711	S		RCRKRQSPEPSPV
BAZ1A_HUMAN	Q9NRL2	1417	.	17081983;18669648	1010711	S		RQSPEPSPVTLGR
BAZ1B_DANRE	A2BIL7	1349	.	18307296	1010711	S		SRAAPSSPVDIDE
BAZ1B_HUMAN	Q9UIG0	167	.	17525332	1010711	S		SDKENSSQIAQDH
BAZ1B_HUMAN	Q9UIG0	189	.	17081983	1010711	S		DEGRRESINDRAR
BAZ1B_HUMAN	Q9UIG0	330	.	18669648;19007248;19413330	1010711	S		DNSSLSSPLNPKL
BAZ1B_HUMAN	Q9UIG0	345	.	18669648	1010711	S		HVHLKKSLSGSPL
BAZ1B_HUMAN	Q9UIG0	347	.	18669648;19007248	1010711	S		HLKKSLSGSPLKV
BAZ1B_HUMAN	Q9UIG0	349	.	18669648;19007248	1010711	S		KKSLSGSPLKVKN
BAZ1B_HUMAN	Q9UIG0	361	.	17081983;18669648	1010711	S		NSKNSKSPEEHLE
BAZ1B_HUMAN	Q9UIG0	374	.	18669648	1010711	S		EMMKMMSPNKLHT
BAZ1B_HUMAN	Q9UIG0	508	.	19007248	1010711	S		TARLLSSEDRARL
BAZ1B_HUMAN	Q9UIG0	699	.	18669648	1010711	S		RLCLRRSDVQEES
BAZ1B_HUMAN	Q9UIG0	705	.	15302935;16565220;18669648;19690332	1010711	S		SDVQEESEGSDTD
BAZ1B_HUMAN	Q9UIG0	708	.	15302935;18669648	1010711	S		QEESEGSDTDDNK
BAZ1B_HUMAN	Q9UIG0	716	.	18669648	1010711	S		TDDNKDSAAFEDN
BAZ1B_HUMAN	Q9UIG0	947	.	18669648	1010711	S		CKDHTVSGDEDYC
BAZ1B_HUMAN	Q9UIG0	1147	.	17081983	1010711	S		EEAKVASALEKWK
BAZ1B_HUMAN	Q9UIG0	1315	.	18669648;19690332	1010711	S		PHSTRRSQPKAPP
BAZ1B_HUMAN	Q9UIG0	1342	.	17081983;18669648;19007248	1010711	S		RSSRRQSLELQKC
BAZ1B_HUMAN	Q9UIG0	1468	.	15302935;16565220;17081983;18669648;18691976;19007248;19413330;19690332	1010711	S		AEDEGDSEPEAVG
BAZ2A_HUMAN	Q9UIF9	496	.	15302935	1010711	S		VTSPKASPVTSPA
BAZ2A_HUMAN	Q9UIF9	509	.	19413330	1010711	S		AAFPTASPANKDV
BAZ2A_HUMAN	Q9UIF9	1051	.	19690332	1010711	S		RIMEETSGMEEEE
BAZ2A_HUMAN	Q9UIF9	1184	.	19413330	1010711	S		SNTTASSPARARG
BAZ2A_HUMAN	Q9UIF9	1397	.	17081983;18691976;19413330;19690332	1010711	S		PGEMPQSPTGLGQ
BAZ2A_HUMAN	Q9UIF9	1559	.	17525332	1010711	S		CEHLSDSQEDITW
BAZ2A_HUMAN	Q9UIF9	1747	.	18669648;19007248	1010711	S		RGQKRKSGYSLNF
BAZ2A_HUMAN	Q9UIF9	1770	.	18669648	1010711	S		LLRGRESPAAGPR
BAZ2A_HUMAN	Q9UIF9	1778	.	18669648	1010711	S		AAGPRYSEEGLSP
BAZ2A_HUMAN	Q9UIF9	1783	.	18669648;19413330;19690332	1010711	S		YSEEGLSPSKRRR
BBX_HUMAN	Q8WY36	159	.	19007248	1010711	S		TNKPVKSPTPTVN
BBX_HUMAN	Q8WY36	479	.	18669648	1010711	S		CKKRQSSESDIES
BBX_HUMAN	Q8WY36	485	.	18669648	1010711	S		SESDIESVIYTIE
BBX_HUMAN	Q8WY36	822	.	18669648	1010711	S		QEPLVGSQKRKAR
BBX_HUMAN	Q8WY36	844	.	18691976;19690332	1010711	S		TADGRVSPAGGTL
BC11A_HUMAN	Q9H165	86	.	19369195	1010711	S		AVDKPPSPSPIEM
BC11A_HUMAN	Q9H165	205	.	19369195;19690332	1010711	S		LESEHGSPLTPRV
BC11A_HUMAN	Q9H165	332	.	19690332	1010711	S		TSSPPLSPGRPSP
BC11A_HUMAN	Q9H165	608	.	19369195;19413330	1010711	S		VNGRGCSPGESAS
BC11A_HUMAN	Q9H165	625	.	19690332	1010711	S		KKLLLGSPSSLSP
BC11A_HUMAN	Q9H165	630	.	19690332	1010711	S		GSPSSLSPFSKRI
BC11B_HUMAN	Q9C0K0	97	.	19690332	1010711	S		KALDKDSPPPSSR
BC11B_HUMAN	Q9C0K0	256	.	19690332	1010711	S		LEPGPASSSLTPR
BC11B_HUMAN	Q9C0K0	277	.	19690332	1010711	S		PEAVAQSPLMNFL
BC11B_HUMAN	Q9C0K0	318	.	19690332	1010711	S		GTPPLFSPPPRHH
BC11B_HUMAN	Q9C0K0	358	.	19690332	1010711	S		NPMAIDSPAMDFS
BC11B_HUMAN	Q9C0K0	381	.	19690332	1010711	S		STPPPVSPGRGNP
BC11B_HUMAN	Q9C0K0	483	.	19690332	1010711	S		HMHKAGSLAGRSD
BC11B_HUMAN	Q9C0K0	488	.	19690332	1010711	S		GSLAGRSDDGLSA
BC11B_HUMAN	Q9C0K0	493	.	19690332	1010711	S		RSDDGLSAASSPE
BC11B_HUMAN	Q9C0K0	496	.	19690332	1010711	S		DGLSAASSPEPGT
BC11B_HUMAN	Q9C0K0	497	.	19690332	1010711	S		GLSAASSPEPGTS
BC11B_HUMAN	Q9C0K0	678	.	19690332	1010711	S		KPAPLPSPGLNSA
BC11B_HUMAN	Q9C0K0	765	.	19690332	1010711	S		LLDGGLSGRSGTA
BC11B_HUMAN	Q9C0K0	772	.	19367720	1010711	S		GRSGTASGGSTPH
BCAM_HUMAN	P50895	596	; by GSK3.	15975931	1010711	S		PGEPGLSHSGSEQ
BCAM_HUMAN	P50895	598	; by CK2.	15975931	1010711	S		EPGLSHSGSEQPE
BCAM_HUMAN	P50895	621	; by PKA.	15975931	1010711	S		GGARGGSGGFGDE
BCAR1_HUMAN	P56945	134	.	18669648	1010711	S		YQVPGPSPQFQSP
BCAR1_HUMAN	P56945	139	.	16964243;18669648	1010711	S		PSPQFQSPPAKQT
BCAR1_HUMAN	P56945	292	.	18669648	1010711	S		VYDVPPSVEKGLP
BCAR1_HUMAN	P56945	639	.	17081983	1010711	S		QSRPLPSPPKFTS
BCAR3_HUMAN	O75815	32	.	18669648	1010711	S		DLLSSRSPLAEHR
BCAR3_HUMAN	O75815	83	.	18669648	1010711	S		KSPRQNSPVTQDG
BCAR3_HUMAN	O75815	182	.	16964243	1010711	S		VRDSLSSPGNFVL
BCAR3_HUMAN	O75815	290	.	17924679;18669648	1010711	S		DVAKRLSLTMGGV
BCAR3_HUMAN	O75815	358	.	18669648	1010711	S		SSGVDTSPCPNSP
BCAR3_HUMAN	O75815	363	.	18669648	1010711	S		TSPCPNSPVFRTG
BCAR3_HUMAN	O75815	375	.	16964243;18669648	1010711	S		GSEPALSPAVVRR
BCAS3_HUMAN	Q9H6U6	480	.	18669648	1010711	S		KQGGRCSPVPGLS
BCAS3_HUMAN	Q9H6U6	488	.	18669648	1010711	S		VPGLSSSPSGSPL
BCAS3_HUMAN	Q9H6U6	886	.	19690332	1010711	S		ELQREGSIETLSN
BCCIP_HUMAN	Q9P287	12	.	17287340	1010711	S		KRRAVESGVPQPP
BCCIP_HUMAN	Q9P287	42	.	17081983	1010711	S		DEDDDDSDKEKDE
BCCIP_HUMAN	Q9P287	112	.	17081983	1010711	S		IKQTDVSEDSNDD
BCCIP_HUMAN	Q9P287	115	.	17081983	1010711	S		TDVSEDSNDDMDE
BCD1_HUMAN	Q9NWK9	25	.	17081983;18669648	1010711	S		AEGVRLSPEPGRE
BCKD_HUMAN	O14874	31	.	18691976	1010711	S		LALRARSTSATDT
BCKD_HUMAN	O14874	33	.	18220336	1010711	S		LRARSTSATDTHH
BCL2_HUMAN	P10415	70	; by MAPK8 and PKC.	18570871	1010711	S		DPVARTSPLQTPA
BCL2_HUMAN	P10415	87	; by MAPK8.	18570871	1010711	S		AAGPALSPVPPVV
BCL3_HUMAN	P20749	406	; by GSK3.	15469820	1010711	S		SSSPSQSPPRDPP
BCL6_HUMAN	P41182	333	; by MAPK1.	9649500	1010711	S		GLVSPQSPQKSDC
BCL6_HUMAN	P41182	343	; by MAPK1.	9649500	1010711	S		SDCQPNSPTESCS
BCL7A_HUMAN	Q4VC05	154	.	17525332	1010711	S		ASDEQNSQSSMEH
BCL7A_HUMAN	Q4VC05	186	.	17525332	1010711	S		AETSAISQDLEGV
BCL7A_HUMAN	Q4VC05	203	.	17525332	1010711	S		KMKLEASQQNSEE
BCL7B_HUMAN	Q9BQE9	114	.	18669648;19690332	1010711	S		STNSSPSPQQSES
BCL7B_HUMAN	Q9BQE9	118	.	18669648;19690332	1010711	S		SPSPQQSESLSPA
BCL7B_HUMAN	Q9BQE9	122	.	18669648;19690332	1010711	S		QQSESLSPAHTSD
BCL7C_HUMAN	Q8WUZ0	97	.	17081983;19690332	1010711	S		DLNDENSNQSFHS
BCL7C_HUMAN	Q8WUZ0	100	.	17081983;19690332	1010711	S		DENSNQSFHSEGS
BCL7C_HUMAN	Q8WUZ0	103	.	17081983	1010711	S		SNQSFHSEGSLQK
BCL7C_HUMAN	Q8WUZ0	106	.	17081983	1010711	S		SFHSEGSLQKGTE
BCL7C_HUMAN	Q8WUZ0	114	.	18220336;18669648;19413330	1010711	S		QKGTEPSPGGTPQ
BCL7C_HUMAN	Q8WUZ0	122	.	18220336;19690332	1010711	S		GGTPQPSRPVSPA
BCL7C_HUMAN	Q8WUZ0	126	.	15302935;18220336;18669648;19413330;19690332	1010711	S		QPSRPVSPAGPPE
BCL7C_HUMAN	Q8WUZ0	156	.	15302935	1010711	S		GGITAGSTDEPPM
BCL9_HUMAN	O00512	104	.	19690332	1010711	S		KRERSISADSFDQ
BCL9_HUMAN	O00512	288	.	19413330	1010711	S		ENKLIPSVGSPAS
BCL9_HUMAN	O00512	318	.	17525332;19413330	1010711	S		RAVTPVSQGSNSS
BCL9_HUMAN	O00512	687	.	15302935;19413330	1010711	S		PVEGPLSPSRGDF
BCL9_HUMAN	O00512	689	.	19413330	1010711	S		EGPLSPSRGDFPK
BCL9L_HUMAN	Q86UU0	21	.	17081983;18669648	1010711	S		RREAPGSPPLSPR
BCL9L_HUMAN	Q86UU0	25	.	17081983;18669648	1010711	S		PGSPPLSPRGHCP
BCL9L_HUMAN	Q86UU0	88	.	16964243;19413330	1010711	S		AKANQISPSNSSL
BCL9L_HUMAN	Q86UU0	118	.	18669648	1010711	S		KRDRSVSVDSGEQ
BCL9L_HUMAN	Q86UU0	750	.	18220336	1010711	S		GGRGLLSPPMGQS
BCL9L_HUMAN	Q86UU0	813	.	18220336;18669648	1010711	S		MGPQGLSPEEMAR
BCL9L_HUMAN	Q86UU0	915	.	17081983	1010711	S		GLGRRPSDLTISI
BCL9L_HUMAN	Q86UU0	954	.	17081983	1010711	S		PSANLKSPQTPSQ
BCL9L_HUMAN	Q86UU0	987	.	18220336	1010711	S		SSLSVRSPTGSPS
BCL9L_HUMAN	Q86UU0	991	.	18220336	1010711	S		VRSPTGSPSRLKS
BCL9L_HUMAN	Q86UU0	999	.	18669648	1010711	S		SRLKSPSMAVPSP
BCL9L_HUMAN	Q86UU0	1004	.	18669648	1010711	S		PSMAVPSPGWVAS
BCL9L_HUMAN	Q86UU0	1010	.	18669648	1010711	S		SPGWVASPKTAMP
BCL9L_HUMAN	Q86UU0	1017	.	18669648;19413330	1010711	S		PKTAMPSPGVSQN
BCLF1_HUMAN	Q9NYF8	102	.	17081983	1010711	S		VWNRRHSRSPRRG
BCLF1_HUMAN	Q9NYF8	104	.	17081983	1010711	S		NRRHSRSPRRGRS
BCLF1_HUMAN	Q9NYF8	119	.	15302935	1010711	S		RSPKRRSVSSQRS
BCLF1_HUMAN	Q9NYF8	148	.	15302935	1010711	S		SSSRSSSPYSKSP
BCLF1_HUMAN	Q9NYF8	151	.	15302935	1010711	S		RSSSPYSKSPVSK
BCLF1_HUMAN	Q9NYF8	153	.	15302935	1010711	S		SSPYSKSPVSKRR
BCLF1_HUMAN	Q9NYF8	161	.	17081983	1010711	S		VSKRRGSQEKQTK
BCLF1_HUMAN	Q9NYF8	177	.	15302935;17081983;17287340;17924679;18318008;18669648;19007248;19413330;19690332	1010711	S		GEPQEESPLKSKS
BCLF1_HUMAN	Q9NYF8	181	.	18669648	1010711	S		EESPLKSKSQEEP
BCLF1_HUMAN	Q9NYF8	183	.	17287340	1010711	S		SPLKSKSQEEPKD
BCLF1_HUMAN	Q9NYF8	198	.	17287340	1010711	S		EHDPSESIDEFNK
BCLF1_HUMAN	Q9NYF8	217	.	15302935	1010711	S		DIWPGLSAYDNSP
BCLF1_HUMAN	Q9NYF8	222	.	15302935;16565220;18669648;19413330;19690332	1010711	S		LSAYDNSPRSPHS
BCLF1_HUMAN	Q9NYF8	264	.	17287340;18669648	1010711	S		PSQHSHSIQHSPE
BCLF1_HUMAN	Q9NYF8	268	.	17287340;18669648	1010711	S		SHSIQHSPERSGS
BCLF1_HUMAN	Q9NYF8	276	.	17287340	1010711	S		ERSGSGSVGNGSS
BCLF1_HUMAN	Q9NYF8	281	.	15302935	1010711	S		GSVGNGSSRYSPS
BCLF1_HUMAN	Q9NYF8	285	.	16565220;17287340	1010711	S		NGSSRYSPSQNSP
BCLF1_HUMAN	Q9NYF8	287	.	17287340;19413330	1010711	S		SSRYSPSQNSPIH
BCLF1_HUMAN	Q9NYF8	290	.	16565220;17287340;18669648;19413330;19690332	1010711	S		YSPSQNSPIHHIP
BCLF1_HUMAN	Q9NYF8	297	.	17287340	1010711	S		PIHHIPSRRSPAK
BCLF1_HUMAN	Q9NYF8	315	.	17287340	1010711	S		NAPRDESRGRSSF
BCLF1_HUMAN	Q9NYF8	319	.	17287340	1010711	S		DESRGRSSFYPDG
BCLF1_HUMAN	Q9NYF8	320	.	17287340	1010711	S		ESRGRSSFYPDGG
BCLF1_HUMAN	Q9NYF8	385	.	16565220;17081983;17287340;18669648;19413330;19690332	1010711	S		EALDYFSDKESGK
BCLF1_HUMAN	Q9NYF8	389	.	18669648	1010711	S		YFSDKESGKQKFN
BCLF1_HUMAN	Q9NYF8	397	.	15302935;17081983;17287340;17487921;18318008;18669648;19007248;19367720;19413330;19690332	1010711	S		KQKFNDSEGDDTE
BCLF1_HUMAN	Q9NYF8	443	.	17287340	1010711	S		KYKSKVSLKGNRE
BCLF1_HUMAN	Q9NYF8	450	.	17081983;17287340	1010711	S		LKGNRESDGFREE
BCLF1_HUMAN	Q9NYF8	496	.	16565220;17081983;17287340;19007248	1010711	S		VKKETQSPEQVKS
BCLF1_HUMAN	Q9NYF8	502	.	17287340	1010711	S		SPEQVKSEKLKDL
BCLF1_HUMAN	Q9NYF8	512	.	16565220;17081983;17287340;17924679;18187866;18669648;19007248;19413330;19690332	1010711	S		KDLFDYSPPLHKN
BCLF1_HUMAN	Q9NYF8	525	.	17287340;19413330	1010711	S		LDAREKSTFREES
BCLF1_HUMAN	Q9NYF8	531	.	16083285;17081983;17287340;17924679;18187866;18669648;19007248	1010711	S		STFREESPLRIKM
BCLF1_HUMAN	Q9NYF8	578	.	17924679;18669648	1010711	S		ASTLVHSVKKEQE
BCLF1_HUMAN	Q9NYF8	648	.	17081983;17287340;19369195	1010711	S		HSTRQKSPEIHRR
BCLF1_HUMAN	Q9NYF8	658	.	15302935;16083285;16565220;16964243;17081983;17287340;17924679;18220336;18669648;19007248;19413330	1010711	S		HRRIDISPSTLRK
BCLF1_HUMAN	Q9NYF8	660	.	19007248	1010711	S		RIDISPSTLRKHT
BCLF1_HUMAN	Q9NYF8	690	.	17081983	1010711	S		KKLRCDSADLRHD
BCLF1_HUMAN	Q9NYF8	711	.	17287340	1010711	S		SKERGDSKGSRES
BCLF1_HUMAN	Q9NYF8	720	.	17287340	1010711	S		SRESSGSRKQEKT
BCLF1_HUMAN	Q9NYF8	757	.	19413330	1010711	S		SSSSSASPSSPSS
BCLF1_HUMAN	Q9NYF8	760	.	15302935	1010711	S		SSASPSSPSSREE
BCOR_HUMAN	Q6W2J9	423	.	15302935;18669648;19413330;19690332	1010711	S		DRKDGSSPPLLEK
BCOR_HUMAN	Q6W2J9	469	.	18187866	1010711	S		PTVLVHSRAGSGL
BCOR_HUMAN	Q6W2J9	473	.	18187866	1010711	S		VHSRAGSGLVLSG
BCOR_HUMAN	Q6W2J9	480	.	18187866	1010711	S		GLVLSGSEIPKET
BCOR_HUMAN	Q6W2J9	1139	.	19690332	1010711	S		DRKRKVSGDSSHT
BCOR_HUMAN	Q6W2J9	1290	.	19413330	1010711	S		LPVFSGSPPMKSL
BCOR_HUMAN	Q6W2J9	1410	.	18669648	1010711	S		SSDYDLSPAKQEP
BCORL_HUMAN	Q5H9F3	48	.	17525332	1010711	S		DCQHFGSQEFCVS
BCORL_HUMAN	Q5H9F3	155	.	19413330	1010711	S		SKQVDCSPAGVKA
BCORL_HUMAN	Q5H9F3	613	.	18669648	1010711	S		LEREMASPPECSE
BCORL_HUMAN	Q5H9F3	1033	.	18669648	1010711	S		PSSRRGSSTERPQ
BCORL_HUMAN	Q5H9F3	1162	.	18669648	1010711	S		QESTKKSPRGASD
BCR_HUMAN	P11274	122	.	18220336	1010711	S		RPDGEGSPGKARP
BCR_HUMAN	P11274	459	.	12522270;17081983;18088087;18669648;19690332	1010711	S		LPYIDDSPSSSPH
BCR_HUMAN	P11274	463	.	12522270;18669648	1010711	S		DDSPSSSPHLSSK
BCR_HUMAN	P11274	1264	.	15144186;19690332	1010711	S		PDSKRQSILFSTE
BD1L1_HUMAN	Q8NFC6	266	.	19413330;19690332	1010711	S		EKSTADSGGEGLE
BD1L1_HUMAN	Q8NFC6	482	.	17081983;18669648;19413330;19690332	1010711	S		LYSKYYSDSDDEL
BD1L1_HUMAN	Q8NFC6	484	.	17081983;18669648;19413330;19690332	1010711	S		SKYYSDSDDELTV
BD1L1_HUMAN	Q8NFC6	1531	.	18669648	1010711	S		DKDVTLSPVKAGP
BD1L1_HUMAN	Q8NFC6	1704	.	19690332	1010711	S		RAGSISSEEVDGS
BD1L1_HUMAN	Q8NFC6	1710	.	17525332	1010711	S		SEEVDGSQGNMMR
BD1L1_HUMAN	Q8NFC6	2501	.	18669648	1010711	S		LEGNANSPAHLRG
BD1L1_HUMAN	Q8NFC6	2905	.	19413330	1010711	S		IVTVEQSPSSSKL
BD1L1_HUMAN	Q8NFC6	2907	.	19413330;19690332	1010711	S		TVEQSPSSSKLKV
BD1L1_HUMAN	Q8NFC6	2954	.	18669648	1010711	S		GRKPKRSLTVSDD
BD1L1_HUMAN	Q8NFC6	2958	.	19690332	1010711	S		KRSLTVSDDAESS
BD1L1_HUMAN	Q8NFC6	2964	.	19413330;19690332	1010711	S		SDDAESSEPERKR
BD1L1_HUMAN	Q8NFC6	2986	.	18669648	1010711	S		DKKEQESDEEEEE
BD1L1_HUMAN	Q8NFC6	3019	.	19413330	1010711	S		RSKTQLSPSIKRK
BD1L1_HUMAN	Q8NFC6	3021	.	19413330	1010711	S		KTQLSPSIKRKRE
BDH2_HUMAN	Q9BUT1	132	.	18187866	1010711	S		GNIINMSSVASSV
BDP1_HUMAN	A6H8Y1	2196	.	17525332	1010711	S		ENQEESSQEVHML
BECN1_HUMAN	Q14457	30	.	19369195	1010711	S		PLKLDTSFKILDR
BECN1_HUMAN	Q14457	64	.	18691976;19369195	1010711	S		QEEETNSGEEPFI
BECN1_HUMAN	Q14457	90	.	19369195	1010711	S		PPARMMSTESANS
BECN1_HUMAN	Q14457	93	.	19369195	1010711	S		RMMSTESANSFTL
BECN1_HUMAN	Q14457	96	.	19369195	1010711	S		STESANSFTLIGE
BEGIN_HUMAN	Q9BUH8	246	.	17081983;18220336;18669648	1010711	S		RRDRRPSVDAPVT
BEGIN_HUMAN	Q9BUH8	465	.	18669648	1010711	S		KADGRASPLYASY
BEGIN_HUMAN	Q9BUH8	483	.	17525332	1010711	S		SEGDDLSQGHLAE
BEGIN_HUMAN	Q9BUH8	502	.	16964243;17081983;18669648	1010711	S		GGDLSLSPGRSAD
BEGIN_HUMAN	Q9BUH8	563	.	16964243;18669648;19007248	1010711	S		HPAARLSPQQAFP
BEND3_HUMAN	Q5T5X7	164	.	19007248	1010711	S		KANASNSPSSLRL
BEND3_HUMAN	Q5T5X7	489	.	17081983	1010711	S		LGLDAGSEGDPPR
BEND4_HUMAN	Q6ZU67	519	.	17525332	1010711	S		GIDHQASQDEVFN
BEND4_HUMAN	Q6ZU67	528	.	17525332	1010711	S		EVFNKSSQDGSGD
BET1_HUMAN	O15155	50	.	17081983;18669648	1010711	S		TAIKSLSIEIGHE
BET1L_HUMAN	Q9NYM9	9	.	18669648;19413330;19690332	1010711	S		DWARAQSPGAVEE
BFAR_HUMAN	Q9NZS9	376	.	18187866	1010711	S		SVLELFSFWRIWS
BI2L1_HUMAN	Q9UHR4	261	.	17081983;18187866;18669648;19413330	1010711	S		SGTPQASPMIERS
BI2L1_HUMAN	Q9UHR4	281	.	18669648	1010711	S		DTLSKCSPKMPPA
BI2L1_HUMAN	Q9UHR4	331	.	18669648	1010711	S		SLQRSVSVATGLN
BI2L1_HUMAN	Q9UHR4	414	.	18220336;18669648;19413330	1010711	S		VTVPTPSPTPVRS
BICD2_HUMAN	Q8TD16	182	.	18669648;18691976	1010711	S		RLLQDYSELEEEN
BICD2_HUMAN	Q8TD16	190	.	18669648;18691976	1010711	S		LEEENISLQKQVS
BICD2_HUMAN	Q8TD16	224	.	18691976	1010711	S		ETEYLNSQLEDAI
BICD2_HUMAN	Q8TD16	286	.	18691976	1010711	S		LDGLKFSDDAAEP
BICD2_HUMAN	Q8TD16	329	.	18691976	1010711	S		EGLAPPSPSLVSD
BICD2_HUMAN	Q8TD16	331	.	18691976	1010711	S		LAPPSPSLVSDLL
BICD2_HUMAN	Q8TD16	338	.	18691976	1010711	S		LVSDLLSELNISE
BICD2_HUMAN	Q8TD16	343	.	18691976	1010711	S		LSELNISEIQKLK
BICD2_HUMAN	Q8TD16	395	.	18691976	1010711	S		RLTENLSALRRLQ
BICD2_HUMAN	Q8TD16	582	.	15302935;16964243;17081983;18669648;18691976;19413330	1010711	S		EARGRRSPILLPK
BID_HUMAN	P55957	78	.	17525332	1010711	S		IEADSESQEDIIR
BIEA_HUMAN	P53004	178	.	19690332	1010711	S		RLTWLVSLFGELS
BIEA_HUMAN	P53004	230	.	18669648	1010711	S		KRNRYLSFHFKSG
BIEA_HUMAN	P53004	237	.	19413330	1010711	S		FHFKSGSLENVPN
BIG1_HUMAN	Q9Y6D6	52	.	18691976	1010711	S		AETEKQSPPHGEA
BIG1_HUMAN	Q9Y6D6	397	.	18691976;19413330	1010711	S		DRLSVSSNDTQES
BIG1_HUMAN	Q9Y6D6	1569	.	17081983;18669648;18691976	1010711	S		DTISQKSVDIHDS
BIG2_HUMAN	Q9Y6D5	218	.	17081983;18691976;19413330;19690332	1010711	S		IQSKPQSPVIQAA
BIG2_HUMAN	Q9Y6D5	227	.	17081983;18691976;19413330;19690332	1010711	S		IQAAAVSPKFVRL
BIG2_HUMAN	Q9Y6D5	240	.	19413330	1010711	S		KHSQAQSKPTTPE
BIG2_HUMAN	Q9Y6D5	276	.	19369195	1010711	S		APRERGSSLSGTD
BIG2_HUMAN	Q9Y6D5	277	.	19007248;19690332	1010711	S		PRERGSSLSGTDD
BIG2_HUMAN	Q9Y6D5	614	.	18669648;18691976	1010711	S		DMARRCSVTSMES
BIG2_HUMAN	Q9Y6D5	690	.	15302935	1010711	S		QEERLDSTQVGDF
BIG2_HUMAN	Q9Y6D5	1511	.	17081983;18691976	1010711	S		VDLDRQSLSSIDK
BIG2_HUMAN	Q9Y6D5	1513	.	17081983;18691976	1010711	S		LDRQSLSSIDKNP
BIG2_HUMAN	Q9Y6D5	1514	.	17081983;18691976	1010711	S		DRQSLSSIDKNPS
BIG2_HUMAN	Q9Y6D5	1525	.	17081983;17525332;18691976;19690332	1010711	S		PSERGQSQLSNPT
BIG2_HUMAN	Q9Y6D5	1528	.	17081983;17525332;18691976;19369195;19690332	1010711	S		RGQSQLSNPTDDS
BIG3_HUMAN	Q5TH69	1651	.	18691976	1010711	S		VAAPSSSPSAEAE
BIG3_HUMAN	Q5TH69	1991	.	18691976	1010711	S		DLLLPPSPKVEKK
BIN1_HUMAN	O00499	296	.	15302935;17081983;18187866;18669648;19413330	1010711	S		PAKGNKSPSPPDG
BIN1_HUMAN	O00499	298	.	15302935;17081983;17924679;18669648;19413330	1010711	S		KGNKSPSPPDGSP
BIN1_HUMAN	O00499	303	.	15302935;17081983;18669648;19413330	1010711	S		PSPPDGSPAATPE
BIN1_HUMAN	O00499	331	.	17081983;18669648	1010711	S		GATLPKSPSQLRK
BIN2_HUMAN	Q9UBW5	259	.	19690332	1010711	S		SSSSRRSLVISPP
BIN2_HUMAN	Q9UBW5	273	.	19690332	1010711	S		RTATVSSPLTSPT
BIN2_HUMAN	Q9UBW5	357	.	19690332	1010711	S		TTERAKSQEEVLP
BIN2_HUMAN	Q9UBW5	436	.	19690332	1010711	S		SGNIPSSPTASGG
BIN2_HUMAN	Q9UBW5	444	.	19690332	1010711	S		TASGGGSPTSPRA
BIN2_HUMAN	Q9UBW5	447	.	19690332	1010711	S		GGGSPTSPRASLG
BIN2_HUMAN	Q9UBW5	458	.	19367720;19690332	1010711	S		LGTGTASPRTSLE
BIR7A_XENLA	Q8JHV9	231	.	17008917	1010711	S		QESLFRSPESSPD
BIR7A_XENLA	Q8JHV9	235	; by MAPK1.	17008917;17425806	1010711	S		FRSPESSPDSLGS
BIR7A_XENLA	Q8JHV9	247	.	17008917	1010711	S		SYIYDRSPASSPG
BIR7A_XENLA	Q8JHV9	251	; by MAPK1.	17008917;17425806	1010711	S		DRSPASSPGSPES
BIR7A_XENLA	Q8JHV9	254	; by MAPK1.	17008917;17425806	1010711	S		PASSPGSPESWRY
BIRC6_HUMAN	Q9NR09	473	.	19369195	1010711	S		PKLEGDSDDLLED
BIRC6_HUMAN	Q9NR09	480	.	18669648;19369195;19690332	1010711	S		DDLLEDSDSEEHS
BKRB1_HUMAN	P46663	339	.	19413330	1010711	S		KSLAPISSSHRKE
BKRB2_HUMAN	P30411	373	; by GRK6.	11517230	1010711	S		MGTLRTSISVERQ
BKRB2_HUMAN	P30411	375	; by GRK6.	11517230	1010711	S		TLRTSISVERQIH
BL1S3_HUMAN	Q6QNY0	30	.	17081983	1010711	S		ETDSERSASSSEE
BL1S3_HUMAN	Q6QNY0	32	.	17081983	1010711	S		DSERSASSSEEEE
BL1S3_HUMAN	Q6QNY0	33	.	17081983	1010711	S		SERSASSSEEEEL
BL1S3_HUMAN	Q6QNY0	34	.	17081983	1010711	S		ERSASSSEEEELY
BL1S3_HUMAN	Q6QNY0	65	.	17081983;18669648;19369195;19413330;19690332	1010711	S		EAAETDSEPEPEP
BLM_HUMAN	P54132	48	.	18669648;19007248	1010711	S		SSDNNVSVTNVSV
BLM_HUMAN	P54132	53	.	18669648	1010711	S		VSVTNVSVAKTPV
BLM_HUMAN	P54132	282	.	19007248	1010711	S		EEAELHSTEKVPC
BLM_HUMAN	P54132	358	.	18669648	1010711	S		ELNPETSTDCDAR
BLM_HUMAN	P54132	419	.	16565220;18669648	1010711	S		EVDFNKSDASLLG
BLM_HUMAN	P54132	422	.	16565220;18669648	1010711	S		FNKSDASLLGSLW
BLM_HUMAN	P54132	480	.	17924679;19007248	1010711	S		LGKTGFSATRKNL
BLM_HUMAN	P54132	499	.	16964243;19690332	1010711	S		NTHLQKSFVSSNW
BLM_HUMAN	P54132	579	.	19007248	1010711	S		NLAASKSSTAAYQ
BLM_HUMAN	P54132	1295	.	18669648	1010711	S		TSPAEDSSPGISL
BLM_HUMAN	P54132	1296	.	15302935;18669648	1010711	S		SPAEDSSPGISLS
BLM_HUMAN	P54132	1303	.	18669648	1010711	S		PGISLSSSRGPGR
BLM_HUMAN	P54132	1310	.	18669648	1010711	S		SRGPGRSAAEELD
BMI1_HUMAN	P35226	251	.	17081983	1010711	S		NAGELESDSGSDK
BMI1_HUMAN	P35226	253	.	17081983	1010711	S		GELESDSGSDKAN
BMI1_HUMAN	P35226	255	.	17081983	1010711	S		LESDSGSDKANSP
BMP15_HUMAN	O95972	273	; in P16.	18227435	1010711	S		RQADGISAEVTAS
BMP2K_HUMAN	Q9NSY1	10	.	19369195	1010711	S		FSRMPKSEGGSGG
BMP2K_HUMAN	Q9NSY1	14	.	19369195	1010711	S		PKSEGGSGGGAAG
BMP2K_HUMAN	Q9NSY1	378	.	19369195	1010711	S		QRPKANSATTATP
BMP2K_HUMAN	Q9NSY1	665	.	19369195	1010711	S		SDKNVDSLSAPHN
BMP2K_HUMAN	Q9NSY1	680	.	19369195	1010711	S		PEDPFGSVPFISH
BMP2K_HUMAN	Q9NSY1	685	.	19369195	1010711	S		GSVPFISHSGSPE
BMP2K_HUMAN	Q9NSY1	728	.	19369195	1010711	S		RTGKKTSVQGQVQ
BMP2K_HUMAN	Q9NSY1	824	.	18691976;19369195	1010711	S		SVYRDRSGSGPTQ
BMP2K_HUMAN	Q9NSY1	826	.	18691976	1010711	S		YRDRSGSGPTQDL
BMP2K_HUMAN	Q9NSY1	947	.	19369195;19413330	1010711	S		LTSTSKSESNEDL
BMP2K_HUMAN	Q9NSY1	979	.	18691976	1010711	S		RSLQKLSSRQRRT
BMP2K_HUMAN	Q9NSY1	1029	.	18691976;19369195;19690332	1010711	S		KVGRRDSQSSNEF
BMP2K_HUMAN	Q9NSY1	1031	.	18691976;19369195	1010711	S		GRRDSQSSNEFLT
BMP2K_HUMAN	Q9NSY1	1032	.	18691976;19369195;19690332	1010711	S		RRDSQSSNEFLTI
BMP2K_HUMAN	Q9NSY1	1041	.	18691976	1010711	S		FLTISDSKENISV
BMP2K_HUMAN	Q9NSY1	1076	.	18691976	1010711	S		GAKPFHSPDLSWH
BMP2K_HUMAN	Q9NSY1	1107	.	17081983;18691976;19369195	1010711	S		GRPRQNSLHGSFH
BMP2K_HUMAN	Q9NSY1	1111	.	18691976;19369195	1010711	S		QNSLHGSFHSADV
BMPR2_HUMAN	Q13873	375	.	19369195	1010711	S		EDNAAISEVGTIR
BMPR2_HUMAN	Q13873	513	.	19369195	1010711	S		IWERNKSVSPTVN
BMPR2_HUMAN	Q13873	515	.	19369195	1010711	S		ERNKSVSPTVNPM
BMPR2_HUMAN	Q13873	586	.	18691976	1010711	S		GEKNRNSINYERQ
BMPR2_HUMAN	Q13873	680	.	18691976;19369195	1010711	S		DKNLKESSDENLM
BMPR2_HUMAN	Q13873	681	.	18691976	1010711	S		KNLKESSDENLME
BMPR2_HUMAN	Q13873	757	.	18691976;19369195	1010711	S		LPKRPTSLPLNTK
BMPR2_HUMAN	Q13873	862	.	19369195	1010711	S		TRLNINSSPDEHE
BMPR2_HUMAN	Q13873	863	.	18691976	1010711	S		RLNINSSPDEHEP
BMR1A_HUMAN	P36894	215	.	17081983	1010711	S		LIDQSQSSGSGSG
BMR1A_HUMAN	P36894	216	.	17081983	1010711	S		IDQSQSSGSGSGL
BMR1A_HUMAN	P36894	218	.	17081983	1010711	S		QSQSSGSGSGLPL
BMR1A_HUMAN	P36894	220	.	17081983	1010711	S		QSSGSGSGLPLLV
BMS1_HUMAN	Q14692	504	.	19007248	1010711	S		LPAFADSDDDLER
BMS1_HUMAN	Q14692	552	.	18669648;19007248;19413330	1010711	S		GSKAGLSPANCQS
BMS1_HUMAN	Q14692	624	.	19007248	1010711	S		SKPSQVSSGQKLG
BMS1_HUMAN	Q14692	625	.	18669648;19007248	1010711	S		KPSQVSSGQKLGP
BMS1_HUMAN	Q14692	639	.	19007248;19413330	1010711	S		NFIDETSDIENLL
BMS1_HUMAN	Q14692	820	.	19007248	1010711	S		DPDEEESAKKKHL
BNC1_HUMAN	Q01954	537	.	9223293	1010711	S		ALPKKKSRKSSMP
BNC1_HUMAN	Q01954	541	.	9223293	1010711	S		KKSRKSSMPIKIE
BNI3L_HUMAN	O60238	120	.	17081983	1010711	S		RDHSSQSEEEVVE
BNIP2_HUMAN	Q12982	114	.	18088087;18669648;18691976;19007248;19413330;19690332	1010711	S		EVIRKGSITEYTA
BNIP3_HUMAN	Q12983	93	.	19007248	1010711	S		IGEKNSSQSEEDD
BOLA1_HUMAN	Q9Y3E2	81	.	16964243	1010711	S		SRFEGLSPLQRHR
BOP1_HUMAN	Q14137	126	.	16565220;17081983;18318008;18669648;18691976;19413330;19690332	1010711	S		DEYAEDSSDEEDI
BOP1_HUMAN	Q14137	127	.	16565220;17081983;18318008;18669648;18691976;19413330;19690332	1010711	S		EYAEDSSDEEDIR
BORA_HUMAN	Q6PGQ7	137	.	19413330	1010711	S		TNINSDSPVGKKL
BORA_HUMAN	Q6PGQ7	183	.	18669648	1010711	S		DEFADQSPGNLSS
BORA_HUMAN	Q6PGQ7	188	.	19369195	1010711	S		QSPGNLSSSSLRR
BORA_HUMAN	Q6PGQ7	189	.	18669648	1010711	S		SPGNLSSSSLRRK
BORA_HUMAN	Q6PGQ7	191	.	18669648	1010711	S		GNLSSSSLRRKLF
BORA_HUMAN	Q6PGQ7	270	.	19690332	1010711	S		GSITSPSPISSPT
BORA_HUMAN	Q6PGQ7	552	.	19413330	1010711	S		CWMKTASPFQCSS
BOREA_HUMAN	Q53HL2	15	.	18691976	1010711	S		RVAKTNSLRRRKL
BOREA_HUMAN	Q53HL2	23	.	18691976	1010711	S		RRRKLASFLKDFD
BOREA_HUMAN	Q53HL2	110	.	18691976	1010711	S		IQTPLKSAKTRKV
BOREA_HUMAN	Q53HL2	154	.	18691976;19007248	1010711	S		SKKRTQSIQGKGK
BOREA_HUMAN	Q53HL2	164	.	18691976	1010711	S		KGKGKRSSRANTV
BOREA_HUMAN	Q53HL2	165	; by AURKB.	15249581;18691976	1010711	S		GKGKRSSRANTVT
BOREA_HUMAN	Q53HL2	180	.	19007248	1010711	S		VGRLEVSMVKPTP
BOREA_HUMAN	Q53HL2	194	.	18691976	1010711	S		LTPRFDSRVFKTP
BOREA_HUMAN	Q53HL2	215	.	19007248	1010711	S		ERIYNISGNGSPL
BOREA_HUMAN	Q53HL2	219	.	16565220;17287340;18669648;18691976;19007248;19369195;19413330;19690332	1010711	S		NISGNGSPLADSK
BOREA_HUMAN	Q53HL2	224	.	19369195	1010711	S		GSPLADSKEIFLT
BOREA_HUMAN	Q53HL2	238	.	18946085	1010711	S		PVGGGESLRLLAS
BOREA_HUMAN	Q53HL2	244	.	18691976	1010711	S		SLRLLASDLQRHS
BOREA_HUMAN	Q53HL2	274	.	18691976	1010711	S		RLAQICSSIRTHK
BORG1_HUMAN	O14613	31	.	18691976	1010711	S		LSSDMISPPLGDF
BORG1_HUMAN	O14613	101	.	18691976	1010711	S		ELPDGPSPLLKNA
BORG1_HUMAN	O14613	141	.	18691976	1010711	S		LETPQPSPQEGGS
BORG2_HUMAN	Q9UKI2	89	.	17081983	1010711	S		EFFRANSTSDSVF
BORG2_HUMAN	Q9UKI2	100	.	17081983	1010711	S		VFTETPSPVLKNA
BORG4_HUMAN	Q9H3Q1	64	.	18669648;19413330	1010711	S		GEPDGESLDEQPS
BORG4_HUMAN	Q9H3Q1	138	.	18669648	1010711	S		TSKLPKSLSSSPV
BORG4_HUMAN	Q9H3Q1	142	.	17924679;18669648	1010711	S		PKSLSSSPVKKAN
BORG4_HUMAN	Q9H3Q1	174	.	17081983;18669648	1010711	S		GAAGPHSPDPLLD
BORG4_HUMAN	Q9H3Q1	292	.	17081983;18220336;18669648;18691976	1010711	S		WAAAAPSPGSARS
BORG4_HUMAN	Q9H3Q1	295	.	17081983;18220336;18669648;18691976	1010711	S		AAPSPGSARSMGS
BORG5_HUMAN	Q00587	19	.	18691976;19413330	1010711	S		MSLGKLSPVGWVS
BORG5_HUMAN	Q00587	27	.	19413330	1010711	S		VGWVSSSQGKRRL
BORG5_HUMAN	Q00587	101	.	18669648;18691976;19413330	1010711	S		PPRRMASPPAPSP
BORG5_HUMAN	Q00587	106	.	18669648	1010711	S		ASPPAPSPAPPAI
BORG5_HUMAN	Q00587	113	.	18669648;18691976;19413330	1010711	S		PAPPAISPIIKNA
BORG5_HUMAN	Q00587	121	.	18669648;18691976	1010711	S		IIKNAISLPQLNQ
BORG5_HUMAN	Q00587	143	.	19413330	1010711	S		KLSFDSSPTSSTD
BORG5_HUMAN	Q00587	190	.	18669648;18691976	1010711	S		EPGLRRSDSLLSF
BORG5_HUMAN	Q00587	192	.	17081983;17924679;18220336;18669648;18691976;19413330	1010711	S		GLRRSDSLLSFRL
BORG5_HUMAN	Q00587	195	.	18669648	1010711	S		RSDSLLSFRLDLD
BORG5_HUMAN	Q00587	350	.	17081983;18669648;18691976;19369195	1010711	S		LPQARASWESLDE
BORG5_HUMAN	Q00587	353	.	17081983;18669648	1010711	S		ARASWESLDEEWR
BPL1_HUMAN	P50747	147	.	18669648	1010711	S		SVADETSPEREGR
BPTF_HUMAN	Q12830	216	.	15302935;17081983;18669648;19007248	1010711	S		RVHRPRSPILEEK
BPTF_HUMAN	Q12830	572	.	17081983	1010711	S		DIDNVKSPEETEK
BPTF_HUMAN	Q12830	763	.	18669648;19413330	1010711	S		NGELSESPGAGKG
BPTF_HUMAN	Q12830	817	.	17525332	1010711	S		EVLVVNSQGEISR
BPTF_HUMAN	Q12830	1231	.	19413330	1010711	S		SKNLSESPVITKA
BPTF_HUMAN	Q12830	1300	.	18669648	1010711	S		DDVSIRSPETKCP
BPTF_HUMAN	Q12830	1827	.	17081983	1010711	S		RPKKTRSGTALPS
BPTF_HUMAN	Q12830	1833	.	17081983	1010711	S		SGTALPSYRKFVT
BPTF_HUMAN	Q12830	2098	.	18669648;19413330;19690332	1010711	S		LTTKVGSPATVTF
BPTF_HUMAN	Q12830	2465	.	19690332	1010711	S		SNVQGQSPVRVQS
BRAF_CHICK	Q04982	790	; by MAPK1.	14654779	1010711	S		SLYACASPKTPIQ
BRAF_HUMAN	P15056	151	.	17192257	1010711	S		ARSNPKSPQKPIV
BRAF_HUMAN	P15056	365	; by SGK1.	11410590;17192257	1010711	S		QRDRSSSAPNVHI
BRAF_HUMAN	P15056	419	.	17192257;17924679;19369195	1010711	S		VKALQKSPGPQRE
BRAF_HUMAN	P15056	446	.	17192257;18669648	1010711	S		TLGRRDSSDDWEI
BRAF_HUMAN	P15056	447	.	18669648	1010711	S		LGRRDSSDDWEIP
BRAF_HUMAN	P15056	465	.	19690332	1010711	S		VGQRIGSGSFGTV
BRAF_HUMAN	P15056	614	.	19690332	1010711	S		HQFEQLSGSILWM
BRAF_HUMAN	P15056	729	.	15302935;17192257;18669648;18691976;19413330	1010711	S		KIHRSASEPSLNR
BRAF_HUMAN	P15056	750	.	17192257	1010711	S		SLYACASPKTPIQ
BRAP_HUMAN	Q7Z569	52	.	18669648	1010711	S		ACLEGKSPGEKVA
BRAP_HUMAN	Q7Z569	117	.	19413330	1010711	S		INAAPDSPSKQLP
BRAP_HUMAN	Q7Z569	119	.	19413330	1010711	S		AAPDSPSKQLPDQ
BRAT1_HUMAN	Q6PJG6	742	.	16964243;18669648;18691976;19007248;19413330;19690332	1010711	S		LREARGSPNTASA
BRCA1_HUMAN	P38398	308	; by AURKA.	14990569	1010711	S		AEFCNKSKQPGLA
BRCA1_HUMAN	P38398	395	.	18669648;19690332	1010711	S		SDELLGSDDSHDG
[truncated: 122,919 more rows]
