# Supplementary material for: Controllability of protein-protein interaction phosphorylation-based networks: Participation of the hub 14-3-3 protein family
Source: Sci Rep. 2016 May 19;6:26234. doi: 10.1038/srep26234 (PMC4872533; doi:10.1038/srep26234)
Supplement: Supplementary Information [file srep26234-s10.csv]

#Controllability of protein-protein interaction phosphorylation-based networks. Participation of
#the hub 14-3-3 protein family.
#Marina Uhart1 , Gabriel Flores2 and Diego M Bustos1a
#1 Cell Signal Integration Lab, Instituto de Histología y Embriología "Dr. Mario H.
#Burgos" CCT CONICET Mendoza Facultad de Ciencias Médicas U.N.Cuyo P.O. Box
#56 - Mendoza - Argentina. ZIP 5500.
#2 Eventioz/Eventbrite Company, Adolfo A Calle 1853, Dorrego, Guaymallén,
#Mendoza, Argentina.
#a corresponding author dbustos@mendoza-conicet.gob.ar
###################################################################################################
14333_ARATH	P42644	238	Phosphothreonine.	19376835	Swiss-Prot 1010711	T	Phosphorylation	LWTSDMTDEAGDE
1433E_HUMAN	P62258	38	Phosphothreonine.	19413330	Swiss-Prot 1010711	T	Phosphorylation	GMDVELTVEERNL
1433Z_HUMAN	P63104	232	Phosphothreonine; by CK1.	9360956;17081983;18691976	Swiss-Prot 1010711	T	Phosphorylation	TLWTSDTQGDEAE
2A5D_HUMAN	Q14738	553	Phosphothreonine.	18187866	Swiss-Prot 1010711	T	Phosphorylation	LKRTVETEAVQML
2A5D_YEAST	P38903	242	Phosphothreonine.	17330950;18407956	Swiss-Prot 1010711	T	Phosphorylation	SFERLPTPTKLNP
2A5D_YEAST	P38903	257	Phosphothreonine.	17563356;18407956	Swiss-Prot 1010711	T	Phosphorylation	DLELIKTPQRHSS
2A5D_YEAST	P38903	272	Phosphothreonine.	15665377;17287358;17563356;18407956	Swiss-Prot 1010711	T	Phosphorylation	FEPSRYTPLTKLP
2A5E_HUMAN	Q16537	7	Phosphothreonine.	19413330	Swiss-Prot 1010711	T	Phosphorylation	MSSAPTTPPSVDK
3BP1_HUMAN	Q9Y3L3	626	Phosphothreonine.	19413330	Swiss-Prot 1010711	T	Phosphorylation	PPPLPPTPPQPAR
41_DROME	Q9V8R9	689	Phosphothreonine.	18327897	Swiss-Prot 1010711	T	Phosphorylation	KRSYSPTKGPQGY
41_DROME	Q9V8R9	1407	Phosphothreonine.	18327897	Swiss-Prot 1010711	T	Phosphorylation	SSDDDMTAQYGAD
41_HUMAN	P11171	60	Phosphothreonine; by CDK1.	2171679;15525677	Swiss-Prot 1010711	T	Phosphorylation	KASNGDTPTHEDL
4EB3L_DANRE	Q98TT6	42	Phosphothreonine.	18307296	Swiss-Prot 1010711	T	Phosphorylation	GTLFSTTPGGTRI
4EB3L_DANRE	Q98TT6	46	Phosphothreonine.	18307296	Swiss-Prot 1010711	T	Phosphorylation	STTPGGTRIIYDR
4EBP1_HUMAN	Q13541	10	Phosphothreonine.	19413330	Swiss-Prot 1010711	T	Phosphorylation	GSSCSQTPSRAIP
4EBP1_HUMAN	Q13541	36	Phosphothreonine.	18220336	Swiss-Prot 1010711	T	Phosphorylation	PPGDYSTTPGGTL
4EBP1_HUMAN	Q13541	37	Phosphothreonine; by MTOR.	12747827;18220336;18669648;19413330;19690332	Swiss-Prot 1010711	T	Phosphorylation	PGDYSTTPGGTLF
4EBP1_HUMAN	Q13541	41	Phosphothreonine.	18220336;18669648;19413330	Swiss-Prot 1010711	T	Phosphorylation	STTPGGTLFSTTP
4EBP1_HUMAN	Q13541	45	Phosphothreonine.	19413330	Swiss-Prot 1010711	T	Phosphorylation	GGTLFSTTPGGTR
4EBP1_HUMAN	Q13541	46	Phosphothreonine; by MTOR.	12747827;17487921;18220336;18669648;19413330;19690332	Swiss-Prot 1010711	T	Phosphorylation	GTLFSTTPGGTRI
4EBP1_HUMAN	Q13541	50	Phosphothreonine.	18220336;18669648	Swiss-Prot 1010711	T	Phosphorylation	STTPGGTRIIYDR
4EBP1_HUMAN	Q13541	68	Phosphothreonine.	18187866	Swiss-Prot 1010711	T	Phosphorylation	CRNSPVTKTPPRD
4EBP1_HUMAN	Q13541	70	Phosphothreonine; by MTOR.	12747827;17287340;18220336;18669648	Swiss-Prot 1010711	T	Phosphorylation	NSPVTKTPPRDLP
4EBP1_HUMAN	Q13541	77	Phosphothreonine.	18669648	Swiss-Prot 1010711	T	Phosphorylation	PPRDLPTIPGVTS
4EBP1_HUMAN	Q13541	82	Phosphothreonine.	18220336	Swiss-Prot 1010711	T	Phosphorylation	PTIPGVTSPSSDE
4EBP2_HUMAN	Q13542	37	Phosphothreonine.	18669648;19413330;19690332	Swiss-Prot 1010711	T	Phosphorylation	PHDYCTTPGGTLF
4EBP2_HUMAN	Q13542	41	Phosphothreonine.	19413330	Swiss-Prot 1010711	T	Phosphorylation	CTTPGGTLFSTTP
4EBP2_HUMAN	Q13542	45	Phosphothreonine.	19413330	Swiss-Prot 1010711	T	Phosphorylation	GGTLFSTTPGGTR
4EBP2_HUMAN	Q13542	46	Phosphothreonine.	18669648	Swiss-Prot 1010711	T	Phosphorylation	GTLFSTTPGGTRI
4F2_HUMAN	P08195	106	Phosphothreonine.	17081983	Swiss-Prot 1010711	T	Phosphorylation	GTMSQDTEVDMKE
6P21_YEAST	P40433	157	Phosphothreonine.	17287358;17330950;17563356;18407956	Swiss-Prot 1010711	T	Phosphorylation	HHKRRPTTIDVPG
6P21_YEAST	P40433	169	Phosphothreonine.	18407956	Swiss-Prot 1010711	T	Phosphorylation	GLTKSKTSPDGLI
A20A1_HUMAN	Q5TYW2	297	Phosphothreonine.	19690332	Swiss-Prot 1010711	T	Phosphorylation	KDLNVATKQCVPE
A4_HUMAN	P05067	743	Phosphothreonine; by CDK5 and MAPK10.	8131745;11877420	Swiss-Prot 1010711	T	Phosphorylation	EVDAAVTPEERHL
A4_RAT	P08592	743	Phosphothreonine; by CDK5 and MAPK10.	10936190	Swiss-Prot 1010711	T	Phosphorylation	EVDAAVTPEERHL
A6_DROME	O46341	133	Phosphothreonine.	18327897	Swiss-Prot 1010711	T	Phosphorylation	TDSILITSDDEHN
AAAT_HUMAN	Q15758	532	Phosphothreonine.	19413330	Swiss-Prot 1010711	T	Phosphorylation	GPAGDATVASEKE
AAK1_HUMAN	Q2M2I8	221	Phosphothreonine.	18669648	Swiss-Prot 1010711	T	Phosphorylation	DEIKKYTTLSYRA
AAK1_HUMAN	Q2M2I8	222	Phosphothreonine.	18669648	Swiss-Prot 1010711	T	Phosphorylation	EIKKYTTLSYRAP
AAK1_HUMAN	Q2M2I8	354	Phosphothreonine.	19369195	Swiss-Prot 1010711	T	Phosphorylation	QPKARLTDPIPTT
AAK1_HUMAN	Q2M2I8	389	Phosphothreonine.	16964243;18220336;18669648;18691976;19369195;19690332	Swiss-Prot 1010711	T	Phosphorylation	PIQPALTPRKRAT
AAK1_HUMAN	Q2M2I8	441	Phosphothreonine.	18691976;19369195	Swiss-Prot 1010711	T	Phosphorylation	QPQAPPTPQQTPS
AAK1_HUMAN	Q2M2I8	448	Phosphothreonine.	19369195	Swiss-Prot 1010711	T	Phosphorylation	PQQTPSTQAQGLP
AAK1_HUMAN	Q2M2I8	606	Phosphothreonine.	15302935;16964243;18669648;18691976;19369195;19413330;19690332	Swiss-Prot 1010711	T	Phosphorylation	QPKVQTTPPPAVQ
AAK1_HUMAN	Q2M2I8	620	Phosphothreonine.	16083285;18669648;19369195;19413330	Swiss-Prot 1010711	T	Phosphorylation	QKVGSLTPPSSPK
AAK1_HUMAN	Q2M2I8	640	Phosphothreonine.	19369195	Swiss-Prot 1010711	T	Phosphorylation	RILSDVTHSAVFG
AAK1_HUMAN	Q2M2I8	653	Phosphothreonine.	19690332	Swiss-Prot 1010711	T	Phosphorylation	VPASKSTQLLQAA
AAK1_HUMAN	Q2M2I8	672	Phosphothreonine.	19369195	Swiss-Prot 1010711	T	Phosphorylation	NKSKSATTTPSGS
AAK1_HUMAN	Q2M2I8	674	Phosphothreonine.	19369195	Swiss-Prot 1010711	T	Phosphorylation	SKSATTTPSGSPR
AAK1_HUMAN	Q2M2I8	681	Phosphothreonine.	19369195	Swiss-Prot 1010711	T	Phosphorylation	PSGSPRTSQQNVY
AAK1_MOUSE	Q3UHJ0	354	Phosphothreonine.	19144319	Swiss-Prot 1010711	T	Phosphorylation	QPKARLTDPIPTT
AAK1_MOUSE	Q3UHJ0	604	Phosphothreonine.	17114649;19131326	Swiss-Prot 1010711	T	Phosphorylation	QPKVQTTPPPTIQ
AAK1_MOUSE	Q3UHJ0	618	Phosphothreonine.	17114649;19131326	Swiss-Prot 1010711	T	Phosphorylation	QKVGSLTPPSSPK
AAK1_MOUSE	Q3UHJ0	638	Phosphothreonine.	17242355	Swiss-Prot 1010711	T	Phosphorylation	RILSDVTHSAVFG
AAKB1_HUMAN	Q9Y478	19	Phosphothreonine.	18691976;19369195	Swiss-Prot 1010711	T	Phosphorylation	RHGGHKTPRRDSS
AAKB1_HUMAN	Q9Y478	148	Phosphothreonine.	19369195	Swiss-Prot 1010711	T	Phosphorylation	VTSQLGTVNNIIQ
AAKB2_RAT	Q9QZH4	39	Phosphothreonine; by ULK1.	21460634	Swiss-Prot 1010711	T	Phosphorylation	KIMVGSTDDPSVF
AAKG2_HUMAN	Q9UGJ0	142	Phosphothreonine.	19369195	Swiss-Prot 1010711	T	Phosphorylation	PNSNPATSPGGIR
AAKG2_HUMAN	Q9UGJ0	156	Phosphothreonine.	19369195	Swiss-Prot 1010711	T	Phosphorylation	FSRSRKTSGLSSS
AAKG2_HUMAN	Q9UGJ0	165	Phosphothreonine.	19413330	Swiss-Prot 1010711	T	Phosphorylation	LSSSPSTPTQVTK
AAKG2_HUMAN	Q9UGJ0	167	Phosphothreonine.	17525332	Swiss-Prot 1010711	T	Phosphorylation	SSPSTPTQVTKQH
AAPK1_HUMAN	Q13131	32	Phosphothreonine.	19369195	Swiss-Prot 1010711	T	Phosphorylation	HYILGDTLGVGTF
AAPK1_HUMAN	Q13131	355	Phosphothreonine.	19369195	Swiss-Prot 1010711	T	Phosphorylation	KDFYLATSPPDSF
AAPK1_HUMAN	Q13131	382	Phosphothreonine.	18220336;18669648;19690332	Swiss-Prot 1010711	T	Phosphorylation	PFLVAETPRARHT
AAPK1_HUMAN	Q13131	490	Phosphothreonine.	18669648;18691976;19369195;19690332	Swiss-Prot 1010711	T	Phosphorylation	AKSGTATPQRSGS
AAPK1_HUMAN	Q13131	522	Phosphothreonine.	19369195	Swiss-Prot 1010711	T	Phosphorylation	SSEVSLTSSVTSL
AAPK1_MOUSE	Q5EG47	183	Phosphothreonine; by LKB1 and CaMKK2.	15980064;16054095;16308421	Swiss-Prot 1010711	T	Phosphorylation	DGEFLRTSCGSPN
AAPK1_RAT	P54645	183	Phosphothreonine; by LKB1 and CaMKK2.	8910387;14511394;14614828;16054095;16054096	Swiss-Prot 1010711	T	Phosphorylation	DGEFLRTSCGSPN
AAPK1_RAT	P54645	269	Phosphothreonine.	12764152	Swiss-Prot 1010711	T	Phosphorylation	DPMKRATIKDIRE
AAPK2_CAEEL	Q95ZQ4	243	Phosphothreonine; by par-4.	15574588	Swiss-Prot 1010711	T	Phosphorylation	DGDFLRTSCGSPN
AAPK2_HUMAN	P54646	172	Phosphothreonine; by LKB1 and CaMKK2.	15980064	Swiss-Prot 1010711	T	Phosphorylation	DGEFLRTSCGSPN
AAPK2_MOUSE	Q8BRK8	172	Phosphothreonine; by LKB1 and CaMKK2.	15980064;16308421	Swiss-Prot 1010711	T	Phosphorylation	DGEFLRTSCGSPN
AAPK2_RAT	Q09137	172	Phosphothreonine; by LKB1 and CaMKK2.	8910387;14511394;14614828;16054095;16054096	Swiss-Prot 1010711	T	Phosphorylation	DGEFLRTSCGSPN
AAPK2_RAT	Q09137	258	Phosphothreonine.	12764152	Swiss-Prot 1010711	T	Phosphorylation	DPLKRATIKDIRE
AASS_ARATH	Q9SMZ4	238	Phosphothreonine.	12393892	Swiss-Prot 1010711	T	Phosphorylation	FKLLPHTFVEPSK
AAT1_HUMAN	Q7Z4T9	579	Phosphothreonine.	17287340	Swiss-Prot 1010711	T	Phosphorylation	MVQKKLTEGEQDE
AB140_YEAST	Q08641	150	Phosphothreonine.	18407956	Swiss-Prot 1010711	T	Phosphorylation	ETEGIATPKQKEN
AB140_YEAST	Q08641	328	Phosphothreonine.	17287358	Swiss-Prot 1010711	T	Phosphorylation	DFEKSDTEGSRIG
AB36G_ARATH	Q9XIE2	43	Phosphothreonine.	15308754	Swiss-Prot 1010711	T	Phosphorylation	SSGSRRTQSVNDD
AB40G_ARATH	Q9M9E1	962	Phosphothreonine.	19245862	Swiss-Prot 1010711	T	Phosphorylation	MELVELTPLRQAL
ABCA2_HUMAN	Q9BZC7	2412	Phosphothreonine.	18669648	Swiss-Prot 1010711	T	Phosphorylation	EPEDLDTEDEGLI
ABCAB_HUMAN	Q4W5N1	112	Phosphothreonine.	17924679	Swiss-Prot 1010711	T	Phosphorylation	TSIKMITGCTVPT
ABCAB_HUMAN	Q4W5N1	115	Phosphothreonine.	17924679	Swiss-Prot 1010711	T	Phosphorylation	KMITGCTVPTAGV
ABCAB_HUMAN	Q4W5N1	118	Phosphothreonine.	17924679	Swiss-Prot 1010711	T	Phosphorylation	TGCTVPTAGVVVL
ABCF1_HUMAN	Q8NE71	108	Phosphothreonine.	15302935;16083285;17081983;18187866;18669648;19413330;19690332	Swiss-Prot 1010711	T	Phosphorylation	KKLSVPTSDEEDE
ABF1_YEAST	P14164	189	Phosphothreonine.	17563356;18407956	Swiss-Prot 1010711	T	Phosphorylation	VTIKNDTEDDSIN
ABL1_HUMAN	P00519	392	Phosphothreonine.	19369195	Swiss-Prot 1010711	T	Phosphorylation	RLMTGDTYTAHAG
ABL1_HUMAN	P00519	394	Phosphothreonine.	12522270	Swiss-Prot 1010711	T	Phosphorylation	MTGDTYTAHAGAK
ABL1_HUMAN	P00519	613	Phosphothreonine.	18691976	Swiss-Prot 1010711	T	Phosphorylation	KKKTAPTPPKRSS
ABL1_HUMAN	P00519	735	Phosphothreonine.	15696159	Swiss-Prot 1010711	T	Phosphorylation	TEWRSVTLPRDLQ
ABL1_HUMAN	P00519	781	Phosphothreonine.	18691976	Swiss-Prot 1010711	T	Phosphorylation	VTRGTVTPPPRLV
ABL1_HUMAN	P00519	814	Phosphothreonine.	18691976	Swiss-Prot 1010711	T	Phosphorylation	SSPPNLTPKPLRR
ABL1_HUMAN	P00519	844	Phosphothreonine.	18669648;18691976	Swiss-Prot 1010711	T	Phosphorylation	KGSALGTPAAAEP
ABL1_HUMAN	P00519	852	Phosphothreonine.	18669648;18691976;19413330	Swiss-Prot 1010711	T	Phosphorylation	AAAEPVTPTSKAG
ABL1_MOUSE	P00520	547	Phosphothreonine.	2183353	Swiss-Prot 1010711	T	Phosphorylation	QKDAPDTPELLHT
ABL2_HUMAN	P42684	440	Phosphothreonine.	12522270	Swiss-Prot 1010711	T	Phosphorylation	MTGDTYTAHAGAK
ABL2_HUMAN	P42684	784	Phosphothreonine.	19369195	Swiss-Prot 1010711	T	Phosphorylation	FPRSNSTSSMSSG
ABL2_HUMAN	P42684	815	Phosphothreonine.	19369195	Swiss-Prot 1010711	T	Phosphorylation	KLQLERTVSTSSQ
ABL2_HUMAN	P42684	818	Phosphothreonine.	19413330	Swiss-Prot 1010711	T	Phosphorylation	LERTVSTSSQPEE
ABL2_HUMAN	P42684	864	Phosphothreonine.	18691976	Swiss-Prot 1010711	T	Phosphorylation	TALPLRTPSGDLA
ABL2_HUMAN	P42684	938	Phosphothreonine.	19413330	Swiss-Prot 1010711	T	Phosphorylation	PVLISPTLKHTPA
ABLM1_HUMAN	O14639	429	Phosphothreonine.	19413330	Swiss-Prot 1010711	T	Phosphorylation	LGESPRTLSPTPS
ABLM1_HUMAN	O14639	433	Phosphothreonine.	19690332	Swiss-Prot 1010711	T	Phosphorylation	PRTLSPTPSAEGY
ABLM1_HUMAN	O14639	451	Phosphothreonine.	19413330	Swiss-Prot 1010711	T	Phosphorylation	RMIHRSTSQGSIN
ABP1_SCHPO	P49777	460	Phosphothreonine.	18257517	Swiss-Prot 1010711	T	Phosphorylation	DDRAFETDEEEST
ABP1_YEAST	P15891	157	Phosphothreonine.	17563356;18407956	Swiss-Prot 1010711	T	Phosphorylation	QQGKASTPPVKKS
ABP1_YEAST	P15891	165	Phosphothreonine.	11875433;15665377;17287358;17563356;18407956	Swiss-Prot 1010711	T	Phosphorylation	PVKKSFTPSKSPA
ABP1_YEAST	P15891	181	Phosphothreonine.	11875433;17287358;17330950;17563356;18407956	Swiss-Prot 1010711	T	Phosphorylation	KKEPVKTPSPAPA
ABP1_YEAST	P15891	293	Phosphothreonine.	18407956	Swiss-Prot 1010711	T	Phosphorylation	TKPPSMTESSLKN
ACA10_ARATH	Q9SZR1	20	Phosphothreonine.	14506206;17317660	Swiss-Prot 1010711	T	Phosphorylation	KDVEAGTSSFTEY
ACA2_YEAST	P40535	559	Phosphothreonine.	17287358;17330950;17563356;18407956	Swiss-Prot 1010711	T	Phosphorylation	QRFGSDTDDDDID
ACA8_ARATH	Q9LF79	31	Phosphothreonine.	14506206	Swiss-Prot 1010711	T	Phosphorylation	ADSDSDTFYIPSK
ACAC_YEAST	Q00955	233	Phosphothreonine.	18407956	Swiss-Prot 1010711	T	Phosphorylation	YQKGCCTSPEDGL
ACAC_YEAST	Q00955	1114	Phosphothreonine.	18407956	Swiss-Prot 1010711	T	Phosphorylation	RAYRAYTIGDIRV
ACAC_YEAST	Q00955	1145	Phosphothreonine.	18407956	Swiss-Prot 1010711	T	Phosphorylation	AFSTFPTVKSKMG
ACACA_HUMAN	Q13085	58	Phosphothreonine.	17081983	Swiss-Prot 1010711	T	Phosphorylation	ASVGSDTLSDLGI
ACACA_HUMAN	Q13085	1042	Phosphothreonine.	17287340	Swiss-Prot 1010711	T	Phosphorylation	KKNLLVTMLIDQL
ACBD5_HUMAN	Q5T8D3	127	Phosphothreonine.	18187866	Swiss-Prot 1010711	T	Phosphorylation	MKKIIETMPMTEK
ACBD5_HUMAN	Q5T8D3	131	Phosphothreonine.	18187866	Swiss-Prot 1010711	T	Phosphorylation	IETMPMTEKVEEL
ACBD5_HUMAN	Q5T8D3	181	Phosphothreonine.	19690332	Swiss-Prot 1010711	T	Phosphorylation	GNVLTSTPNAKTV
ACBD5_HUMAN	Q5T8D3	296	Phosphothreonine.	19007248	Swiss-Prot 1010711	T	Phosphorylation	DHVEDVTGIQHLT
ACBD5_HUMAN	Q5T8D3	400	Phosphothreonine.	18691976	Swiss-Prot 1010711	T	Phosphorylation	EKRGGETDEFSNV
ACBD5_MOUSE	Q5XG73	163	Phosphothreonine.	17242355	Swiss-Prot 1010711	T	Phosphorylation	SKSSDLTSDLGNV
ACC1_ARATH	Q38970	1031	Phosphothreonine.	19376835	Swiss-Prot 1010711	T	Phosphorylation	DGENMDTPKRKSA
ACD_HUMAN	Q96AP0	422	Phosphothreonine.	18220336;19413330	Swiss-Prot 1010711	T	Phosphorylation	SPHASRTPSSPLQ
ACE_HUMAN	P12821	716	Phosphothreonine.	17924679	Swiss-Prot 1010711	T	Phosphorylation	NQLQNTTIKRIIK
ACE2_YEAST	P21192	501	Phosphothreonine.	17287358	Swiss-Prot 1010711	T	Phosphorylation	KHVFQHTPVKAPP
ACF4_YEAST	P47129	49	Phosphothreonine.	17287358;17563356;18407956	Swiss-Prot 1010711	T	Phosphorylation	KSPRVTTPLKPKR
ACHG_HUMAN	P07510	285	Phosphothreonine.	18187866	Swiss-Prot 1010711	T	Phosphorylation	NVLLAQTVFLFLV
ACINU_HUMAN	Q9UKV3	254	Phosphothreonine.	16964243;17287340;18669648;19007248;19413330;19690332	Swiss-Prot 1010711	T	Phosphorylation	EEEDQETPSRNLR
ACINU_HUMAN	Q9UKV3	269	Phosphothreonine.	18669648;19690332	Swiss-Prot 1010711	T	Phosphorylation	ADRNLKTEEEEEE
ACINU_HUMAN	Q9UKV3	393	Phosphothreonine.	17081983;18669648	Swiss-Prot 1010711	T	Phosphorylation	PSPPRLTEDRKKA
ACINU_HUMAN	Q9UKV3	408	Phosphothreonine.	17081983;19413330;19690332	Swiss-Prot 1010711	T	Phosphorylation	VALPEQTASEEET
ACINU_HUMAN	Q9UKV3	414	Phosphothreonine.	15302935;18669648;19413330;19690332	Swiss-Prot 1010711	T	Phosphorylation	TASEEETPPPLLT
ACINU_HUMAN	Q9UKV3	682	Phosphothreonine.	15302935;16964243;18669648;19413330	Swiss-Prot 1010711	T	Phosphorylation	SGQEVATPPVPQL
ACINU_HUMAN	Q9UKV3	720	Phosphothreonine.	18669648	Swiss-Prot 1010711	T	Phosphorylation	SAEKHVTQRLQPE
ACINU_HUMAN	Q9UKV3	830	Phosphothreonine.	17287340	Swiss-Prot 1010711	T	Phosphorylation	ISVVSATKGVPAG
ACINU_HUMAN	Q9UKV3	840	Phosphothreonine.	19413330	Swiss-Prot 1010711	T	Phosphorylation	PAGNSDTEGGQPG
ACINU_HUMAN	Q9UKV3	976	Phosphothreonine.	17287340	Swiss-Prot 1010711	T	Phosphorylation	KVTLGDTLTRRSI
ACINU_HUMAN	Q9UKV3	978	Phosphothreonine.	17287340	Swiss-Prot 1010711	T	Phosphorylation	TLGDTLTRRSISQ
ACINU_MOUSE	Q9JIX8	840	Phosphothreonine.	17203969	Swiss-Prot 1010711	T	Phosphorylation	QAGNSDTEGGQPG
ACINU_MOUSE	Q9JIX8	1329	Phosphothreonine.	19367708	Swiss-Prot 1010711	T	Phosphorylation	RSRSRSTPVRDRG
ACK1_HUMAN	Q07912	101	Phosphothreonine.	18691976;19369195	Swiss-Prot 1010711	T	Phosphorylation	QSTFRKTSPAPGG
ACK1_HUMAN	Q07912	517	Phosphothreonine.	19369195	Swiss-Prot 1010711	T	Phosphorylation	GGVKKPTYDPVSE
ACK1_HUMAN	Q07912	925	Phosphothreonine.	19369195	Swiss-Prot 1010711	T	Phosphorylation	PKANFSTNNSNPG
ACLY_HUMAN	P53396	445	Phosphothreonine.	19369195	Swiss-Prot 1010711	T	Phosphorylation	LNASGSTSTPAPS
ACLY_HUMAN	P53396	447	Phosphothreonine.	19369195	Swiss-Prot 1010711	T	Phosphorylation	ASGSTSTPAPSRT
ACLY_HUMAN	P53396	453	Phosphothreonine.	19369195	Swiss-Prot 1010711	T	Phosphorylation	TPAPSRTASFSES
ACLY_HUMAN	P53396	639	Phosphothreonine.	19369195	Swiss-Prot 1010711	T	Phosphorylation	CFKIGNTGGMLDN
ACM1_YEAST	Q08981	41	Phosphothreonine.	17287358	Swiss-Prot 1010711	T	Phosphorylation	RRSQIDTDYALRR
ACM1_YEAST	Q08981	161	Phosphothreonine.	17287358;17563356;18407956	Swiss-Prot 1010711	T	Phosphorylation	SLPSFITPPRNSK
ACM1_YEAST	Q08981	189	Phosphothreonine.	17563356	Swiss-Prot 1010711	T	Phosphorylation	TKISRSTDDVSEK
ACMSD_MOUSE	Q8R519	7	Phosphothreonine.	17203969	Swiss-Prot 1010711	T	Phosphorylation	MKIDIHTHILPKE
ACMSD_MOUSE	Q8R519	116	Phosphothreonine.	17203969	Swiss-Prot 1010711	T	Phosphorylation	RFVGLGTLPMQAP
ACOD_HUMAN	O00767	199	Phosphothreonine.	18691976	Swiss-Prot 1010711	T	Phosphorylation	VKEKGSTLDLSDL
ACON_YEAST	P19414	351	Phosphothreonine.	18407956	Swiss-Prot 1010711	T	Phosphorylation	YINGPFTPDLATP
ACON_YEAST	P19414	409	Phosphothreonine.	17761666	Swiss-Prot 1010711	T	Phosphorylation	HGLKSKTIFTVTP
ACOX3_HUMAN	O15254	281	Phosphothreonine.	19369195	Swiss-Prot 1010711	T	Phosphorylation	NRMGDVTPEGTYV
ACSA_SCHPO	P78773	596	Phosphothreonine.	18257517	Swiss-Prot 1010711	T	Phosphorylation	IMAVRSTIGPFAS
ACSL3_HUMAN	O95573	688	Phosphothreonine.	18691976	Swiss-Prot 1010711	T	Phosphorylation	LSPEPWTPETGLV
ACT_SCHPO	P10989	202	Phosphothreonine.	18257517	Swiss-Prot 1010711	T	Phosphorylation	RGYTFSTTAEREI
ACTA_PHYPO	P02576	202	Phosphothreonine; by AFK.	1315751	Swiss-Prot 1010711	T	Phosphorylation	ERGYSFTTTAERE
ACTA_PHYPO	P02576	203	Phosphothreonine; by AFK.	1324166;8896448	Swiss-Prot 1010711	T	Phosphorylation	RGYSFTTTAEREI
ACTA_PHYPO	P02576	204	Phosphothreonine; by AFK.	1324166;8896448	Swiss-Prot 1010711	T	Phosphorylation	GYSFTTTAEREIV
ACTB_HUMAN	P60709	318	Phosphothreonine.	18088087	Swiss-Prot 1010711	T	Phosphorylation	RMQKEITALAPST
ACTG_HUMAN	P63261	318	Phosphothreonine.	18088087	Swiss-Prot 1010711	T	Phosphorylation	RMQKEITALAPST
ACTN1_HUMAN	P12814	50	Phosphothreonine.	16097034	Swiss-Prot 1010711	T	Phosphorylation	HLRKAGTQIENIE
ACTN2_MOUSE	Q9JI91	237	Phosphothreonine.	19367708	Swiss-Prot 1010711	T	Phosphorylation	AEDIVNTPKPDER
ADA17_HUMAN	P78536	735	Phosphothreonine; by MAPK14.	12058067;20188673	Swiss-Prot 1010711	T	Phosphorylation	PFPAPQTPGRLQP
ADA1B_MOUSE	P97717	263	Phosphothreonine.	17242355	Swiss-Prot 1010711	T	Phosphorylation	KNFHEDTLSSTKA
ADAM9_HUMAN	Q13443	761	Phosphothreonine.	17081983;18669648	Swiss-Prot 1010711	T	Phosphorylation	RHVSPVTPPREVP
ADAP1_HUMAN	O75689	276	Phosphothreonine; by PKC.	12893243	Swiss-Prot 1010711	T	Phosphorylation	FRKRWFTMDDRRL
ADAT3_HUMAN	Q96EY9	167	Phosphothreonine.	17525332	Swiss-Prot 1010711	T	Phosphorylation	AGRLFSTQERAAM
ADCK1_HUMAN	Q86TW2	441	Phosphothreonine.	18187866	Swiss-Prot 1010711	T	Phosphorylation	MLLILKTNDLLRG
ADCY6_RAT	Q03343	917	Phosphothreonine; by PKC; in vitro.	11877398	Swiss-Prot 1010711	T	Phosphorylation	AQQVESTARLDFL
ADCY9_MOUSE	P51830	608	Phosphothreonine.	17114649	Swiss-Prot 1010711	T	Phosphorylation	GPRGQGTASPGSV
ADCYA_HUMAN	Q96PN6	809	Phosphothreonine.	17924679	Swiss-Prot 1010711	T	Phosphorylation	KNLSPPTSLKEIS
ADD37_YEAST	Q03233	70	Phosphothreonine.	18407956	Swiss-Prot 1010711	T	Phosphorylation	NTKTATTPPPVLR
ADDA_HUMAN	P35611	331	Phosphothreonine.	18669648	Swiss-Prot 1010711	T	Phosphorylation	CEIQVRTLASAGG
ADDA_HUMAN	P35611	445	Phosphothreonine; by ROCK2.	10209029	Swiss-Prot 1010711	T	Phosphorylation	KQQREKTRWLNSG
ADDA_HUMAN	P35611	480	Phosphothreonine; by ROCK2.	10209029	Swiss-Prot 1010711	T	Phosphorylation	KEDGHRTSTSAVP
ADDA_MOUSE	Q9QYC0	358	Phosphothreonine.	17114649;17242355	Swiss-Prot 1010711	T	Phosphorylation	KSRSPGTPAGEGS
ADDA_MOUSE	Q9QYC0	610	Phosphothreonine.	15345747;17114649;17242355	Swiss-Prot 1010711	T	Phosphorylation	QSAVPNTPPSTPV
ADDA_MOUSE	Q9QYC0	614	Phosphothreonine.	17114649	Swiss-Prot 1010711	T	Phosphorylation	PNTPPSTPVKLEE
ADDA_RAT	Q63028	610	Phosphothreonine.	16641100	Swiss-Prot 1010711	T	Phosphorylation	QSAVPNTPPSTPV
ADDA_RAT	Q63028	614	Phosphothreonine.	16641100	Swiss-Prot 1010711	T	Phosphorylation	PNTPPSTPVKLEG
ADDB_HUMAN	P35612	55	Phosphothreonine; by PKA.	8810272	Swiss-Prot 1010711	T	Phosphorylation	EQKKRVTMILQSP
ADDB_MOUSE	Q9QYB8	561	Phosphothreonine.	15345747	Swiss-Prot 1010711	T	Phosphorylation	NPFSQLTDQELEE
ADDB_MOUSE	Q9QYB8	687	Phosphothreonine.	17114649	Swiss-Prot 1010711	T	Phosphorylation	DKTESVTSGPLSP
ADDG_HUMAN	Q9UEY8	12	Phosphothreonine.	19413330	Swiss-Prot 1010711	T	Phosphorylation	SQGVITTPPPPSM
ADH_SCHPO	P00332	205	Phosphothreonine.	18257517	Swiss-Prot 1010711	T	Phosphorylation	RVVAIDTGDDKAE
ADH_SCHPO	P00332	250	Phosphothreonine.	18257517	Swiss-Prot 1010711	T	Phosphorylation	GTLVLSTSPKSYE
ADH1_YEAST	P00330	223	Phosphothreonine.	17287358	Swiss-Prot 1010711	T	Phosphorylation	EVFIDFTKEKDIV
ADH1_YEAST	P00330	325	Phosphothreonine.	18407956	Swiss-Prot 1010711	T	Phosphorylation	KVVGLSTLPEIYE
ADH2_YEAST	P00331	302	Phosphothreonine.	17287358	Swiss-Prot 1010711	T	Phosphorylation	VGNRADTREALDF
ADH5_YEAST	P38113	305	Phosphothreonine.	17563356;18407956	Swiss-Prot 1010711	T	Phosphorylation	VGNRADTREALDF
ADIP_HUMAN	Q9Y2D8	339	Phosphothreonine.	19007248	Swiss-Prot 1010711	T	Phosphorylation	TVREQLTNSIRKQ
ADIP_HUMAN	Q9Y2D8	565	Phosphothreonine.	19007248	Swiss-Prot 1010711	T	Phosphorylation	INVLNITAEEIKP
ADP1_YEAST	P25371	677	Phosphothreonine.	17563356	Swiss-Prot 1010711	T	Phosphorylation	DNTIHQTTFTSSD
ADP1_YEAST	P25371	678	Phosphothreonine.	18407956	Swiss-Prot 1010711	T	Phosphorylation	NTIHQTTFTSSDG
ADR1_YEAST	P07248	193	Phosphothreonine.	18407956	Swiss-Prot 1010711	T	Phosphorylation	QTPTYGTPDNGNF
ADR1_YEAST	P07248	259	Phosphothreonine.	15665377;18407956	Swiss-Prot 1010711	T	Phosphorylation	DRVKFSTPELVPL
ADR1_YEAST	P07248	327	Phosphothreonine.	18407956	Swiss-Prot 1010711	T	Phosphorylation	YSSGSPTRAYVGA
ADR1_YEAST	P07248	1248	Phosphothreonine.	18407956	Swiss-Prot 1010711	T	Phosphorylation	LNDSHQTVSTLNL
ADRM1_DROME	Q7K2G1	196	Phosphothreonine.	18327897	Swiss-Prot 1010711	T	Phosphorylation	GASALQTPENVSV
ADRM1_DROME	Q7K2G1	205	Phosphothreonine.	18327897	Swiss-Prot 1010711	T	Phosphorylation	NVSVPRTPSAPSK
ADRM1_DROME	Q7K2G1	367	Phosphothreonine.	18327897	Swiss-Prot 1010711	T	Phosphorylation	KASDPETPTSVAR
ADRM1_HUMAN	Q16186	217	Phosphothreonine.	18669648;19413330	Swiss-Prot 1010711	T	Phosphorylation	SQSAAVTPSSTTS
ADT2_YEAST	P18239	39	Phosphothreonine.	17761666	Swiss-Prot 1010711	T	Phosphorylation	SAAVAKTAASPIE
ADY2_YEAST	P25613	47	Phosphothreonine.	17761666	Swiss-Prot 1010711	T	Phosphorylation	SLGKIYTGGDNNE
AEGP_HUMAN	Q6UXC1	197	Phosphothreonine.	18187866	Swiss-Prot 1010711	T	Phosphorylation	RGDFRVTFSATRN
AEGP_HUMAN	Q6UXC1	205	Phosphothreonine.	18187866	Swiss-Prot 1010711	T	Phosphorylation	SATRNATHRGAVA
AF17_HUMAN	P55198	451	Phosphothreonine.	19690332	Swiss-Prot 1010711	T	Phosphorylation	MPALSATPVPADE
AF1L2_HUMAN	Q8N4X5	669	Phosphothreonine.	17924679	Swiss-Prot 1010711	T	Phosphorylation	AEVKRYTEEKERL
AF1L2_MOUSE	Q5DTU0	345	Phosphothreonine.	17242355	Swiss-Prot 1010711	T	Phosphorylation	LGRKKSTSLEPPE
AFAD_HUMAN	P55196	1232	Phosphothreonine.	18669648	Swiss-Prot 1010711	T	Phosphorylation	YTREYFTFPASKS
AFAD_HUMAN	P55196	1330	Phosphothreonine.	19413330	Swiss-Prot 1010711	T	Phosphorylation	HSSKSVTPASTLT
AFAD_RAT	O35889	1337	Phosphothreonine.	16641100	Swiss-Prot 1010711	T	Phosphorylation	HSSKSVTPASTLT
AFAD_RAT	O35889	1341	Phosphothreonine.	16641100	Swiss-Prot 1010711	T	Phosphorylation	SVTPASTLTKSGP
AFAP1_HUMAN	Q8N556	337	Phosphothreonine.	17081983	Swiss-Prot 1010711	T	Phosphorylation	GKKKPSTDEQTSS
AFAP1_HUMAN	Q8N556	341	Phosphothreonine.	17081983	Swiss-Prot 1010711	T	Phosphorylation	PSTDEQTSSAEED
AFAP1_HUMAN	Q8N556	663	Phosphothreonine.	18669648	Swiss-Prot 1010711	T	Phosphorylation	IEPKSGTSSPQSP
AFAP1_HUMAN	Q8N556	686	Phosphothreonine.	18669648	Swiss-Prot 1010711	T	Phosphorylation	PISSCDTSDTEGP
AFAP1_MOUSE	Q80YS6	547	Phosphothreonine.	19367708	Swiss-Prot 1010711	T	Phosphorylation	AGGVKRTASNAEQ
AFF1_HUMAN	P51825	220	Phosphothreonine.	18669648	Swiss-Prot 1010711	T	Phosphorylation	IHSNQQTLPRTQG
AFF1_HUMAN	P51825	697	Phosphothreonine.	19369195	Swiss-Prot 1010711	T	Phosphorylation	DNVEDRTPEHFAL
AFF1_HUMAN	P51825	755	Phosphothreonine.	18669648;18691976	Swiss-Prot 1010711	T	Phosphorylation	LSPLRDTPPPQSL
AFF1_HUMAN	P51825	766	Phosphothreonine.	15302935	Swiss-Prot 1010711	T	Phosphorylation	SLMVKITLDLLSR
AFF2_HUMAN	P51816	517	Phosphothreonine.	19690332	Swiss-Prot 1010711	T	Phosphorylation	EAPRVATPEPEPP
AFF3_HUMAN	P51826	310	Phosphothreonine.	18669648	Swiss-Prot 1010711	T	Phosphorylation	EIIREMTWLPPLS
AFF4_DROME	Q9VQI9	420	Phosphothreonine.	18327897	Swiss-Prot 1010711	T	Phosphorylation	KAASGVTSPGPVK
AFF4_DROME	Q9VQI9	1364	Phosphothreonine.	18327897	Swiss-Prot 1010711	T	Phosphorylation	APNGSPTKKLLAM
AFF4_HUMAN	Q9UHB7	528	Phosphothreonine.	18691976	Swiss-Prot 1010711	T	Phosphorylation	KETSSATPGRDSK
AFF4_HUMAN	Q9UHB7	674	Phosphothreonine.	18220336	Swiss-Prot 1010711	T	Phosphorylation	YPESNRTPVKPSS
AFSK_STRCO	P54741	168	Phosphothreonine; by autocatalysis.	16629414	Swiss-Prot 1010711	T	Phosphorylation	VSNTRLTMTNVAV
AFT1_YEAST	P22149	193	Phosphothreonine.	18407956	Swiss-Prot 1010711	T	Phosphorylation	VTNGPQTSPDQTS
AFTIN_HUMAN	Q6ULP2	522	Phosphothreonine.	19007248	Swiss-Prot 1010711	T	Phosphorylation	KSSGTGTEPVAKL
AFTIN_HUMAN	Q6ULP2	617	Phosphothreonine.	16964243;19690332	Swiss-Prot 1010711	T	Phosphorylation	NIDTPGTPKTHSV
AGAP1_HUMAN	Q9UPQ3	836	Phosphothreonine.	18220336	Swiss-Prot 1010711	T	Phosphorylation	RFVLMATPNLSRR
AGAP2_HUMAN	Q99490	635	Phosphothreonine.	19690332	Swiss-Prot 1010711	T	Phosphorylation	AVAGLSTPGSLHR
AGAP3_HUMAN	Q96P47	324	Phosphothreonine.	18669648	Swiss-Prot 1010711	T	Phosphorylation	TIAASSTPTPIRK
AGAP3_HUMAN	Q96P47	326	Phosphothreonine.	18669648	Swiss-Prot 1010711	T	Phosphorylation	AASSTPTPIRKQS
AGE2_YEAST	P40529	182	Phosphothreonine.	15665377	Swiss-Prot 1010711	T	Phosphorylation	STSRSNTSLLNLQ
AGE2_YEAST	P40529	195	Phosphothreonine.	18407956	Swiss-Prot 1010711	T	Phosphorylation	VSSLSKTTSNTSV
AGFG1_HUMAN	P52594	177	Phosphothreonine.	17081983;18088087;18669648;19690332	Swiss-Prot 1010711	T	Phosphorylation	LHLNKGTPSQSPV
AGFG1_MOUSE	Q8K2K6	177	Phosphothreonine.	17242355;19367708	Swiss-Prot 1010711	T	Phosphorylation	LHLNKGTPSQSPV
AGL93_ARATH	Q7X9H9	116	Phosphothreonine.	14506206	Swiss-Prot 1010711	T	Phosphorylation	KKILDDTKLSEKV
AGM1_SCHPO	Q09687	49	Phosphothreonine.	18257517	Swiss-Prot 1010711	T	Phosphorylation	TIGVMITASHNPV
AGM1_YEAST	P38628	65	Phosphothreonine.	18407956	Swiss-Prot 1010711	T	Phosphorylation	YVGVMITASHNPY
AGS1_SCHPO	Q9USK8	1653	Phosphothreonine.	18257517	Swiss-Prot 1010711	T	Phosphorylation	LPTSSDTNLDAKR
AHC1_YEAST	Q12433	510	Phosphothreonine.	18407956	Swiss-Prot 1010711	T	Phosphorylation	LSLNSSTPMEDLP
AHNK_HUMAN	Q09666	490	Phosphothreonine.	17081983;17924679;18669648	Swiss-Prot 1010711	T	Phosphorylation	KGTKVKTPEMIIQ
AHNK_HUMAN	Q09666	3716	Phosphothreonine.	19413330	Swiss-Prot 1010711	T	Phosphorylation	PKVDIDTPDINIE
AHNK_HUMAN	Q09666	4766	Phosphothreonine.	17081983;18669648	Swiss-Prot 1010711	T	Phosphorylation	PKVDINTPDVDVH
AHNK_HUMAN	Q09666	5009	Phosphothreonine.	18669648	Swiss-Prot 1010711	T	Phosphorylation	AELNLETPEISVG
AHNK_HUMAN	Q09666	5415	Phosphothreonine.	18669648	Swiss-Prot 1010711	T	Phosphorylation	PQFGISTPGSDLH
AHNK_HUMAN	Q09666	5794	Phosphothreonine.	18669648	Swiss-Prot 1010711	T	Phosphorylation	EFSGPSTPTGTLE
AIFM1_HUMAN	O95831	105	Phosphothreonine.	18691976	Swiss-Prot 1010711	T	Phosphorylation	ISGLGLTPEQKQK
AIM1_HUMAN	Q9Y4K1	525	Phosphothreonine.	19690332	Swiss-Prot 1010711	T	Phosphorylation	ELGGETTPPLSTE
AIM21_YEAST	P40563	18	Phosphothreonine.	17330950;17563356;18407956	Swiss-Prot 1010711	T	Phosphorylation	RPSRRKTSELFPL
AIM21_YEAST	P40563	58	Phosphothreonine.	15665377;17330950;17563356;18407956	Swiss-Prot 1010711	T	Phosphorylation	PILKAKTMTSFES
AIM21_YEAST	P40563	60	Phosphothreonine.	18407956	Swiss-Prot 1010711	T	Phosphorylation	LKAKTMTSFESGM
AIM21_YEAST	P40563	84	Phosphothreonine.	17563356;18407956	Swiss-Prot 1010711	T	Phosphorylation	RPVRRSTTEELNN
AIM21_YEAST	P40563	85	Phosphothreonine.	17330950;18407956	Swiss-Prot 1010711	T	Phosphorylation	PVRRSTTEELNNV
AIM21_YEAST	P40563	121	Phosphothreonine.	18407956	Swiss-Prot 1010711	T	Phosphorylation	SRKKSPTSVEEGK
AIM21_YEAST	P40563	180	Phosphothreonine.	18407956	Swiss-Prot 1010711	T	Phosphorylation	KSNNEVTEHSDSE
AIM21_YEAST	P40563	277	Phosphothreonine.	17330950;17563356;18407956	Swiss-Prot 1010711	T	Phosphorylation	KIFQNPTDEESTT
AIM21_YEAST	P40563	282	Phosphothreonine.	18407956	Swiss-Prot 1010711	T	Phosphorylation	PTDEESTTSLNEK
AIM21_YEAST	P40563	552	Phosphothreonine.	18407956	Swiss-Prot 1010711	T	Phosphorylation	KVLIDTTPGEQAE
AIM3_YEAST	P38266	729	Phosphothreonine.	17287358;18407956	Swiss-Prot 1010711	T	Phosphorylation	IRKRAPTPPAPSR
AIM3_YEAST	P38266	805	Phosphothreonine.	15665377;17563356	Swiss-Prot 1010711	T	Phosphorylation	ELTREATGQDEVL
AIM3_YEAST	P38266	826	Phosphothreonine.	17287358	Swiss-Prot 1010711	T	Phosphorylation	HIKLRKTNVNLEK
AIM3_YEAST	P38266	861	Phosphothreonine.	18407956	Swiss-Prot 1010711	T	Phosphorylation	SASGSITPPRPPP
AIR1_YEAST	P40507	21	Phosphothreonine.	18407956	Swiss-Prot 1010711	T	Phosphorylation	PYVKDTTPTGSDS
AIR2_YEAST	Q12476	15	Phosphothreonine.	17563356;18407956	Swiss-Prot 1010711	T	Phosphorylation	VVDTAPTTPPDKL
AIR2_YEAST	Q12476	16	Phosphothreonine.	15665377;17563356;18407956	Swiss-Prot 1010711	T	Phosphorylation	VDTAPTTPPDKLV
AJAP1_HUMAN	Q9UKB5	237	Phosphothreonine.	17081983	Swiss-Prot 1010711	T	Phosphorylation	LQTKGFTESLDPR
AK_SCHPO	O60163	328	Phosphothreonine.	18257517	Swiss-Prot 1010711	T	Phosphorylation	SRHGSATPPHPPK
AK_YEAST	P10869	333	Phosphothreonine.	17287358;17330950;18407956	Swiss-Prot 1010711	T	Phosphorylation	AKKGESTPPHPPE
AK17B_MOUSE	A2A3V1	673	Phosphothreonine.	17242355	Swiss-Prot 1010711	T	Phosphorylation	KDIASETDEHLSP
AK1CL_MOUSE	Q91WR5	88	Phosphothreonine.	17203969	Swiss-Prot 1010711	T	Phosphorylation	TSKVWCTSLHPEL
AKA11_HUMAN	Q9UKA4	1100	Phosphothreonine.	18669648;18691976;19369195;19413330;19690332	Swiss-Prot 1010711	T	Phosphorylation	RNVIPDTPPSTPL
AKA11_HUMAN	Q9UKA4	1104	Phosphothreonine.	18669648	Swiss-Prot 1010711	T	Phosphorylation	PDTPPSTPLVPSR
AKA12_HUMAN	Q02952	285	Phosphothreonine.	19413330	Swiss-Prot 1010711	T	Phosphorylation	KSAESPTSPVTSE
AKA12_HUMAN	Q02952	289	Phosphothreonine.	19413330	Swiss-Prot 1010711	T	Phosphorylation	SPTSPVTSETGST
AKA12_HUMAN	Q02952	597	Phosphothreonine.	19369195	Swiss-Prot 1010711	T	Phosphorylation	EAEEGATSDGEKK
AKA12_HUMAN	Q02952	642	Phosphothreonine.	19413330	Swiss-Prot 1010711	T	Phosphorylation	DKVKSATLSSTES
AKA12_HUMAN	Q02952	646	Phosphothreonine.	19413330	Swiss-Prot 1010711	T	Phosphorylation	SATLSSTESTASE
AKA12_HUMAN	Q02952	1116	Phosphothreonine.	19413330	Swiss-Prot 1010711	T	Phosphorylation	KVVGQTTPESFEK
AKA12_HUMAN	Q02952	1760	Phosphothreonine.	19413330	Swiss-Prot 1010711	T	Phosphorylation	ESDKAITPQAQEE
AKA12_MOUSE	Q9WTQ5	632	Phosphothreonine.	17622165	Swiss-Prot 1010711	T	Phosphorylation	SATLSSTESTASG
AKAP1_HUMAN	Q92667	70	Phosphothreonine.	19007248;19413330	Swiss-Prot 1010711	T	Phosphorylation	CPKVVSTPPSVTE
AKAP1_HUMAN	Q92667	533	Phosphothreonine.	15302935;19413330;19690332	Swiss-Prot 1010711	T	Phosphorylation	PRDKAITPPLPES
AKAP4_HUMAN	Q5JQC9	265	Phosphothreonine.	12509440	Swiss-Prot 1010711	T	Phosphorylation	ERISPRTPASKIA
AKIR1_HUMAN	Q9H9L7	72	Phosphothreonine.	18669648	Swiss-Prot 1010711	T	Phosphorylation	SERRLPTPEQIFQ
AKL1_YEAST	P38080	471	Phosphothreonine.	18407956	Swiss-Prot 1010711	T	Phosphorylation	SIFENKTPGELYY
AKL1_YEAST	P38080	538	Phosphothreonine.	18407956	Swiss-Prot 1010711	T	Phosphorylation	TSYGAATIGSDEA
AKP8L_HUMAN	Q9ULX6	292	Phosphothreonine.	18669648;19369195	Swiss-Prot 1010711	T	Phosphorylation	EPDSKATRTDCSD
AKP8L_HUMAN	Q9ULX6	294	Phosphothreonine.	18669648	Swiss-Prot 1010711	T	Phosphorylation	DSKATRTDCSDNS
AKP8L_HUMAN	Q9ULX6	308	Phosphothreonine.	18669648;19369195	Swiss-Prot 1010711	T	Phosphorylation	SDNDEGTEGEATE
AKT1_HUMAN	P31749	308	Phosphothreonine; by PDPK1.	8978681;9512493;15718470;18456494;20333297;20481595	Swiss-Prot 1010711	T	Phosphorylation	DGATMKTFCGTPE
AKT1_MOUSE	P31750	308	Phosphothreonine; by PDPK1.	15753085;18288188;20333297	Swiss-Prot 1010711	T	Phosphorylation	DGATMKTFCGTPE
AKT1_MOUSE	P31750	450	Phosphothreonine; by MTOR.	21045808	Swiss-Prot 1010711	T	Phosphorylation	AQMITITPPDQDD
AKT2_HUMAN	P31751	309	Phosphothreonine; by PDPK1.	9512493;12434148;15890450;20059950	Swiss-Prot 1010711	T	Phosphorylation	DGATMKTFCGTPE
AKT2_HUMAN	P31751	451	Phosphothreonine.	19690332	Swiss-Prot 1010711	T	Phosphorylation	AQSITITPPDRYD
AKT3_HUMAN	Q9Y243	305	Phosphothreonine; by PDPK1.	9512493	Swiss-Prot 1010711	T	Phosphorylation	DAATMKTFCGTPE
AKTS1_HUMAN	Q96B36	198	Phosphothreonine.	19413330	Swiss-Prot 1010711	T	Phosphorylation	GFKEKRTEARSSD
AKTS1_HUMAN	Q96B36	246	Phosphothreonine; by PKB/AKT1.	12524439;17081983;18669648;19413330;19690332	Swiss-Prot 1010711	T	Phosphorylation	PRPRLNTSDFQKL
AL1A2_MOUSE	Q62148	119	Phosphothreonine.	17203969	Swiss-Prot 1010711	T	Phosphorylation	VERDRATLATMES
AL1A2_MOUSE	Q62148	122	Phosphothreonine.	17203969	Swiss-Prot 1010711	T	Phosphorylation	DRATLATMESLNG
AL1L1_HUMAN	O75891	613	Phosphothreonine.	19413330	Swiss-Prot 1010711	T	Phosphorylation	LKFAELTLKAGIP
ALBU_HUMAN	P02768	444	Phosphothreonine.	19690332	Swiss-Prot 1010711	T	Phosphorylation	KVPQVSTPTLVEV
ALBU_HUMAN	P02768	446	Phosphothreonine.	19690332	Swiss-Prot 1010711	T	Phosphorylation	PQVSTPTLVEVSR
ALDH4_YEAST	P46367	216	Phosphothreonine.	17761666	Swiss-Prot 1010711	T	Phosphorylation	NTVVLKTAESTPL
ALDH6_YEAST	P54115	251	Phosphothreonine.	18407956	Swiss-Prot 1010711	T	Phosphorylation	LAFTGSTEVGKSV
ALDH6_YEAST	P54115	491	Phosphothreonine.	17287358	Swiss-Prot 1010711	T	Phosphorylation	EVYHAYTEVKAVR
ALDOA_HUMAN	P04075	9	Phosphothreonine.	19413330	Swiss-Prot 1010711	T	Phosphorylation	YQYPALTPEQKKE
ALDOA_HUMAN	P04075	37	Phosphothreonine.	19413330	Swiss-Prot 1010711	T	Phosphorylation	LAADESTGSIAKR
ALDOA_HUMAN	P04075	65	Phosphothreonine.	16097034	Swiss-Prot 1010711	T	Phosphorylation	YRQLLLTADDRVN
ALDOA_HUMAN	P04075	235	Phosphothreonine.	17287340	Swiss-Prot 1010711	T	Phosphorylation	LKPNMVTPGHACT
ALDOA_HUMAN	P04075	241	Phosphothreonine.	17287340	Swiss-Prot 1010711	T	Phosphorylation	TPGHACTQKFSHE
ALE2_ARATH	Q8RWW0	659	Phosphothreonine.	17317660	Swiss-Prot 1010711	T	Phosphorylation	SSWWNLTPRLRYG
ALF_BACSU	P13243	212	Phosphothreonine.	17218307	Swiss-Prot 1010711	T	Phosphorylation	LVLHGGTGIPTAD
ALF_BACSU	P13243	234	Phosphothreonine.	17218307	Swiss-Prot 1010711	T	Phosphorylation	AKINVNTENQISS
ALF_SCHPO	P36580	289	Phosphothreonine.	18257517	Swiss-Prot 1010711	T	Phosphorylation	VKVNIDTDTQFAY
ALF_SCHPO	P36580	312	Phosphothreonine.	18257517	Swiss-Prot 1010711	T	Phosphorylation	YKDYLMTPVGNPE
ALF_SCHPO	P36580	340	Phosphothreonine.	18257517	Swiss-Prot 1010711	T	Phosphorylation	IHEGEKTMTKRVL
ALF_SCHPO	P36580	342	Phosphothreonine.	18257517	Swiss-Prot 1010711	T	Phosphorylation	EGEKTMTKRVLTA
ALF_YEAST	P14540	11	Phosphothreonine.	17287358;17330950	Swiss-Prot 1010711	T	Phosphorylation	QILKRKTGVIVGE
ALF_YEAST	P14540	24	Phosphothreonine.	17287358	Swiss-Prot 1010711	T	Phosphorylation	DVHNLFTYAKEHK
ALF_YEAST	P14540	43	Phosphothreonine.	18407956	Swiss-Prot 1010711	T	Phosphorylation	NVTSSSTAVAALE
ALF_YEAST	P14540	62	Phosphothreonine.	18407956	Swiss-Prot 1010711	T	Phosphorylation	SPIILQTSNGGAA
ALF_YEAST	P14540	150	Phosphothreonine.	17330950;18407956	Swiss-Prot 1010711	T	Phosphorylation	LDLSEETDEENIS
ALF_YEAST	P14540	157	Phosphothreonine.	18407956	Swiss-Prot 1010711	T	Phosphorylation	DEENISTCVKYFK
ALF_YEAST	P14540	179	Phosphothreonine.	17287358	Swiss-Prot 1010711	T	Phosphorylation	EMEIGITGGEEDG
ALF_YEAST	P14540	271	Phosphothreonine.	17287358	Swiss-Prot 1010711	T	Phosphorylation	HGGSGSTVQEFHT
ALF_YEAST	P14540	277	Phosphothreonine.	17287358	Swiss-Prot 1010711	T	Phosphorylation	TVQEFHTGIDNGV
ALF_YEAST	P14540	290	Phosphothreonine.	18407956	Swiss-Prot 1010711	T	Phosphorylation	VKVNLDTDCQYAY
ALG14_YEAST	P38242	126	Phosphothreonine.	17563356	Swiss-Prot 1010711	T	Phosphorylation	AREVKATLLQSVK
ALG2_YEAST	P43636	302	Phosphothreonine.	17287358	Swiss-Prot 1010711	T	Phosphorylation	DLESFKTNNSKII
ALK1_YEAST	P43633	172	Phosphothreonine.	17287358	Swiss-Prot 1010711	T	Phosphorylation	SLKRSSTGLSLRQ
ALK1_YEAST	P43633	439	Phosphothreonine.	18407956	Swiss-Prot 1010711	T	Phosphorylation	NKLRYSTSLLSLN
ALKB5_MOUSE	Q3TSG4	387	Phosphothreonine.	17242355	Swiss-Prot 1010711	T	Phosphorylation	EAASSPTRKVKMR
ALKB6_HUMAN	Q3KRA9	222	Phosphothreonine.	17924679	Swiss-Prot 1010711	T	Phosphorylation	GTRVSLTIRRVPR
ALKMO_HUMAN	Q6ZNB7	32	Phosphothreonine.	17287340	Swiss-Prot 1010711	T	Phosphorylation	SETSFQTLEEVPD
ALP6_SCHPO	Q9USQ2	286	Phosphothreonine.	18257517	Swiss-Prot 1010711	T	Phosphorylation	VISKELTNFLALI
ALR1_YEAST	Q08269	232	Phosphothreonine.	18407956	Swiss-Prot 1010711	T	Phosphorylation	VLLTKSTSQKSDA
ALR1_YEAST	Q08269	242	Phosphothreonine.	17330950;17563356	Swiss-Prot 1010711	T	Phosphorylation	SDADDDTLERKPV
ALS2_HUMAN	Q96Q42	1344	Phosphothreonine.	17525332	Swiss-Prot 1010711	T	Phosphorylation	ILSRSQTQTLESL
ALY2_YEAST	P47029	884	Phosphothreonine.	17563356	Swiss-Prot 1010711	T	Phosphorylation	STNTSSTPASARS
AMBP_MOUSE	Q07456	197	Phosphothreonine.	17203969	Swiss-Prot 1010711	T	Phosphorylation	DREVEPTSIARAR
AMER1_HUMAN	Q5JTC6	242	Phosphothreonine.	18669648;19413330	Swiss-Prot 1010711	T	Phosphorylation	GPKVSPTPEPSPP
AMER1_HUMAN	Q5JTC6	250	Phosphothreonine.	19413330	Swiss-Prot 1010711	T	Phosphorylation	EPSPPATEKMACK
AMER2_MOUSE	Q8CCJ4	282	Phosphothreonine.	17114649	Swiss-Prot 1010711	T	Phosphorylation	LEAGSPTGSGDQS
AMOL1_HUMAN	Q8IY63	51	Phosphothreonine.	17924679	Swiss-Prot 1010711	T	Phosphorylation	YSGRHETSALTVE
AMOL1_HUMAN	Q8IY63	803	Phosphothreonine.	18220336	Swiss-Prot 1010711	T	Phosphorylation	IAAATGTHSRQTS
AMOT_HUMAN	Q4VCS5	717	Phosphothreonine.	19413330	Swiss-Prot 1010711	T	Phosphorylation	ISHSPNTSYDTAL
AMOT_HUMAN	Q4VCS5	1061	Phosphothreonine.	17287340	Swiss-Prot 1010711	T	Phosphorylation	PVFHSNTLERKTP
AMPD_ARATH	O80452	132	Phosphothreonine.	19376835	Swiss-Prot 1010711	T	Phosphorylation	ASSIRKTGSFVRP
AMPD_YEAST	P15274	136	Phosphothreonine.	17563356	Swiss-Prot 1010711	T	Phosphorylation	SGGKPRTLSASAQ
AMPH_MOUSE	Q7TQF7	297	Phosphothreonine.	17622165	Swiss-Prot 1010711	T	Phosphorylation	PRSPSQTRKGPPV
AMPN_HUMAN	P15144	928	Phosphothreonine.	17924679	Swiss-Prot 1010711	T	Phosphorylation	KKDNEETGFGSGT
AMT11_ARATH	P54144	460	Phosphothreonine.	15308754;17869214;19245862	Swiss-Prot 1010711	T	Phosphorylation	MAGMDMTRHGGFA
AMT12_ARATH	Q9ZPJ8	472	Phosphothreonine.	19245862	Swiss-Prot 1010711	T	Phosphorylation	MAGMDMTRHGGFA
AN13D_HUMAN	Q6ZTN6	469	Phosphothreonine.	17081983;18669648;19690332	Swiss-Prot 1010711	T	Phosphorylation	PGSPPRTPPAPGP
AN18A_HUMAN	Q8IVF6	869	Phosphothreonine.	18088087	Swiss-Prot 1010711	T	Phosphorylation	LKKKELTLKDVEC
AN32A_HUMAN	P39687	15	Phosphothreonine.	18669648	Swiss-Prot 1010711	T	Phosphorylation	LELRNRTPSDVKE
AN32B_HUMAN	Q92688	244	Phosphothreonine.	16094384;17081983;18318008	Swiss-Prot 1010711	T	Phosphorylation	EKRKRETDDEGED
AN32B_MOUSE	Q9EST5	265	Phosphothreonine.	17208939;17622165;19367708	Swiss-Prot 1010711	T	Phosphorylation	EKRKRETDDEGED
ANDR_HUMAN	P10275	301	Phosphothreonine.	19369195	Swiss-Prot 1010711	T	Phosphorylation	DSAGKSTEDTAEY
ANK1_HUMAN	P16157	1684	Phosphothreonine.	18088087	Swiss-Prot 1010711	T	Phosphorylation	RGQARITHSPTVS
ANK1_MOUSE	Q02357	862	Phosphothreonine.	16452087	Swiss-Prot 1010711	T	Phosphorylation	PRIPCVTPETVVI
ANK2_HUMAN	Q01484	1523	Phosphothreonine.	17287340	Swiss-Prot 1010711	T	Phosphorylation	MTAILTTDVSDKA
ANK2_HUMAN	Q01484	2583	Phosphothreonine.	17081983	Swiss-Prot 1010711	T	Phosphorylation	GEKKRFTPEEEMF
ANK2_HUMAN	Q01484	3797	Phosphothreonine.	19413330	Swiss-Prot 1010711	T	Phosphorylation	PSSPSKTPEEVST
ANK2_MOUSE	Q8C8R3	3050	Phosphothreonine.	17114649	Swiss-Prot 1010711	T	Phosphorylation	TPTEEGTPTSEQN
ANK2_MOUSE	Q8C8R3	3745	Phosphothreonine.	17114649	Swiss-Prot 1010711	T	Phosphorylation	TPEDISTPPEGTK
ANK2_MOUSE	Q8C8R3	3785	Phosphothreonine.	17114649	Swiss-Prot 1010711	T	Phosphorylation	ESSPRKTSLVIVE
ANKH1_HUMAN	Q8IWZ3	1653	Phosphothreonine.	18669648	Swiss-Prot 1010711	T	Phosphorylation	RLEGEVTPNSLST
ANKHM_DROME	Q9VCA8	2698	Phosphothreonine.	18327897	Swiss-Prot 1010711	T	Phosphorylation	ELDLERTREESRK
ANKK1_HUMAN	Q8NFD2	694	Phosphothreonine.	18187866	Swiss-Prot 1010711	T	Phosphorylation	RNKVGWTPAHLAA
ANKS6_HUMAN	Q68DC2	736	Phosphothreonine.	19413330	Swiss-Prot 1010711	T	Phosphorylation	SKSTSPTLTPSPS
ANKZ1_HUMAN	Q9H8Y5	607	Phosphothreonine.	16964243;18669648;19413330	Swiss-Prot 1010711	T	Phosphorylation	QVPGPLTPEMEAR
ANLN_DROME	Q9V4P1	740	Phosphothreonine.	18327897	Swiss-Prot 1010711	T	Phosphorylation	MEMDLQTPLLSGA
ANLN_DROME	Q9V4P1	831	Phosphothreonine.	18327897	Swiss-Prot 1010711	T	Phosphorylation	TDIADQTDEDDEE
ANLN_HUMAN	Q9NQW6	194	Phosphothreonine.	16964243;17924679	Swiss-Prot 1010711	T	Phosphorylation	LSNASATPVGRRG
ANLN_HUMAN	Q9NQW6	320	Phosphothreonine.	16964243;18669648	Swiss-Prot 1010711	T	Phosphorylation	PELLPKTPISPLK
ANLN_HUMAN	Q9NQW6	364	Phosphothreonine.	18669648	Swiss-Prot 1010711	T	Phosphorylation	SKDKSTTPGGTGI
ANLN_HUMAN	Q9NQW6	368	Phosphothreonine.	17924679	Swiss-Prot 1010711	T	Phosphorylation	STTPGGTGIKPFL
ANLN_HUMAN	Q9NQW6	393	Phosphothreonine.	18669648	Swiss-Prot 1010711	T	Phosphorylation	ESPARSTPHRTPI
ANLN_HUMAN	Q9NQW6	397	Phosphothreonine.	18669648	Swiss-Prot 1010711	T	Phosphorylation	RSTPHRTPIITPN
ANLN_HUMAN	Q9NQW6	401	Phosphothreonine.	16964243;18669648	Swiss-Prot 1010711	T	Phosphorylation	HRTPIITPNTKAI
ANLN_MOUSE	Q8K298	510	Phosphothreonine.	17242355	Swiss-Prot 1010711	T	Phosphorylation	STESEMTKSSPLK
ANM10_HUMAN	Q6P2P2	549	Phosphothreonine.	19413330	Swiss-Prot 1010711	T	Phosphorylation	KVLSSLTPEKLYQ
ANM6_HUMAN	Q96LA8	21	Phosphothreonine.	18691976	Swiss-Prot 1010711	T	Phosphorylation	GEGGEGTEEEDGA
ANPRA_HUMAN	P16066	532	Phosphothreonine.	20977274	Swiss-Prot 1010711	T	Phosphorylation	SAGSRLTLSGRGS
ANPRA_RAT	P18910	528	Phosphothreonine.	9528788;20977274	Swiss-Prot 1010711	T	Phosphorylation	SAGSRLTLSGRGS
ANPRA_RAT	P18910	541	Phosphothreonine.	9528788;20977274	Swiss-Prot 1010711	T	Phosphorylation	NYGSLLTTEGQFQ
ANPRB_HUMAN	P20594	516	Phosphothreonine.	20977274	Swiss-Prot 1010711	T	Phosphorylation	GAGSRLTLSLRGS
ANPRB_HUMAN	P20594	529	Phosphothreonine.	20977274	Swiss-Prot 1010711	T	Phosphorylation	SYGSLMTAHGKYQ
ANPRB_RAT	P16067	516	Phosphothreonine.	9624142;20977274	Swiss-Prot 1010711	T	Phosphorylation	GAGSRLTLSLRGS
ANPRB_RAT	P16067	529	Phosphothreonine.	20977274	Swiss-Prot 1010711	T	Phosphorylation	SYGSLMTAHGKYQ
ANR11_HUMAN	Q6UB99	410	Phosphothreonine.	17081983;18669648;19690332	Swiss-Prot 1010711	T	Phosphorylation	HRILSDTSDEEDA
ANR11_HUMAN	Q6UB99	1120	Phosphothreonine.	18669648	Swiss-Prot 1010711	T	Phosphorylation	YIADIFTDESEDD
ANR11_HUMAN	Q6UB99	1419	Phosphothreonine.	18669648;19690332	Swiss-Prot 1010711	T	Phosphorylation	EDELDKTIELFST
ANR26_HUMAN	Q9UPS8	283	Phosphothreonine.	17081983	Swiss-Prot 1010711	T	Phosphorylation	SLAKLMTASQQSR
ANR27_HUMAN	Q96NW4	1023	Phosphothreonine.	18220336	Swiss-Prot 1010711	T	Phosphorylation	RMLRRHTVEDAVV
ANR32_HUMAN	Q9BQI6	44	Phosphothreonine.	18691976	Swiss-Prot 1010711	T	Phosphorylation	EKYKNCTHLIAER
ANS1A_HUMAN	Q92625	318	Phosphothreonine.	18669648	Swiss-Prot 1010711	T	Phosphorylation	TKEVDKTPPPQPP
ANTR2_HUMAN	P58335	147	Phosphothreonine.	19690332	Swiss-Prot 1010711	T	Phosphorylation	SIIIALTDGKLDG
ANXA2_HUMAN	P07355	19	Phosphothreonine.	17081983;17924679	Swiss-Prot 1010711	T	Phosphorylation	LEGDHSTPPSAYG
ANXA4_PIG	P08132	7	Phosphothreonine; by PKC.	2956093	Swiss-Prot 1010711	T	Phosphorylation	MAAKGGTVKAASG
AP180_MOUSE	Q61548	312	Phosphothreonine.	17114649	Swiss-Prot 1010711	T	Phosphorylation	SPATTVTSPNSTP
AP1AR_HUMAN	Q63HQ0	228	Phosphothreonine.	18669648	Swiss-Prot 1010711	T	Phosphorylation	MRERSKTEEDILR
AP1M1_MOUSE	P35585	152	Phosphothreonine.	17242355	Swiss-Prot 1010711	T	Phosphorylation	APRPPATVTNAVS
AP1M1_MOUSE	P35585	154	Phosphothreonine.	17242355	Swiss-Prot 1010711	T	Phosphorylation	RPPATVTNAVSWR
AP1M1_RAT	Q32Q06	152	Phosphothreonine.	16641100	Swiss-Prot 1010711	T	Phosphorylation	APRPPATVTNAVS
AP1M1_RAT	Q32Q06	154	Phosphothreonine.	16641100	Swiss-Prot 1010711	T	Phosphorylation	RPPATVTNAVSWR
AP2A_YEAST	P38065	701	Phosphothreonine.	18407956	Swiss-Prot 1010711	T	Phosphorylation	SEASSSTPDLLSK
AP2A_YEAST	P38065	727	Phosphothreonine.	17563356;18407956	Swiss-Prot 1010711	T	Phosphorylation	PPSRRNTIDDVNS
AP2A1_HUMAN	O95782	653	Phosphothreonine.	18669648;18691976	Swiss-Prot 1010711	T	Phosphorylation	TPSTVSTPSPSAD
AP2A1_MOUSE	P17426	650	Phosphothreonine.	15572359	Swiss-Prot 1010711	T	Phosphorylation	VEPTPSTVSTPSP
AP2A1_MOUSE	P17426	653	Phosphothreonine.	15572359	Swiss-Prot 1010711	T	Phosphorylation	TPSTVSTPSPSAD
AP2B_YEAST	P27351	652	Phosphothreonine.	17287358	Swiss-Prot 1010711	T	Phosphorylation	STKSRKTAMMDDY
AP2M_SCHPO	Q09718	157	Phosphothreonine.	18257517	Swiss-Prot 1010711	T	Phosphorylation	SSQLAHTTSSEIP
AP2M1_HUMAN	Q96CW1	156	Phosphothreonine.	18691976;19690332	Swiss-Prot 1010711	T	Phosphorylation	QITSQVTGQIGWR
AP3B1_HUMAN	O00203	661	Phosphothreonine.	18669648	Swiss-Prot 1010711	T	Phosphorylation	ELAKEWTPAGKAK
AP3D_DROME	P54362	687	Phosphothreonine.	18327897	Swiss-Prot 1010711	T	Phosphorylation	RQSLELTPEQLER
AP3D_YEAST	Q08951	702	Phosphothreonine.	18407956	Swiss-Prot 1010711	T	Phosphorylation	FVDDSDTSYEEKE
AP3D_YEAST	Q08951	767	Phosphothreonine.	17330950;18407956	Swiss-Prot 1010711	T	Phosphorylation	TIRLNRTDNSLNS
AP3D1_HUMAN	O14617	762	Phosphothreonine.	18669648	Swiss-Prot 1010711	T	Phosphorylation	RHSSLPTESDEDI
AP3D1_MOUSE	O54774	758	Phosphothreonine.	17242355;19131326;19367708	Swiss-Prot 1010711	T	Phosphorylation	RHSSLPTESDEDI
AP3M_YEAST	P38153	459	Phosphothreonine.	18407956	Swiss-Prot 1010711	T	Phosphorylation	DIVSGLTIGKNTK
AP4AT_MOUSE	Q3U3N6	321	Phosphothreonine.	17622165	Swiss-Prot 1010711	T	Phosphorylation	NLVRTVTQGPRVF
APA1_YEAST	P16550	60	Phosphothreonine.	17330950;17563356;18407956	Swiss-Prot 1010711	T	Phosphorylation	KPERGQTPEGEDP
APA1_YEAST	P16550	185	Phosphothreonine.	17563356	Swiss-Prot 1010711	T	Phosphorylation	KEHFLPTFNTEPL
APAF_HUMAN	O14727	204	Phosphothreonine.	17081983	Swiss-Prot 1010711	T	Phosphorylation	KLQNLCTRLDQDE
APBB2_HUMAN	Q92870	339	Phosphothreonine.	19413330	Swiss-Prot 1010711	T	Phosphorylation	GSLSSVTPSPTPE
APBB2_HUMAN	Q92870	343	Phosphothreonine.	19413330	Swiss-Prot 1010711	T	Phosphorylation	SVTPSPTPENEKQ
APC_HUMAN	P25054	1438	Phosphothreonine.	19413330	Swiss-Prot 1010711	T	Phosphorylation	PPSRSKTPPPPPQ
APC_HUMAN	P25054	2151	Phosphothreonine.	18669648	Swiss-Prot 1010711	T	Phosphorylation	GSPFHLTPDQEEK
APC_HUMAN	P25054	2266	Phosphothreonine.	19413330	Swiss-Prot 1010711	T	Phosphorylation	SPSEGQTATTSPR
APC_HUMAN	P25054	2676	Phosphothreonine.	18220336	Swiss-Prot 1010711	T	Phosphorylation	RSGRSPTGNTPPV
APC_HUMAN	P25054	2679	Phosphothreonine.	18669648	Swiss-Prot 1010711	T	Phosphorylation	RSPTGNTPPVIDS
APC_RAT	P70478	1695	Phosphothreonine.	16641100	Swiss-Prot 1010711	T	Phosphorylation	PTEGRSTDEAQRG
APC1_HUMAN	Q9H1A4	65	Phosphothreonine.	18669648	Swiss-Prot 1010711	T	Phosphorylation	GSLQEVTIHEKQK
APC1_HUMAN	Q9H1A4	291	Phosphothreonine.	14657031;18669648	Swiss-Prot 1010711	T	Phosphorylation	FSEQGGTPQNVAT
APC1_HUMAN	Q9H1A4	537	Phosphothreonine.	14657031	Swiss-Prot 1010711	T	Phosphorylation	PLDGVSTPKPLSK
APC5_HUMAN	Q9UJX4	178	Phosphothreonine.	19007248	Swiss-Prot 1010711	T	Phosphorylation	DADMELTSRDEGE
APE2_YEAST	P32454	606	Phosphothreonine.	18407956	Swiss-Prot 1010711	T	Phosphorylation	LSERSKTIELEDP
APEX1_MOUSE	P28352	232	Phosphothreonine; by CDK5.	20473298	Swiss-Prot 1010711	T	Phosphorylation	KKNAGFTPQERQG
APOA5_HUMAN	Q6Q788	55	Phosphothreonine.	19824718	Swiss-Prot 1010711	T	Phosphorylation	MAREPATLKDSLE
APT_HUMAN	P07741	135	Phosphothreonine.	19369195	Swiss-Prot 1010711	T	Phosphorylation	LLATGGTMNAACE
AQP1_MOUSE	Q02013	246	Phosphothreonine.	17242355	Swiss-Prot 1010711	T	Phosphorylation	DRMKVWTSGQVEE
AR19A_XENLA	Q6DEB4	99	Phosphothreonine; by CDK2.	21164013	Swiss-Prot 1010711	T	Phosphorylation	TGDHIPTPQDLPQ
AR6P6_HUMAN	Q8N6S5	19	Phosphothreonine.	19007248	Swiss-Prot 1010711	T	Phosphorylation	RRRGPGTPGPVAR
ARA1_YEAST	P38115	151	Phosphothreonine.	17330950;18407956	Swiss-Prot 1010711	T	Phosphorylation	ISGLVKTPVDDSG
ARAF_HUMAN	P10398	213	Phosphothreonine.	18220336	Swiss-Prot 1010711	T	Phosphorylation	LQRIRSTSTPNVH
ARAF_HUMAN	P10398	215	Phosphothreonine.	18220336	Swiss-Prot 1010711	T	Phosphorylation	RIRSTSTPNVHMV
ARAF_HUMAN	P10398	318	Phosphothreonine.	19690332	Swiss-Prot 1010711	T	Phosphorylation	LLKRIGTGSFGTV
ARAP1_HUMAN	Q96P48	354	Phosphothreonine.	17081983	Swiss-Prot 1010711	T	Phosphorylation	RWVRLDTDHLRYF
ARB1_YEAST	P40024	446	Phosphothreonine.	18407956	Swiss-Prot 1010711	T	Phosphorylation	IMTGELTPQSGRV
ARBK1_HUMAN	P25098	353	Phosphothreonine.	19369195	Swiss-Prot 1010711	T	Phosphorylation	PHASVGTHGYMAP
ARFG1_HUMAN	Q8N6T3	135	Phosphothreonine.	15302935;18220336;18669648	Swiss-Prot 1010711	T	Phosphorylation	SPAQNWTPPQPRT
ARFG1_HUMAN	Q8N6T3	189	Phosphothreonine.	16964243;19413330;19690332	Swiss-Prot 1010711	T	Phosphorylation	YVGFGNTPPPQKK
ARFG1_MOUSE	Q9EPJ9	135	Phosphothreonine.	17114649	Swiss-Prot 1010711	T	Phosphorylation	SPAQNWTPPQPKT
ARFP1_HUMAN	P53367	272	Phosphothreonine.	19690332	Swiss-Prot 1010711	T	Phosphorylation	EYDAYRTDLEELN
ARFP1_HUMAN	P53367	361	Phosphothreonine.	19690332	Swiss-Prot 1010711	T	Phosphorylation	FHIKLKTPGVDAP
ARGI_YEAST	P00812	76	Phosphothreonine.	18407956	Swiss-Prot 1010711	T	Phosphorylation	KMEKDSTTGGSSV
ARGI_YEAST	P00812	77	Phosphothreonine.	18407956	Swiss-Prot 1010711	T	Phosphorylation	MEKDSTTGGSSVM
ARGI_YEAST	P00812	270	Phosphothreonine.	18407956	Swiss-Prot 1010711	T	Phosphorylation	YIPATGTPVRGGL
ARH40_HUMAN	Q8TER5	371	Phosphothreonine.	19413330	Swiss-Prot 1010711	T	Phosphorylation	AEGPPGTPRRTGK
ARHG2_HUMAN	Q92974	152	Phosphothreonine.	18220336	Swiss-Prot 1010711	T	Phosphorylation	LAKSVSTTNIAGH
ARHG2_HUMAN	Q92974	153	Phosphothreonine.	18220336	Swiss-Prot 1010711	T	Phosphorylation	AKSVSTTNIAGHF
ARHG2_HUMAN	Q92974	679	Phosphothreonine; by MAPK1 or MAPK3.	18211802;19690332	Swiss-Prot 1010711	T	Phosphorylation	GVELLLTPREPAL
ARHG2_HUMAN	Q92974	945	Phosphothreonine.	19690332	Swiss-Prot 1010711	T	Phosphorylation	DSSDPDTGSEEEG
ARHG2_MOUSE	Q60875	795	Phosphothreonine.	19144319	Swiss-Prot 1010711	T	Phosphorylation	AAVASVTPEKQAT
ARHG2_MOUSE	Q60875	944	Phosphothreonine.	19144319	Swiss-Prot 1010711	T	Phosphorylation	DSSDPDTGSEEEV
ARHG6_MOUSE	Q8K4I3	649	Phosphothreonine.	17242355	Swiss-Prot 1010711	T	Phosphorylation	YVIRKSTAALEED
ARHGB_HUMAN	O15085	254	Phosphothreonine.	18669648;19413330	Swiss-Prot 1010711	T	Phosphorylation	GLDSPRTSPVIMA
ARHGB_HUMAN	O15085	668	Phosphothreonine.	17081983;17924679;18669648;19413330;19690332	Swiss-Prot 1010711	T	Phosphorylation	RSLENPTPPFTPK
ARHGB_HUMAN	O15085	672	Phosphothreonine.	17924679;18669648;19413330	Swiss-Prot 1010711	T	Phosphorylation	NPTPPFTPKMGRR
ARHGB_HUMAN	O15085	1462	Phosphothreonine.	18669648	Swiss-Prot 1010711	T	Phosphorylation	ESSGGTTPVGSFH
ARHGB_HUMAN	O15085	1475	Phosphothreonine.	18669648	Swiss-Prot 1010711	T	Phosphorylation	TEAARWTDGSLSP
ARHGC_HUMAN	Q9NZN5	736	Phosphothreonine.	18088087	Swiss-Prot 1010711	T	Phosphorylation	RVTEHGTPKPFRK
ARHGC_HUMAN	Q9NZN5	1286	Phosphothreonine.	19413330	Swiss-Prot 1010711	T	Phosphorylation	HFPRYRTASQGPQ
ARHGF_MOUSE	Q5FWH6	83	Phosphothreonine.	17242355	Swiss-Prot 1010711	T	Phosphorylation	PPSVSRTSLDSQT
ARHGI_HUMAN	Q6ZSZ5	212	Phosphothreonine.	18669648	Swiss-Prot 1010711	T	Phosphorylation	SLTSPNTESIFVE
ARI1A_HUMAN	O14497	286	Phosphothreonine.	18669648;19690332	Swiss-Prot 1010711	T	Phosphorylation	SAAGGGTPQPTAT
ARI4B_HUMAN	Q4LE39	793	Phosphothreonine.	18669648;19413330;19690332	Swiss-Prot 1010711	T	Phosphorylation	EVLSEDTDYEEDE
ARI4B_HUMAN	Q4LE39	1022	Phosphothreonine.	15302935;19690332	Swiss-Prot 1010711	T	Phosphorylation	SNSVLNTPPTTPE
ARI4B_HUMAN	Q4LE39	1026	Phosphothreonine.	19690332	Swiss-Prot 1010711	T	Phosphorylation	LNTPPTTPESPSS
ARI4B_HUMAN	Q4LE39	1150	Phosphothreonine.	18669648	Swiss-Prot 1010711	T	Phosphorylation	KKKGKGTNSSDSE
ARID2_HUMAN	Q68CP9	653	Phosphothreonine.	18669648	Swiss-Prot 1010711	T	Phosphorylation	GNHFQRTPVANQS
ARID2_HUMAN	Q68CP9	692	Phosphothreonine.	18669648	Swiss-Prot 1010711	T	Phosphorylation	QNPSPHTHQQQNA
ARIP4_HUMAN	Q9Y4B4	1260	Phosphothreonine.	19413330	Swiss-Prot 1010711	T	Phosphorylation	HKRKLATPPAAQE
ARK72_MOUSE	Q8CG76	48	Phosphothreonine.	17242355	Swiss-Prot 1010711	T	Phosphorylation	APLRPATVLGTME
ARL3_HUMAN	P36405	32	Phosphothreonine.	19413330	Swiss-Prot 1010711	T	Phosphorylation	DNAGKTTLLKQLA
ARLY_YEAST	P04076	443	Phosphothreonine.	17563356	Swiss-Prot 1010711	T	Phosphorylation	VERRDATGGTAKS
ARM_DROME	P18824	650	Phosphothreonine.	18327897	Swiss-Prot 1010711	T	Phosphorylation	IEQEGATGPLTDL
ARMC6_DROME	Q7K486	9	Phosphothreonine.	18327897	Swiss-Prot 1010711	T	Phosphorylation	KVISQDTFDDVVK
ARMC8_MOUSE	Q9DBR3	391	Phosphothreonine.	17203969	Swiss-Prot 1010711	T	Phosphorylation	MMDRIVTGSSESS
ARO80_YEAST	Q04052	158	Phosphothreonine.	18407956	Swiss-Prot 1010711	T	Phosphorylation	IKEKSTTPKPLKS
AROC_YEAST	P28777	55	Phosphothreonine.	18407956	Swiss-Prot 1010711	T	Phosphorylation	GQSKLSTPRDEKD
AROC_YEAST	P28777	324	Phosphothreonine.	18407956	Swiss-Prot 1010711	T	Phosphorylation	QEQKTATYDGEEG
AROF_YEAST	P14843	26	Phosphothreonine.	17563356;18407956	Swiss-Prot 1010711	T	Phosphorylation	KGYDPLTPPDLLQ
AROG_YEAST	P32449	44	Phosphothreonine.	18407956	Swiss-Prot 1010711	T	Phosphorylation	QVQIPATPTSLET
ARP4_YEAST	P80428	338	Phosphothreonine.	18407956	Swiss-Prot 1010711	T	Phosphorylation	KSDKKVTPTEEKE
ARP5_YEAST	P53946	9	Phosphothreonine.	18407956	Swiss-Prot 1010711	T	Phosphorylation	SRDASLTPLKAVV
ARP5_YEAST	P53946	24	Phosphothreonine.	18407956	Swiss-Prot 1010711	T	Phosphorylation	DPPLRQTPEPFDE
ARP8_DROME	Q9VX09	9	Phosphothreonine.	18327897	Swiss-Prot 1010711	T	Phosphorylation	RSRASSTSSGRHP
ARP8_YEAST	Q12386	235	Phosphothreonine.	18407956	Swiss-Prot 1010711	T	Phosphorylation	TSQISSTNTPDVI
ARPC2_YEAST	P53731	155	Phosphothreonine.	18407956	Swiss-Prot 1010711	T	Phosphorylation	PVEAEITGGEVAA
ARPC5_YEAST	P40518	142	Phosphothreonine.	18407956	Swiss-Prot 1010711	T	Phosphorylation	TQVSGVTPIVHYI
ARRB1_RAT	P29066	410	Phosphothreonine.	16641100	Swiss-Prot 1010711	T	Phosphorylation	DEEDDGTGSPHLN
ARRB2_HUMAN	P32121	382	Phosphothreonine.	11877451	Swiss-Prot 1010711	T	Phosphorylation	FDTNYATDDDIVF
ARRD4_HUMAN	Q8NCT1	37	Phosphothreonine.	18187866	Swiss-Prot 1010711	T	Phosphorylation	CYSSGETVAGHVL
ARVC_HUMAN	O00192	642	Phosphothreonine.	18669648;19690332	Swiss-Prot 1010711	T	Phosphorylation	MDRNFDTLDLPKR
ARVC_HUMAN	O00192	872	Phosphothreonine.	19690332	Swiss-Prot 1010711	T	Phosphorylation	GGFDDSTLPLVDK
ARVC_MOUSE	P98203	643	Phosphothreonine.	17114649	Swiss-Prot 1010711	T	Phosphorylation	MDRNFDTLDLPKR
ASCC3_HUMAN	Q8N3C0	234	Phosphothreonine.	19413330	Swiss-Prot 1010711	T	Phosphorylation	EKYLNSTLKEMTE
ASF1_YEAST	P32447	265	Phosphothreonine.	17563356;18407956	Swiss-Prot 1010711	T	Phosphorylation	KIEGGSTDIESTP
ASF1_YEAST	P32447	270	Phosphothreonine.	17563356	Swiss-Prot 1010711	T	Phosphorylation	STDIESTPKDAAR
ASF1B_HUMAN	Q9NVP2	179	Phosphothreonine.	19690332	Swiss-Prot 1010711	T	Phosphorylation	GLPLNCTPIKGLG
ASG1_YEAST	P40467	200	Phosphothreonine.	18407956	Swiss-Prot 1010711	T	Phosphorylation	SNSKNSTPDEFLP
ASG1_YEAST	P40467	226	Phosphothreonine.	18407956	Swiss-Prot 1010711	T	Phosphorylation	EQDSVDTYSNIPV
ASG7_YEAST	P46993	153	Phosphothreonine.	17330950	Swiss-Prot 1010711	T	Phosphorylation	VEDENDTLKKYRY
ASH1_DROME	Q9VW15	200	Phosphothreonine.	18327897	Swiss-Prot 1010711	T	Phosphorylation	ESDTEDTTVEGSF
ASH1_DROME	Q9VW15	201	Phosphothreonine.	18327897	Swiss-Prot 1010711	T	Phosphorylation	SDTEDTTVEGSFR
ASHWN_HUMAN	Q9BVC5	197	Phosphothreonine.	17287340;19413330;19690332	Swiss-Prot 1010711	T	Phosphorylation	PLSPVGTTPVKLK
ASHWN_HUMAN	Q9BVC5	198	Phosphothreonine.	18669648;19413330;19690332	Swiss-Prot 1010711	T	Phosphorylation	LSPVGTTPVKLKR
ASK1_SCHPO	Q9P6S5	136	Phosphothreonine.	18257517	Swiss-Prot 1010711	T	Phosphorylation	EDFVQSTPKKMDV
ASK1_YEAST	P35734	140	Phosphothreonine.	12408861	Swiss-Prot 1010711	T	Phosphorylation	SIDDFHTANITST
ASK1_YEAST	P35734	174	Phosphothreonine.	17563356	Swiss-Prot 1010711	T	Phosphorylation	REQTDLTGEGHGG
ASK10_YEAST	P48361	629	Phosphothreonine.	18407956	Swiss-Prot 1010711	T	Phosphorylation	RKSSSSTYLSGSS
ASK10_YEAST	P48361	808	Phosphothreonine.	18407956	Swiss-Prot 1010711	T	Phosphorylation	FRSKVNTPAIDDY
ASK10_YEAST	P48361	1017	Phosphothreonine.	17330950	Swiss-Prot 1010711	T	Phosphorylation	AADQSATAPSSPT
ASNS1_YEAST	P49089	205	Phosphothreonine.	18407956	Swiss-Prot 1010711	T	Phosphorylation	EKRIPSTPIDYMA
ASNS2_YEAST	P49090	205	Phosphothreonine.	17287358;17563356;18407956	Swiss-Prot 1010711	T	Phosphorylation	EKRIPSTPVDYHA
ASP_DROME	Q9VC45	364	Phosphothreonine.	18327897	Swiss-Prot 1010711	T	Phosphorylation	GPSPPRTPTKSAI
ASPC1_HUMAN	Q9BZE9	263	Phosphothreonine.	17081983	Swiss-Prot 1010711	T	Phosphorylation	GPTRPLTSSSAKL
ASPM_HUMAN	Q8IZT6	178	Phosphothreonine.	19007248	Swiss-Prot 1010711	T	Phosphorylation	IQNVNKTFSVSQK
ASPM_HUMAN	Q8IZT6	246	Phosphothreonine.	19007248	Swiss-Prot 1010711	T	Phosphorylation	SVRRSTTYSSLHA
ASPM_HUMAN	Q8IZT6	277	Phosphothreonine.	19007248	Swiss-Prot 1010711	T	Phosphorylation	FNEKAVTETSFNS
ASPM_HUMAN	Q8IZT6	563	Phosphothreonine.	16565220;19007248	Swiss-Prot 1010711	T	Phosphorylation	SYKNEVTPSSTTA
ASPM_HUMAN	Q8IZT6	647	Phosphothreonine.	16565220	Swiss-Prot 1010711	T	Phosphorylation	DLSIFRTPISKTN
ASPM_HUMAN	Q8IZT6	3435	Phosphothreonine.	16565220	Swiss-Prot 1010711	T	Phosphorylation	IPFIPETPVRTRI
AT131_HUMAN	Q9HD20	901	Phosphothreonine.	19007248	Swiss-Prot 1010711	T	Phosphorylation	RPRDSPTLSNSGI
AT1A1_MOUSE	Q8VDN2	219	Phosphothreonine.	17114649	Swiss-Prot 1010711	T	Phosphorylation	VDNSSLTGESEPQ
AT1A2_HUMAN	P50993	570	Phosphothreonine.	18669648	Swiss-Prot 1010711	T	Phosphorylation	RGFKFDTDELNFP
AT1A3_MOUSE	Q6PIC6	368	Phosphothreonine.	17242355	Swiss-Prot 1010711	T	Phosphorylation	TICSDKTGTLTQN
AT2A2_MOUSE	O55143	537	Phosphothreonine.	17203969	Swiss-Prot 1010711	T	Phosphorylation	STKVPMTPGVKQK
AT2B1_HUMAN	P20020	1203	Phosphothreonine.	18669648	Swiss-Prot 1010711	T	Phosphorylation	IPLIDDTDAEDDA
AT2C2_HUMAN	O75185	264	Phosphothreonine.	18669648	Swiss-Prot 1010711	T	Phosphorylation	QGVVIGTGESSQF
AT8A1_HUMAN	Q9Y2Q0	28	Phosphothreonine.	18088087	Swiss-Prot 1010711	T	Phosphorylation	DDVSEKTSLADQE
AT8A1_MOUSE	P70704	28	Phosphothreonine.	17114649;17242355;19144319;19367708	Swiss-Prot 1010711	T	Phosphorylation	DDVSEKTSLADQE
AT8B2_HUMAN	P98198	1117	Phosphothreonine.	18691976	Swiss-Prot 1010711	T	Phosphorylation	KPDLSDTVRYTQL
ATAD1_HUMAN	Q8NBU5	146	Phosphothreonine.	19413330	Swiss-Prot 1010711	T	Phosphorylation	TLIAKATAKEAGC
ATAD2_HUMAN	Q6PL18	1149	Phosphothreonine.	18669648	Swiss-Prot 1010711	T	Phosphorylation	QNEKLKTPSTPVA
ATAD2_HUMAN	Q6PL18	1152	Phosphothreonine.	18669648	Swiss-Prot 1010711	T	Phosphorylation	KLKTPSTPVACST
ATAD2_HUMAN	Q6PL18	1158	Phosphothreonine.	18669648;19413330	Swiss-Prot 1010711	T	Phosphorylation	TPVACSTPAQLKR
ATAD2_MOUSE	Q8CDM1	801	Phosphothreonine.	17242355	Swiss-Prot 1010711	T	Phosphorylation	KLKVPCTPVACST
ATAD5_HUMAN	Q96QE3	664	Phosphothreonine.	17081983	Swiss-Prot 1010711	T	Phosphorylation	KFTRISTPKKSKK
ATC4_YEAST	Q12675	70	Phosphothreonine.	17330950	Swiss-Prot 1010711	T	Phosphorylation	PMKDISTPDLSKV
ATC5_YEAST	P32660	58	Phosphothreonine.	18407956	Swiss-Prot 1010711	T	Phosphorylation	VSFNDETPKNKRE
ATC5_YEAST	P32660	85	Phosphothreonine.	17330950	Swiss-Prot 1010711	T	Phosphorylation	NHSFQPTPKLNNG
ATC5_YEAST	P32660	94	Phosphothreonine.	18407956	Swiss-Prot 1010711	T	Phosphorylation	LNNGSGTFDDVEL
ATC5_YEAST	P32660	1551	Phosphothreonine.	18407956	Swiss-Prot 1010711	T	Phosphorylation	SVERARTSLDLPG
ATF2_HUMAN	P15336	69	Phosphothreonine; by MAPK11 and MAPK14.	9430721;12110590;17081983;18669648;19413330;19690332	Swiss-Prot 1010711	T	Phosphorylation	VIVADQTPTPTRF
ATF2_HUMAN	P15336	71	Phosphothreonine; by MAPK1, MAPK3,MAPK11, MAPK12, MAPK14 and PLK3.	9430721;12110590;17081983;18669648;19413330;19690332;21098032	Swiss-Prot 1010711	T	Phosphorylation	VADQTPTPTRFLK
ATF2_MOUSE	P16951	51	Phosphothreonine; by MAPK11 and MAPK14.	17242355	Swiss-Prot 1010711	T	Phosphorylation	VIVADQTPTPTRF
ATF2_MOUSE	P16951	53	Phosphothreonine; by MAPK1, MAPK3,MAPK11, MAPK12, MAPK14 and PLK3.	17242355	Swiss-Prot 1010711	T	Phosphorylation	VADQTPTPTRFLK
ATF7_HUMAN	P17544	42	Phosphothreonine.	19690332	Swiss-Prot 1010711	T	Phosphorylation	KFGPARTDSVIIA
ATF7_HUMAN	P17544	51	Phosphothreonine; by MAPK11.	17081983;18669648;18950637;19413330;19690332	Swiss-Prot 1010711	T	Phosphorylation	VIIADQTPTPTRF
ATF7_HUMAN	P17544	53	Phosphothreonine.	17081983;18669648;18950637;19413330;19690332	Swiss-Prot 1010711	T	Phosphorylation	IADQTPTPTRFLK
ATF7_HUMAN	P17544	55	Phosphothreonine.	19413330	Swiss-Prot 1010711	T	Phosphorylation	DQTPTPTRFLKNC
ATF7_HUMAN	P17544	112	Phosphothreonine.	17081983;18220336;18669648;18950637;19690332	Swiss-Prot 1010711	T	Phosphorylation	DMSLPSTPDIKIK
ATF7_MOUSE	Q8R0S1	51	Phosphothreonine; by MAPK11.	17242355	Swiss-Prot 1010711	T	Phosphorylation	VIIADQTPTPTRF
ATF7_MOUSE	Q8R0S1	53	Phosphothreonine.	17242355	Swiss-Prot 1010711	T	Phosphorylation	IADQTPTPTRFLK
ATG13_DROME	Q9VHR6	238	Phosphothreonine.	18327897	Swiss-Prot 1010711	T	Phosphorylation	PATDANTPGNQQQ
ATG20_YEAST	Q07528	365	Phosphothreonine.	17563356;18407956	Swiss-Prot 1010711	T	Phosphorylation	ERSKSFTNIEQDY
ATG21_YEAST	Q02887	233	Phosphothreonine.	17563356;18407956	Swiss-Prot 1010711	T	Phosphorylation	SNPSVRTRRNSLR
ATG34_YEAST	Q12292	244	Phosphothreonine.	18407956	Swiss-Prot 1010711	T	Phosphorylation	KGERLTTPNDPLL
ATG34_YEAST	Q12292	363	Phosphothreonine.	18407956	Swiss-Prot 1010711	T	Phosphorylation	QTGSFHTLQDPTN
ATG9_YEAST	Q12142	111	Phosphothreonine.	18407956	Swiss-Prot 1010711	T	Phosphorylation	HQLNSVTSKENVL
ATLAS_DROME	Q9VC57	514	Phosphothreonine.	18327897	Swiss-Prot 1010711	T	Phosphorylation	HVATHATEMAVGG
ATM_HUMAN	Q13315	72	Phosphothreonine.	17525332	Swiss-Prot 1010711	T	Phosphorylation	KYIQKETECLRIA
ATM_HUMAN	Q13315	86	Phosphothreonine.	17525332	Swiss-Prot 1010711	T	Phosphorylation	PNVSASTQASRQK
ATM_HUMAN	Q13315	373	Phosphothreonine.	17525332	Swiss-Prot 1010711	T	Phosphorylation	SQSYTTTQRESSD
ATM_HUMAN	Q13315	1985	Phosphothreonine.	17525332	Swiss-Prot 1010711	T	Phosphorylation	EGSQNTTISSLSE
ATN1_HUMAN	P54259	651	Phosphothreonine.	18669648	Swiss-Prot 1010711	T	Phosphorylation	SPGAYKTATPPGY
ATN1_HUMAN	P54259	653	Phosphothreonine.	15302935;18669648	Swiss-Prot 1010711	T	Phosphorylation	GAYKTATPPGYKP
ATN1_HUMAN	P54259	669	Phosphothreonine.	15302935	Swiss-Prot 1010711	T	Phosphorylation	PSFRTGTPPGYRG
ATP5E_YEAST	P21306	52	Phosphothreonine.	17761666	Swiss-Prot 1010711	T	Phosphorylation	TQYKNGTAASEPT
ATPB_YEAST	P00830	112	Phosphothreonine.	17761666	Swiss-Prot 1010711	T	Phosphorylation	GEKVLDTGGPISV
ATPB_YEAST	P00830	237	Phosphothreonine.	17761666	Swiss-Prot 1010711	T	Phosphorylation	YREMKETGVINLE
ATPO_YEAST	P09457	139	Phosphothreonine.	17761666	Swiss-Prot 1010711	T	Phosphorylation	NGLLKGTVTSAEP
ATR_DROME	Q9VXG8	1575	Phosphothreonine.	18327897	Swiss-Prot 1010711	T	Phosphorylation	SYDMSVTQDILVN
ATR_HUMAN	Q13535	1989	Phosphothreonine.	18669648;18691976	Swiss-Prot 1010711	T	Phosphorylation	CFPENETPPEGKN
ATR1_YEAST	P13090	43	Phosphothreonine.	18407956	Swiss-Prot 1010711	T	Phosphorylation	LTATAFTQSEDEM
ATRX_HUMAN	P46100	87	Phosphothreonine.	17924679	Swiss-Prot 1010711	T	Phosphorylation	RKPSIVTKYVESD
ATRX_HUMAN	P46100	674	Phosphothreonine.	18669648	Swiss-Prot 1010711	T	Phosphorylation	TETNPVTSNSDEE
ATS12_MOUSE	Q811B3	986	Phosphothreonine.	17203969	Swiss-Prot 1010711	T	Phosphorylation	NEPCDKTRKPNSR
ATU_DROME	Q94546	286	Phosphothreonine.	18327897	Swiss-Prot 1010711	T	Phosphorylation	KSRLIDTDSDSNQ
ATU_DROME	Q94546	593	Phosphothreonine.	18327897	Swiss-Prot 1010711	T	Phosphorylation	PLIGGGTSSYQHD
ATU_DROME	Q94546	632	Phosphothreonine.	18327897	Swiss-Prot 1010711	T	Phosphorylation	AEVKASTIYSSDE
ATX2_HUMAN	Q99700	741	Phosphothreonine.	18669648	Swiss-Prot 1010711	T	Phosphorylation	ASNRAVTPSSEAK
ATX2_HUMAN	Q99700	771	Phosphothreonine.	17287340;17924679	Swiss-Prot 1010711	T	Phosphorylation	NIKPNETSPSFSK
ATX7_HUMAN	O15265	854	Phosphothreonine.	15302935	Swiss-Prot 1010711	T	Phosphorylation	NSSSKPTKVAKVP
AUP1_HUMAN	Q9Y679	433	Phosphothreonine.	18669648;19413330	Swiss-Prot 1010711	T	Phosphorylation	PSSGPVTPQPTAL
AURKA_HUMAN	O14965	287	Phosphothreonine.	14580337;19668197	Swiss-Prot 1010711	T	Phosphorylation	APSSRRTTLCGTL
AURKA_HUMAN	O14965	288	Phosphothreonine.	11039908;13678582;14580337;14990569;16246726;18662907;19668197	Swiss-Prot 1010711	T	Phosphorylation	PSSRRTTLCGTLD
AURKB_HUMAN	Q96GD4	16	Phosphothreonine.	19007248	Swiss-Prot 1010711	T	Phosphorylation	WPYGRQTAPSGLS
AURKB_HUMAN	Q96GD4	35	Phosphothreonine.	18669648;18691976;19007248	Swiss-Prot 1010711	T	Phosphorylation	LRKEPVTPSALVL
AURKB_HUMAN	Q96GD4	64	Phosphothreonine.	18691976;19007248	Swiss-Prot 1010711	T	Phosphorylation	MENSSGTPDILTR
AURKB_HUMAN	Q96GD4	232	Phosphothreonine; by autocatalysis.	14722118;16565220;18220336;18691976	Swiss-Prot 1010711	T	Phosphorylation	PSLRRKTMCGTLD
AURKB_HUMAN	Q96GD4	236	Phosphothreonine.	18691976	Swiss-Prot 1010711	T	Phosphorylation	RKTMCGTLDYLPP
AURKC_MOUSE	O88445	171	Phosphothreonine; by PKA.	11879579	Swiss-Prot 1010711	T	Phosphorylation	PSLRRKTMCGTLD
AUXI_HUMAN	O75061	567	Phosphothreonine.	18669648	Swiss-Prot 1010711	T	Phosphorylation	RRSATSTSASPTL
AUXI_HUMAN	O75061	572	Phosphothreonine.	19413330	Swiss-Prot 1010711	T	Phosphorylation	STSASPTLRVGEG
AUXI_HUMAN	O75061	696	Phosphothreonine.	19413330	Swiss-Prot 1010711	T	Phosphorylation	FASKPTTPTGLGG
AVL9_YEAST	Q12500	561	Phosphothreonine.	18407956	Swiss-Prot 1010711	T	Phosphorylation	EDVTESTEDLKNR
AVO1_YEAST	Q08236	948	Phosphothreonine.	17563356	Swiss-Prot 1010711	T	Phosphorylation	IQSNDLTPLTLEP
AVO2_YEAST	Q04749	330	Phosphothreonine.	18407956	Swiss-Prot 1010711	T	Phosphorylation	SVRHSATPTSPHN
AVO2_YEAST	Q04749	332	Phosphothreonine.	18407956	Swiss-Prot 1010711	T	Phosphorylation	RHSATPTSPHNNI
AVT1_YEAST	P47082	137	Phosphothreonine.	18407956	Swiss-Prot 1010711	T	Phosphorylation	NNDRVSTASMAIH
AVT1_YEAST	P47082	181	Phosphothreonine.	17330950	Swiss-Prot 1010711	T	Phosphorylation	GAGRRFTNNDMDS
AVT3_YEAST	P36062	61	Phosphothreonine.	17563356	Swiss-Prot 1010711	T	Phosphorylation	SRKSSGTTGGLLK
AVT3_YEAST	P36062	157	Phosphothreonine.	18407956	Swiss-Prot 1010711	T	Phosphorylation	SQPALSTSIPSQA
AVT3_YEAST	P36062	283	Phosphothreonine.	18407956	Swiss-Prot 1010711	T	Phosphorylation	ALETESTQLVSRE
AVT4_YEAST	P50944	170	Phosphothreonine.	17287358	Swiss-Prot 1010711	T	Phosphorylation	RSMENVTPKIEHH
AWH_DROME	Q8IRC7	126	Phosphothreonine.	18327897	Swiss-Prot 1010711	T	Phosphorylation	KAHYLETVEGGTT
AXA2L_HUMAN	A6NMY6	19	Phosphothreonine.	18669648	Swiss-Prot 1010711	T	Phosphorylation	LEGDHSTPPSAYG
AXDN1_HUMAN	Q5T1B0	351	Phosphothreonine.	19413330	Swiss-Prot 1010711	T	Phosphorylation	VKLTKETEKAHKD
AXDN1_HUMAN	Q5T1B0	771	Phosphothreonine.	19690332	Swiss-Prot 1010711	T	Phosphorylation	CCKGMVTAMALSK
AXIN2_HUMAN	Q9Y2T1	640	Phosphothreonine.	17924679	Swiss-Prot 1010711	T	Phosphorylation	PHSAQSTKKAYPL
AXN_DROME	Q9V407	513	Phosphothreonine.	18327897	Swiss-Prot 1010711	T	Phosphorylation	RVWKDQTPHRSPG
AZI1_HUMAN	Q9UPN4	93	Phosphothreonine.	18669648	Swiss-Prot 1010711	T	Phosphorylation	SGSPRPTEPTDFL
AZI1_MOUSE	Q62036	79	Phosphothreonine.	17242355	Swiss-Prot 1010711	T	Phosphorylation	LRRSNSTTQVNQS
AZI2_HUMAN	Q9H6S1	24	Phosphothreonine.	19369195	Swiss-Prot 1010711	T	Phosphorylation	HKRDTVTPVSIYS
AZI2_HUMAN	Q9H6S1	81	Phosphothreonine.	19369195	Swiss-Prot 1010711	T	Phosphorylation	ARFEEETSSVGRE
AZI2_HUMAN	Q9H6S1	299	Phosphothreonine.	19369195	Swiss-Prot 1010711	T	Phosphorylation	KALCHTTSSPLPG
B2L12_HUMAN	Q9HB09	117	Phosphothreonine.	18669648	Swiss-Prot 1010711	T	Phosphorylation	AGSPVPTPPRSPA
B3A2_HUMAN	P04920	183	Phosphothreonine.	18669648	Swiss-Prot 1010711	T	Phosphorylation	LPHQEATPRASKG
B3A3_HUMAN	P48751	955	Phosphothreonine.	17924679	Swiss-Prot 1010711	T	Phosphorylation	TYTQKLTVPTGLS
B3A3_HUMAN	P48751	958	Phosphothreonine.	17924679	Swiss-Prot 1010711	T	Phosphorylation	QKLTVPTGLSVTS
B3G2S_DROME	Q9VLA1	11	Phosphothreonine.	18327897	Swiss-Prot 1010711	T	Phosphorylation	RLLESQTSDEDNE
BAB2_DROME	Q9W0K4	384	Phosphothreonine.	18327897	Swiss-Prot 1010711	T	Phosphorylation	RDGSYATPSPSLQ
BABA1_HUMAN	Q9NWV8	65	Phosphothreonine.	19690332	Swiss-Prot 1010711	T	Phosphorylation	DDGSLNTSGAGPK
BACD2_HUMAN	Q13829	285	Phosphothreonine.	19690332	Swiss-Prot 1010711	T	Phosphorylation	PSEDEETFELRDR
BACH1_HUMAN	O14867	328	Phosphothreonine.	19369195	Swiss-Prot 1010711	T	Phosphorylation	SLSLLHTYDQYGD
BAG3_HUMAN	O95817	285	Phosphothreonine.	16964243;17081983;17287340;18220336;18669648;19413330	Swiss-Prot 1010711	T	Phosphorylation	SPARSSTPLHSPS
BAG3_HUMAN	O95817	406	Phosphothreonine.	18669648;18691976;19413330	Swiss-Prot 1010711	T	Phosphorylation	TAPAEATPPKPGE
BAG6_HUMAN	P46379	108	Phosphothreonine.	19413330	Swiss-Prot 1010711	T	Phosphorylation	TGSASATHGGGSP
BAG6_HUMAN	P46379	350	Phosphothreonine.	18669648;19413330	Swiss-Prot 1010711	T	Phosphorylation	RCNLACTPPRHLH
BAG8_ARATH	Q9LIB3	325	Phosphothreonine.	15308754	Swiss-Prot 1010711	T	Phosphorylation	GNRHDLTSSAEDD
BAIP2_HUMAN	Q9UQB8	296	Phosphothreonine.	10332026;18669648	Swiss-Prot 1010711	T	Phosphorylation	MSAQESTPIMNGV
BAIP2_HUMAN	Q9UQB8	348	Phosphothreonine.	10332026;18669648	Swiss-Prot 1010711	T	Phosphorylation	PVRKSVTPKNSYA
BAK1_ARATH	Q94F62	312	Phosphothreonine.	18694562	Swiss-Prot 1010711	T	Phosphorylation	GRLADGTLVAVKR
BAK1_ARATH	Q94F62	446	Phosphothreonine.	15894717;18694562;19105183	Swiss-Prot 1010711	T	Phosphorylation	LMDYKDTHVTTAV
BAK1_ARATH	Q94F62	449	Phosphothreonine.	15308754;15894717;18694562;19105183	Swiss-Prot 1010711	T	Phosphorylation	YKDTHVTTAVRGT
BAK1_ARATH	Q94F62	450	Phosphothreonine.	15308754;18694562;19105183	Swiss-Prot 1010711	T	Phosphorylation	KDTHVTTAVRGTI
BAK1_ARATH	Q94F62	455	Phosphothreonine.	15894717;18694562;19105183	Swiss-Prot 1010711	T	Phosphorylation	TTAVRGTIGHIAP
BAK1_ARATH	Q94F62	589	Phosphothreonine.	19105183	Swiss-Prot 1010711	T	Phosphorylation	QDFNYPTHHPAVS
BAKOR_HUMAN	Q6ZNE5	429	Phosphothreonine.	19369195	Swiss-Prot 1010711	T	Phosphorylation	RVSDEETDLGTDW
BAP1_HUMAN	Q92560	487	Phosphothreonine.	15302935	Swiss-Prot 1010711	T	Phosphorylation	HSQPSPTPSNEST
BAP2_YEAST	P38084	15	Phosphothreonine.	17330950;18407956	Swiss-Prot 1010711	T	Phosphorylation	SSGKKETSPDSIS
BARD1_HUMAN	Q99728	394	Phosphothreonine.	18669648;19690332	Swiss-Prot 1010711	T	Phosphorylation	ISLSPGTPPSTLS
BARH2_DROME	Q24256	593	Phosphothreonine.	18327897	Swiss-Prot 1010711	T	Phosphorylation	SRQRLITPSPPLN
BASI_MOUSE	P18572	358	Phosphothreonine.	19144319	Swiss-Prot 1010711	T	Phosphorylation	RRKPDQTLDEDDP
BASP1_HUMAN	P80723	31	Phosphothreonine.	18669648	Swiss-Prot 1010711	T	Phosphorylation	KAEGAATEEEGTP
BASP1_HUMAN	P80723	36	Phosphothreonine.	17081983;18669648	Swiss-Prot 1010711	T	Phosphorylation	ATEEEGTPKESEP
BASP1_HUMAN	P80723	196	Phosphothreonine.	17081983;17924679;18669648;19413330	Swiss-Prot 1010711	T	Phosphorylation	TEAPSSTPKAQGP
BASP1_MOUSE	Q91XV3	31	Phosphothreonine.	17114649;17242355	Swiss-Prot 1010711	T	Phosphorylation	KAEGAGTEEEGTP
BASP1_MOUSE	Q91XV3	36	Phosphothreonine.	17114649;17242355	Swiss-Prot 1010711	T	Phosphorylation	GTEEEGTPKESEP
BAZ1A_HUMAN	Q9NRL2	731	Phosphothreonine.	19690332	Swiss-Prot 1010711	T	Phosphorylation	LDQDMVTEDEDDP
BAZ1A_HUMAN	Q9NRL2	1367	Phosphothreonine.	18669648	Swiss-Prot 1010711	T	Phosphorylation	RKSANNTPENSPN
BAZ1A_HUMAN	Q9NRL2	1547	Phosphothreonine.	18669648	Swiss-Prot 1010711	T	Phosphorylation	NVDQVSTPPAAKK
BAZ1A_MOUSE	O88379	732	Phosphothreonine.	19144319;19367708	Swiss-Prot 1010711	T	Phosphorylation	LDPDVVTEDEDDP
BAZ2A_HUMAN	Q9UIF9	548	Phosphothreonine.	18669648;19007248	Swiss-Prot 1010711	T	Phosphorylation	MRRRIATPEEVRL
BAZ2A_HUMAN	Q9UIF9	1050	Phosphothreonine.	19690332	Swiss-Prot 1010711	T	Phosphorylation	SRIMEETSGMEEE
BAZ2B_HUMAN	Q9UIF8	1283	Phosphothreonine.	17081983	Swiss-Prot 1010711	T	Phosphorylation	EQHPLGTPTPGRK
BBC1_YEAST	P47068	81	Phosphothreonine.	17563356;18407956	Swiss-Prot 1010711	T	Phosphorylation	AESSPNTGSTEQR
BBC1_YEAST	P47068	106	Phosphothreonine.	18407956	Swiss-Prot 1010711	T	Phosphorylation	EPISPETKKETLS
BBC1_YEAST	P47068	624	Phosphothreonine.	18407956	Swiss-Prot 1010711	T	Phosphorylation	PVSSPQTRVARNG
BBC1_YEAST	P47068	654	Phosphothreonine.	18407956	Swiss-Prot 1010711	T	Phosphorylation	INEYHDTVSTNSS
BBC1_YEAST	P47068	850	Phosphothreonine.	18407956	Swiss-Prot 1010711	T	Phosphorylation	TQQRVPTSVLSGA
BBC1_YEAST	P47068	894	Phosphothreonine.	17287358;17330950;17563356;18407956	Swiss-Prot 1010711	T	Phosphorylation	ASIRRSTTHDVGE
BBC1_YEAST	P47068	895	Phosphothreonine.	15665377;17287358;17330950;17563356;18407956	Swiss-Prot 1010711	T	Phosphorylation	SIRRSTTHDVGEI
BBS1_HUMAN	Q8NFJ9	369	Phosphothreonine.	18187866	Swiss-Prot 1010711	T	Phosphorylation	LLNVIHTPDAVTS
BBS1_HUMAN	Q8NFJ9	392	Phosphothreonine.	17924679	Swiss-Prot 1010711	T	Phosphorylation	NTLIMTTRGGGLI
BBX_HUMAN	Q8WY36	161	Phosphothreonine.	19007248	Swiss-Prot 1010711	T	Phosphorylation	KPVKSPTPTVNPR
BBX_HUMAN	Q8WY36	568	Phosphothreonine.	19413330	Swiss-Prot 1010711	T	Phosphorylation	KNISGETPEGIKA
BBX_HUMAN	Q8WY36	809	Phosphothreonine.	18669648	Swiss-Prot 1010711	T	Phosphorylation	IPSIFNTPEPTTT
BC11A_HUMAN	Q9H165	208	Phosphothreonine.	19690332	Swiss-Prot 1010711	T	Phosphorylation	EHGSPLTPRVGIP
BC11A_HUMAN	Q9H165	701	Phosphothreonine.	19690332	Swiss-Prot 1010711	T	Phosphorylation	GSLRFSTPPGELD
BC11B_HUMAN	Q9C0K0	120	Phosphothreonine.	19690332	Swiss-Prot 1010711	T	Phosphorylation	EIGIQVTPDEDDH
BC11B_HUMAN	Q9C0K0	260	Phosphothreonine.	19690332	Swiss-Prot 1010711	T	Phosphorylation	PASSSLTPRLTIP
BC11B_HUMAN	Q9C0K0	313	Phosphothreonine.	19690332	Swiss-Prot 1010711	T	Phosphorylation	EGRLPGTPPLFSP
BC11B_HUMAN	Q9C0K0	376	Phosphothreonine.	19690332	Swiss-Prot 1010711	T	Phosphorylation	LAGNSSTPPPVSP
BC11B_HUMAN	Q9C0K0	417	Phosphothreonine.	19690332	Swiss-Prot 1010711	T	Phosphorylation	PMPPGGTPPPQPP
BC11B_HUMAN	Q9C0K0	754	Phosphothreonine.	19690332	Swiss-Prot 1010711	T	Phosphorylation	GSLRFSTPPGDLL
BCA1_YEAST	P38891	315	Phosphothreonine.	18407956	Swiss-Prot 1010711	T	Phosphorylation	ERYYTITEVATRA
BCA2_YEAST	P47176	51	Phosphothreonine.	18407956	Swiss-Prot 1010711	T	Phosphorylation	AEKGWGTPEIKPY
BCAR1_HUMAN	P56945	269	Phosphothreonine.	18669648	Swiss-Prot 1010711	T	Phosphorylation	GQEVYDTPPMAVK
BCAR3_HUMAN	O75815	130	Phosphothreonine.	17081983	Swiss-Prot 1010711	T	Phosphorylation	RHIMDRTPEKLKK
BCD1_SCHPO	O74906	296	Phosphothreonine.	18257517	Swiss-Prot 1010711	T	Phosphorylation	KKANSPTQNVDTS
BCK1_YEAST	Q01389	1060	Phosphothreonine.	18407956	Swiss-Prot 1010711	T	Phosphorylation	EGIASPTSPKSLD
BCKD_MOUSE	O55028	35	Phosphothreonine.	17208939	Swiss-Prot 1010711	T	Phosphorylation	ARSTSATDTHHVE
BCL2_HUMAN	P10415	69	Phosphothreonine; by MAPK8.	18570871	Swiss-Prot 1010711	T	Phosphorylation	RDPVARTSPLQTP
BCL7C_HUMAN	Q8WUZ0	111	Phosphothreonine.	18220336;18669648;19413330;19690332	Swiss-Prot 1010711	T	Phosphorylation	GSLQKGTEPSPGG
BCL7C_HUMAN	Q8WUZ0	118	Phosphothreonine.	15302935;18669648;19413330;19690332	Swiss-Prot 1010711	T	Phosphorylation	EPSPGGTPQPSRP
BCL9_DROME	Q961D9	11	Phosphothreonine.	18327897	Swiss-Prot 1010711	T	Phosphorylation	TMPRSPTQQQPQP
BCL9_DROME	Q961D9	208	Phosphothreonine.	18327897	Swiss-Prot 1010711	T	Phosphorylation	RENHSPTMSPVGF
BCL9_HUMAN	O00512	155	Phosphothreonine.	18669648	Swiss-Prot 1010711	T	Phosphorylation	TAPRSSTPSHGQT
BCL9_HUMAN	O00512	172	Phosphothreonine.	18669648	Swiss-Prot 1010711	T	Phosphorylation	PTPAQKTPAKVVY
BCL9_HUMAN	O00512	308	Phosphothreonine.	19413330	Swiss-Prot 1010711	T	Phosphorylation	GTGPNSTPNNRAV
BCL9_HUMAN	O00512	315	Phosphothreonine.	15302935;19413330;19690332	Swiss-Prot 1010711	T	Phosphorylation	PNNRAVTPVSQGS
BCL9L_HUMAN	Q86UU0	957	Phosphothreonine.	17081983	Swiss-Prot 1010711	T	Phosphorylation	NLKSPQTPSQMVP
BCLF1_HUMAN	Q9NYF8	341	Phosphothreonine.	18669648	Swiss-Prot 1010711	T	Phosphorylation	KFLKRFTDEESRV
BCLF1_HUMAN	Q9NYF8	402	Phosphothreonine.	17081983;17287340;18669648;19413330;19690332	Swiss-Prot 1010711	T	Phosphorylation	DSEGDDTEETEDY
BCLF1_HUMAN	Q9NYF8	405	Phosphothreonine.	17287340	Swiss-Prot 1010711	T	Phosphorylation	GDDTEETEDYRQF
BCLF1_HUMAN	Q9NYF8	489	Phosphothreonine.	17287340	Swiss-Prot 1010711	T	Phosphorylation	KNSERITVKKETQ
BCLF1_HUMAN	Q9NYF8	494	Phosphothreonine.	17287340	Swiss-Prot 1010711	T	Phosphorylation	ITVKKETQSPEQV
BCLF1_HUMAN	Q9NYF8	526	Phosphothreonine.	17287340	Swiss-Prot 1010711	T	Phosphorylation	DAREKSTFREESP
BCLF1_HUMAN	Q9NYF8	661	Phosphothreonine.	17287340;17924679;19007248	Swiss-Prot 1010711	T	Phosphorylation	IDISPSTLRKHTR
BCLF1_HUMAN	Q9NYF8	840	Phosphothreonine.	16565220;18669648;19690332	Swiss-Prot 1010711	T	Phosphorylation	EWDPEYTPKSKKY
BCLF1_MOUSE	Q8K019	400	Phosphothreonine.	17203969;17242355	Swiss-Prot 1010711	T	Phosphorylation	DSEGDDTEETEDY
BCLF1_MOUSE	Q8K019	839	Phosphothreonine.	14729942	Swiss-Prot 1010711	T	Phosphorylation	EWDPEYTPKSKKY
BCP1_YEAST	Q06338	205	Phosphothreonine.	17330950;17563356;18407956	Swiss-Prot 1010711	T	Phosphorylation	YEVNFDTDDDTDS
BCP1_YEAST	Q06338	209	Phosphothreonine.	17330950;17563356	Swiss-Prot 1010711	T	Phosphorylation	FDTDDDTDSGKRN
BCR_HUMAN	P11274	310	Phosphothreonine.	12522270	Swiss-Prot 1010711	T	Phosphorylation	EQEKRLTWPRRSY
BD1L1_HUMAN	Q8NFC6	1354	Phosphothreonine.	16964243;18669648	Swiss-Prot 1010711	T	Phosphorylation	EGFTVDTPAKASI
BD1L1_HUMAN	Q8NFC6	2956	Phosphothreonine.	19690332	Swiss-Prot 1010711	T	Phosphorylation	KPKRSLTVSDDAE
BDF1_SCHPO	Q9Y7N0	225	Phosphothreonine.	18257517	Swiss-Prot 1010711	T	Phosphorylation	NSSVSSTSASVAA
BDF1_YEAST	P35817	90	Phosphothreonine.	18407956	Swiss-Prot 1010711	T	Phosphorylation	ENGYNATGSGAED
BDF1_YEAST	P35817	617	Phosphothreonine.	18407956	Swiss-Prot 1010711	T	Phosphorylation	ASSLSPTSAGSRK
BDP1_HUMAN	A6H8Y1	915	Phosphothreonine.	18669648	Swiss-Prot 1010711	T	Phosphorylation	ICLREKTPEVIDA
BECN1_HUMAN	Q14457	29	Phosphothreonine.	19369195	Swiss-Prot 1010711	T	Phosphorylation	QPLKLDTSFKILD
BECN1_HUMAN	Q14457	57	Phosphothreonine.	18691976;19369195	Swiss-Prot 1010711	T	Phosphorylation	QAKPGETQEEETN
BECN1_HUMAN	Q14457	62	Phosphothreonine.	19369195	Swiss-Prot 1010711	T	Phosphorylation	ETQEEETNSGEEP
BECN1_HUMAN	Q14457	119	Phosphothreonine; by DAPK1.	19180116	Swiss-Prot 1010711	T	Phosphorylation	SRRLKVTGDLFDI
BFR1_SCHPO	P41820	491	Phosphothreonine.	18257517	Swiss-Prot 1010711	T	Phosphorylation	GSDISATTKHELY
BFR1_SCHPO	P41820	1186	Phosphothreonine.	18257517	Swiss-Prot 1010711	T	Phosphorylation	NSEDKKTLSKEDR
BFR1_YEAST	P38934	32	Phosphothreonine.	17563356;18407956	Swiss-Prot 1010711	T	Phosphorylation	QLKKIDTEIGLIR
BFR1_YEAST	P38934	336	Phosphothreonine.	15665377;17330950;17563356;18407956	Swiss-Prot 1010711	T	Phosphorylation	DDLVLVTPKKDDF
BGCN_DROME	Q9W1I2	898	Phosphothreonine.	18327897	Swiss-Prot 1010711	T	Phosphorylation	VSMHPNTVLRDFL
BGS4_SCHPO	O74475	976	Phosphothreonine.	18257517	Swiss-Prot 1010711	T	Phosphorylation	VSEKEGTYKSKVD
BI2L1_HUMAN	Q9UHR4	248	Phosphothreonine.	18669648	Swiss-Prot 1010711	T	Phosphorylation	MIEEIKTPASTPV
BI2L1_HUMAN	Q9UHR4	257	Phosphothreonine.	17081983;18669648;19413330	Swiss-Prot 1010711	T	Phosphorylation	STPVSGTPQASPM
BI2L1_HUMAN	Q9UHR4	412	Phosphothreonine.	18669648;19413330	Swiss-Prot 1010711	T	Phosphorylation	EAVTVPTPSPTPV
BI2L1_HUMAN	Q9UHR4	416	Phosphothreonine.	19413330	Swiss-Prot 1010711	T	Phosphorylation	VPTPSPTPVRSIS
BIB_DROME	P23645	47	Phosphothreonine.	18327897	Swiss-Prot 1010711	T	Phosphorylation	NNRLSSTLQAPKR
BICC_DROME	Q24009	643	Phosphothreonine.	18327897	Swiss-Prot 1010711	T	Phosphorylation	HYSPDSTYGSEGG
BICD_DROME	P16568	306	Phosphothreonine.	18327897	Swiss-Prot 1010711	T	Phosphorylation	LEADLSTELKSPD
BICD2_HUMAN	Q8TD16	691	Phosphothreonine.	17081983	Swiss-Prot 1010711	T	Phosphorylation	TKREQITTLRTVL
BIEA_HUMAN	P53004	174	Phosphothreonine.	19690332	Swiss-Prot 1010711	T	Phosphorylation	SGISRLTWLVSLF
BIG2_HUMAN	Q9Y6D5	244	Phosphothreonine.	18691976;19413330	Swiss-Prot 1010711	T	Phosphorylation	AQSKPTTPEKTDL
BIG2_HUMAN	Q9Y6D5	616	Phosphothreonine.	18669648	Swiss-Prot 1010711	T	Phosphorylation	ARRCSVTSMESTV
BIG2_HUMAN	Q9Y6D5	621	Phosphothreonine.	18691976	Swiss-Prot 1010711	T	Phosphorylation	VTSMESTVSSGTQ
BIG2_HUMAN	Q9Y6D5	691	Phosphothreonine.	15302935	Swiss-Prot 1010711	T	Phosphorylation	EERLDSTQVGDFL
BIK1_ARATH	O48814	237	Phosphothreonine.	20404519	Swiss-Prot 1010711	T	Phosphorylation	DLSYVSTRVMGTY
BIK1_YEAST	P11709	89	Phosphothreonine.	18407956	Swiss-Prot 1010711	T	Phosphorylation	SQTSRRTTMEPLS
BIK1_YEAST	P11709	90	Phosphothreonine.	18407956	Swiss-Prot 1010711	T	Phosphorylation	QTSRRTTMEPLSI
BIM1_YEAST	P40013	150	Phosphothreonine.	17563356;18407956	Swiss-Prot 1010711	T	Phosphorylation	AKRSSSTGTGSAM
BIM1_YEAST	P40013	175	Phosphothreonine.	18407956	Swiss-Prot 1010711	T	Phosphorylation	INGSRKTSVTQGQ
BIN1_HUMAN	O00499	307	Phosphothreonine.	18669648;19367720	Swiss-Prot 1010711	T	Phosphorylation	DGSPAATPEIRVN
BIN1_HUMAN	O00499	323	Phosphothreonine.	18669648	Swiss-Prot 1010711	T	Phosphorylation	EPAGGATPGATLP
BIN1_MOUSE	O08539	308	Phosphothreonine.	17242355	Swiss-Prot 1010711	T	Phosphorylation	DGSPAATPEIRVN
BIN2_HUMAN	Q9UBW5	438	Phosphothreonine.	19690332	Swiss-Prot 1010711	T	Phosphorylation	NIPSSPTASGGGS
BIR1_YEAST	P47134	745	Phosphothreonine.	18407956	Swiss-Prot 1010711	T	Phosphorylation	EMLLFETGTPIAS
BIRC5_HUMAN	O15392	34	Phosphothreonine; by CDK1.	11069302;16565220;18691976	Swiss-Prot 1010711	T	Phosphorylation	LEGCACTPERMAE
BIRC5_HUMAN	O15392	48	Phosphothreonine; by CK2; in vitro.	21252625	Swiss-Prot 1010711	T	Phosphorylation	GFIHCPTENEPDL
BIRC5_HUMAN	O15392	117	Phosphothreonine; by AURKB.	14610074	Swiss-Prot 1010711	T	Phosphorylation	NKIAKETNNKKKE
BIRC5_MOUSE	O70201	34	Phosphothreonine; by CDK1.	10949038	Swiss-Prot 1010711	T	Phosphorylation	LEDCACTPERMAE
BL1S1_HUMAN	P78537	135	Phosphothreonine.	18187866	Swiss-Prot 1010711	T	Phosphorylation	IELDMRTIATALE
BL1S3_HUMAN	Q6QNY0	63	Phosphothreonine.	17081983;18669648;19369195;19413330;19690332	Swiss-Prot 1010711	T	Phosphorylation	AGEAAETDSEPEP
BLH1_YEAST	Q01532	296	Phosphothreonine.	18407956	Swiss-Prot 1010711	T	Phosphorylation	AKLDPSTPVSLIN
BLH1_YEAST	Q01532	356	Phosphothreonine.	18407956	Swiss-Prot 1010711	T	Phosphorylation	VFFGSHTPKFMDK
BLM_DROME	Q9VGI8	113	Phosphothreonine.	18327897	Swiss-Prot 1010711	T	Phosphorylation	DSPKKPTSLDLSV
BLM_HUMAN	P54132	57	Phosphothreonine.	18669648	Swiss-Prot 1010711	T	Phosphorylation	NVSVAKTPVLRNK
BLM_HUMAN	P54132	114	Phosphothreonine.	18669648	Swiss-Prot 1010711	T	Phosphorylation	LPDFLQTPKEVVC
BLM_HUMAN	P54132	125	Phosphothreonine.	19413330	Swiss-Prot 1010711	T	Phosphorylation	VCTTQNTPTVKKS
BLM_HUMAN	P54132	508	Phosphothreonine.	16964243	Swiss-Prot 1010711	T	Phosphorylation	SSNWAETPRLGKK
BLM10_YEAST	P43583	64	Phosphothreonine.	11875433;17287358;17563356;18407956	Swiss-Prot 1010711	T	Phosphorylation	LRARSATPTLQDQ
BLM10_YEAST	P43583	66	Phosphothreonine.	18407956	Swiss-Prot 1010711	T	Phosphorylation	ARSATPTLQDQKL
BMP2K_HUMAN	Q9NSY1	942	Phosphothreonine.	19369195	Swiss-Prot 1010711	T	Phosphorylation	PFQPFLTSTSKSE
BMP2K_HUMAN	Q9NSY1	1002	Phosphothreonine.	18691976	Swiss-Prot 1010711	T	Phosphorylation	RHHGTPTSTKKTL
BMP2K_HUMAN	Q9NSY1	1011	Phosphothreonine.	18691976	Swiss-Prot 1010711	T	Phosphorylation	KKTLKPTYRTPER
BMP3B_HUMAN	P55107	98	Phosphothreonine.	19369195	Swiss-Prot 1010711	T	Phosphorylation	RPGGGNTVRSFRA
BMPR2_HUMAN	Q13873	379	Phosphothreonine.	19369195	Swiss-Prot 1010711	T	Phosphorylation	AISEVGTIRYMAP
BMS1_HUMAN	Q14692	638	Phosphothreonine.	19413330	Swiss-Prot 1010711	T	Phosphorylation	QNFIDETSDIENL
BMS1_HUMAN	Q14692	708	Phosphothreonine.	18669648	Swiss-Prot 1010711	T	Phosphorylation	EEEDDDTLEELGG
BMS1_YEAST	Q08965	310	Phosphothreonine.	17287358	Swiss-Prot 1010711	T	Phosphorylation	LPDPCPTPFYQQK
BN3D1_DROME	Q7K480	1116	Phosphothreonine.	18327897	Swiss-Prot 1010711	T	Phosphorylation	YAKGDYTPNHVRW
BNI1_YEAST	P41832	328	Phosphothreonine.	18407956	Swiss-Prot 1010711	T	Phosphorylation	NNTSASTLPGDRT
BNI1_YEAST	P41832	1302	Phosphothreonine.	18407956	Swiss-Prot 1010711	T	Phosphorylation	GKPKGETPPPPPL
BNI1_YEAST	P41832	1873	Phosphothreonine.	18407956	Swiss-Prot 1010711	T	Phosphorylation	IHAESPTPLATRG
BNI1_YEAST	P41832	1877	Phosphothreonine.	18407956	Swiss-Prot 1010711	T	Phosphorylation	SPTPLATRGVMNT
BNI4_YEAST	P53858	623	Phosphothreonine.	18407956	Swiss-Prot 1010711	T	Phosphorylation	ASDEEKTEVERDV
BNI4_YEAST	P53858	689	Phosphothreonine.	18407956	Swiss-Prot 1010711	T	Phosphorylation	ASYATETPEPVGN
BNI4_YEAST	P53858	703	Phosphothreonine.	18407956	Swiss-Prot 1010711	T	Phosphorylation	EVNRSGTFDTRNN
BNI4_YEAST	P53858	769	Phosphothreonine.	17563356;18407956	Swiss-Prot 1010711	T	Phosphorylation	EQPIEVTPRNNAY
BNI4_YEAST	P53858	816	Phosphothreonine.	18407956	Swiss-Prot 1010711	T	Phosphorylation	PVKSDLTSLGEVY
BNI5_YEAST	P53890	274	Phosphothreonine.	11875433;17563356;18407956	Swiss-Prot 1010711	T	Phosphorylation	NRSGGSTPLDSQT
BNIP2_HUMAN	Q12982	116	Phosphothreonine.	18088087	Swiss-Prot 1010711	T	Phosphorylation	IRKGSITEYTAAE
BNIP3_MOUSE	O55003	86	Phosphothreonine.	17114649	Swiss-Prot 1010711	T	Phosphorylation	FGEKNSTLSEEDY
BOB1_YEAST	P38041	158	Phosphothreonine.	18407956	Swiss-Prot 1010711	T	Phosphorylation	RVPEVSTPQLQDE
BOB1_YEAST	P38041	207	Phosphothreonine.	15665377;18407956	Swiss-Prot 1010711	T	Phosphorylation	SKSNISTKSLEPS
BOB1_YEAST	P38041	919	Phosphothreonine.	17330950	Swiss-Prot 1010711	T	Phosphorylation	PLSKAQTLLEEAR
BOI2_YEAST	P39969	15	Phosphothreonine.	18407956	Swiss-Prot 1010711	T	Phosphorylation	TLSQLNTTVSRDK
BOI2_YEAST	P39969	372	Phosphothreonine.	17563356;18407956	Swiss-Prot 1010711	T	Phosphorylation	RGHVRKTSQSLED
BOI2_YEAST	P39969	525	Phosphothreonine.	11875433	Swiss-Prot 1010711	T	Phosphorylation	SPIPSPTRNSVRN
BOP1_HUMAN	Q14137	106	Phosphothreonine.	16964243;17287340;18669648;19007248;19413330	Swiss-Prot 1010711	T	Phosphorylation	EQVQASTPCPRTE
BOP1_HUMAN	Q14137	197	Phosphothreonine.	18669648	Swiss-Prot 1010711	T	Phosphorylation	GRDLRLTDEQVAL
BOP2_YEAST	Q06150	379	Phosphothreonine.	18407956	Swiss-Prot 1010711	T	Phosphorylation	FKYDETTFSGSPE
BOREA_DROME	Q9VLD6	146	Phosphothreonine.	18327897	Swiss-Prot 1010711	T	Phosphorylation	STKAMRTPGPLHS
BOREA_DROME	Q9VLD6	209	Phosphothreonine.	18327897	Swiss-Prot 1010711	T	Phosphorylation	AFSADRTPLKQKQ
BOREA_HUMAN	Q53HL2	88	Phosphothreonine; by TTK.	18946085	Swiss-Prot 1010711	T	Phosphorylation	ALEEAATADLDIT
BOREA_HUMAN	Q53HL2	106	Phosphothreonine.	17287340;18669648;18691976;19007248;19690332	Swiss-Prot 1010711	T	Phosphorylation	TAEAIQTPLKSAK
BOREA_HUMAN	Q53HL2	169	Phosphothreonine; by TTK.	18946085;19007248	Swiss-Prot 1010711	T	Phosphorylation	RSSRANTVTPAVG
BOREA_HUMAN	Q53HL2	171	Phosphothreonine.	19007248	Swiss-Prot 1010711	T	Phosphorylation	SRANTVTPAVGRL
BOREA_HUMAN	Q53HL2	189	Phosphothreonine.	18669648;18691976	Swiss-Prot 1010711	T	Phosphorylation	KPTPGLTPRFDSR
BOREA_HUMAN	Q53HL2	199	Phosphothreonine.	19007248	Swiss-Prot 1010711	T	Phosphorylation	DSRVFKTPGLRTP
BOREA_HUMAN	Q53HL2	204	Phosphothreonine.	18669648;18691976;19007248	Swiss-Prot 1010711	T	Phosphorylation	KTPGLRTPAAGER
BOREA_HUMAN	Q53HL2	230	Phosphothreonine; by TTK.	18946085	Swiss-Prot 1010711	T	Phosphorylation	SKEIFLTVPVGGG
BORG5_HUMAN	Q00587	145	Phosphothreonine.	19413330	Swiss-Prot 1010711	T	Phosphorylation	SFDSSPTSSTDGH
BPT1_YEAST	P14772	641	Phosphothreonine.	18407956	Swiss-Prot 1010711	T	Phosphorylation	SGDNLRTDEESII
BPT1_YEAST	P14772	906	Phosphothreonine.	18407956	Swiss-Prot 1010711	T	Phosphorylation	PLQLKVTESETED
BPT1_YEAST	P14772	916	Phosphothreonine.	18407956	Swiss-Prot 1010711	T	Phosphorylation	TEDEVVTESELEL
BPT1_YEAST	P14772	934	Phosphothreonine.	17287358	Swiss-Prot 1010711	T	Phosphorylation	RRASLATLRPRPF
BPTF_HUMAN	Q12830	909	Phosphothreonine.	19690332	Swiss-Prot 1010711	T	Phosphorylation	ISTLRLTITQLEN
BPTF_HUMAN	Q12830	1064	Phosphothreonine.	17081983	Swiss-Prot 1010711	T	Phosphorylation	RKSLEGTKNNMDE
BRAF_CHICK	Q04982	793	Phosphothreonine; by MAPK1.	14654779	Swiss-Prot 1010711	T	Phosphorylation	ACASPKTPIQAGG
BRAF_HUMAN	P15056	373	Phosphothreonine; by autocatalysis.	1508179;18220336	Swiss-Prot 1010711	T	Phosphorylation	PNVHINTIEPVNI
BRAF_HUMAN	P15056	401	Phosphothreonine.	15302935;16964243;17192257;18669648;19413330	Swiss-Prot 1010711	T	Phosphorylation	TTGLSATPPASLP
BRAF_HUMAN	P15056	753	Phosphothreonine; by MAPK1.	19710016	Swiss-Prot 1010711	T	Phosphorylation	ACASPKTPIQAGG
BRCA1_HUMAN	P38398	1394	Phosphothreonine; by ATR; in vitro.	11114888	Swiss-Prot 1010711	T	Phosphorylation	QSDILTTQQRDTM
BRCA1_HUMAN	P38398	1700	Phosphothreonine.	17525332	Swiss-Prot 1010711	T	Phosphorylation	EFVCERTLKYFLG
BRCA1_HUMAN	P38398	1720	Phosphothreonine.	17525332	Swiss-Prot 1010711	T	Phosphorylation	VSYFWVTQSIKER
BRCA2_HUMAN	P51587	3387	Phosphothreonine; by CHEK1 and CHEK2.	18317453	Swiss-Prot 1010711	T	Phosphorylation	RLKRRCTTSLIKE
BRD1_HUMAN	O95696	1051	Phosphothreonine.	19413330	Swiss-Prot 1010711	T	Phosphorylation	RVHGEPTSDLSDI
BRD2_HUMAN	P25440	724	Phosphothreonine.	17081983	Swiss-Prot 1010711	T	Phosphorylation	KKPVGKTKEELAL
BRD4_MOUSE	Q9ESU6	599	Phosphothreonine.	19367708	Swiss-Prot 1010711	T	Phosphorylation	KTKPPPTYESEEE
BRD8_HUMAN	Q9H0E9	1151	Phosphothreonine.	17081983	Swiss-Prot 1010711	T	Phosphorylation	KRPMDLTSLKRNL
BRE1_DROME	Q9VRP9	242	Phosphothreonine.	18327897	Swiss-Prot 1010711	T	Phosphorylation	KLQNLNTSLHEKF
BRE1B_HUMAN	O75150	644	Phosphothreonine.	17081983	Swiss-Prot 1010711	T	Phosphorylation	KAKVEETKRKESE
BRE5_YEAST	P53741	278	Phosphothreonine.	17563356;18407956	Swiss-Prot 1010711	T	Phosphorylation	KAAPIKTKEGSVE
BRE5_YEAST	P53741	336	Phosphothreonine.	11875433;17330950;18407956	Swiss-Prot 1010711	T	Phosphorylation	SGNNASTPSSSPE
BRI1_ARATH	O22476	846	Phosphothreonine.	18694562	Swiss-Prot 1010711	T	Phosphorylation	DRTANNTNWKLTG
BRI1_ARATH	O22476	1180	Phosphothreonine.	18694562	Swiss-Prot 1010711	T	Phosphorylation	EDGGFSTIEMVDM
BRSK1_HUMAN	Q8TDC3	189	Phosphothreonine; by LKB1.	14976552;18339622	Swiss-Prot 1010711	T	Phosphorylation	GDSLLETSCGSPH
BRSK1_MOUSE	Q5RJI5	189	Phosphothreonine; by LKB1.	17482548	Swiss-Prot 1010711	T	Phosphorylation	GDSLLETSCGSPH
BRSK1_RAT	B2DD29	189	Phosphothreonine; by LKB1.	18324781	Swiss-Prot 1010711	T	Phosphorylation	GDSLLETSCGSPH
BRSK2_HUMAN	Q8IWQ3	174	Phosphothreonine; by LKB1.	14976552;18339622	Swiss-Prot 1010711	T	Phosphorylation	GDSLLETSCGSPH
BRSK2_HUMAN	Q8IWQ3	389	Phosphothreonine.	19369195	Swiss-Prot 1010711	T	Phosphorylation	MEVLSVTDGGSPV
BRSK2_HUMAN	Q8IWQ3	422	Phosphothreonine.	19369195	Swiss-Prot 1010711	T	Phosphorylation	ASSGLSTSPLSSP
BRSK2_HUMAN	Q8IWQ3	509	Phosphothreonine.	19690332	Swiss-Prot 1010711	T	Phosphorylation	EEMSNLTPESSPE
BRSK2_MOUSE	Q69Z98	175	Phosphothreonine; by LKB1.	17482548	Swiss-Prot 1010711	T	Phosphorylation	GDSLLETSCGSPH
BRSK2_MOUSE	Q69Z98	423	Phosphothreonine.	17114649	Swiss-Prot 1010711	T	Phosphorylation	ASSGLSTSPLSSP
BRU_DROME	Q9VIL0	329	Phosphothreonine.	18327897	Swiss-Prot 1010711	T	Phosphorylation	TSPLKNTPEKWRA
BRWD1_HUMAN	Q9NSI6	1275	Phosphothreonine.	18669648	Swiss-Prot 1010711	T	Phosphorylation	ISELSNTSENDEQ
BRWD3_HUMAN	Q6RI45	1569	Phosphothreonine.	17081983	Swiss-Prot 1010711	T	Phosphorylation	DGREPRTGIKRKL
BSD2_YEAST	P38356	21	Phosphothreonine.	18407956	Swiss-Prot 1010711	T	Phosphorylation	LHAGSSTDGINVG
BSG2_DROME	P11929	136	Phosphothreonine.	18327897	Swiss-Prot 1010711	T	Phosphorylation	VTDSDNTDEDQLQ
BSL2_ARATH	Q9SJF0	978	Phosphothreonine.	19376835	Swiss-Prot 1010711	T	Phosphorylation	ALSSPETSPERHI
BSN_MOUSE	O88737	1102	Phosphothreonine.	15572359	Swiss-Prot 1010711	T	Phosphorylation	RRERSKTPPSNLS
BSN_MOUSE	O88737	1116	Phosphothreonine.	17114649	Swiss-Prot 1010711	T	Phosphorylation	IEDASPTEELRQA
BSN_MOUSE	O88737	1406	Phosphothreonine.	17114649	Swiss-Prot 1010711	T	Phosphorylation	RGYMTPTSPAGSE
BSN_MOUSE	O88737	1495	Phosphothreonine.	15572359	Swiss-Prot 1010711	T	Phosphorylation	TPSESPTFSPGKL
BSN_MOUSE	O88737	2595	Phosphothreonine.	16452087;17114649	Swiss-Prot 1010711	T	Phosphorylation	ADSSVQTDDEEGE
BSN_MOUSE	O88737	2622	Phosphothreonine.	16452087	Swiss-Prot 1010711	T	Phosphorylation	ADCSVQTDDEDNA
BSN_MOUSE	O88737	2703	Phosphothreonine.	17203969	Swiss-Prot 1010711	T	Phosphorylation	IHITAATDPKVEI
BSP1_YEAST	Q06604	293	Phosphothreonine.	18407956	Swiss-Prot 1010711	T	Phosphorylation	SIQLKPTTLSPTM
BSP1_YEAST	Q06604	535	Phosphothreonine.	17563356	Swiss-Prot 1010711	T	Phosphorylation	ELSGVNTNIATSD
BSP1_YEAST	Q06604	539	Phosphothreonine.	17563356	Swiss-Prot 1010711	T	Phosphorylation	VNTNIATSDKYTT
BTK_HUMAN	Q06187	20	Phosphothreonine.	19369195	Swiss-Prot 1010711	T	Phosphorylation	SQQKKKTSPLNFK
BTK_HUMAN	Q06187	191	Phosphothreonine.	19369195	Swiss-Prot 1010711	T	Phosphorylation	KKPLPPTPEEDQI
BTK_HUMAN	Q06187	602	Phosphothreonine.	19369195	Swiss-Prot 1010711	T	Phosphorylation	MPYERFTNSETAE
BUB1_HUMAN	O43683	452	Phosphothreonine.	19007248	Swiss-Prot 1010711	T	Phosphorylation	LGMVQATPSKVQP
BUB1_HUMAN	O43683	461	Phosphothreonine.	18691976	Swiss-Prot 1010711	T	Phosphorylation	KVQPSPTVHTKEA
BUB1_HUMAN	O43683	609	Phosphothreonine; by CDK1.	16760428	Swiss-Prot 1010711	T	Phosphorylation	AAQLASTPFHKLP
BUB1_SCHPO	O94751	550	Phosphothreonine.	18257517	Swiss-Prot 1010711	T	Phosphorylation	RSPQYSTVDSNSV
BUB1B_HUMAN	O60566	54	Phosphothreonine.	18187866	Swiss-Prot 1010711	T	Phosphorylation	ESACNNTLQQQKR
BUB1B_HUMAN	O60566	792	Phosphothreonine; by PLK1.	17376779	Swiss-Prot 1010711	T	Phosphorylation	RNSAELTVIKVSS
BUB1B_HUMAN	O60566	1008	Phosphothreonine; by PLK1.	17376779	Swiss-Prot 1010711	T	Phosphorylation	NANDEATVSVLGE
BUD13_HUMAN	Q9BRD0	135	Phosphothreonine.	17081983	Swiss-Prot 1010711	T	Phosphorylation	RRVRHGTPDPSPR
BUD13_HUMAN	Q9BRD0	147	Phosphothreonine.	17081983	Swiss-Prot 1010711	T	Phosphorylation	RKDRHDTPDPSPR
BUD13_HUMAN	Q9BRD0	159	Phosphothreonine.	16964243;17081983;18669648;19690332	Swiss-Prot 1010711	T	Phosphorylation	RRARHDTPDPSPL
BUD13_HUMAN	Q9BRD0	255	Phosphothreonine.	19007248	Swiss-Prot 1010711	T	Phosphorylation	PDTSRRTLGSSDT
BUD13_HUMAN	Q9BRD0	279	Phosphothreonine.	19690332	Swiss-Prot 1010711	T	Phosphorylation	DLAPNVTYSLPRT
BUD13_MOUSE	Q8R149	157	Phosphothreonine.	19367708	Swiss-Prot 1010711	T	Phosphorylation	RKARHDTPDTSPP
BUD13_MOUSE	Q8R149	170	Phosphothreonine.	19367708	Swiss-Prot 1010711	T	Phosphorylation	RKARHDTPDPSPP
BUD13_MOUSE	Q8R149	209	Phosphothreonine.	19367708	Swiss-Prot 1010711	T	Phosphorylation	RRVRHDTPDLSPP
BUD13_MOUSE	Q8R149	222	Phosphothreonine.	19367708	Swiss-Prot 1010711	T	Phosphorylation	RRVRHDTPDPSPP
BUD14_YEAST	P27637	672	Phosphothreonine.	18407956	Swiss-Prot 1010711	T	Phosphorylation	SRALSNTNMSDPA
BUD22_YEAST	Q04347	257	Phosphothreonine.	17287358;17330950;17563356;18407956	Swiss-Prot 1010711	T	Phosphorylation	SNIDYDTDDGNEK
BUD22_YEAST	Q04347	371	Phosphothreonine.	17330950	Swiss-Prot 1010711	T	Phosphorylation	YYSGNDTEEESDE
BUD3_YEAST	P25558	1157	Phosphothreonine.	17563356;18407956	Swiss-Prot 1010711	T	Phosphorylation	QASKVLTENSNEL
BUD3_YEAST	P25558	1440	Phosphothreonine.	18407956	Swiss-Prot 1010711	T	Phosphorylation	VEELPNTPRSINV
BUD3_YEAST	P25558	1566	Phosphothreonine.	17563356	Swiss-Prot 1010711	T	Phosphorylation	RRTKALTPERNTV
BUD4_YEAST	P47136	261	Phosphothreonine.	18407956	Swiss-Prot 1010711	T	Phosphorylation	PFCMSSTPEMTPV
BUD4_YEAST	P47136	983	Phosphothreonine.	18407956	Swiss-Prot 1010711	T	Phosphorylation	DKMTPSTPVRSIS
BUD6_YEAST	P41697	351	Phosphothreonine.	18407956	Swiss-Prot 1010711	T	Phosphorylation	RLSSVVTTSPDKA
BUD8_YEAST	P41698	359	Phosphothreonine.	17563356	Swiss-Prot 1010711	T	Phosphorylation	STRKPSTSLEEEG
BUD8_YEAST	P41698	468	Phosphothreonine.	17287358	Swiss-Prot 1010711	T	Phosphorylation	RKQQEKTDNRKED
BUG1_YEAST	Q12191	57	Phosphothreonine.	18407956	Swiss-Prot 1010711	T	Phosphorylation	TPDLEGTPGEEST
BUG1_YEAST	Q12191	169	Phosphothreonine.	18407956	Swiss-Prot 1010711	T	Phosphorylation	GNEPSNTSEAADD
BUL1_YEAST	P48524	107	Phosphothreonine.	17563356;18407956	Swiss-Prot 1010711	T	Phosphorylation	SPLRRSTANATPV
BUL1_YEAST	P48524	111	Phosphothreonine.	17563356	Swiss-Prot 1010711	T	Phosphorylation	RSTANATPVETGR
BUL1_YEAST	P48524	897	Phosphothreonine.	18407956	Swiss-Prot 1010711	T	Phosphorylation	PSGSSSTSLKFTD
BUL2_YEAST	Q03758	22	Phosphothreonine.	17563356;18407956	Swiss-Prot 1010711	T	Phosphorylation	PLKSVSTEDNIHL
BUR1_YEAST	P23293	240	Phosphothreonine; by CAK.	11875433;12215532;18407956	Swiss-Prot 1010711	T	Phosphorylation	GSGAKYTSVVVTR
BUR1_YEAST	P23293	405	Phosphothreonine.	17287358	Swiss-Prot 1010711	T	Phosphorylation	LSQRVPTAPRGHI
BYS_DROME	P51406	145	Phosphothreonine.	18327897	Swiss-Prot 1010711	T	Phosphorylation	KEADIHTKISDEG
BZZ1_YEAST	P38822	576	Phosphothreonine.	17563356	Swiss-Prot 1010711	T	Phosphorylation	PPPRRSTLPVRTM
C1716_DROME	Q9VYD1	404	Phosphothreonine.	18327897	Swiss-Prot 1010711	T	Phosphorylation	ATVQRATPPGKEP
C1TC_MOUSE	Q922D8	786	Phosphothreonine.	17203969	Swiss-Prot 1010711	T	Phosphorylation	FDAVKCTHWAEGG
C1TC_YEAST	P07245	318	Phosphothreonine.	18407956	Swiss-Prot 1010711	T	Phosphorylation	LPLKLLTPVPSDI
C1TC_YEAST	P07245	384	Phosphothreonine.	18407956	Swiss-Prot 1010711	T	Phosphorylation	VSGITPTPLGEGK
C1TC_YEAST	P07245	894	Phosphothreonine.	18407956	Swiss-Prot 1010711	T	Phosphorylation	TLKGVPTGFTFPI
C2C2L_HUMAN	O14523	417	Phosphothreonine.	18669648	Swiss-Prot 1010711	T	Phosphorylation	SPRNLGTPTSSTP
C2C2L_HUMAN	O14523	430	Phosphothreonine.	18669648	Swiss-Prot 1010711	T	Phosphorylation	RPSITPTKKIELD
C2CD3_HUMAN	Q4AC94	1130	Phosphothreonine.	17924679	Swiss-Prot 1010711	T	Phosphorylation	QKVAKGTLPLSRI
C2D1A_HUMAN	Q6P1N0	204	Phosphothreonine.	19413330	Swiss-Prot 1010711	T	Phosphorylation	GKGPASTPTYSPA
C3G_DROME	O77086	524	Phosphothreonine.	18327897	Swiss-Prot 1010711	T	Phosphorylation	MRGSHSTESILRD
CA055_HUMAN	Q6IQ49	319	Phosphothreonine.	17525332	Swiss-Prot 1010711	T	Phosphorylation	VTETEETQEKKAE
CA096_HUMAN	Q6IQ19	89	Phosphothreonine.	19690332	Swiss-Prot 1010711	T	Phosphorylation	PPVEPATQEEAER
CA120_YEAST	P53836	524	Phosphothreonine.	18407956	Swiss-Prot 1010711	T	Phosphorylation	SPHKVHTPTDASF
CA131_HUMAN	Q8NDD1	163	Phosphothreonine.	17525332	Swiss-Prot 1010711	T	Phosphorylation	LERDVDTQEFNLE
CAAP1_HUMAN	Q9H8G2	90	Phosphothreonine.	19413330	Swiss-Prot 1010711	T	Phosphorylation	RRKRRSTDSSSVS
CAB3_YEAST	P36076	230	Phosphothreonine.	17563356	Swiss-Prot 1010711	T	Phosphorylation	HSVSSGTSNSEDE
CABIN_HUMAN	Q9Y6J0	2089	Phosphothreonine.	17525332	Swiss-Prot 1010711	T	Phosphorylation	QEAASETQPLSSP
CABL1_HUMAN	Q8TDN4	294	Phosphothreonine.	19369195	Swiss-Prot 1010711	T	Phosphorylation	QRSSLETLEDIEE
CABL1_HUMAN	Q8TDN4	415	Phosphothreonine.	18220336;18691976;19369195	Swiss-Prot 1010711	T	Phosphorylation	FGARRNTIDSTSS
CABL1_HUMAN	Q8TDN4	419	Phosphothreonine.	19369195	Swiss-Prot 1010711	T	Phosphorylation	RNTIDSTSSFSQF
CABL2_HUMAN	Q9BTV7	125	Phosphothreonine.	19369195	Swiss-Prot 1010711	T	Phosphorylation	RQRKRVTSQRCSL
CABP7_HUMAN	Q86V35	114	Phosphothreonine.	17924679	Swiss-Prot 1010711	T	Phosphorylation	PEKFHGTDFDTVF
CABP7_HUMAN	Q86V35	118	Phosphothreonine.	17924679	Swiss-Prot 1010711	T	Phosphorylation	HGTDFDTVFWKCD
CABP7_MOUSE	Q91ZM8	17	Phosphothreonine.	19367708	Swiss-Prot 1010711	T	Phosphorylation	MYRGIYTVPNLLS
CABS1_RAT	Q68FX6	280	Phosphothreonine; by CK2.	19271754	Swiss-Prot 1010711	T	Phosphorylation	NPEDPLTDEEPAD
CAC1E_MOUSE	Q61290	29	Phosphothreonine.	17114649	Swiss-Prot 1010711	T	Phosphorylation	SRNRQGTPVPASG
CAC1H_HUMAN	O95180	1191	Phosphothreonine.	17081983	Swiss-Prot 1010711	T	Phosphorylation	APGPRATPLRRAE
CACB1_HUMAN	Q02641	418	Phosphothreonine.	17081983	Swiss-Prot 1010711	T	Phosphorylation	THPPSSTPPNPLL
CACB1_MOUSE	Q8R3Z5	499	Phosphothreonine.	16452087	Swiss-Prot 1010711	T	Phosphorylation	ALSRQDTFDADTP
CACB2_RAT	Q8VGC3	549	Phosphothreonine; by CaMK2D.	20194790	Swiss-Prot 1010711	T	Phosphorylation	GLSRQETFDSETQ
CACB4_MOUSE	Q8R0S4	410	Phosphothreonine.	15572359	Swiss-Prot 1010711	T	Phosphorylation	SSSTPMTPLLGRN
CAD_DROME	P09085	245	Phosphothreonine.	18327897	Swiss-Prot 1010711	T	Phosphorylation	VSNNNRTSPSKPP
CAF1_SCHPO	O74856	304	Phosphothreonine.	18257517	Swiss-Prot 1010711	T	Phosphorylation	GAHPSPTPSNAGI
CAF1A_DANRE	A0JMK9	111	Phosphothreonine.	18307296	Swiss-Prot 1010711	T	Phosphorylation	RSAPEATIDLTED
CAF1A_HUMAN	Q13111	259	Phosphothreonine.	16964243;19413330	Swiss-Prot 1010711	T	Phosphorylation	IKSLPATPQGKNM
CAF1A_HUMAN	Q13111	722	Phosphothreonine.	18669648	Swiss-Prot 1010711	T	Phosphorylation	PAQEEQTPKASKR
CAF1A_HUMAN	Q13111	865	Phosphothreonine.	19413330	Swiss-Prot 1010711	T	Phosphorylation	TGPSQGTPISLKR
CAF1B_HUMAN	Q13112	419	Phosphothreonine.	18669648	Swiss-Prot 1010711	T	Phosphorylation	PRPVEGTPASRTQ
CAF1B_HUMAN	Q13112	432	Phosphothreonine.	19413330	Swiss-Prot 1010711	T	Phosphorylation	DPSSPGTTPPQAR
CAF1B_HUMAN	Q13112	433	Phosphothreonine.	18669648;19413330	Swiss-Prot 1010711	T	Phosphorylation	PSSPGTTPPQARQ
CAF1B_HUMAN	Q13112	485	Phosphothreonine.	17924679	Swiss-Prot 1010711	T	Phosphorylation	HPSRRVTLNTLQA
CAF1B_HUMAN	Q13112	503	Phosphothreonine.	18669648	Swiss-Prot 1010711	T	Phosphorylation	PRRINLTPLKTDT
CAF1B_HUMAN	Q13112	524	Phosphothreonine.	18669648;19413330	Swiss-Prot 1010711	T	Phosphorylation	VISTPSTEEIQSE
CAF20_YEAST	P12962	99	Phosphothreonine.	17563356;18407956	Swiss-Prot 1010711	T	Phosphorylation	EDDEEETETTPTS
CAF20_YEAST	P12962	101	Phosphothreonine.	18407956	Swiss-Prot 1010711	T	Phosphorylation	DEEETETTPTSTV
CAF20_YEAST	P12962	102	Phosphothreonine.	15665377;17330950;17563356;18407956	Swiss-Prot 1010711	T	Phosphorylation	EEETETTPTSTVP
CAH10_HUMAN	Q9NS85	299	Phosphothreonine.	17081983	Swiss-Prot 1010711	T	Phosphorylation	NNRCIRTNINFSL
CALD1_HUMAN	Q05682	726	Phosphothreonine.	19413330	Swiss-Prot 1010711	T	Phosphorylation	NVFSSPTAAGTPN
CALD1_HUMAN	Q05682	735	Phosphothreonine.	18669648	Swiss-Prot 1010711	T	Phosphorylation	GTPNKETAGLKVG
CALD1_RAT	Q62736	468	Phosphothreonine; by CDK1.	7876150	Swiss-Prot 1010711	T	Phosphorylation	SPSASGTPNKETA
CALM_RAT	P62161	45	Phosphothreonine; by CaMK4.	12392717	Swiss-Prot 1010711	T	Phosphorylation	SLGQNPTEAELQD
CALU_HUMAN	O43852	65	Phosphothreonine.	16964243;18691976	Swiss-Prot 1010711	T	Phosphorylation	KTFDQLTPEESKE
CALX_HUMAN	P27824	562	Phosphothreonine.	16565220	Swiss-Prot 1010711	T	Phosphorylation	AEEDGGTVSQEEE
CALX_MOUSE	P35564	561	Phosphothreonine.	17114649;17622165	Swiss-Prot 1010711	T	Phosphorylation	AEEDGVTGSQDEE
CALX_SCHPO	P36581	551	Phosphothreonine.	18257517	Swiss-Prot 1010711	T	Phosphorylation	VSYAPETESPTAK
CAMKV_MOUSE	Q3UHL1	414	Phosphothreonine.	17114649	Swiss-Prot 1010711	T	Phosphorylation	ATDGSVTPATDGS
CAMKV_MOUSE	Q3UHL1	446	Phosphothreonine.	17114649	Swiss-Prot 1010711	T	Phosphorylation	ATDGRATPATEES
CAMKV_MOUSE	Q3UHL1	449	Phosphothreonine.	17114649	Swiss-Prot 1010711	T	Phosphorylation	GRATPATEESTVP
CAMKV_MOUSE	Q3UHL1	470	Phosphothreonine.	15345747	Swiss-Prot 1010711	T	Phosphorylation	AAKAAATPEPAVA
CAMP1_HUMAN	Q5T5Y3	512	Phosphothreonine.	18669648	Swiss-Prot 1010711	T	Phosphorylation	SNIVNLTPQNQPH
CAMP2_HUMAN	Q08AD1	988	Phosphothreonine.	18669648	Swiss-Prot 1010711	T	Phosphorylation	SVKSQRTPRPNEL
CAMP2_HUMAN	Q08AD1	997	Phosphothreonine.	18669648	Swiss-Prot 1010711	T	Phosphorylation	PNELKITPLNRTL
CAMP2_HUMAN	Q08AD1	1002	Phosphothreonine.	18669648	Swiss-Prot 1010711	T	Phosphorylation	ITPLNRTLTPPRS
CAMP2_HUMAN	Q08AD1	1004	Phosphothreonine.	18669648	Swiss-Prot 1010711	T	Phosphorylation	PLNRTLTPPRSVD
CAMP2_HUMAN	Q08AD1	1250	Phosphothreonine.	17081983	Swiss-Prot 1010711	T	Phosphorylation	LMEDMDTVIKPRP
CAMP2_MOUSE	Q8C1B1	1222	Phosphothreonine.	17203969	Swiss-Prot 1010711	T	Phosphorylation	LMEDMDTVIKPRP
CAMP3_HUMAN	Q9P1Y5	184	Phosphothreonine.	18669648	Swiss-Prot 1010711	T	Phosphorylation	RRLQEKTEQEAAQ
CAMP3_HUMAN	Q9P1Y5	799	Phosphothreonine.	18669648	Swiss-Prot 1010711	T	Phosphorylation	PLTRVLTPPHDVD
CAND1_HUMAN	Q86VP6	624	Phosphothreonine.	18187866	Swiss-Prot 1010711	T	Phosphorylation	RLKNEITRLTTVK
CAP_SCHPO	P36621	96	Phosphothreonine.	18257517	Swiss-Prot 1010711	T	Phosphorylation	NRSLTSTSAVEAV
CAP1_ARATH	Q8S9J8	224	Phosphothreonine.	19376835	Swiss-Prot 1010711	T	Phosphorylation	EEKKSVTPLREMT
CAP1_HUMAN	Q01518	307	Phosphothreonine.	17924679;18669648	Swiss-Prot 1010711	T	Phosphorylation	SAPKPQTSPSPKR
CAP2_ARATH	Q8LF20	244	Phosphothreonine.	19376835	Swiss-Prot 1010711	T	Phosphorylation	DEKKVVTPLREMT
CAPR1_DROME	Q9I7D3	764	Phosphothreonine.	18327897	Swiss-Prot 1010711	T	Phosphorylation	SNGSSNTSHKQEW
CAPR1_DROME	Q9I7D3	778	Phosphothreonine.	18327897	Swiss-Prot 1010711	T	Phosphorylation	TPRDHSTGGGNSG
CAPR2_HUMAN	Q6IMN6	560	Phosphothreonine.	14593112;17287340	Swiss-Prot 1010711	T	Phosphorylation	SQKHSLTSQSQIS
CARF_HUMAN	Q9NXV6	346	Phosphothreonine.	16964243;18669648	Swiss-Prot 1010711	T	Phosphorylation	SGTSLLTPKSSSS
CAS_ARATH	Q9FN48	380	Phosphothreonine.	18331354;19376835	Swiss-Prot 1010711	T	Phosphorylation	FGTRSGTKFLPSS
CAS_DROME	Q7M3M8	211	Phosphothreonine.	17372656	Swiss-Prot 1010711	T	Phosphorylation	EREKAATPAPSAG
CASB_HORSE	Q9GKK3	27	Phosphothreonine; in form 6-P and form 7-P.	20486249	Swiss-Prot 1010711	T	Phosphorylation	LNVSSETVESLSS
CASB_HUMAN	P05814	18	Phosphothreonine; in form 5-P.	6715339;18847231	Swiss-Prot 1010711	T	Phosphorylation	LALARETIESLSS
CASC5_HUMAN	Q8NG31	513	Phosphothreonine.	19007248	Swiss-Prot 1010711	T	Phosphorylation	EENMDITKSHTVA
CASC5_HUMAN	Q8NG31	539	Phosphothreonine.	19007248	Swiss-Prot 1010711	T	Phosphorylation	QIAAAPTPEKEMM
CASC5_HUMAN	Q8NG31	601	Phosphothreonine.	19007248	Swiss-Prot 1010711	T	Phosphorylation	GENMDLTESHTSN
CASC5_HUMAN	Q8NG31	954	Phosphothreonine.	19007248	Swiss-Prot 1010711	T	Phosphorylation	TALECKTVSPDEI
CASC5_HUMAN	Q8NG31	1042	Phosphothreonine.	16565220	Swiss-Prot 1010711	T	Phosphorylation	ANDSQLTPLEEWS
CASC5_HUMAN	Q8NG31	1879	Phosphothreonine.	19007248	Swiss-Prot 1010711	T	Phosphorylation	SQFLRDTICEESL
CASP_YEAST	P34237	463	Phosphothreonine.	17563356;18407956	Swiss-Prot 1010711	T	Phosphorylation	RQMNNRTSHKMSP
CASP_YEAST	P34237	470	Phosphothreonine.	18407956	Swiss-Prot 1010711	T	Phosphorylation	SHKMSPTSSIIGI
CASP9_HUMAN	P55211	125	Phosphothreonine; by MAPK1.	12792650;18669648	Swiss-Prot 1010711	T	Phosphorylation	EVLRPETPRPVDI
CAT8_YEAST	P39113	175	Phosphothreonine.	18407956	Swiss-Prot 1010711	T	Phosphorylation	PLNLSSTNIYLLN
CATA3_ARATH	Q42547	408	Phosphothreonine.	19376835	Swiss-Prot 1010711	T	Phosphorylation	CAEKVPTPTNSYT
CATF_HUMAN	Q9UBX1	353	Phosphothreonine.	17287340	Swiss-Prot 1010711	T	Phosphorylation	NLGGLETEDDYSY
CATF_HUMAN	Q9UBX1	476	Phosphothreonine.	19413330	Swiss-Prot 1010711	T	Phosphorylation	GACGVNTMASSAV
CB016_HUMAN	Q68DN1	463	Phosphothreonine.	17081983	Swiss-Prot 1010711	T	Phosphorylation	SMKSPGTTPGPLG
CB016_HUMAN	Q68DN1	464	Phosphothreonine.	17081983	Swiss-Prot 1010711	T	Phosphorylation	MKSPGTTPGPLGR
CB018_HUMAN	Q8N357	365	Phosphothreonine.	18669648;18691976;19413330;19690332	Swiss-Prot 1010711	T	Phosphorylation	LLGGTRTPINDAS
CB044_HUMAN	Q9H6R7	530	Phosphothreonine.	18220336	Swiss-Prot 1010711	T	Phosphorylation	LPRHSSTPDHTST
CB1A_ARATH	P0CJ48	38	Phosphothreonine.	11113141	Swiss-Prot 1010711	T	Phosphorylation	RVTMRKTVAKPKG
CB1B_ARATH	Q8VZ87	38	Phosphothreonine.	11113141	Swiss-Prot 1010711	T	Phosphorylation	RVTMRKTVAKPKG
CB1C_ARATH	P04778	38	Phosphothreonine.	11113141	Swiss-Prot 1010711	T	Phosphorylation	RVTMRKTVAKPKG
CB29_CHLRE	Q93WD2	7	Phosphothreonine; in State 1 and State 2.	15094049;16156798	Swiss-Prot 1010711	T	Phosphorylation	MVFKFPTPPGTQK
CB29_CHLRE	Q93WD2	17	Phosphothreonine; in State 2.	16156798	Swiss-Prot 1010711	T	Phosphorylation	TQKKAGTTATKPA
CB29_CHLRE	Q93WD2	33	Phosphothreonine; in State 1 and State 2.	16156798	Swiss-Prot 1010711	T	Phosphorylation	TTKKVATSTGTRS
CB2A_SPIOL	P12333	38	Phosphothreonine.	1894641	Swiss-Prot 1010711	T	Phosphorylation	RITMRKTAGKPKT
CB4A_ARATH	Q07473	112	Phosphothreonine.	19376835	Swiss-Prot 1010711	T	Phosphorylation	AGDVIGTRTEAAD
CB4A_ARATH	Q07473	114	Phosphothreonine.	19376835	Swiss-Prot 1010711	T	Phosphorylation	DVIGTRTEAADAK
CB4B_ARATH	Q9XF88	37	Phosphothreonine.	12883043;19245862;19376835	Swiss-Prot 1010711	T	Phosphorylation	ARFGFGTKKASPK
CB4B_ARATH	Q9XF88	109	Phosphothreonine.	19376835	Swiss-Prot 1010711	T	Phosphorylation	YGEVIGTRTEAVD
CB4B_ARATH	Q9XF88	111	Phosphothreonine.	19376835	Swiss-Prot 1010711	T	Phosphorylation	EVIGTRTEAVDPK
CBF1_YEAST	P17106	138	Phosphothreonine.	17330950;18407956	Swiss-Prot 1010711	T	Phosphorylation	NGERAITPSNEGV
CBF1_YEAST	P17106	148	Phosphothreonine.	17563356	Swiss-Prot 1010711	T	Phosphorylation	EGVKPNTSLEGMT
CBF1_YEAST	P17106	154	Phosphothreonine.	18407956	Swiss-Prot 1010711	T	Phosphorylation	TSLEGMTSSPMES
CBF5_YEAST	P33322	378	Phosphothreonine.	17287358;17330950;17563356;18407956	Swiss-Prot 1010711	T	Phosphorylation	GRVNENTPEQWKK
CBF5_YEAST	P33322	396	Phosphothreonine.	18407956	Swiss-Prot 1010711	T	Phosphorylation	DNAEQSTSSSQET
CBF5_YEAST	P33322	402	Phosphothreonine.	18407956	Swiss-Prot 1010711	T	Phosphorylation	TSSSQETKETEEE
CBF5_YEAST	P33322	405	Phosphothreonine.	17563356	Swiss-Prot 1010711	T	Phosphorylation	SQETKETEEEPKK
CBK1_YEAST	P53894	109	Phosphothreonine.	18407956	Swiss-Prot 1010711	T	Phosphorylation	SNQMINTPPPSMG
CBP_HUMAN	Q92793	1001	Phosphothreonine.	17525332	Swiss-Prot 1010711	T	Phosphorylation	LEMKTETQAEDTE
CBP6_YEAST	P07253	97	Phosphothreonine.	17761666	Swiss-Prot 1010711	T	Phosphorylation	MVDEKFTEESINE
CBPA6_HUMAN	Q8N4T0	216	Phosphothreonine.	19413330	Swiss-Prot 1010711	T	Phosphorylation	VKEALLTYKSDPA
CBPC1_HUMAN	Q9UPW5	1167	Phosphothreonine.	19413330	Swiss-Prot 1010711	T	Phosphorylation	ESSCKVTSPTTYV
CBPC3_MOUSE	Q8CDP0	742	Phosphothreonine.	19367708	Swiss-Prot 1010711	T	Phosphorylation	LNKDHRTCILETC
CBPC3_MOUSE	Q8CDP0	747	Phosphothreonine.	19367708	Swiss-Prot 1010711	T	Phosphorylation	RTCILETCKNPIQ
CBPD_HUMAN	O75976	1368	Phosphothreonine.	18669648;19690332	Swiss-Prot 1010711	T	Phosphorylation	HEFQDETDTEEET
CBPD_HUMAN	O75976	1370	Phosphothreonine.	18669648;19690332	Swiss-Prot 1010711	T	Phosphorylation	FQDETDTEEETLY
CBPD_MOUSE	O89001	1365	Phosphothreonine.	17242355	Swiss-Prot 1010711	T	Phosphorylation	HEFQDETDTEEET
CBPD_MOUSE	O89001	1367	Phosphothreonine.	17242355	Swiss-Prot 1010711	T	Phosphorylation	FQDETDTEEETLY
CBS_YEAST	P32582	128	Phosphothreonine.	18407956	Swiss-Prot 1010711	T	Phosphorylation	EIIRTPTAAAWDS
CBX5_HUMAN	P45973	8	Phosphothreonine.	17287340	Swiss-Prot 1010711	T	Phosphorylation	GKKTKRTADSSSS
CC108_MOUSE	Q3V0B4	1506	Phosphothreonine.	17203969	Swiss-Prot 1010711	T	Phosphorylation	PPKKYKTLPPITN
CC124_HUMAN	Q96CT7	103	Phosphothreonine.	17287340	Swiss-Prot 1010711	T	Phosphorylation	RAQIEDTLRRDHQ
CC90B_HUMAN	Q9GZT6	104	Phosphothreonine.	17525332	Swiss-Prot 1010711	T	Phosphorylation	IYKEMVTQAQQEI
CCAMK_LOTJA	A0AAR7	265	Phosphothreonine.	16810257	Swiss-Prot 1010711	T	Phosphorylation	FSFYEKTWKGITQ
CCC1_YEAST	P47818	32	Phosphothreonine.	12872131	Swiss-Prot 1010711	T	Phosphorylation	LGGSESTPLLRGS
CCD12_MOUSE	Q8R344	157	Phosphothreonine.	17242355	Swiss-Prot 1010711	T	Phosphorylation	ASAVDATTGQEAC
CCD18_HUMAN	Q5T9S5	334	Phosphothreonine.	17081983	Swiss-Prot 1010711	T	Phosphorylation	EVMAQLTESRQSI
CCD37_HUMAN	Q494V2	90	Phosphothreonine.	18187866	Swiss-Prot 1010711	T	Phosphorylation	RVHQKMTYSSKVS
CCD41_HUMAN	Q9Y592	196	Phosphothreonine.	19367720	Swiss-Prot 1010711	T	Phosphorylation	LLNVDLTKDSKRV
CCD43_HUMAN	Q96MW1	139	Phosphothreonine.	17287340;19413330;19690332	Swiss-Prot 1010711	T	Phosphorylation	AQYADVTDEEDEA
CCD43_MOUSE	Q9CR29	137	Phosphothreonine.	17242355;19367708	Swiss-Prot 1010711	T	Phosphorylation	AQYADVTDEEDEA
CCD54_HUMAN	Q8NEL0	182	Phosphothreonine.	19690332	Swiss-Prot 1010711	T	Phosphorylation	PATLKNTLASTDM
CCD63_HUMAN	Q8NA47	74	Phosphothreonine.	18187866	Swiss-Prot 1010711	T	Phosphorylation	TEQDEITLLLSLM
CCD66_HUMAN	A2RUB6	115	Phosphothreonine.	18669648	Swiss-Prot 1010711	T	Phosphorylation	KEISPATPNMQKT
CCD66_HUMAN	A2RUB6	121	Phosphothreonine.	18669648	Swiss-Prot 1010711	T	Phosphorylation	TPNMQKTRNTVNT
CCD73_HUMAN	Q6ZRK6	967	Phosphothreonine.	17693683	Swiss-Prot 1010711	T	Phosphorylation	KDIGPDTTSINRV
CCD86_HUMAN	Q9H6F5	23	Phosphothreonine.	18220336	Swiss-Prot 1010711	T	Phosphorylation	ESPESLTSVSRTR
CCD86_HUMAN	Q9H6F5	65	Phosphothreonine.	18669648;19413330	Swiss-Prot 1010711	T	Phosphorylation	PERPPKTSPGSPR
CCD97_MOUSE	Q9DBT3	215	Phosphothreonine.	15345747	Swiss-Prot 1010711	T	Phosphorylation	RSGSPGTPAYPLS
CCDC6_HUMAN	Q16204	115	Phosphothreonine.	17287340	Swiss-Prot 1010711	T	Phosphorylation	EEFISNTLFKKIQ
CCDC6_HUMAN	Q16204	349	Phosphothreonine.	18669648	Swiss-Prot 1010711	T	Phosphorylation	QGLRPRTVSSPIP
CCDC6_HUMAN	Q16204	376	Phosphothreonine.	18669648	Swiss-Prot 1010711	T	Phosphorylation	LSYASHTVGFTPP
CCDC9_HUMAN	Q9Y3X0	385	Phosphothreonine.	18220336;19413330	Swiss-Prot 1010711	T	Phosphorylation	PETPQPTSPETSP
CCNB1_HUMAN	P14635	321	Phosphothreonine.	18691976	Swiss-Prot 1010711	T	Phosphorylation	VDVEQHTLAKYLM
CCNB2_HUMAN	O95067	8	Phosphothreonine.	19369195	Swiss-Prot 1010711	T	Phosphorylation	ALLRRPTVSSDLE
CCNB2_HUMAN	O95067	94	Phosphothreonine.	18691976;19369195;19413330	Swiss-Prot 1010711	T	Phosphorylation	PKGPSPTPEDVSM
CCNB3_HUMAN	Q8WWL7	1038	Phosphothreonine.	19413330	Swiss-Prot 1010711	T	Phosphorylation	ALQESPTCKEDTF
CCND1_HUMAN	P24385	286	Phosphothreonine.	19412162	Swiss-Prot 1010711	T	Phosphorylation	EVDLACTPTDVRD
CCND1_MOUSE	P25322	286	Phosphothreonine.	17081987	Swiss-Prot 1010711	T	Phosphorylation	EAGLACTPTDVRD
CCNE1_HUMAN	P24864	77	Phosphothreonine.	14536078	Swiss-Prot 1010711	T	Phosphorylation	PCSLIPTPDKEDD
CCNE1_HUMAN	P24864	395	Phosphothreonine; by GSK3.	8861947;14536078;18691976;19369195	Swiss-Prot 1010711	T	Phosphorylation	LPSGLLTPPQSGK
CCNE2_HUMAN	O96020	19	Phosphothreonine.	19369195	Swiss-Prot 1010711	T	Phosphorylation	QPQPSQTESPQEA
CCNE2_HUMAN	O96020	392	Phosphothreonine.	18691976	Swiss-Prot 1010711	T	Phosphorylation	CNGGIMTPPKSTE
CCNH_HUMAN	P51946	315	Phosphothreonine.	17081983;18187866;18669648;18691976;19369195;19690332	Swiss-Prot 1010711	T	Phosphorylation	HEEEEWTDDDLVE
CCNL1_HUMAN	Q9UK58	325	Phosphothreonine.	18669648;19413330	Swiss-Prot 1010711	T	Phosphorylation	GLNPDGTPALSTL
CCNO_HUMAN	P22674	7	Phosphothreonine.	19369195	Swiss-Prot 1010711	T	Phosphorylation	MVTPCPTSPSSPA
CCNT2_HUMAN	O60583	479	Phosphothreonine.	19369195	Swiss-Prot 1010711	T	Phosphorylation	ASSSSVTSPIKMK
CCNT2_HUMAN	O60583	597	Phosphothreonine.	19369195	Swiss-Prot 1010711	T	Phosphorylation	ADGIPPTVLRSPV
CCPG1_HUMAN	Q9ULG6	99	Phosphothreonine.	17081983	Swiss-Prot 1010711	T	Phosphorylation	DSIYIGTASDDSD
CCR10_HUMAN	P46092	295	Phosphothreonine.	18187866	Swiss-Prot 1010711	T	Phosphorylation	DVALLVTSGLALA
CCR4_YEAST	P31384	266	Phosphothreonine.	17563356	Swiss-Prot 1010711	T	Phosphorylation	AKKQQPTGDSTPS
CCR4_YEAST	P31384	276	Phosphothreonine.	17563356	Swiss-Prot 1010711	T	Phosphorylation	TPSGTATNSAVST
CCR4_YEAST	P31384	282	Phosphothreonine.	17563356	Swiss-Prot 1010711	T	Phosphorylation	TNSAVSTPLTPKI
CCR4_YEAST	P31384	285	Phosphothreonine.	17330950;17563356	Swiss-Prot 1010711	T	Phosphorylation	AVSTPLTPKIELF
CD019_MOUSE	Q99K99	104	Phosphothreonine.	17242355	Swiss-Prot 1010711	T	Phosphorylation	GISPTATLQSVRS
CD11A_HUMAN	Q9UQ88	583	Phosphothreonine.	18220336;18669648;19369195;19690332	Swiss-Prot 1010711	T	Phosphorylation	SPLKAYTPVVVTQ
CD11A_HUMAN	Q9UQ88	739	Phosphothreonine.	17081983;18220336;18669648	Swiss-Prot 1010711	T	Phosphorylation	QRVKRGTSPRPPE
CD11A_HUMAN	Q9UQ88	761	Phosphothreonine.	18669648	Swiss-Prot 1010711	T	Phosphorylation	DDDLKETGFHLTT
CD11B_HUMAN	P21127	395	Phosphothreonine.	18669648	Swiss-Prot 1010711	T	Phosphorylation	EEVGEGTPQSSAL
CD11B_HUMAN	P21127	488	Phosphothreonine; by CDK7.	16327805	Swiss-Prot 1010711	T	Phosphorylation	SLREINTILKAQH
CD11B_HUMAN	P21127	595	Phosphothreonine.	15302935;16964243;17081983;18220336;18669648;19413330;19690332	Swiss-Prot 1010711	T	Phosphorylation	SPLKAYTPVVVTL
CD11B_HUMAN	P21127	751	Phosphothreonine.	19690332	Swiss-Prot 1010711	T	Phosphorylation	QRVKRGTSPRPPE
CD11B_MOUSE	P24788	740	Phosphothreonine.	17242355;19367708	Swiss-Prot 1010711	T	Phosphorylation	QRVKRGTSPRPPE
CD37L_HUMAN	Q7L3B6	98	Phosphothreonine.	17924679	Swiss-Prot 1010711	T	Phosphorylation	EHAKAQTAVSELR
CD44_HUMAN	P16070	720	Phosphothreonine.	17081983	Swiss-Prot 1010711	T	Phosphorylation	NKESSETPDQFMT
CD44_MOUSE	P15379	726	Phosphothreonine.	19144319;19367708	Swiss-Prot 1010711	T	Phosphorylation	INGGNGTVEDRKP
CD5R1_HUMAN	Q15078	138	Phosphothreonine; by CDK5.	17121855	Swiss-Prot 1010711	T	Phosphorylation	AVTSAGTPKRVIV
CD86_MOUSE	P42082	291	Phosphothreonine.	19144319	Swiss-Prot 1010711	T	Phosphorylation	SNADRETINLKEL
CD8B_MOUSE	P10300	131	Phosphothreonine.	19131326	Swiss-Prot 1010711	T	Phosphorylation	MVFGTGTKLTVVD
CDA7L_HUMAN	Q96GN5	77	Phosphothreonine.	17081983	Swiss-Prot 1010711	T	Phosphorylation	RIFIEDTDSETED
CDAN1_HUMAN	Q8IWY9	71	Phosphothreonine.	19413330	Swiss-Prot 1010711	T	Phosphorylation	LPQGPPTPAKTPG
CDB4_SCHPO	Q09184	362	Phosphothreonine.	18257517	Swiss-Prot 1010711	T	Phosphorylation	IVALLETPIKVTK
CDC1_YEAST	P40986	13	Phosphothreonine.	18407956	Swiss-Prot 1010711	T	Phosphorylation	SKSVLSTHSKKSD
CDC10_YEAST	P25342	216	Phosphothreonine.	17330950;18407956	Swiss-Prot 1010711	T	Phosphorylation	YDSEELTDEELEL
CDC11_YEAST	P32458	327	Phosphothreonine.	17287358;17330950;17563356	Swiss-Prot 1010711	T	Phosphorylation	TTTRRNTNPFKQS
CDC12_YEAST	P32468	183	Phosphothreonine.	17563356	Swiss-Prot 1010711	T	Phosphorylation	VIAKADTLTAQEL
CDC12_YEAST	P32468	185	Phosphothreonine.	17563356	Swiss-Prot 1010711	T	Phosphorylation	AKADTLTAQELQQ
CDC13_YEAST	P32797	308	Phosphothreonine.	17563356;18407956	Swiss-Prot 1010711	T	Phosphorylation	SYIQSQTPERKTS
CDC14_YEAST	Q00684	271	Phosphothreonine.	17563356	Swiss-Prot 1010711	T	Phosphorylation	FVGAAETIIKRGG
CDC15_SCHPO	Q09822	529	Phosphothreonine.	18257517	Swiss-Prot 1010711	T	Phosphorylation	SRSTSPTKEGFAS
CDC15_YEAST	P27636	564	Phosphothreonine.	18407956	Swiss-Prot 1010711	T	Phosphorylation	PLSSSPTRNSPVN
CDC16_HUMAN	Q13042	581	Phosphothreonine.	14657031;16565220;16964243;18691976;19690332	Swiss-Prot 1010711	T	Phosphorylation	AEETGLTPLETSR
CDC16_HUMAN	Q13042	599	Phosphothreonine.	14657031	Swiss-Prot 1010711	T	Phosphorylation	RPSLEETFEIEMN
CDC20_HUMAN	Q12834	70	Phosphothreonine.	14657031	Swiss-Prot 1010711	T	Phosphorylation	SSKVQTTPSKPGG
CDC20_HUMAN	Q12834	106	Phosphothreonine.	14657031	Swiss-Prot 1010711	T	Phosphorylation	QPENSQTPTKKEH
CDC20_HUMAN	Q12834	157	Phosphothreonine.	15525512	Swiss-Prot 1010711	T	Phosphorylation	LYSQKATPGSSRK
CDC23_HUMAN	Q9UJX2	562	Phosphothreonine.	14657031;18669648;19007248	Swiss-Prot 1010711	T	Phosphorylation	LRNQGETPTTEVP
CDC23_HUMAN	Q9UJX2	565	Phosphothreonine.	14657031	Swiss-Prot 1010711	T	Phosphorylation	QGETPTTEVPAPF
CDC23_HUMAN	Q9UJX2	582	Phosphothreonine.	19690332	Swiss-Prot 1010711	T	Phosphorylation	SLSANNTPTRRVS
CDC23_HUMAN	Q9UJX2	584	Phosphothreonine.	18669648	Swiss-Prot 1010711	T	Phosphorylation	SANNTPTRRVSPL
CDC23_MOUSE	Q8BGZ4	562	Phosphothreonine.	15345747	Swiss-Prot 1010711	T	Phosphorylation	LRNQGETPTSDTP
CDC24_YEAST	P11433	738	Phosphothreonine.	17287358;17563356;18407956	Swiss-Prot 1010711	T	Phosphorylation	LPKRRTTSSSFES
CDC25_YEAST	P04821	635	Phosphothreonine.	15665377	Swiss-Prot 1010711	T	Phosphorylation	SVNSVVTPRTSIQ
CDC27_HUMAN	P30260	205	Phosphothreonine.	14657031;18669648	Swiss-Prot 1010711	T	Phosphorylation	ETVLTETPQDTIE
CDC27_HUMAN	P30260	209	Phosphothreonine.	14657031	Swiss-Prot 1010711	T	Phosphorylation	TETPQDTIELNRL
CDC27_HUMAN	P30260	244	Phosphothreonine.	14657031	Swiss-Prot 1010711	T	Phosphorylation	AVISPDTVPLGTG
CDC27_HUMAN	P30260	313	Phosphothreonine.	14657031	Swiss-Prot 1010711	T	Phosphorylation	VIDVPSTGAPSKK
CDC27_HUMAN	P30260	366	Phosphothreonine.	19690332	Swiss-Prot 1010711	T	Phosphorylation	PQVLSPTITSPPN
CDC27_HUMAN	P30260	430	Phosphothreonine.	14657031	Swiss-Prot 1010711	T	Phosphorylation	NDSLEITKLDSSI
CDC27_HUMAN	P30260	446	Phosphothreonine.	14657031;18669648;19413330	Swiss-Prot 1010711	T	Phosphorylation	GKISTITPQIQAF
CDC2C_DROME	P23573	163	Phosphothreonine.	18327897	Swiss-Prot 1010711	T	Phosphorylation	VPMRAYTHEVVTL
CDC3_YEAST	P32457	73	Phosphothreonine.	17563356	Swiss-Prot 1010711	T	Phosphorylation	GLGMGITSSQSEK
CDC3_YEAST	P32457	468	Phosphothreonine.	18407956	Swiss-Prot 1010711	T	Phosphorylation	KLQKSETELFARH
CDC31_YEAST	P06704	130	Phosphothreonine.	18407956	Swiss-Prot 1010711	T	Phosphorylation	ELGETLTDEELRA
CDC37_DROME	Q24276	19	Phosphothreonine.	18327897	Swiss-Prot 1010711	T	Phosphorylation	SDDEDDTHPNIDT
CDC45_YEAST	Q08032	453	Phosphothreonine.	18407956	Swiss-Prot 1010711	T	Phosphorylation	NDNNDDTDGEEEE
CDC48_YEAST	P25694	683	Phosphothreonine.	12872131	Swiss-Prot 1010711	T	Phosphorylation	EPGLELTAIAKAT
CDC48_YEAST	P25694	735	Phosphothreonine.	17563356;18407956	Swiss-Prot 1010711	T	Phosphorylation	GEDVEMTDEGAKA
CDC5_YEAST	P32562	23	Phosphothreonine.	18407956	Swiss-Prot 1010711	T	Phosphorylation	RSKLVHTPIKGNT
CDC5_YEAST	P32562	70	Phosphothreonine.	18407956	Swiss-Prot 1010711	T	Phosphorylation	LSALCKTPPSLIK
CDC5_YEAST	P32562	238	Phosphothreonine.	18407956	Swiss-Prot 1010711	T	Phosphorylation	ESERKYTICGTPN
CDC5_YEAST	P32562	242	Phosphothreonine.	18407956	Swiss-Prot 1010711	T	Phosphorylation	KYTICGTPNYIAP
CDC5L_ARATH	P92948	343	Phosphothreonine.	19376835	Swiss-Prot 1010711	T	Phosphorylation	LANYSQTPRQGMT
CDC5L_HUMAN	Q99459	227	Phosphothreonine.	18669648	Swiss-Prot 1010711	T	Phosphorylation	ALGFYDTSEENYQ
CDC5L_HUMAN	Q99459	377	Phosphothreonine.	18669648	Swiss-Prot 1010711	T	Phosphorylation	ALTNVDTPLKGGL
CDC5L_HUMAN	Q99459	385	Phosphothreonine.	18220336;18669648;19690332	Swiss-Prot 1010711	T	Phosphorylation	LKGGLNTPLHESD
CDC5L_HUMAN	Q99459	396	Phosphothreonine.	18220336;18669648;19690332	Swiss-Prot 1010711	T	Phosphorylation	SDFSGVTPQRQVV
CDC5L_HUMAN	Q99459	415	Phosphothreonine.	18669648	Swiss-Prot 1010711	T	Phosphorylation	LSTPFRTPSNGAE
CDC5L_HUMAN	Q99459	424	Phosphothreonine.	18669648;19413330;19690332	Swiss-Prot 1010711	T	Phosphorylation	NGAEGLTPRSGTT
CDC5L_HUMAN	Q99459	429	Phosphothreonine.	18669648	Swiss-Prot 1010711	T	Phosphorylation	LTPRSGTTPKPVI
CDC5L_HUMAN	Q99459	430	Phosphothreonine.	18220336;18669648	Swiss-Prot 1010711	T	Phosphorylation	TPRSGTTPKPVIN
CDC5L_HUMAN	Q99459	438	Phosphothreonine.	18220336;18669648	Swiss-Prot 1010711	T	Phosphorylation	KPVINSTPGRTPL
CDC5L_HUMAN	Q99459	442	Phosphothreonine.	18220336;18669648	Swiss-Prot 1010711	T	Phosphorylation	NSTPGRTPLRDKL
CDC5L_MOUSE	Q6A068	385	Phosphothreonine.	14729942;17242355	Swiss-Prot 1010711	T	Phosphorylation	LKGGLNTPLHESD
CDC5L_MOUSE	Q6A068	396	Phosphothreonine.	14729942	Swiss-Prot 1010711	T	Phosphorylation	SDFSGVTPQRQVV
CDC6_HUMAN	Q99741	166	Phosphothreonine.	17924679	Swiss-Prot 1010711	T	Phosphorylation	AKLVLNTAVPDRL
CDC7_HUMAN	O00311	503	Phosphothreonine.	19413330	Swiss-Prot 1010711	T	Phosphorylation	ASCLVQTPPGQYS
CDC73_YEAST	Q06697	149	Phosphothreonine.	18407956	Swiss-Prot 1010711	T	Phosphorylation	STVKSTTSASLEN
CDCA2_HUMAN	Q69YH5	312	Phosphothreonine.	18669648	Swiss-Prot 1010711	T	Phosphorylation	DVRSPATPACRRD
CDCA2_HUMAN	Q69YH5	412	Phosphothreonine.	18669648;19690332	Swiss-Prot 1010711	T	Phosphorylation	ESLPANTPLRKGG
CDCA2_HUMAN	Q69YH5	603	Phosphothreonine.	18669648	Swiss-Prot 1010711	T	Phosphorylation	PEVPEMTPSIPSI
CDCA3_HUMAN	Q99618	37	Phosphothreonine.	18669648	Swiss-Prot 1010711	T	Phosphorylation	SAGILRTPIQVES
CDCA3_HUMAN	Q99618	70	Phosphothreonine.	18220336	Swiss-Prot 1010711	T	Phosphorylation	SDPRSPTLGIART
CDCA3_HUMAN	Q99618	76	Phosphothreonine.	18669648	Swiss-Prot 1010711	T	Phosphorylation	TLGIARTPMKTSS
CDCA3_HUMAN	Q99618	159	Phosphothreonine.	17525332	Swiss-Prot 1010711	T	Phosphorylation	EEARQPTETPVAS
CDCA3_HUMAN	Q99618	177	Phosphothreonine.	17525332	Swiss-Prot 1010711	T	Phosphorylation	PSRDPETPRSSGS
CDCA3_HUMAN	Q99618	202	Phosphothreonine.	18220336	Swiss-Prot 1010711	T	Phosphorylation	LGRSPLTILQDDN
CDCA5_HUMAN	Q96FF9	48	Phosphothreonine.	16964243	Swiss-Prot 1010711	T	Phosphorylation	PEIWPKTPSAAAV
CDCA5_HUMAN	Q96FF9	105	Phosphothreonine.	18669648;19690332	Swiss-Prot 1010711	T	Phosphorylation	KEDLFKTHSVPAT
CDCA5_HUMAN	Q96FF9	111	Phosphothreonine.	18669648	Swiss-Prot 1010711	T	Phosphorylation	THSVPATPTSTPV
CDCA5_HUMAN	Q96FF9	115	Phosphothreonine.	18669648;19690332	Swiss-Prot 1010711	T	Phosphorylation	PATPTSTPVPNPE
CDCA5_HUMAN	Q96FF9	159	Phosphothreonine.	18220336	Swiss-Prot 1010711	T	Phosphorylation	GSASTSTPGRRSC
CDCA7_MOUSE	Q9D0M2	203	Phosphothreonine.	15345747	Swiss-Prot 1010711	T	Phosphorylation	SLGALPTEEEEEE
CDGAP_DROME	Q9VIS1	843	Phosphothreonine.	18327897	Swiss-Prot 1010711	T	Phosphorylation	SIDSLRTVGHSRS
CDGAP_DROME	Q9VIS1	1118	Phosphothreonine.	18327897	Swiss-Prot 1010711	T	Phosphorylation	IKLHVPTPTTPAR
CDGAP_DROME	Q9VIS1	1121	Phosphothreonine.	18327897	Swiss-Prot 1010711	T	Phosphorylation	HVPTPTTPARSPR
CDGAP_DROME	Q9VIS1	1679	Phosphothreonine.	18327897	Swiss-Prot 1010711	T	Phosphorylation	LKSRSRTELNSED
CDH1_YEAST	P53197	157	Phosphothreonine.	17563356;18407956	Swiss-Prot 1010711	T	Phosphorylation	ELERVSTPPPEAA
CDHR5_HUMAN	Q9HBB8	362	Phosphothreonine.	19007248	Swiss-Prot 1010711	T	Phosphorylation	QRLYRGTVARGAG
CDK1_DROME	P23572	14	Phosphothreonine.	18327897	Swiss-Prot 1010711	T	Phosphorylation	EKIGEGTYGVVYK
CDK1_HUMAN	P06493	14	Phosphothreonine; by PKMYT1.	7569953;16083285;17192257;17487921;18669648;18691976;19369195;19413330;19690332;20360007	Swiss-Prot 1010711	T	Phosphorylation	EKIGEGTYGVVYK
CDK1_HUMAN	P06493	141	Phosphothreonine.	19369195	Swiss-Prot 1010711	T	Phosphorylation	LIDDKGTIKLADF
CDK1_HUMAN	P06493	161	Phosphothreonine; by CAK.	16565220;17924679;18220336;18691976;19369195;19690332;20360007	Swiss-Prot 1010711	T	Phosphorylation	IPIRVYTHEVVTL
CDK1_HUMAN	P06493	222	Phosphothreonine.	18691976;19369195	Swiss-Prot 1010711	T	Phosphorylation	IFRALGTPNNEVW
CDK1_MOUSE	P11440	14	Phosphothreonine.	17242355;17622165;17947660;19131326;19144319	Swiss-Prot 1010711	T	Phosphorylation	EKIGEGTYGVVYK
CDK1_MOUSE	P11440	161	Phosphothreonine.	17242355	Swiss-Prot 1010711	T	Phosphorylation	IPIRVYTHEVVTL
CDK1_SCHPO	P04551	167	Phosphothreonine.	12060738;18257517	Swiss-Prot 1010711	T	Phosphorylation	VPLRNYTHEIVTL
CDK10_HUMAN	Q15131	196	Phosphothreonine.	17192257;18669648;18691976;19369195	Swiss-Prot 1010711	T	Phosphorylation	VPVKPMTPKVVTL
CDK12_DROME	Q9VP22	106	Phosphothreonine.	18327897	Swiss-Prot 1010711	T	Phosphorylation	PSQASNTSKDELW
CDK12_DROME	Q9VP22	184	Phosphothreonine.	18327897	Swiss-Prot 1010711	T	Phosphorylation	LLDRRYTPPTAPS
CDK12_DROME	Q9VP22	217	Phosphothreonine.	18327897	Swiss-Prot 1010711	T	Phosphorylation	ESSSPATPPPVRR
CDK12_DROME	Q9VP22	283	Phosphothreonine.	18327897	Swiss-Prot 1010711	T	Phosphorylation	FGNSPRTPPPSHY
CDK12_DROME	Q9VP22	365	Phosphothreonine.	18327897	Swiss-Prot 1010711	T	Phosphorylation	YNHQPSTPPHKRR
CDK12_HUMAN	Q9NYV4	57	Phosphothreonine.	18691976;19369195	Swiss-Prot 1010711	T	Phosphorylation	KDMGLVTPEAASL
CDK12_HUMAN	Q9NYV4	82	Phosphothreonine.	19369195	Swiss-Prot 1010711	T	Phosphorylation	ISSDSDTFSDDMA
CDK12_HUMAN	Q9NYV4	514	Phosphothreonine.	18691976;19369195	Swiss-Prot 1010711	T	Phosphorylation	LKEEIVTPKETET
CDK12_HUMAN	Q9NYV4	692	Phosphothreonine.	15302935;16964243;18669648;18691976;19369195;19413330	Swiss-Prot 1010711	T	Phosphorylation	PEPKAITPPQQPY
CDK12_HUMAN	Q9NYV4	893	Phosphothreonine.	17192257;18691976;19369195	Swiss-Prot 1010711	T	Phosphorylation	EESRPYTNKVITL
CDK12_HUMAN	Q9NYV4	1070	Phosphothreonine.	19369195	Swiss-Prot 1010711	T	Phosphorylation	KTSRKETTSGTST
CDK12_HUMAN	Q9NYV4	1074	Phosphothreonine.	19369195	Swiss-Prot 1010711	T	Phosphorylation	KETTSGTSTEPVK
CDK12_HUMAN	Q9NYV4	1076	Phosphothreonine.	19369195;19413330	Swiss-Prot 1010711	T	Phosphorylation	TTSGTSTEPVKNS
CDK12_HUMAN	Q9NYV4	1244	Phosphothreonine.	18691976;19369195;19690332	Swiss-Prot 1010711	T	Phosphorylation	PQGPRRTPTMPQE
CDK12_MOUSE	Q14AX6	889	Phosphothreonine.	19367708	Swiss-Prot 1010711	T	Phosphorylation	EESRPYTNKVITL
CDK12_MOUSE	Q14AX6	1071	Phosphothreonine.	17242355	Swiss-Prot 1010711	T	Phosphorylation	ETTSGTTAEPVKN
CDK13_HUMAN	Q14004	442	Phosphothreonine.	15144186	Swiss-Prot 1010711	T	Phosphorylation	SSISPSTLTLKSS
CDK13_HUMAN	Q14004	492	Phosphothreonine.	19369195	Swiss-Prot 1010711	T	Phosphorylation	AAKASNTSTPTKG
CDK13_HUMAN	Q14004	494	Phosphothreonine.	19413330	Swiss-Prot 1010711	T	Phosphorylation	KASNTSTPTKGNT
CDK13_HUMAN	Q14004	871	Phosphothreonine.	18669648;18691976;19369195	Swiss-Prot 1010711	T	Phosphorylation	EESRPYTNKVITL
CDK13_HUMAN	Q14004	1056	Phosphothreonine.	18691976	Swiss-Prot 1010711	T	Phosphorylation	GLDDSRTNTPQGV
CDK13_HUMAN	Q14004	1058	Phosphothreonine.	19369195	Swiss-Prot 1010711	T	Phosphorylation	DDSRTNTPQGVLP
CDK13_HUMAN	Q14004	1143	Phosphothreonine.	19369195	Swiss-Prot 1010711	T	Phosphorylation	ATGEKQTDPSTPQ
CDK13_HUMAN	Q14004	1147	Phosphothreonine.	19369195	Swiss-Prot 1010711	T	Phosphorylation	KQTDPSTPQQESS
CDK13_HUMAN	Q14004	1246	Phosphothreonine.	17081983;18669648;18691976;19369195	Swiss-Prot 1010711	T	Phosphorylation	MRILELTPEPDRP
CDK13_MOUSE	Q69ZA1	871	Phosphothreonine.	19367708	Swiss-Prot 1010711	T	Phosphorylation	EESRPYTNKVITL
CDK14_HUMAN	O94921	22	Phosphothreonine.	19369195	Swiss-Prot 1010711	T	Phosphorylation	MKKLRRTLSESFS
CDK14_HUMAN	O94921	76	Phosphothreonine.	19369195	Swiss-Prot 1010711	T	Phosphorylation	KVRVQRTQSTFDP
CDK16_HUMAN	Q00536	14	Phosphothreonine.	19369195	Swiss-Prot 1010711	T	Phosphorylation	KRQLSMTLRGGRG
CDK16_HUMAN	Q00536	88	Phosphothreonine.	19369195	Swiss-Prot 1010711	T	Phosphorylation	SDQASATSSDEVQ
CDK16_HUMAN	Q00536	135	Phosphothreonine.	19369195	Swiss-Prot 1010711	T	Phosphorylation	GYLEKLTLNSPIF
CDK16_HUMAN	Q00536	175	Phosphothreonine.	19690332	Swiss-Prot 1010711	T	Phosphorylation	DKLGEGTYATVYK
CDK17_HUMAN	Q00537	115	Phosphothreonine.	19369195	Swiss-Prot 1010711	T	Phosphorylation	SDQASGTSSDEVQ
CDK17_HUMAN	Q00537	202	Phosphothreonine.	19369195	Swiss-Prot 1010711	T	Phosphorylation	EKLGEGTYATVYK
CDK17_HUMAN	Q00537	205	Phosphothreonine.	18691976	Swiss-Prot 1010711	T	Phosphorylation	GEGTYATVYKGRS
CDK18_HUMAN	Q07002	141	Phosphothreonine.	19369195	Swiss-Prot 1010711	T	Phosphorylation	GFGKLETYVKLDK
CDK18_HUMAN	Q07002	155	Phosphothreonine.	18691976	Swiss-Prot 1010711	T	Phosphorylation	GEGTYATVFKGRS
CDK1A_XENLA	P35567	161	Phosphothreonine; by CAK.	8344251	Swiss-Prot 1010711	T	Phosphorylation	IPVRVYTHEVVTL
CDK1B_XENLA	P24033	161	Phosphothreonine; by cak.	8344251	Swiss-Prot 1010711	T	Phosphorylation	IPVRVYTHEVVTL
CDK2_HUMAN	P24941	14	Phosphothreonine.	1396589;15302935;17095507;17192257;19369195	Swiss-Prot 1010711	T	Phosphorylation	EKIGEGTYGVVYK
CDK2_HUMAN	P24941	158	Phosphothreonine.	19369195	Swiss-Prot 1010711	T	Phosphorylation	FGVPVRTYTHEVV
CDK2_HUMAN	P24941	160	Phosphothreonine; by CAK and CCRK.	1396589;14597612;16325401;17095507;17192257;17570665;19690332;20147522;20360007;21565702	Swiss-Prot 1010711	T	Phosphorylation	VPVRTYTHEVVTL
CDK2_XENLA	P23437	160	Phosphothreonine; by CAK.	8393783	Swiss-Prot 1010711	T	Phosphorylation	VPVRTFTHEVVTL
CDK3_HUMAN	Q00526	14	Phosphothreonine.	16964243;17081983;17287340;18669648;19369195	Swiss-Prot 1010711	T	Phosphorylation	EKIGEGTYGVVYK
CDK3_HUMAN	Q00526	158	Phosphothreonine.	19369195	Swiss-Prot 1010711	T	Phosphorylation	FGVPLRTYTHEVV
CDK3_HUMAN	Q00526	160	Phosphothreonine.	18220336;18669648;18691976	Swiss-Prot 1010711	T	Phosphorylation	VPLRTYTHEVVTL
CDK4_HUMAN	P11802	172	Phosphothreonine.	16782892;19237555;19237565;19369195;19487459	Swiss-Prot 1010711	T	Phosphorylation	SYQMALTPVVVTL
CDK4_MOUSE	P30285	172	Phosphothreonine; by CAK.	8139570	Swiss-Prot 1010711	T	Phosphorylation	SYQMALTPVVVTL
CDK5_HUMAN	Q00535	14	Phosphothreonine.	19369195	Swiss-Prot 1010711	T	Phosphorylation	EKIGEGTYGTVFK
CDK5_HUMAN	Q00535	17	Phosphothreonine.	18691976;19369195	Swiss-Prot 1010711	T	Phosphorylation	GEGTYGTVFKAKN
CDK6_HUMAN	Q00534	49	Phosphothreonine.	19369195	Swiss-Prot 1010711	T	Phosphorylation	KRVRVQTGEEGMP
CDK6_HUMAN	Q00534	70	Phosphothreonine.	19369195	Swiss-Prot 1010711	T	Phosphorylation	VLRHLETFEHPNV
CDK6_HUMAN	Q00534	154	Phosphothreonine.	19369195	Swiss-Prot 1010711	T	Phosphorylation	PQNILVTSSGQIK
CDK6_HUMAN	Q00534	177	Phosphothreonine.	11828325	Swiss-Prot 1010711	T	Phosphorylation	SFQMALTSVVVTL
CDK7_HUMAN	P50613	170	Phosphothreonine; by CDK2.	9832506;11113184;15530371;17192257;18220336;18669648;18691976;19369195;19690332	Swiss-Prot 1010711	T	Phosphorylation	SPNRAYTHQVVTR
CDK7_HUMAN	P50613	287	Phosphothreonine.	18691976	Swiss-Prot 1010711	T	Phosphorylation	CARITATQALKMK
CDK7_XENLA	P20911	176	Phosphothreonine; by CDK2.	7957080	Swiss-Prot 1010711	T	Phosphorylation	SPNRIYTHQVVTR
CDK8_HUMAN	P49336	410	Phosphothreonine.	19369195	Swiss-Prot 1010711	T	Phosphorylation	VRVVPPTTTSGGL
CDK9_HUMAN	P50750	186	Phosphothreonine; by CaMK1D.	15965233;17192257;18483222;18566585;18691976;18829461;19369195;20535204;20851342;21448926;21779453	Swiss-Prot 1010711	T	Phosphorylation	SQPNRYTNRVVTL
CDK9_HUMAN	P50750	350	Phosphothreonine; by CDK9.	10958691;19369195	Swiss-Prot 1010711	T	Phosphorylation	RKGSQITQQSTNQ
CDK9_HUMAN	P50750	354	Phosphothreonine; by CDK9.	10958691	Swiss-Prot 1010711	T	Phosphorylation	QITQQSTNQSRNP
CDK9_SCHPO	Q96WV9	212	Phosphothreonine.	18257517	Swiss-Prot 1010711	T	Phosphorylation	PNRREYTGCVVTR
CDK9_SCHPO	Q96WV9	565	Phosphothreonine.	18257517	Swiss-Prot 1010711	T	Phosphorylation	EQHPSSTSLHQQS
CDKA1_ARATH	P24100	161	Phosphothreonine.	17369369;18433157	Swiss-Prot 1010711	T	Phosphorylation	IPVRTFTHEVVTL
CDKAL_HUMAN	Q5VV42	499	Phosphothreonine.	18669648	Swiss-Prot 1010711	T	Phosphorylation	SDAKVYTPSISKP
CDKD2_ARATH	Q9C9M7	168	Phosphothreonine; by CAK.	15486101	Swiss-Prot 1010711	T	Phosphorylation	SPNRRFTHQVFAT
CDKD3_ARATH	Q9LMT0	167	Phosphothreonine; by CAK.	15486101	Swiss-Prot 1010711	T	Phosphorylation	SPNRKFTHQVFAR
CDN1A_HUMAN	P38936	145	Phosphothreonine; by PKA; PKB/AKT1, PIM1and PIM2.	10753973;11463845;12431783;16982699;20307683	Swiss-Prot 1010711	T	Phosphorylation	GRKRRQTSMTDFY
CDN1B_HUMAN	P46527	157	Phosphothreonine; by PKB/AKT1 and PIM1.	12244301;12244303;18593906	Swiss-Prot 1010711	T	Phosphorylation	IRKRPATDDSSTQ
CDN1B_HUMAN	P46527	187	Phosphothreonine; by PKB/AKT1 and CDK2.	12042314;16209941	Swiss-Prot 1010711	T	Phosphorylation	AGSVEQTPKKPGL
CDN1B_MOUSE	P46414	187	Phosphothreonine; by PKB/AKT1 and CDK2.	9399644	Swiss-Prot 1010711	T	Phosphorylation	AGTVEQTPKKPGL
CDN2B_MOUSE	P55271	12	Phosphothreonine.	15345747	Swiss-Prot 1010711	T	Phosphorylation	SDAGLATAAARGQ
CDO1_HUMAN	Q16878	59	Phosphothreonine.	15302935	Swiss-Prot 1010711	T	Phosphorylation	FDQYRYTRNLVDQ
CDPK1_ARATH	Q06850	64	Phosphothreonine.	16758442	Swiss-Prot 1010711	T	Phosphorylation	KPPEQVTMPKPGT
CDPK1_ARATH	Q06850	107	Phosphothreonine.	16758442	Swiss-Prot 1010711	T	Phosphorylation	QETKSETKPESKP
CDPKA_ARATH	Q9M9V8	38	Phosphothreonine.	16758442	Swiss-Prot 1010711	T	Phosphorylation	PFAGDFTRSPAPI
CDPKG_ARATH	Q7XJR9	63	Phosphothreonine.	16758442	Swiss-Prot 1010711	T	Phosphorylation	NATAKKTPTRHTP
CDPKG_ARATH	Q7XJR9	89	Phosphothreonine.	16758442	Swiss-Prot 1010711	T	Phosphorylation	GRRHGETIPYGKR
CDS1_SCHPO	Q09170	443	Phosphothreonine.	18257517	Swiss-Prot 1010711	T	Phosphorylation	STHEHRTPPSSSE
CDS2_MOUSE	Q99L43	30	Phosphothreonine.	17242355	Swiss-Prot 1010711	T	Phosphorylation	AKLDGETASDSES
CDT1_HUMAN	Q9H211	29	Phosphothreonine; by MAPK8.	18669648;21856198	Swiss-Prot 1010711	T	Phosphorylation	PKLACRTPSPARP
CDV3_HUMAN	Q9UKY7	182	Phosphothreonine.	18669648	Swiss-Prot 1010711	T	Phosphorylation	LTTTRKTPQGPPE
CE170_HUMAN	Q5SW79	377	Phosphothreonine.	17081983	Swiss-Prot 1010711	T	Phosphorylation	NKHDDGTQSDSEN
CE170_HUMAN	Q5SW79	501	Phosphothreonine.	18669648	Swiss-Prot 1010711	T	Phosphorylation	DQSDKGTYTIELE
CE170_HUMAN	Q5SW79	628	Phosphothreonine.	18669648;19413330	Swiss-Prot 1010711	T	Phosphorylation	GMTVRSTGSATSL
CE170_HUMAN	Q5SW79	937	Phosphothreonine.	18669648	Swiss-Prot 1010711	T	Phosphorylation	PESDVDTASTISL
CE170_HUMAN	Q5SW79	1533	Phosphothreonine.	18669648	Swiss-Prot 1010711	T	Phosphorylation	HHSPGQTPTLGQP
CE350_HUMAN	Q5VT06	878	Phosphothreonine.	18669648	Swiss-Prot 1010711	T	Phosphorylation	PWTKAVTPPVKDD
CE350_HUMAN	Q5VT06	1253	Phosphothreonine.	18669648	Swiss-Prot 1010711	T	Phosphorylation	KGRSQKTPTSPLS
CE350_HUMAN	Q5VT06	1817	Phosphothreonine.	19007248	Swiss-Prot 1010711	T	Phosphorylation	TKDNKATSPGPTD
CE350_HUMAN	Q5VT06	2204	Phosphothreonine.	18669648	Swiss-Prot 1010711	T	Phosphorylation	RTEDFQTPSPVLR
CE350_HUMAN	Q5VT06	2462	Phosphothreonine.	19413330	Swiss-Prot 1010711	T	Phosphorylation	LELKSPTELMKSK
CEBPB_HUMAN	P17676	235	Phosphothreonine; by RPS6KA1.	11684016;19413330	Swiss-Prot 1010711	T	Phosphorylation	SSSPPGTPSPADA
CEBPZ_HUMAN	Q03701	233	Phosphothreonine.	17924679	Swiss-Prot 1010711	T	Phosphorylation	QKGASSTWMKAIV
CED6_DROME	Q7JUY7	480	Phosphothreonine.	17372656	Swiss-Prot 1010711	T	Phosphorylation	NGLNGNTDLFGSD
CENPA_HUMAN	P49450	23	Phosphothreonine.	18669648	Swiss-Prot 1010711	T	Phosphorylation	SPSPTPTPGPSRR
CENPC_HUMAN	Q03188	167	Phosphothreonine.	16565220	Swiss-Prot 1010711	T	Phosphorylation	VLLDAKTSVSQNV
CENPC_HUMAN	Q03188	183	Phosphothreonine.	19690332	Swiss-Prot 1010711	T	Phosphorylation	SAQKRETYTFENS
CENPE_HUMAN	Q02224	422	Phosphothreonine.	16565220	Swiss-Prot 1010711	T	Phosphorylation	KRKRRVTWCLGKI
CENPE_HUMAN	Q02224	544	Phosphothreonine.	17081983	Swiss-Prot 1010711	T	Phosphorylation	EALERKTKKDQEM
CENPE_HUMAN	Q02224	1026	Phosphothreonine.	19007248	Swiss-Prot 1010711	T	Phosphorylation	DLEAKNTQTLTAD
CENPE_HUMAN	Q02224	1268	Phosphothreonine.	16565220	Swiss-Prot 1010711	T	Phosphorylation	TAQIINTQDLEKS
CENPF_HUMAN	P49454	144	Phosphothreonine.	18669648	Swiss-Prot 1010711	T	Phosphorylation	SLNPCNTPQKIFT
CENPF_HUMAN	P49454	154	Phosphothreonine.	19413330	Swiss-Prot 1010711	T	Phosphorylation	IFTTPLTPSQYYS
CENPF_HUMAN	P49454	253	Phosphothreonine.	19007248	Swiss-Prot 1010711	T	Phosphorylation	SGEQEVTPSRSTL
CENPF_HUMAN	P49454	1319	Phosphothreonine.	17924679	Swiss-Prot 1010711	T	Phosphorylation	EKYELVTELNDSR
CENPI_HUMAN	Q92674	525	Phosphothreonine.	19007248	Swiss-Prot 1010711	T	Phosphorylation	NSPLETTLGGSMN
CENPT_HUMAN	Q96BT3	11	Phosphothreonine.	19007248	Swiss-Prot 1010711	T	Phosphorylation	NPDSDSTPRTLLR
CENPT_HUMAN	Q96BT3	45	Phosphothreonine.	19007248	Swiss-Prot 1010711	T	Phosphorylation	RRALLETASPRKL
CENPT_HUMAN	Q96BT3	85	Phosphothreonine.	19007248	Swiss-Prot 1010711	T	Phosphorylation	GHLEEQTPRTLLK
CENPU_HUMAN	Q71F23	78	Phosphothreonine; by PLK1.	17081991	Swiss-Prot 1010711	T	Phosphorylation	DPPLHSTAIYADE
CENPU_HUMAN	Q71F23	110	Phosphothreonine.	18669648	Swiss-Prot 1010711	T	Phosphorylation	AKRSSDTSGNEAS
CENPU_HUMAN	Q71F23	186	Phosphothreonine.	18691976	Swiss-Prot 1010711	T	Phosphorylation	SVTSKKTGPLSAQ
CEP44_HUMAN	Q9C0F1	346	Phosphothreonine.	18669648	Swiss-Prot 1010711	T	Phosphorylation	TASSDSTPRASTV
CEP55_HUMAN	Q53EZ4	430	Phosphothreonine.	18669648;19413330	Swiss-Prot 1010711	T	Phosphorylation	ASPKSPTAALNES
CEP97_HUMAN	Q8IW35	542	Phosphothreonine.	17525332	Swiss-Prot 1010711	T	Phosphorylation	KLPMILTQRSVAL
CEP97_HUMAN	Q8IW35	811	Phosphothreonine.	18669648	Swiss-Prot 1010711	T	Phosphorylation	FPVQLDTLSDGAS
CEPT1_HUMAN	Q9Y6K0	40	Phosphothreonine.	18691976	Swiss-Prot 1010711	T	Phosphorylation	KLFQLPTPPLSRH
CERS2_HUMAN	Q96G23	346	Phosphothreonine.	17081983;18088087;18318008;18669648;18691976	Swiss-Prot 1010711	T	Phosphorylation	RSDREETESSEGE
CERS2_MOUSE	Q924Z4	346	Phosphothreonine.	17242355;17622165	Swiss-Prot 1010711	T	Phosphorylation	RSDREETESSEGE
CESA1_ARATH	O48946	165	Phosphothreonine.	14506206	Swiss-Prot 1010711	T	Phosphorylation	DTQSVRTTSGPLG
CESA3_ARATH	Q941L0	143	Phosphothreonine.	19376835	Swiss-Prot 1010711	T	Phosphorylation	LTSRQDTSGEFSA
CESA3_ARATH	Q941L0	212	Phosphothreonine.	14506206	Swiss-Prot 1010711	T	Phosphorylation	NTGPVSTQAASER
CETN2_HUMAN	P41208	26	Phosphothreonine.	17081983	Swiss-Prot 1010711	T	Phosphorylation	SPKPELTEEQKQE
CETN2_MOUSE	Q9R1K9	26	Phosphothreonine.	19367708	Swiss-Prot 1010711	T	Phosphorylation	SPKPELTEDQKQE
CF010_HUMAN	Q5SRN2	260	Phosphothreonine.	18187866	Swiss-Prot 1010711	T	Phosphorylation	KNDIIFTNSVESL
CF130_YEAST	P53280	685	Phosphothreonine.	18407956	Swiss-Prot 1010711	T	Phosphorylation	TSDHVVTSPNPLS
CF132_MOUSE	Q91Z58	68	Phosphothreonine.	17242355	Swiss-Prot 1010711	T	Phosphorylation	SESGTATLKARPR
CF203_MOUSE	Q9CQF4	110	Phosphothreonine.	17242355	Swiss-Prot 1010711	T	Phosphorylation	EDSDEETSYPERS
CFTR_HUMAN	P13569	717	Phosphothreonine.	22119790	Swiss-Prot 1010711	T	Phosphorylation	FSIVQKTPLQMNG
CFTR_HUMAN	P13569	1176	Phosphothreonine.	19413330	Swiss-Prot 1010711	T	Phosphorylation	PTEGKPTKSTKPY
CG043_HUMAN	Q8WVR3	541	Phosphothreonine.	18669648	Swiss-Prot 1010711	T	Phosphorylation	MERRAITPPVASP
CG057_HUMAN	Q8NEG2	241	Phosphothreonine.	17525332	Swiss-Prot 1010711	T	Phosphorylation	DKRTPKTSRASVL
CG1C_SCHPO	O74627	300	Phosphothreonine.	18257517	Swiss-Prot 1010711	T	Phosphorylation	QNSSGRTDSFHSL
CGNL1_MOUSE	Q6AW69	205	Phosphothreonine.	17242355	Swiss-Prot 1010711	T	Phosphorylation	SQPNSPTSEDLAK
CGS5_YEAST	P30283	107	Phosphothreonine.	18407956	Swiss-Prot 1010711	T	Phosphorylation	QIYNDRTAAEQEE
CHAP1_HUMAN	Q96JM3	458	Phosphothreonine.	19413330	Swiss-Prot 1010711	T	Phosphorylation	SPDQRKTSPASLD
CHD1_HUMAN	O14646	237	Phosphothreonine.	18669648	Swiss-Prot 1010711	T	Phosphorylation	SSRRQATVNVSYK
CHD1_HUMAN	O14646	250	Phosphothreonine.	18691976	Swiss-Prot 1010711	T	Phosphorylation	EDEEMKTDSDDLL
CHD1_HUMAN	O14646	1700	Phosphothreonine.	18691976	Swiss-Prot 1010711	T	Phosphorylation	SVEHKSTPEHTWS
CHD1_YEAST	P32657	904	Phosphothreonine.	18407956	Swiss-Prot 1010711	T	Phosphorylation	AEDHVTTPDLGES
CHD1_YEAST	P32657	1302	Phosphothreonine.	17563356;18407956	Swiss-Prot 1010711	T	Phosphorylation	NHSKSMTPEITSS
CHD1_YEAST	P32657	1341	Phosphothreonine.	15665377	Swiss-Prot 1010711	T	Phosphorylation	LSPNSPTPPLKSK
CHD2_HUMAN	O14647	240	Phosphothreonine.	18669648;18691976	Swiss-Prot 1010711	T	Phosphorylation	EDDDFETDSDDLI
CHD4_HUMAN	Q14839	517	Phosphothreonine.	18669648	Swiss-Prot 1010711	T	Phosphorylation	GQPPSPTPVPRPP
CHD4_HUMAN	Q14839	529	Phosphothreonine.	18669648	Swiss-Prot 1010711	T	Phosphorylation	PDADPNTPSPKPL
CHD4_HUMAN	Q14839	1542	Phosphothreonine.	18669648	Swiss-Prot 1010711	T	Phosphorylation	PSPKTPTPSTPGD
CHD4_HUMAN	Q14839	1553	Phosphothreonine.	19690332	Swiss-Prot 1010711	T	Phosphorylation	GDTQPNTPAPVPP
CHD4_MOUSE	Q6PDQ2	1533	Phosphothreonine.	17242355	Swiss-Prot 1010711	T	Phosphorylation	GSPSPKTPTPSTP
CHD4_MOUSE	Q6PDQ2	1538	Phosphothreonine.	17242355	Swiss-Prot 1010711	T	Phosphorylation	KTPTPSTPGDTQP
CHD4_MOUSE	Q6PDQ2	1542	Phosphothreonine.	17242355	Swiss-Prot 1010711	T	Phosphorylation	PSTPGDTQPNTPA
CHD7_HUMAN	Q9P2D1	2350	Phosphothreonine.	18669648	Swiss-Prot 1010711	T	Phosphorylation	GLIPGYTPTTVDS
CHD8_HUMAN	Q9HCK8	537	Phosphothreonine.	16964243	Swiss-Prot 1010711	T	Phosphorylation	SKLNTITPVVGKK
CHD8_HUMAN	Q9HCK8	1398	Phosphothreonine.	16964243	Swiss-Prot 1010711	T	Phosphorylation	NNLVIDTPRVRKQ
CHD8_HUMAN	Q9HCK8	1993	Phosphothreonine.	19690332	Swiss-Prot 1010711	T	Phosphorylation	QQYTSRTASPLPL
CHD9_HUMAN	Q3L8U1	625	Phosphothreonine.	18669648	Swiss-Prot 1010711	T	Phosphorylation	EQMPQHTLKDQDS
CHD9_HUMAN	Q3L8U1	2013	Phosphothreonine.	18669648	Swiss-Prot 1010711	T	Phosphorylation	AHSRTSTPLLQQY
CHDM_DROME	O97159	702	Phosphothreonine.	18327897	Swiss-Prot 1010711	T	Phosphorylation	RPVKHYTPPPEKP
CHERP_HUMAN	Q8IWX8	819	Phosphothreonine.	18669648;19413330	Swiss-Prot 1010711	T	Phosphorylation	SRSRSPTPPSSAG
CHERP_MOUSE	Q8CGZ0	828	Phosphothreonine.	19144319	Swiss-Prot 1010711	T	Phosphorylation	SRSRSPTPPSAAG
CHFR_MOUSE	Q810L3	130	Phosphothreonine.	17525332	Swiss-Prot 1010711	T	Phosphorylation	SGKQSLTQDSLEA
CHFR_MOUSE	Q810L3	385	Phosphothreonine.	17525332	Swiss-Prot 1010711	T	Phosphorylation	DARNKITQDMLQP
CHIF_DROME	Q9NK54	1081	Phosphothreonine.	18327897	Swiss-Prot 1010711	T	Phosphorylation	AAPKLKTPIKQEP
CHIP_HUMAN	Q9UNE7	276	Phosphothreonine.	17525332	Swiss-Prot 1010711	T	Phosphorylation	VTRSPLTQEQLIP
CHK1_HUMAN	O14757	279	Phosphothreonine.	19369195;19413330	Swiss-Prot 1010711	T	Phosphorylation	AKRPRVTSGGVSE
CHK1_XENLA	Q6DE87	314	Phosphothreonine; by ATR.	11069891	Swiss-Prot 1010711	T	Phosphorylation	KTALSSTQPEPRT
CHK1_YEAST	P38147	373	Phosphothreonine.	18407956	Swiss-Prot 1010711	T	Phosphorylation	TNYNSGTGMTQEA
CHK2_HUMAN	O96017	68	Phosphothreonine; by ATM and MLTK.	15342622;16311512;16481012	Swiss-Prot 1010711	T	Phosphorylation	SLETVSTQELYSI
CHK2_HUMAN	O96017	383	Phosphothreonine; by autocatalysis.	11390408	Swiss-Prot 1010711	T	Phosphorylation	ETSLMRTLCGTPT
CHK2_HUMAN	O96017	387	Phosphothreonine; by autocatalysis.	11390408	Swiss-Prot 1010711	T	Phosphorylation	MRTLCGTPTYLAP
CHMP3_RAT	Q8CGS4	126	Phosphothreonine.	16641100	Swiss-Prot 1010711	T	Phosphorylation	IPEIQATMRELSK
CHRD1_HUMAN	Q9UHD1	47	Phosphothreonine.	18669648	Swiss-Prot 1010711	T	Phosphorylation	SCCKRRTTDFSDF
CHRD1_MOUSE	Q9D1P4	47	Phosphothreonine.	17242355	Swiss-Prot 1010711	T	Phosphorylation	SCCKRRTTDFSDF
CHRD1_MOUSE	Q9D1P4	204	Phosphothreonine.	17242355	Swiss-Prot 1010711	T	Phosphorylation	KTSDFNTFLAQEG
CHS1_YEAST	P08004	328	Phosphothreonine.	12872131;17330950	Swiss-Prot 1010711	T	Phosphorylation	EYDDLNTIDKLQF
CHS3_YEAST	P29465	538	Phosphothreonine.	17330950	Swiss-Prot 1010711	T	Phosphorylation	GHKRASTFDLLKK
CHS5_YEAST	Q12114	334	Phosphothreonine.	17563356	Swiss-Prot 1010711	T	Phosphorylation	EKSGHETAPVSPV
CHSS2_HUMAN	Q8IZ52	129	Phosphothreonine.	17525332	Swiss-Prot 1010711	T	Phosphorylation	VLTSQTTLPTLGV
CHSS3_MOUSE	Q5DTK1	472	Phosphothreonine.	17203969	Swiss-Prot 1010711	T	Phosphorylation	MEWEFLTGKLLYS
CHTOP_HUMAN	Q9Y3Y2	33	Phosphothreonine.	19007248	Swiss-Prot 1010711	T	Phosphorylation	LKNKQPTPVNIRA
CHTOP_HUMAN	Q9Y3Y2	242	Phosphothreonine.	17081983	Swiss-Prot 1010711	T	Phosphorylation	DAYMAQTDPETND
CI078_HUMAN	Q9NZ63	253	Phosphothreonine.	18187866	Swiss-Prot 1010711	T	Phosphorylation	PLRVGDTEKPEPE
CI102_HUMAN	A4D997	360	Phosphothreonine.	18669648	Swiss-Prot 1010711	T	Phosphorylation	SQASEDTVTSRSL
CI172_MOUSE	A2AJA9	105	Phosphothreonine.	17114649	Swiss-Prot 1010711	T	Phosphorylation	ASQGLATAPASPP
CI172_MOUSE	A2AJA9	498	Phosphothreonine.	16452087	Swiss-Prot 1010711	T	Phosphorylation	VVVNLSTSPRRYA
CI172_MOUSE	A2AJA9	511	Phosphothreonine.	17114649	Swiss-Prot 1010711	T	Phosphorylation	ALSLSETSLTEKG
CIC_DROME	Q9U1H0	1716	Phosphothreonine.	18327897	Swiss-Prot 1010711	T	Phosphorylation	SPRTPKTPLQSAR
CIC_HUMAN	Q96RK0	1291	Phosphothreonine.	19690332	Swiss-Prot 1010711	T	Phosphorylation	NRGEPPTPPSPAP
CIC_MOUSE	Q924A2	2192	Phosphothreonine.	17242355	Swiss-Prot 1010711	T	Phosphorylation	SRGEPPTPPSPAP
CIC1_YEAST	P38779	11	Phosphothreonine.	11875433;17563356;18407956	Swiss-Prot 1010711	T	Phosphorylation	SNSKKSTPVSTPS
CIC1_YEAST	P38779	15	Phosphothreonine.	17563356	Swiss-Prot 1010711	T	Phosphorylation	KSTPVSTPSKEKK
CID_DROME	Q9V6Q2	76	Phosphothreonine.	18327897	Swiss-Prot 1010711	T	Phosphorylation	AARDSSTSGEEED
CID12_SCHPO	O74518	327	Phosphothreonine.	18257517	Swiss-Prot 1010711	T	Phosphorylation	EGYDSDTESDELQ
CIDEB_MOUSE	O70303	18	Phosphothreonine.	17242355	Swiss-Prot 1010711	T	Phosphorylation	LLRSVSTVSSELS
CIP1_SCHPO	O42923	431	Phosphothreonine.	18257517	Swiss-Prot 1010711	T	Phosphorylation	TKSAPITPPPSFA
CIP2A_HUMAN	Q8TCG1	761	Phosphothreonine.	18691976	Swiss-Prot 1010711	T	Phosphorylation	LNKQIETVKKLNE
CIS3_YEAST	P47001	93	Phosphothreonine.	18407956	Swiss-Prot 1010711	T	Phosphorylation	DSQAQATTTATPT
CIZ1_HUMAN	Q9ULV3	244	Phosphothreonine.	17081983	Swiss-Prot 1010711	T	Phosphorylation	IAKEKRTPAPEPE
CIZ1_HUMAN	Q9ULV3	567	Phosphothreonine.	19690332	Swiss-Prot 1010711	T	Phosphorylation	FSTVPLTPVPRPS
CJ012_HUMAN	Q8N655	428	Phosphothreonine.	17525332	Swiss-Prot 1010711	T	Phosphorylation	EVESGDTQELNVD
CJ012_HUMAN	Q8N655	451	Phosphothreonine.	19413330	Swiss-Prot 1010711	T	Phosphorylation	DENPSETEESEAA
CJ012_HUMAN	Q8N655	993	Phosphothreonine.	18669648	Swiss-Prot 1010711	T	Phosphorylation	PPANLPTPASTRI
CJ012_HUMAN	Q8N655	1121	Phosphothreonine.	18691976	Swiss-Prot 1010711	T	Phosphorylation	ADGATKTPAAKRP
CJ047_HUMAN	Q86WR7	146	Phosphothreonine.	18669648	Swiss-Prot 1010711	T	Phosphorylation	RKQDAETPPPPDP
CJ047_HUMAN	Q86WR7	167	Phosphothreonine.	18669648	Swiss-Prot 1010711	T	Phosphorylation	PPPLPSTPDPPRR
CK084_HUMAN	Q9BUA3	253	Phosphothreonine.	19413330	Swiss-Prot 1010711	T	Phosphorylation	PSPDSPTETFAAP
CK084_HUMAN	Q9BUA3	255	Phosphothreonine.	19413330	Swiss-Prot 1010711	T	Phosphorylation	PDSPTETFAAPAE
CK096_HUMAN	Q7Z7L8	368	Phosphothreonine.	17525332	Swiss-Prot 1010711	T	Phosphorylation	RQSRFKTQPVTFD
CK096_MOUSE	Q3UPL5	179	Phosphothreonine.	17242355	Swiss-Prot 1010711	T	Phosphorylation	RQSRFKTQPVTFD
CK096_MOUSE	Q3UPL5	218	Phosphothreonine.	17242355	Swiss-Prot 1010711	T	Phosphorylation	ECLRRSTQSLSLQ
CKAP2_HUMAN	Q8WWK9	69	Phosphothreonine.	19007248	Swiss-Prot 1010711	T	Phosphorylation	DQVQEGTKVLKLK
CKAP2_HUMAN	Q8WWK9	211	Phosphothreonine.	19007248	Swiss-Prot 1010711	T	Phosphorylation	TKKLSATIPKATK
CKAP2_HUMAN	Q8WWK9	280	Phosphothreonine.	19007248	Swiss-Prot 1010711	T	Phosphorylation	RTSANVTIRKGPH
CKAP2_HUMAN	Q8WWK9	579	Phosphothreonine.	16565220;18669648	Swiss-Prot 1010711	T	Phosphorylation	PTHDVKTPNTETR
CKAP2_HUMAN	Q8WWK9	582	Phosphothreonine.	16565220;18669648	Swiss-Prot 1010711	T	Phosphorylation	DVKTPNTETRTSC
CKAP2_HUMAN	Q8WWK9	596	Phosphothreonine.	18669648	Swiss-Prot 1010711	T	Phosphorylation	IKYNVSTTPYLQS
CKAP2_HUMAN	Q8WWK9	597	Phosphothreonine.	16565220;18669648;19007248;19690332	Swiss-Prot 1010711	T	Phosphorylation	KYNVSTTPYLQSV
CKAP2_HUMAN	Q8WWK9	623	Phosphothreonine.	16565220	Swiss-Prot 1010711	T	Phosphorylation	KELKFLTPVRRSR
CKAP4_HUMAN	Q07065	316	Phosphothreonine.	18669648	Swiss-Prot 1010711	T	Phosphorylation	LRSTLQTMESDIY
CKP2L_HUMAN	Q8IYA6	648	Phosphothreonine.	16565220	Swiss-Prot 1010711	T	Phosphorylation	REQVTATPRIAKA
CKP2L_HUMAN	Q8IYA6	685	Phosphothreonine.	16565220	Swiss-Prot 1010711	T	Phosphorylation	QDMKFITPVRRSS
CL035_HUMAN	Q9HCM1	698	Phosphothreonine.	17287340	Swiss-Prot 1010711	T	Phosphorylation	ECDKLRTNTTAVG
CL035_HUMAN	Q9HCM1	701	Phosphothreonine.	17287340	Swiss-Prot 1010711	T	Phosphorylation	KLRTNTTAVGISK
CL043_HUMAN	Q96C57	211	Phosphothreonine.	18669648;19413330	Swiss-Prot 1010711	T	Phosphorylation	SAVAATTPTSMAT
CL043_HUMAN	Q96C57	213	Phosphothreonine.	19413330	Swiss-Prot 1010711	T	Phosphorylation	VAATTPTSMATVQ
CL190_DROME	Q9VJE5	327	Phosphothreonine.	18327897	Swiss-Prot 1010711	T	Phosphorylation	GSRESLTSIGTMN
CL190_DROME	Q9VJE5	362	Phosphothreonine.	18327897	Swiss-Prot 1010711	T	Phosphorylation	VKPILATPKSQFS
CL190_DROME	Q9VJE5	1681	Phosphothreonine.	18327897	Swiss-Prot 1010711	T	Phosphorylation	EVFGHDTSECADD
CLAP1_HUMAN	Q7Z460	651	Phosphothreonine.	19413330	Swiss-Prot 1010711	T	Phosphorylation	QSSGSATNVASTP
CLAP1_HUMAN	Q7Z460	656	Phosphothreonine.	18669648	Swiss-Prot 1010711	T	Phosphorylation	ATNVASTPDNRGR
CLAP1_HUMAN	Q7Z460	711	Phosphothreonine.	18669648	Swiss-Prot 1010711	T	Phosphorylation	SRGPPVTPSSEKR
CLAP1_HUMAN	Q7Z460	1099	Phosphothreonine.	18220336;18669648	Swiss-Prot 1010711	T	Phosphorylation	SNTIGRTPSRHTS
CLASP_DROME	Q9NBD7	648	Phosphothreonine.	18327897	Swiss-Prot 1010711	T	Phosphorylation	TTPGSVTPRPRGR
CLASR_HUMAN	Q8N2M8	319	Phosphothreonine.	15302935	Swiss-Prot 1010711	T	Phosphorylation	SRSRSPTPGREEK
CLC1_YEAST	P17891	49	Phosphothreonine.	17330950	Swiss-Prot 1010711	T	Phosphorylation	QDDILETEASPAK
CLCC1_HUMAN	Q96S66	482	Phosphothreonine.	18691976	Swiss-Prot 1010711	T	Phosphorylation	GILGEGTPKESST
CLD15_HUMAN	P56746	84	Phosphothreonine.	19690332	Swiss-Prot 1010711	T	Phosphorylation	CRALMITAILLGF
CLD18_MOUSE	P56857	250	Phosphothreonine.	17203969	Swiss-Prot 1010711	T	Phosphorylation	YDGGARTEDDEQS
CLD3_MOUSE	Q9Z0G9	203	Phosphothreonine.	17242355	Swiss-Prot 1010711	T	Phosphorylation	YSAPRSTGPGTGT
CLH_SCHPO	Q10161	392	Phosphothreonine.	18257517	Swiss-Prot 1010711	T	Phosphorylation	PRGILRTSQVIDQ
CLH1_HUMAN	Q00610	394	Phosphothreonine.	15302935;18669648;18691976	Swiss-Prot 1010711	T	Phosphorylation	PKGILRTPDTIRR
CLH2_HUMAN	P53675	103	Phosphothreonine.	17081983	Swiss-Prot 1010711	T	Phosphorylation	SKMKAHTMAEEVI
CLIP1_HUMAN	P30622	45	Phosphothreonine.	18669648	Swiss-Prot 1010711	T	Phosphorylation	SEKASSTPSSETQ
CLIP1_HUMAN	P30622	140	Phosphothreonine.	18669648	Swiss-Prot 1010711	T	Phosphorylation	ANGLQTTPASRAT
CLIP1_HUMAN	P30622	182	Phosphothreonine.	16565220;16964243;18669648;19007248;19413330	Swiss-Prot 1010711	T	Phosphorylation	AKEPSATPPISNL
CLIP1_HUMAN	P30622	833	Phosphothreonine.	18187866	Swiss-Prot 1010711	T	Phosphorylation	GRELKLTNLQENL
CLK1_HUMAN	P49759	138	Phosphothreonine.	17081983;18669648;18691976;19369195	Swiss-Prot 1010711	T	Phosphorylation	SHRRKRTRSVEDD
CLK1_HUMAN	P49759	330	Phosphothreonine.	19369195	Swiss-Prot 1010711	T	Phosphorylation	VDFGSATYDDEHH
CLK1_HUMAN	P49759	338	Phosphothreonine.	19369195	Swiss-Prot 1010711	T	Phosphorylation	DDEHHSTLVSTRH
CLK1_HUMAN	P49759	342	Phosphothreonine.	18691976	Swiss-Prot 1010711	T	Phosphorylation	HSTLVSTRHYRAP
CLK2_HUMAN	P49760	127	Phosphothreonine; by PKB/AKT1.	20682768	Swiss-Prot 1010711	T	Phosphorylation	RRRRSRTFSRSSS
CLK2_MOUSE	O35491	343	Phosphothreonine; by PKB/AKT2.	20074525	Swiss-Prot 1010711	T	Phosphorylation	HSTIVSTRHYRAP
CLMN_MOUSE	Q8C5W0	395	Phosphothreonine.	17242355	Swiss-Prot 1010711	T	Phosphorylation	QGSTGKTGSIAEP
CLPP3_ARATH	Q9SXJ6	194	Phosphothreonine.	19376835	Swiss-Prot 1010711	T	Phosphorylation	IHQPLGTAGGKAT
CLPT1_HUMAN	O96005	213	Phosphothreonine.	18187866	Swiss-Prot 1010711	T	Phosphorylation	KTKNLLTGETEAD
CLPT1_HUMAN	O96005	216	Phosphothreonine.	18187866	Swiss-Prot 1010711	T	Phosphorylation	NLLTGETEADPEM
CLSPN_DROME	Q8IRB5	693	Phosphothreonine.	18327897	Swiss-Prot 1010711	T	Phosphorylation	FEIQQETNAKSPS
CLSPN_DROME	Q8IRB5	973	Phosphothreonine.	18327897	Swiss-Prot 1010711	T	Phosphorylation	DLDLLQTPKPSNV
CLSPN_HUMAN	Q9HAW4	724	Phosphothreonine.	18669648	Swiss-Prot 1010711	T	Phosphorylation	SLSSDSTLLLFKD
CLSPN_HUMAN	Q9HAW4	916	Phosphothreonine; by CHEK1.	16963448	Swiss-Prot 1010711	T	Phosphorylation	ELLDLCTGKFTSQ
CLSPN_HUMAN	Q9HAW4	955	Phosphothreonine.	19413330	Swiss-Prot 1010711	T	Phosphorylation	TSQDASTPASSEL
CLSPN_HUMAN	Q9HAW4	1287	Phosphothreonine.	17081983	Swiss-Prot 1010711	T	Phosphorylation	RNFVFHTLSPVKA
CLSPN_XENLA	Q9DF50	906	Phosphothreonine.	15163406	Swiss-Prot 1010711	T	Phosphorylation	SQADCSTQDSSAS
CLUS_HUMAN	P10909	393	Phosphothreonine.	19824718	Swiss-Prot 1010711	T	Phosphorylation	TTVASHTSDSDVP
CMC1_YEAST	D6W196	161	Phosphothreonine.	17287358	Swiss-Prot 1010711	T	Phosphorylation	ASHKKNTDNDRSK
CMK1_CAEEL	Q9TXJ0	179	Phosphothreonine; by ckk-1.	10428833	Swiss-Prot 1010711	T	Phosphorylation	DSGVMATACGTPG
CML1_MOUSE	P97468	340	Phosphothreonine.	19367708	Swiss-Prot 1010711	T	Phosphorylation	NALSEDTGPSSYP
CN043_HUMAN	Q6PJG2	655	Phosphothreonine.	19690332	Swiss-Prot 1010711	T	Phosphorylation	FELPPYTPPPILS
CN043_HUMAN	Q6PJG2	704	Phosphothreonine.	18669648;19690332	Swiss-Prot 1010711	T	Phosphorylation	TNSAEVTPPVLSV
CN043_HUMAN	Q6PJG2	715	Phosphothreonine.	18669648;19690332	Swiss-Prot 1010711	T	Phosphorylation	SVMGEATPVSIEP
CN118_HUMAN	Q9NWQ4	83	Phosphothreonine.	19369195	Swiss-Prot 1010711	T	Phosphorylation	REVAPVTNFSDSD
CND1_HUMAN	Q15021	103	Phosphothreonine.	16565220	Swiss-Prot 1010711	T	Phosphorylation	PAILDDTTLSGSD
CND1_HUMAN	Q15021	577	Phosphothreonine.	17525332	Swiss-Prot 1010711	T	Phosphorylation	KGPAASTQEKNPR
CND1_HUMAN	Q15021	586	Phosphothreonine.	18220336;19413330	Swiss-Prot 1010711	T	Phosphorylation	KNPRESTGNMVTG
CND1_HUMAN	Q15021	1331	Phosphothreonine.	17081983;18669648	Swiss-Prot 1010711	T	Phosphorylation	YQPLASTASDNDF
CND1_HUMAN	Q15021	1388	Phosphothreonine.	16565220	Swiss-Prot 1010711	T	Phosphorylation	DETPKKTTPILRA
CND2_HUMAN	Q15003	49	Phosphothreonine.	16565220;17924679;18669648	Swiss-Prot 1010711	T	Phosphorylation	PLNIPGTPVLEDF
CND2_HUMAN	Q15003	605	Phosphothreonine.	16565220;18669648;19413330	Swiss-Prot 1010711	T	Phosphorylation	AQQNGDTPEAQGL
CND2_HUMAN	Q15003	614	Phosphothreonine.	18669648	Swiss-Prot 1010711	T	Phosphorylation	AQGLDITTYGESN
CND2_YEAST	P38170	682	Phosphothreonine.	17563356	Swiss-Prot 1010711	T	Phosphorylation	NDSETHTEDESTK
CND3_HUMAN	Q9BPX3	463	Phosphothreonine.	17924679	Swiss-Prot 1010711	T	Phosphorylation	KRTQIVTEIISEI
CND3_HUMAN	Q9BPX3	686	Phosphothreonine.	18088087	Swiss-Prot 1010711	T	Phosphorylation	SKEVEETATAKNV
CND3_HUMAN	Q9BPX3	968	Phosphothreonine.	19413330	Swiss-Prot 1010711	T	Phosphorylation	TNRRCQTAEADSE
CND3_YEAST	Q06680	979	Phosphothreonine.	18407956	Swiss-Prot 1010711	T	Phosphorylation	SNSRKRTRSEAEQ
CNDD3_HUMAN	P42695	1331	Phosphothreonine.	18220336;18669648;18691976	Swiss-Prot 1010711	T	Phosphorylation	VAVSSPTPETGPL
CNDG2_HUMAN	Q86XI2	805	Phosphothreonine.	16565220;18669648	Swiss-Prot 1010711	T	Phosphorylation	LESLLQTPGGKPR
CNDG2_HUMAN	Q86XI2	1119	Phosphothreonine.	16565220;18669648;19690332	Swiss-Prot 1010711	T	Phosphorylation	KTFMEITLEEDSI
CNKR2_MOUSE	Q80YA9	846	Phosphothreonine.	17114649	Swiss-Prot 1010711	T	Phosphorylation	GKPRSFTLPRDSG
CNM67_YEAST	P53865	412	Phosphothreonine.	17287358	Swiss-Prot 1010711	T	Phosphorylation	SKEKYETSLKDKE
CNN_DROME	P54623	782	Phosphothreonine.	18327897	Swiss-Prot 1010711	T	Phosphorylation	GDASHKTFNSHEE
CNN1_CHICK	P26932	170	Phosphothreonine; by ROCK2.	10873572	Swiss-Prot 1010711	T	Phosphorylation	IGLQMGTNKFASQ
CNN1_CHICK	P26932	180	Phosphothreonine; by ROCK2.	10873572	Swiss-Prot 1010711	T	Phosphorylation	ASQQGMTAYGTRR
CNN1_CHICK	P26932	184	Phosphothreonine; by PKC and CaMK2.	8454594;10873572	Swiss-Prot 1010711	T	Phosphorylation	GMTAYGTRRHLYD
CNN1_CHICK	P26932	184	Phosphothreonine; by ROCK2.	8454594;10873572	Swiss-Prot 1010711	T	Phosphorylation	GMTAYGTRRHLYD
CNN1_CHICK	P26932	259	Phosphothreonine; by ROCK2.	10873572	Swiss-Prot 1010711	T	Phosphorylation	ASQQGMTVYGLPR
CNOT2_HUMAN	Q9NZN8	93	Phosphothreonine.	18669648	Swiss-Prot 1010711	T	Phosphorylation	RGMSNNTPQLNRS
CNOT3_HUMAN	O75175	292	Phosphothreonine.	18669648	Swiss-Prot 1010711	T	Phosphorylation	KKRGRSTDSEVSQ
CNOT6_MOUSE	Q8K3P5	146	Phosphothreonine.	17622165	Swiss-Prot 1010711	T	Phosphorylation	CLEPDGTRRLLNY
CNOTA_DROME	Q9V3G6	45	Phosphothreonine.	17372656	Swiss-Prot 1010711	T	Phosphorylation	LLQELETRGESSG
CNTRL_HUMAN	Q7Z7A1	286	Phosphothreonine.	17924679	Swiss-Prot 1010711	T	Phosphorylation	EKKMIETEELKSK
CNTRL_HUMAN	Q7Z7A1	1668	Phosphothreonine.	17081983	Swiss-Prot 1010711	T	Phosphorylation	QISERKTQLTLIK
CNTRL_HUMAN	Q7Z7A1	1671	Phosphothreonine.	17081983	Swiss-Prot 1010711	T	Phosphorylation	ERKTQLTLIKQEI
CO039_HUMAN	Q6ZRI6	397	Phosphothreonine.	18669648	Swiss-Prot 1010711	T	Phosphorylation	SPGLGGTPPSQNN
CO8B_HUMAN	P07358	418	Phosphothreonine.	17693683;21454577	Swiss-Prot 1010711	T	Phosphorylation	DRNKRDTMVEDLV
COBL1_HUMAN	Q53SF7	298	Phosphothreonine.	16964243;18669648	Swiss-Prot 1010711	T	Phosphorylation	TASAPATPLVNKH
COBL1_MOUSE	Q3UMF0	304	Phosphothreonine.	17203969;17242355	Swiss-Prot 1010711	T	Phosphorylation	TASAPATPLVSKH
COBL1_MOUSE	Q3UMF0	319	Phosphothreonine.	17242355	Swiss-Prot 1010711	T	Phosphorylation	SFTRSNTISKPYI
COBL1_MOUSE	Q3UMF0	382	Phosphothreonine.	17242355	Swiss-Prot 1010711	T	Phosphorylation	EAIMVRTGSLQLS
COBL1_MOUSE	Q3UMF0	550	Phosphothreonine.	17242355	Swiss-Prot 1010711	T	Phosphorylation	GISDGETSPSSKG
COF1_HUMAN	P23528	25	Phosphothreonine.	17081983	Swiss-Prot 1010711	T	Phosphorylation	KVRKSSTPEEVKK
COG3_YEAST	P40094	471	Phosphothreonine.	18407956	Swiss-Prot 1010711	T	Phosphorylation	RRRKSKTSLQGGN
COIL_HUMAN	P38432	122	Phosphothreonine.	16565220;16964243;17081983;17287340;18669648;19413330	Swiss-Prot 1010711	T	Phosphorylation	LEEGEETEPDCKY
COIL_HUMAN	P38432	290	Phosphothreonine.	18669648	Swiss-Prot 1010711	T	Phosphorylation	PSTKNTTADKLAI
COIL_HUMAN	P38432	303	Phosphothreonine.	15302935;18669648;19413330	Swiss-Prot 1010711	T	Phosphorylation	KLGFSLTPSKGKT
COIL_HUMAN	P38432	456	Phosphothreonine.	19413330	Swiss-Prot 1010711	T	Phosphorylation	IQNPVETPKKDYS
COL12_MOUSE	Q8K4Q8	126	Phosphothreonine.	19144319	Swiss-Prot 1010711	T	Phosphorylation	QQLQEITEKTSKN
COL12_MOUSE	Q8K4Q8	359	Phosphothreonine.	19144319	Swiss-Prot 1010711	T	Phosphorylation	TAHHLRTLTSNLN
COL12_MOUSE	Q8K4Q8	361	Phosphothreonine.	19144319	Swiss-Prot 1010711	T	Phosphorylation	HHLRTLTSNLNDV
COM1_HUMAN	Q99708	847	Phosphothreonine; by CDK1.	19202191	Swiss-Prot 1010711	T	Phosphorylation	RYIPPNTPENFWE
COM1_SCHPO	O74986	78	Phosphothreonine.	19804755	Swiss-Prot 1010711	T	Phosphorylation	IQELDSTTDEDEI
COM1_SCHPO	O74986	79	Phosphothreonine.	19804755	Swiss-Prot 1010711	T	Phosphorylation	QELDSTTDEDEIP
COM1_SCHPO	O74986	89	Phosphothreonine.	19804755	Swiss-Prot 1010711	T	Phosphorylation	EIPGSDTVDEEDP
COPA_YEAST	P53622	957	Phosphothreonine.	18407956	Swiss-Prot 1010711	T	Phosphorylation	RTYIPSTPCELPA
COPB_YEAST	P41810	895	Phosphothreonine.	18407956	Swiss-Prot 1010711	T	Phosphorylation	TNMGILTPSESLG
COPB2_HUMAN	P35606	861	Phosphothreonine.	19413330	Swiss-Prot 1010711	T	Phosphorylation	GKPASPTPVIVAS
COPB2_YEAST	P41811	669	Phosphothreonine.	18407956	Swiss-Prot 1010711	T	Phosphorylation	LKVGQLTLARDLL
COPB2_YEAST	P41811	829	Phosphothreonine.	18407956	Swiss-Prot 1010711	T	Phosphorylation	LIDLDSTPAPEQA
COPD_YEAST	P43621	10	Phosphothreonine.	17563356	Swiss-Prot 1010711	T	Phosphorylation	LAASITTRQGKPL
COPD_YEAST	P43621	277	Phosphothreonine.	17563356;18407956	Swiss-Prot 1010711	T	Phosphorylation	SSASSGTPPPPEE
COPG_YEAST	P32074	637	Phosphothreonine.	17563356;18407956	Swiss-Prot 1010711	T	Phosphorylation	SETTLDTTPEAES
COPG_YEAST	P32074	638	Phosphothreonine.	17563356;18407956	Swiss-Prot 1010711	T	Phosphorylation	ETTLDTTPEAESV
COPT2_MOUSE	Q9CPU9	75	Phosphothreonine.	19144319	Swiss-Prot 1010711	T	Phosphorylation	GPDQDSTGSRSTS
COQ2_YEAST	P32378	140	Phosphothreonine.	18407956	Swiss-Prot 1010711	T	Phosphorylation	MRGAGCTINDFLD
COQ9_YEAST	Q05779	34	Phosphothreonine.	17287358	Swiss-Prot 1010711	T	Phosphorylation	IHIKPLTYGKESP
COR1A_MOUSE	O89053	418	Phosphothreonine.	19367708	Swiss-Prot 1010711	T	Phosphorylation	SARRRATPEPSGT
COR47_ARATH	P31168	90	Phosphothreonine.	19376835	Swiss-Prot 1010711	T	Phosphorylation	EELQEKTEEDEEN
CORO_YEAST	Q06440	466	Phosphothreonine.	18407956	Swiss-Prot 1010711	T	Phosphorylation	SASSSSTINHVLK
CORO_YEAST	Q06440	517	Phosphothreonine.	17330950	Swiss-Prot 1010711	T	Phosphorylation	APIKIETPVTPTE
CORO_YEAST	Q06440	520	Phosphothreonine.	17563356;18407956	Swiss-Prot 1010711	T	Phosphorylation	KIETPVTPTETKK
CORO_YEAST	Q06440	524	Phosphothreonine.	18407956	Swiss-Prot 1010711	T	Phosphorylation	PVTPTETKKDRTP
CORO_YEAST	Q06440	529	Phosphothreonine.	17287358	Swiss-Prot 1010711	T	Phosphorylation	ETKKDRTPKVEPS
CORO_YEAST	Q06440	575	Phosphothreonine.	11875433;17563356;18407956	Swiss-Prot 1010711	T	Phosphorylation	EQEKSATPPSSIT
COT1_YEAST	P32798	206	Phosphothreonine.	18407956	Swiss-Prot 1010711	T	Phosphorylation	ENTRLLTPENASK
COX4_YEAST	P04037	55	Phosphothreonine.	17761666	Swiss-Prot 1010711	T	Phosphorylation	PGAKEGTVPTDLD
CP054_MOUSE	Q8C708	113	Phosphothreonine.	19144319	Swiss-Prot 1010711	T	Phosphorylation	RAPGPPTPGGTLE
CP054_MOUSE	Q8C708	117	Phosphothreonine.	19144319	Swiss-Prot 1010711	T	Phosphorylation	PPTPGGTLEGRAT
CP074_HUMAN	Q96GX8	44	Phosphothreonine.	18669648	Swiss-Prot 1010711	T	Phosphorylation	IIITPPTPTGMML
CP074_HUMAN	Q96GX8	46	Phosphothreonine.	18669648	Swiss-Prot 1010711	T	Phosphorylation	ITPPTPTGMMLPR
CP088_HUMAN	Q1ED39	308	Phosphothreonine.	18669648	Swiss-Prot 1010711	T	Phosphorylation	DPWKEETDTDLEV
CP088_HUMAN	Q1ED39	310	Phosphothreonine.	18669648	Swiss-Prot 1010711	T	Phosphorylation	WKEETDTDLEVVL
CP190_DROME	Q24478	229	Phosphothreonine.	18327897	Swiss-Prot 1010711	T	Phosphorylation	NKRPAQTSLLSPP
CP190_DROME	Q24478	603	Phosphothreonine.	18327897	Swiss-Prot 1010711	T	Phosphorylation	DGIIDETDEEFLG
CP190_DROME	Q24478	727	Phosphothreonine.	18327897	Swiss-Prot 1010711	T	Phosphorylation	EKSLAGTEEEYDD
CP190_DROME	Q24478	817	Phosphothreonine.	18327897	Swiss-Prot 1010711	T	Phosphorylation	VDDKPATAELASE
CP190_DROME	Q24478	936	Phosphothreonine.	18327897	Swiss-Prot 1010711	T	Phosphorylation	ELREAVTASEGED
CP19A_HUMAN	P11511	162	Phosphothreonine.	16964243	Swiss-Prot 1010711	T	Phosphorylation	GLVRMVTVCAESL
CP391_DROME	Q9VQD2	98	Phosphothreonine.	17372656	Swiss-Prot 1010711	T	Phosphorylation	YKDKYRTVGTFIT
CP391_DROME	Q9VQD2	101	Phosphothreonine.	17372656	Swiss-Prot 1010711	T	Phosphorylation	KYRTVGTFITRQP
CP391_DROME	Q9VQD2	104	Phosphothreonine.	17372656	Swiss-Prot 1010711	T	Phosphorylation	TVGTFITRQPQLL
CPD1_DROME	P22058	115	Phosphothreonine.	18327897	Swiss-Prot 1010711	T	Phosphorylation	SGDSVKTPGSAKK
CPD1_DROME	P22058	321	Phosphothreonine.	18327897	Swiss-Prot 1010711	T	Phosphorylation	DRAVDGTPTKGDG
CPEB1_MOUSE	P70166	171	Phosphothreonine; by AURKA and CAMK2A.	11980711;12815066;15175389;15944388	Swiss-Prot 1010711	T	Phosphorylation	RGSRLDTRPILDS
CPEB4_HUMAN	Q17RY0	326	Phosphothreonine.	18669648	Swiss-Prot 1010711	T	Phosphorylation	GLNGGITPLNSIS
CPNE1_MOUSE	Q8C166	525	Phosphothreonine.	17114649	Swiss-Prot 1010711	T	Phosphorylation	PLKAPPTPGKGPA
CPSF1_HUMAN	Q10570	739	Phosphothreonine.	15302935	Swiss-Prot 1010711	T	Phosphorylation	GSETSPTVDDEEE
CPSF2_DROME	Q9V3D6	221	Phosphothreonine.	18327897	Swiss-Prot 1010711	T	Phosphorylation	RDEKLMTNILQTV
CPSF2_DROME	Q9V3D6	226	Phosphothreonine.	18327897	Swiss-Prot 1010711	T	Phosphorylation	MTNILQTVRNNGN
CPSF6_HUMAN	Q16630	404	Phosphothreonine.	18220336	Swiss-Prot 1010711	T	Phosphorylation	PGREMDTARTPLS
CPSF6_HUMAN	Q16630	407	Phosphothreonine.	19690332	Swiss-Prot 1010711	T	Phosphorylation	EMDTARTPLSEAE
CPSF6_MOUSE	Q6NVF9	404	Phosphothreonine.	14729942;17242355	Swiss-Prot 1010711	T	Phosphorylation	PGREMDTARTPLS
CPSF7_HUMAN	Q8N684	73	Phosphothreonine.	15144186	Swiss-Prot 1010711	T	Phosphorylation	TPAILYTYSGLRN
CPSF7_HUMAN	Q8N684	203	Phosphothreonine.	18669648;19690332	Swiss-Prot 1010711	T	Phosphorylation	SADGRATPSENLV
CPSF7_MOUSE	Q8BTV2	203	Phosphothreonine.	17242355;19131326	Swiss-Prot 1010711	T	Phosphorylation	SADGRATPSENLV
CPT1A_RAT	P32198	588	Phosphothreonine.	17478130	Swiss-Prot 1010711	T	Phosphorylation	MGKFCLTYEASMT
CPT1A_RAT	P32198	604	Phosphothreonine.	17478130	Swiss-Prot 1010711	T	Phosphorylation	REGRTETVRSCTM
CQ059_HUMAN	Q96GS4	196	Phosphothreonine.	18669648	Swiss-Prot 1010711	T	Phosphorylation	GGGRRATISSPLE
CQ080_HUMAN	Q9BSJ5	126	Phosphothreonine.	18691976	Swiss-Prot 1010711	T	Phosphorylation	FKMLKNTKPMTTF
CQ085_HUMAN	Q53F19	413	Phosphothreonine.	18669648;19413330	Swiss-Prot 1010711	T	Phosphorylation	ELKMISTPSPKKS
CQ089_HUMAN	A1L188	40	Phosphothreonine.	17287340	Swiss-Prot 1010711	T	Phosphorylation	RCVQASTAPGGRL
CR021_HUMAN	Q32NC0	130	Phosphothreonine.	16964243;18669648	Swiss-Prot 1010711	T	Phosphorylation	LKSNPATPTSKLS
CR021_HUMAN	Q32NC0	139	Phosphothreonine.	18669648	Swiss-Prot 1010711	T	Phosphorylation	SKLSLKTPERRTA
CRBA1_HUMAN	P05813	127	Phosphothreonine.	12060738	Swiss-Prot 1010711	T	Phosphorylation	HKESKMTIFEKEN
CRBA4_HUMAN	P53673	43	Phosphothreonine.	12060738	Swiss-Prot 1010711	T	Phosphorylation	LELGFETVRSLKV
CRBB1_HUMAN	P53674	12	Phosphothreonine.	12060738	Swiss-Prot 1010711	T	Phosphorylation	KASASATVAVNPG
CRBB2_HUMAN	P43320	118	Phosphothreonine.	12060738	Swiss-Prot 1010711	T	Phosphorylation	YENPNFTGKKMEI
CRCM1_HUMAN	Q96D31	295	Phosphothreonine.	18669648	Swiss-Prot 1010711	T	Phosphorylation	RGDHPLTPGSHYA
CREB1_HUMAN	P16220	119	Phosphothreonine.	17525332	Swiss-Prot 1010711	T	Phosphorylation	ESVDSVTDSQKRR
CRIS2_HUMAN	P16562	181	Phosphothreonine.	18187866	Swiss-Prot 1010711	T	Phosphorylation	NMNRKNTPYQQGT
CRIS2_HUMAN	P16562	187	Phosphothreonine.	18187866	Swiss-Prot 1010711	T	Phosphorylation	TPYQQGTPCAGCP
CRK_MOUSE	Q64010	42	Phosphothreonine.	17242355	Swiss-Prot 1010711	T	Phosphorylation	LVRDSSTSPGDYV
CRNN_HUMAN	Q9UBG3	398	Phosphothreonine.	17287340	Swiss-Prot 1010711	T	Phosphorylation	NPEAGETVPGGQA
CRNN_HUMAN	Q9UBG3	406	Phosphothreonine.	17287340	Swiss-Prot 1010711	T	Phosphorylation	PGGQAQTGASTES
CRP1_YEAST	P38845	125	Phosphothreonine.	18407956	Swiss-Prot 1010711	T	Phosphorylation	SAGPPSTSNRKKN
CRP1_YEAST	P38845	182	Phosphothreonine.	18407956	Swiss-Prot 1010711	T	Phosphorylation	GTSREETPLAEPT
CRP1_YEAST	P38845	295	Phosphothreonine.	18407956	Swiss-Prot 1010711	T	Phosphorylation	HNVQELTPQVEAV
CRP1_YEAST	P38845	344	Phosphothreonine.	17563356;18407956	Swiss-Prot 1010711	T	Phosphorylation	VEKRESTEGVLDG
CRTC1_HUMAN	Q6UUV9	161	Phosphothreonine.	18669648	Swiss-Prot 1010711	T	Phosphorylation	LHQSTMTPTQPES
CRTC2_HUMAN	Q53ET0	192	Phosphothreonine.	19690332	Swiss-Prot 1010711	T	Phosphorylation	DTYPGPTPPSILP
CRTC2_HUMAN	Q53ET0	458	Phosphothreonine.	19413330	Swiss-Prot 1010711	T	Phosphorylation	PKQFSPTMSPTLS
CRTC2_HUMAN	Q53ET0	497	Phosphothreonine.	19413330	Swiss-Prot 1010711	T	Phosphorylation	PSLVLPTQPHTPK
CRTC2_HUMAN	Q53ET0	501	Phosphothreonine.	18669648	Swiss-Prot 1010711	T	Phosphorylation	LPTQPHTPKSLQQ
CRTC2_MOUSE	Q3U182	169	Phosphothreonine.	17242355	Swiss-Prot 1010711	T	Phosphorylation	PSALNRTSSDSAL
CRTC2_MOUSE	Q3U182	177	Phosphothreonine.	17242355	Swiss-Prot 1010711	T	Phosphorylation	SDSALHTSVMNPN
CRU1_ARATH	Q96318	116	Phosphothreonine.	17313365	Swiss-Prot 1010711	T	Phosphorylation	VPGCAETFMDSQP
CRU1_ARATH	Q96318	459	Phosphothreonine.	17313365	Swiss-Prot 1010711	T	Phosphorylation	EWISFKTNENAMI
CRU1_ARATH	Q96318	501	Phosphothreonine.	17313365	Swiss-Prot 1010711	T	Phosphorylation	RKIKFNTLETTLT
CRU3_ARATH	P15456	109	Phosphothreonine.	17313365	Swiss-Prot 1010711	T	Phosphorylation	IPGCAETFMESPV
CRU3_ARATH	P15456	395	Phosphothreonine.	17313365	Swiss-Prot 1010711	T	Phosphorylation	EWIEFKTNENAQV
CRU3_ARATH	P15456	420	Phosphothreonine.	17313365	Swiss-Prot 1010711	T	Phosphorylation	LPLEVITNGYQIS
CRU4_ARATH	P15455	115	Phosphothreonine.	17313365	Swiss-Prot 1010711	T	Phosphorylation	IPGCAETFQDSSE
CRYAA_HUMAN	P02489	13	Phosphothreonine.	12060738	Swiss-Prot 1010711	T	Phosphorylation	HPWFKRTLGPFYP
CRYAA_HUMAN	P02489	140	Phosphothreonine.	12060738	Swiss-Prot 1010711	T	Phosphorylation	SADGMLTFCGPKI
CRZ1_YEAST	P53968	412	Phosphothreonine.	17563356	Swiss-Prot 1010711	T	Phosphorylation	RRRSSQTSNNSFT
CS021_HUMAN	Q8IVT2	164	Phosphothreonine.	18220336;18669648	Swiss-Prot 1010711	T	Phosphorylation	VATLQGTPDHGDP
CS021_HUMAN	Q8IVT2	172	Phosphothreonine.	18669648	Swiss-Prot 1010711	T	Phosphorylation	DHGDPRTPGPPRS
CS021_HUMAN	Q8IVT2	219	Phosphothreonine.	18669648;19007248	Swiss-Prot 1010711	T	Phosphorylation	SSPARGTPAGTTP
CS021_HUMAN	Q8IVT2	224	Phosphothreonine.	17924679;18669648;19007248	Swiss-Prot 1010711	T	Phosphorylation	GTPAGTTPGASQA
CS021_HUMAN	Q8IVT2	287	Phosphothreonine.	16565220;18669648;18691976;19007248	Swiss-Prot 1010711	T	Phosphorylation	SVESPGTPKETPI
CS021_HUMAN	Q8IVT2	377	Phosphothreonine.	17081983;18691976	Swiss-Prot 1010711	T	Phosphorylation	HVGRASTPDWVSE
CS021_HUMAN	Q8IVT2	433	Phosphothreonine.	18669648	Swiss-Prot 1010711	T	Phosphorylation	PYLSPGTPQLEFS
CS021_HUMAN	Q8IVT2	577	Phosphothreonine.	18669648	Swiss-Prot 1010711	T	Phosphorylation	PEVFSPTPDENSD
CS029_MOUSE	Q9CS00	151	Phosphothreonine.	17242355	Swiss-Prot 1010711	T	Phosphorylation	RSRSPGTATLALS
CS029_MOUSE	Q9CS00	153	Phosphothreonine.	17242355	Swiss-Prot 1010711	T	Phosphorylation	RSPGTATLALSQQ
CS043_HUMAN	Q9BQ61	138	Phosphothreonine.	17287340	Swiss-Prot 1010711	T	Phosphorylation	VAKKQKTEDEVLT
CSDE1_HUMAN	O75534	444	Phosphothreonine.	17287340	Swiss-Prot 1010711	T	Phosphorylation	FSNPKTTSPNKGK
CSDE1_HUMAN	O75534	481	Phosphothreonine.	19413330	Swiss-Prot 1010711	T	Phosphorylation	KDVEGSTSPQIGD
CSF1R_HUMAN	P07333	562	Phosphothreonine.	18187866	Swiss-Prot 1010711	T	Phosphorylation	YEGNSYTFIDPTQ
CSF1R_HUMAN	P07333	567	Phosphothreonine.	18187866	Swiss-Prot 1010711	T	Phosphorylation	YTFIDPTQLPYNE
CSK21_HUMAN	P68400	127	Phosphothreonine.	19369195	Swiss-Prot 1010711	T	Phosphorylation	FKQLYQTLTDYDI
CSK21_HUMAN	P68400	344	Phosphothreonine; by CDK1.	7592773	Swiss-Prot 1010711	T	Phosphorylation	SMPGGSTPVSSAN
CSK21_HUMAN	P68400	360	Phosphothreonine; by CDK1.	7592773	Swiss-Prot 1010711	T	Phosphorylation	GISSVPTPSPLGP
CSK2B_HUMAN	P67870	145	Phosphothreonine.	19369195	Swiss-Prot 1010711	T	Phosphorylation	KCMDVYTPKSSRH
CSKI1_MOUSE	Q6P9K8	779	Phosphothreonine.	17114649	Swiss-Prot 1010711	T	Phosphorylation	SGASHFTPPQTPT
CSKI1_MOUSE	Q6P9K8	1067	Phosphothreonine.	16452087	Swiss-Prot 1010711	T	Phosphorylation	VVNRRRTLSGPVT
CSN1_HUMAN	Q13098	479	Phosphothreonine.	16964243;17525332;18669648;18850735;19413330;19690332	Swiss-Prot 1010711	T	Phosphorylation	GSQGELTPANSQS
CSN1_MOUSE	Q99LD4	459	Phosphothreonine.	17242355;17525332	Swiss-Prot 1010711	T	Phosphorylation	GSQGELTPANSQS
CSN5_DROME	Q9XZ58	303	Phosphothreonine.	18327897	Swiss-Prot 1010711	T	Phosphorylation	RDCSRSTIELIHG
CSP_DROME	Q03751	13	Phosphothreonine.	18327897	Swiss-Prot 1010711	T	Phosphorylation	DKRKLSTSGDSLY
CSPG4_HUMAN	Q6UVK1	21	Phosphothreonine.	18187866	Swiss-Prot 1010711	T	Phosphorylation	ALALTLTMLARLA
CSPG4_RAT	Q00657	2256	Phosphothreonine; by PKC/PRKCA.	15504744	Swiss-Prot 1010711	T	Phosphorylation	LRKRNKTGKHDVQ
CT2NL_HUMAN	Q9P2B4	590	Phosphothreonine.	18669648	Swiss-Prot 1010711	T	Phosphorylation	PKKPGLTPSPSAT
CTCF_HUMAN	P49711	374	Phosphothreonine.	18669648;19690332	Swiss-Prot 1010711	T	Phosphorylation	RHIRSHTGERPFQ
CTF18_YEAST	P49956	677	Phosphothreonine.	18407956	Swiss-Prot 1010711	T	Phosphorylation	LNSSSSTIDFFKN
CTF4_YEAST	Q01454	401	Phosphothreonine.	18407956	Swiss-Prot 1010711	T	Phosphorylation	KLFSDITQEANAE
CTF4_YEAST	Q01454	411	Phosphothreonine.	18407956	Swiss-Prot 1010711	T	Phosphorylation	NAEDVFTQTHDGP
CTGE2_HUMAN	Q96RT6	414	Phosphothreonine.	19413330	Swiss-Prot 1010711	T	Phosphorylation	LKEFEKTIHFYQK
CTK1_YEAST	Q03957	338	Phosphothreonine.	11875433;15870265;18407956	Swiss-Prot 1010711	T	Phosphorylation	NSRADYTNRVITL
CTK3_YEAST	P46963	34	Phosphothreonine.	11875433;17563356	Swiss-Prot 1010711	T	Phosphorylation	ITSSSTTTPPSSQ
CTK3_YEAST	P46963	35	Phosphothreonine.	17563356;18407956	Swiss-Prot 1010711	T	Phosphorylation	TSSSTTTPPSSQQ
CTNA_DROME	P35220	643	Phosphothreonine.	18327897	Swiss-Prot 1010711	T	Phosphorylation	SSEDLDTDTEFEP
CTNA_DROME	P35220	645	Phosphothreonine.	18327897	Swiss-Prot 1010711	T	Phosphorylation	EDLDTDTEFEPVE
CTNA1_HUMAN	P35221	645	Phosphothreonine.	18318008	Swiss-Prot 1010711	T	Phosphorylation	DDSDFETEDFDVR
CTNA1_HUMAN	P35221	654	Phosphothreonine.	19413330	Swiss-Prot 1010711	T	Phosphorylation	FDVRSRTSVQTED
CTNA1_HUMAN	P35221	658	Phosphothreonine.	17487921;18669648;19413330	Swiss-Prot 1010711	T	Phosphorylation	SRTSVQTEDDQLI
CTNA1_MOUSE	P26231	654	Phosphothreonine.	15345747;17242355	Swiss-Prot 1010711	T	Phosphorylation	FDVRSRTSVQTED
CTNA1_MOUSE	P26231	658	Phosphothreonine.	15345747;17242355	Swiss-Prot 1010711	T	Phosphorylation	SRTSVQTEDDQLI
CTNA2_MOUSE	Q61301	261	Phosphothreonine.	17114649	Swiss-Prot 1010711	T	Phosphorylation	SSAAQATSPTDEA
CTNA2_MOUSE	Q61301	653	Phosphothreonine.	17203969	Swiss-Prot 1010711	T	Phosphorylation	YDVRSRTSVQTED
CTNA2_MOUSE	Q61301	657	Phosphothreonine.	16452087;19367708	Swiss-Prot 1010711	T	Phosphorylation	SRTSVQTEDDQLI
CTNA3_HUMAN	Q9UI47	867	Phosphothreonine.	17081983	Swiss-Prot 1010711	T	Phosphorylation	REKPEETCAAVRR
CTNB1_HUMAN	P35222	551	Phosphothreonine.	18220336	Swiss-Prot 1010711	T	Phosphorylation	QDTQRRTSMGGTQ
CTNB1_HUMAN	P35222	556	Phosphothreonine.	18220336	Swiss-Prot 1010711	T	Phosphorylation	RTSMGGTQQQFVE
CTNB1_MOUSE	Q02248	551	Phosphothreonine.	17114649;17242355	Swiss-Prot 1010711	T	Phosphorylation	QDTQRRTSMGGTQ
CTNB1_MOUSE	Q02248	556	Phosphothreonine.	17114649;17242355	Swiss-Prot 1010711	T	Phosphorylation	RTSMGGTQQQFVE
CTND1_HUMAN	O60716	310	Phosphothreonine.	17081983	Swiss-Prot 1010711	T	Phosphorylation	TARRTGTPSDPRR
CTND1_HUMAN	O60716	869	Phosphothreonine.	18220336	Swiss-Prot 1010711	T	Phosphorylation	HSYDDSTLPLIDR
CTND1_HUMAN	O60716	916	Phosphothreonine.	17081983	Swiss-Prot 1010711	T	Phosphorylation	RGDHNRTLDRSGD
CTR1_YEAST	P49573	356	Phosphothreonine.	17330950	Swiss-Prot 1010711	T	Phosphorylation	ENNQKKTPTQEEG
CTR86_YEAST	P25355	433	Phosphothreonine.	18407956	Swiss-Prot 1010711	T	Phosphorylation	IFNRVNTNESFIR
CTR9_HUMAN	Q6PD62	925	Phosphothreonine.	17081983;18669648;18691976;19367720;19413330;19690332	Swiss-Prot 1010711	T	Phosphorylation	EFVNDDTDDDLPI
CTR9_MOUSE	Q62018	925	Phosphothreonine.	17203969;19131326;19367708	Swiss-Prot 1010711	T	Phosphorylation	EFVNDDTDDDLPV
CTSL2_HUMAN	Q05D32	86	Phosphothreonine.	18669648;19690332	Swiss-Prot 1010711	T	Phosphorylation	NNLITSTPRAGEK
CU002_HUMAN	O43822	102	Phosphothreonine.	19369195	Swiss-Prot 1010711	T	Phosphorylation	ENPCCGTSPHRYR
CU002_HUMAN	O43822	238	Phosphothreonine.	19369195	Swiss-Prot 1010711	T	Phosphorylation	LEAVQQTVGSRLQ
CU025_HUMAN	Q9Y426	445	Phosphothreonine.	18669648	Swiss-Prot 1010711	T	Phosphorylation	SDSPVKTPIKVKV
CU136_HUMAN	Q6ZN03	179	Phosphothreonine.	17081983	Swiss-Prot 1010711	T	Phosphorylation	SDENKATGQGREN
CUE5_YEAST	Q08412	50	Phosphothreonine.	17563356;18407956	Swiss-Prot 1010711	T	Phosphorylation	TSAKDGTPKVEEK
CUE5_YEAST	Q08412	70	Phosphothreonine.	12872131;17563356;18407956	Swiss-Prot 1010711	T	Phosphorylation	DEDEVVTPAEDAK
CUE5_YEAST	Q08412	167	Phosphothreonine.	17563356;18407956	Swiss-Prot 1010711	T	Phosphorylation	PARRRQTQLEQDE
CUE5_YEAST	Q08412	346	Phosphothreonine.	18407956	Swiss-Prot 1010711	T	Phosphorylation	PQLPTRTKSGEST
CUE5_YEAST	Q08412	352	Phosphothreonine.	17563356;18407956	Swiss-Prot 1010711	T	Phosphorylation	TKSGESTGKVVAE
CUE5_YEAST	Q08412	364	Phosphothreonine.	11875433;17563356;18407956	Swiss-Prot 1010711	T	Phosphorylation	ETTYIDTPDTETK
CUE5_YEAST	Q08412	367	Phosphothreonine.	11875433;17563356	Swiss-Prot 1010711	T	Phosphorylation	YIDTPDTETKKKW
CUE5_YEAST	Q08412	369	Phosphothreonine.	18407956	Swiss-Prot 1010711	T	Phosphorylation	DTPDTETKKKWQP
CUE5_YEAST	Q08412	383	Phosphothreonine.	18407956	Swiss-Prot 1010711	T	Phosphorylation	PPEPLDTTPTKVN
CUE5_YEAST	Q08412	384	Phosphothreonine.	12872131;17287358;17563356;18407956	Swiss-Prot 1010711	T	Phosphorylation	PEPLDTTPTKVNA
CUE5_YEAST	Q08412	386	Phosphothreonine.	18407956	Swiss-Prot 1010711	T	Phosphorylation	PLDTTPTKVNAVS
CUL2_HUMAN	Q13617	661	Phosphothreonine.	18669648	Swiss-Prot 1010711	T	Phosphorylation	TSMQKDTPQEMEQ
CUL4A_HUMAN	Q13619	22	Phosphothreonine.	18781797	Swiss-Prot 1010711	T	Phosphorylation	GRTNGLTKPAALA
CUL4B_HUMAN	Q13620	48	Phosphothreonine.	18669648	Swiss-Prot 1010711	T	Phosphorylation	TDGNTSTTPPTSA
CUL4B_HUMAN	Q13620	49	Phosphothreonine.	18669648;19413330;19690332	Swiss-Prot 1010711	T	Phosphorylation	DGNTSTTPPTSAK
CUL4B_HUMAN	Q13620	52	Phosphothreonine.	19413330	Swiss-Prot 1010711	T	Phosphorylation	TSTTPPTSAKKRK
CUL4B_HUMAN	Q13620	148	Phosphothreonine.	19413330	Swiss-Prot 1010711	T	Phosphorylation	SSSSSPTAATSQQ
CUL5_HUMAN	Q93034	210	Phosphothreonine.	18669648	Swiss-Prot 1010711	T	Phosphorylation	KAYLDSTERFYRT
CUP_DROME	Q9VMA3	503	Phosphothreonine.	18327897	Swiss-Prot 1010711	T	Phosphorylation	PQRRPNTPVMGMS
CUX2_HUMAN	O14529	159	Phosphothreonine.	18669648	Swiss-Prot 1010711	T	Phosphorylation	PAGPTLTEGSRLP
CWC15_HUMAN	Q9P013	110	Phosphothreonine.	17081983;18669648	Swiss-Prot 1010711	T	Phosphorylation	DADDPLTDEEDED
CWC15_HUMAN	Q9P013	214	Phosphothreonine.	18691976	Swiss-Prot 1010711	T	Phosphorylation	KRFVNDTLRSEFH
CWC22_DROME	Q9VJ87	191	Phosphothreonine.	18327897	Swiss-Prot 1010711	T	Phosphorylation	ETVKPPTADHIEE
CWC22_DROME	Q9VJ87	201	Phosphothreonine.	18327897	Swiss-Prot 1010711	T	Phosphorylation	IEEGEITDKDEDD
CWC22_DROME	Q9VJ87	1108	Phosphothreonine.	18327897	Swiss-Prot 1010711	T	Phosphorylation	NKFRGRTQDSDEF
CWC22_SCHPO	Q9P6R9	664	Phosphothreonine.	18257517	Swiss-Prot 1010711	T	Phosphorylation	SRSRSVTPINNIN
CWC27_HUMAN	Q6UX04	293	Phosphothreonine.	17924679	Swiss-Prot 1010711	T	Phosphorylation	KKLKKDTSANVKS
CWC27_MOUSE	Q3TKY6	256	Phosphothreonine.	17203969	Swiss-Prot 1010711	T	Phosphorylation	SEKDDATGDLEDD
CXA1_MOUSE	P23242	326	Phosphothreonine.	17114649	Swiss-Prot 1010711	T	Phosphorylation	MGQAGSTISNSHA
CXXC1_HUMAN	Q9P0U4	227	Phosphothreonine.	18669648	Swiss-Prot 1010711	T	Phosphorylation	SSLSPVTPSESLP
CY24A_MOUSE	Q61462	147	Phosphothreonine.	19367708	Swiss-Prot 1010711	T	Phosphorylation	RPQVGGTIKQPPT
CYAA_YEAST	P08678	287	Phosphothreonine.	18407956	Swiss-Prot 1010711	T	Phosphorylation	SFLLGSTSSSSSR
CYAA_YEAST	P08678	371	Phosphothreonine.	15665377;17563356;18407956	Swiss-Prot 1010711	T	Phosphorylation	NKREATTPTIETP
CYAA_YEAST	P08678	376	Phosphothreonine.	17330950	Swiss-Prot 1010711	T	Phosphorylation	TTPTIETPISCKP
CYAA_YEAST	P08678	389	Phosphothreonine.	17330950	Swiss-Prot 1010711	T	Phosphorylation	SLFRLDTNLEDVT
CYAA_YEAST	P08678	1647	Phosphothreonine.	17563356	Swiss-Prot 1010711	T	Phosphorylation	LMTRRSTFEDTTL
CYBP_HUMAN	Q9HB71	209	Phosphothreonine.	17287340	Swiss-Prot 1010711	T	Phosphorylation	DDDMKRTINKAWV
CYC8_YEAST	P14922	475	Phosphothreonine.	18407956	Swiss-Prot 1010711	T	Phosphorylation	QHPAQQTPINSSA
CYC8_YEAST	P14922	779	Phosphothreonine.	18407956	Swiss-Prot 1010711	T	Phosphorylation	ESNTNNTSQEEKP
CYFP1_HUMAN	Q7L576	1068	Phosphothreonine.	18669648	Swiss-Prot 1010711	T	Phosphorylation	LIERLGTPQQIAI
CYK3_YEAST	Q07533	391	Phosphothreonine.	17287358	Swiss-Prot 1010711	T	Phosphorylation	HLNRARTLTKYDK
CYLC1_HUMAN	P35663	543	Phosphothreonine.	12509440	Swiss-Prot 1010711	T	Phosphorylation	KIKGSDTESEESL
CYPH_YEAST	P14832	71	Phosphothreonine.	18407956	Swiss-Prot 1010711	T	Phosphorylation	FTAGNGTGGKSIY
CYTSA_HUMAN	Q69YQ0	874	Phosphothreonine.	18669648	Swiss-Prot 1010711	T	Phosphorylation	SPSPMKTPPAAAV
CYTSB_HUMAN	Q5M775	136	Phosphothreonine.	19413330	Swiss-Prot 1010711	T	Phosphorylation	KSVSSPTSSNTPT
CYTSB_HUMAN	Q5M775	140	Phosphothreonine.	19413330	Swiss-Prot 1010711	T	Phosphorylation	SPTSSNTPTPTKH
CYTSB_HUMAN	Q5M775	142	Phosphothreonine.	18669648;19413330	Swiss-Prot 1010711	T	Phosphorylation	TSSNTPTPTKHLR
CYTSB_MOUSE	Q5SXY1	357	Phosphothreonine.	17114649	Swiss-Prot 1010711	T	Phosphorylation	SSKGSPTGSSPNN
DAB2_HUMAN	P98082	151	Phosphothreonine.	18187866	Swiss-Prot 1010711	T	Phosphorylation	QFFAIKTGQQAEP
DAB2_HUMAN	P98082	221	Phosphothreonine.	15302935	Swiss-Prot 1010711	T	Phosphorylation	LFGDMSTPPDLNS
DACH1_HUMAN	Q9UI36	578	Phosphothreonine.	17287340	Swiss-Prot 1010711	T	Phosphorylation	HIEKDETPLSTPT
DACH1_HUMAN	Q9UI36	582	Phosphothreonine.	17287340	Swiss-Prot 1010711	T	Phosphorylation	DETPLSTPTARDS
DACH1_HUMAN	Q9UI36	584	Phosphothreonine.	17287340	Swiss-Prot 1010711	T	Phosphorylation	TPLSTPTARDSLD
DAD1_YEAST	Q12248	87	Phosphothreonine.	18407956	Swiss-Prot 1010711	T	Phosphorylation	PIDEQPTLSQSKT
DAL80_YEAST	P26343	111	Phosphothreonine.	17563356	Swiss-Prot 1010711	T	Phosphorylation	RKKRLLTTGGGSL
DAL80_YEAST	P26343	112	Phosphothreonine.	17563356	Swiss-Prot 1010711	T	Phosphorylation	KKRLLTTGGGSLP
DAL81_YEAST	P21657	191	Phosphothreonine.	17563356	Swiss-Prot 1010711	T	Phosphorylation	PNYLKRTSSGANN
DAP1_MOUSE	Q91XC8	50	Phosphothreonine.	17242355	Swiss-Prot 1010711	T	Phosphorylation	DQEWESTSPPKPT
DAPK3_HUMAN	O43293	180	Phosphothreonine.	15611134;17158456	Swiss-Prot 1010711	T	Phosphorylation	FKNIFGTPEFVAP
DAPK3_HUMAN	O43293	225	Phosphothreonine.	15611134	Swiss-Prot 1010711	T	Phosphorylation	GETKQETLTNISA
DAPK3_HUMAN	O43293	265	Phosphothreonine; by autocatalysis andROCK1.	15611134;16325270;17158456;18239682	Swiss-Prot 1010711	T	Phosphorylation	DPKRRMTIAQSLE
DAPK3_HUMAN	O43293	299	Phosphothreonine; by autocatalysis, DAPK1and ROCK1.	15367680;15611134;17158456;20854903	Swiss-Prot 1010711	T	Phosphorylation	ERRRLKTTRLKEY
DAPK3_HUMAN	O43293	306	Phosphothreonine; by autocatalysis.	15611134	Swiss-Prot 1010711	T	Phosphorylation	TRLKEYTIKSHSS
DAR4_ARATH	Q9FKN7	1309	Phosphothreonine.	19376835	Swiss-Prot 1010711	T	Phosphorylation	EKKIPRTAEGLKY
DAXX_HUMAN	Q9UER7	709	Phosphothreonine.	17525332	Swiss-Prot 1010711	T	Phosphorylation	PARLSQTPHSQPP
DAXX_MOUSE	O35613	472	Phosphothreonine.	12529400	Swiss-Prot 1010711	T	Phosphorylation	EEEKEATEDEDED
DAXX_MOUSE	O35613	523	Phosphothreonine.	12529400	Swiss-Prot 1010711	T	Phosphorylation	PAEGLRTPEGQQK
DBF2_YEAST	P22204	544	Phosphothreonine.	15665377	Swiss-Prot 1010711	T	Phosphorylation	SKLVGFTFRHRNG
DBF20_YEAST	P32328	536	Phosphothreonine.	15665377	Swiss-Prot 1010711	T	Phosphorylation	SKLVGFTFRHRDG
DBF4A_HUMAN	Q9UBU7	273	Phosphothreonine.	19369195	Swiss-Prot 1010711	T	Phosphorylation	VKLRIQTDGDKYG
DBF4A_HUMAN	Q9UBU7	345	Phosphothreonine.	19369195	Swiss-Prot 1010711	T	Phosphorylation	VEYEKDTPKKKRI
DBF4A_HUMAN	Q9UBU7	535	Phosphothreonine.	17525332	Swiss-Prot 1010711	T	Phosphorylation	HDSGLITINSSQE
DBNL_HUMAN	Q9UJU6	270	Phosphothreonine.	19413330	Swiss-Prot 1010711	T	Phosphorylation	KERAMSTTSISSP
DBNL_HUMAN	Q9UJU6	291	Phosphothreonine.	17287340	Swiss-Prot 1010711	T	Phosphorylation	FLQKQLTQPETHF
DBNL_MOUSE	Q62418	278	Phosphothreonine.	17242355	Swiss-Prot 1010711	T	Phosphorylation	KERAMSTTSVTSS
DBNL_MOUSE	Q62418	299	Phosphothreonine.	19367708	Swiss-Prot 1010711	T	Phosphorylation	FLQKQLTQPETSY
DBP6_YEAST	P53734	26	Phosphothreonine.	17563356	Swiss-Prot 1010711	T	Phosphorylation	EGIVGTTPPAIVP
DBR1_DANRE	Q7T3E4	478	Phosphothreonine.	18307296	Swiss-Prot 1010711	T	Phosphorylation	SSPQRETAKRLIL
DC1I2_HUMAN	Q13409	95	Phosphothreonine.	19413330	Swiss-Prot 1010711	T	Phosphorylation	SSKSVSTPSEAGS
DC1I2_HUMAN	Q13409	162	Phosphothreonine.	19413330	Swiss-Prot 1010711	T	Phosphorylation	YTKETQTPVMAQP
DC1L1_HUMAN	Q9Y6G9	408	Phosphothreonine.	17924679;18669648;18691976;19229290	Swiss-Prot 1010711	T	Phosphorylation	PGGSPRTPNRSVS
DC1L1_HUMAN	Q9Y6G9	512	Phosphothreonine.	18669648;19413330;19690332	Swiss-Prot 1010711	T	Phosphorylation	PVTVSPTTPTSPT
DC1L1_HUMAN	Q9Y6G9	513	Phosphothreonine.	18669648;18691976;19413330;19690332	Swiss-Prot 1010711	T	Phosphorylation	VTVSPTTPTSPTE
DC1L1_HUMAN	Q9Y6G9	515	Phosphothreonine.	18669648;19413330;19690332	Swiss-Prot 1010711	T	Phosphorylation	VSPTTPTSPTEGE
DC1L1_MOUSE	Q8R1Q8	513	Phosphothreonine.	15345747;17242355	Swiss-Prot 1010711	T	Phosphorylation	ASVSPTTPTSPTE
DC1L1_MOUSE	Q8R1Q8	515	Phosphothreonine.	17114649;17242355	Swiss-Prot 1010711	T	Phosphorylation	VSPTTPTSPTEGE
DC1L1_RAT	Q9QXU8	512	Phosphothreonine.	16641100	Swiss-Prot 1010711	T	Phosphorylation	PASVSPTTPPSPT
DC1L1_RAT	Q9QXU8	513	Phosphothreonine.	16641100	Swiss-Prot 1010711	T	Phosphorylation	ASVSPTTPPSPTE
DC1L2_HUMAN	O43237	441	Phosphothreonine.	19413330	Swiss-Prot 1010711	T	Phosphorylation	SLLSKKTGSPGSP
DC4L2_HUMAN	Q8NA75	119	Phosphothreonine.	18669648	Swiss-Prot 1010711	T	Phosphorylation	RVYPHKTLYVPNR
DCAF6_HUMAN	Q58WW2	654	Phosphothreonine.	18669648	Swiss-Prot 1010711	T	Phosphorylation	DSALQDTDDSDDD
DCC_HUMAN	P43146	1074	Phosphothreonine.	18187866	Swiss-Prot 1010711	T	Phosphorylation	NLIDRSTLNEPPI
DCC_RAT	Q63155	1187	Phosphothreonine; by MAPK1.	21070949	Swiss-Prot 1010711	T	Phosphorylation	QSCQDLTPVSHSQ
DCLK_DROME	Q7PLI7	91	Phosphothreonine.	18327897	Swiss-Prot 1010711	T	Phosphorylation	LHSSSLTNSVVVG
DCLK_DROME	Q7PLI7	100	Phosphothreonine.	18327897	Swiss-Prot 1010711	T	Phosphorylation	VVVGKSTGSLNGV
DCLK1_HUMAN	O15075	336	Phosphothreonine.	19413330	Swiss-Prot 1010711	T	Phosphorylation	SPSPSPTSPGSLR
DCLK1_MOUSE	Q9JLM8	336	Phosphothreonine.	17114649	Swiss-Prot 1010711	T	Phosphorylation	SPSPSPTSPGSLR
DCP1A_HUMAN	Q9NPI6	401	Phosphothreonine.	18669648;18691976	Swiss-Prot 1010711	T	Phosphorylation	LQKLRLTPQHDQI
DCP1A_HUMAN	Q9NPI6	531	Phosphothreonine.	18220336;18669648;19413330;19690332	Swiss-Prot 1010711	T	Phosphorylation	SPLTIGTPESQRK
DCP2_YEAST	P53550	686	Phosphothreonine.	18407956	Swiss-Prot 1010711	T	Phosphorylation	NKSINETVGLSST
DCP2_YEAST	P53550	710	Phosphothreonine.	17563356;18407956	Swiss-Prot 1010711	T	Phosphorylation	ILKRGETFASLAN
DCP2_YEAST	P53550	784	Phosphothreonine.	18407956	Swiss-Prot 1010711	T	Phosphorylation	SEENASTSSINDA
DCPS_MOUSE	Q9DAR7	21	Phosphothreonine.	17242355	Swiss-Prot 1010711	T	Phosphorylation	EAEEAETPSTEEK
DCPS_YEAST	Q06151	66	Phosphothreonine.	15240832;18407956	Swiss-Prot 1010711	T	Phosphorylation	SQDGRSTPVLYNC
DCPS_YEAST	Q06151	120	Phosphothreonine.	15665377	Swiss-Prot 1010711	T	Phosphorylation	NLIWPATPIHIKK
DCS2_YEAST	Q12123	64	Phosphothreonine.	17563356;18407956	Swiss-Prot 1010711	T	Phosphorylation	SQSGRSTPIFFHR
DCS2_YEAST	Q12123	340	Phosphothreonine.	17563356;18407956	Swiss-Prot 1010711	T	Phosphorylation	KHDGIATSPEKGS
DCTN1_HUMAN	Q14203	108	Phosphothreonine.	19690332	Swiss-Prot 1010711	T	Phosphorylation	DTTSPETPDSSAS
DCTP1_HUMAN	Q9H773	12	Phosphothreonine.	18691976	Swiss-Prot 1010711	T	Phosphorylation	GEIRGDTGGEDTA
DDB1_MOUSE	Q3U1J4	8	Phosphothreonine.	17203969	Swiss-Prot 1010711	T	Phosphorylation	SYNYVVTAQKPTA
DDI1_YEAST	P40087	346	Phosphothreonine.	12872131;17563356;18407956	Swiss-Prot 1010711	T	Phosphorylation	SSDKPLTPTKTSS
DDI1_YEAST	P40087	348	Phosphothreonine.	18407956	Swiss-Prot 1010711	T	Phosphorylation	DKPLTPTKTSSTL
DDT4L_MOUSE	Q8VHZ5	167	Phosphothreonine.	19367708	Swiss-Prot 1010711	T	Phosphorylation	SSGLKRTLILSSG
DDX1_HUMAN	Q92499	80	Phosphothreonine.	17287340	Swiss-Prot 1010711	T	Phosphorylation	GKKGKTTIKTGAS
DDX1_HUMAN	Q92499	83	Phosphothreonine.	17287340	Swiss-Prot 1010711	T	Phosphorylation	GKTTIKTGASVLN
DDX10_HUMAN	Q13206	569	Phosphothreonine.	18691976	Swiss-Prot 1010711	T	Phosphorylation	GKRLEGTEHRQDN
DDX10_HUMAN	Q13206	577	Phosphothreonine.	18669648	Swiss-Prot 1010711	T	Phosphorylation	HRQDNDTGNEEQE
DDX10_MOUSE	Q80Y44	587	Phosphothreonine.	19131326	Swiss-Prot 1010711	T	Phosphorylation	EEQDEETEDEETE
DDX17_HUMAN	Q92841	523	Phosphothreonine.	16964243	Swiss-Prot 1010711	T	Phosphorylation	TAYTFFTPGNLKQ
DDX19_DROME	O61305	30	Phosphothreonine.	17372656;18327897	Swiss-Prot 1010711	T	Phosphorylation	SKSGEETDFDVAD
DDX20_HUMAN	Q9UHI6	552	Phosphothreonine.	18669648;18691976	Swiss-Prot 1010711	T	Phosphorylation	MKNSVQTPVENST
DDX20_HUMAN	Q9UHI6	705	Phosphothreonine.	15302935;18669648;18691976;19413330	Swiss-Prot 1010711	T	Phosphorylation	PPNGSDTPNPEKY
DDX21_HUMAN	Q9NR30	315	Phosphothreonine.	18669648;19690332	Swiss-Prot 1010711	T	Phosphorylation	IDILVGTPGRIKD
DDX21_MOUSE	Q9JIK5	247	Phosphothreonine.	17622165;19131326	Swiss-Prot 1010711	T	Phosphorylation	EESSSETEKEIPV
DDX23_HUMAN	Q9BUQ8	25	Phosphothreonine.	17081983	Swiss-Prot 1010711	T	Phosphorylation	ERKRSRTPDRERD
DDX24_HUMAN	Q9GZR7	302	Phosphothreonine.	15302935;18669648	Swiss-Prot 1010711	T	Phosphorylation	DALPDDTVIESEA
DDX3Y_HUMAN	O15523	321	Phosphothreonine.	18220336	Swiss-Prot 1010711	T	Phosphorylation	CHLLVATPGRLVD
DDX41_MOUSE	Q91VN6	17	Phosphothreonine.	17242355	Swiss-Prot 1010711	T	Phosphorylation	ARADEATAGGSRS
DDX42_HUMAN	Q86XP3	10	Phosphothreonine.	17081983	Swiss-Prot 1010711	T	Phosphorylation	NKGGPGTKRGFGF
DDX43_HUMAN	Q9NXZ2	592	Phosphothreonine.	18187866	Swiss-Prot 1010711	T	Phosphorylation	VSITTLTRNDWRV
DDX46_HUMAN	Q7L014	305	Phosphothreonine.	19690332	Swiss-Prot 1010711	T	Phosphorylation	EEVDLQTALTGYQ
DDX5_HUMAN	P17844	507	Phosphothreonine.	17287340	Swiss-Prot 1010711	T	Phosphorylation	KRGGFNTFRDREN
DDX54_HUMAN	Q8TDD1	74	Phosphothreonine.	19413330	Swiss-Prot 1010711	T	Phosphorylation	FPTSECTSDVEPD
DDX58_HUMAN	O95786	770	Phosphothreonine; by CK2.	21068236	Swiss-Prot 1010711	T	Phosphorylation	SILRLQTWDEAVF
DDX6_HUMAN	P26196	36	Phosphothreonine.	17525332	Swiss-Prot 1010711	T	Phosphorylation	GPGGGGTQTQQQM
DEAF1_HUMAN	O75398	179	Phosphothreonine.	19413330	Swiss-Prot 1010711	T	Phosphorylation	GPQSPPTPLAPGQ
DED1_SCHPO	O13370	63	Phosphothreonine.	18257517	Swiss-Prot 1010711	T	Phosphorylation	GSSRSQTPSEFSS
DED1_SCHPO	O13370	128	Phosphothreonine.	18257517	Swiss-Prot 1010711	T	Phosphorylation	VIGARNTLLERQL
DED1_SCHPO	O13370	312	Phosphothreonine.	18257517	Swiss-Prot 1010711	T	Phosphorylation	CDLLSATPGRLVD
DEF1_YEAST	P35732	338	Phosphothreonine.	18407956	Swiss-Prot 1010711	T	Phosphorylation	VKEEEQTAEELEQ
DEK_HUMAN	P35659	13	Phosphothreonine.	19413330	Swiss-Prot 1010711	T	Phosphorylation	AAEGEGTPTQPAS
DEK_HUMAN	P35659	15	Phosphothreonine.	19413330	Swiss-Prot 1010711	T	Phosphorylation	EGEGTPTQPASEK
DEK_HUMAN	P35659	199	Phosphothreonine; by CK2.	15199154	Swiss-Prot 1010711	T	Phosphorylation	LPKSKKTCSKGSK
DEK_HUMAN	P35659	289	Phosphothreonine; by CK2.	15199154	Swiss-Prot 1010711	T	Phosphorylation	KKADSSTTKKNQN
DEK_HUMAN	P35659	290	Phosphothreonine; by CK2.	15199154	Swiss-Prot 1010711	T	Phosphorylation	KADSSTTKKNQNS
DEMA_HUMAN	Q08495	10	Phosphothreonine.	18088087	Swiss-Prot 1010711	T	Phosphorylation	LQKQPLTSPGSVS
DEMA_MOUSE	Q9WV69	91	Phosphothreonine.	17114649	Swiss-Prot 1010711	T	Phosphorylation	SLSPKSTSPPPSP
DEMA_MOUSE	Q9WV69	114	Phosphothreonine.	17242355	Swiss-Prot 1010711	T	Phosphorylation	IISQASTPRTTGT
DEN1A_HUMAN	Q8TEH3	519	Phosphothreonine.	18669648	Swiss-Prot 1010711	T	Phosphorylation	AVEGRRTSVPSPE
DEN4C_HUMAN	Q5VZ89	765	Phosphothreonine.	18669648	Swiss-Prot 1010711	T	Phosphorylation	NSRKSSTGSISNV
DENR_HUMAN	O43583	69	Phosphothreonine.	17287340;19413330	Swiss-Prot 1010711	T	Phosphorylation	NEFAKLTVENSPK
DENR_HUMAN	O43583	86	Phosphothreonine.	19413330	Swiss-Prot 1010711	T	Phosphorylation	ISEGQGTAGEEEE
DERL1_HUMAN	Q9BUN8	202	Phosphothreonine.	18669648	Swiss-Prot 1010711	T	Phosphorylation	GRNFLSTPQFLYR
DESM_HUMAN	P17661	17	Phosphothreonine; by AURKB.	12686604	Swiss-Prot 1010711	T	Phosphorylation	VSSYRRTFGGAPG
DESP_HUMAN	P15924	1220	Phosphothreonine.	17287340	Swiss-Prot 1010711	T	Phosphorylation	INITKTTIKEISM
DESP_HUMAN	P15924	2853	Phosphothreonine.	18669648	Swiss-Prot 1010711	T	Phosphorylation	RGSFDATGNSSYS
DGC14_HUMAN	Q96DF8	386	Phosphothreonine.	19413330;19690332	Swiss-Prot 1010711	T	Phosphorylation	ENLASLTPKGLSP
DGC14_HUMAN	Q96DF8	437	Phosphothreonine.	19413330	Swiss-Prot 1010711	T	Phosphorylation	PASGLQTPTSTPA
DHAS_YEAST	P13663	13	Phosphothreonine.	18407956	Swiss-Prot 1010711	T	Phosphorylation	AGVLGATGSVGQR
DHB13_MOUSE	Q8VCR2	35	Phosphothreonine.	17242355	Swiss-Prot 1010711	T	Phosphorylation	RRRKSVTGQTVLI
DHB13_MOUSE	Q8VCR2	38	Phosphothreonine.	17242355	Swiss-Prot 1010711	T	Phosphorylation	KSVTGQTVLITGA
DHB4_HUMAN	P51659	265	Phosphothreonine.	18691976;19369195	Swiss-Prot 1010711	T	Phosphorylation	QKNHPMTPEAVKA
DHB4_HUMAN	P51659	292	Phosphothreonine.	19369195	Swiss-Prot 1010711	T	Phosphorylation	QSIQESTGSIIEV
DHB4_HUMAN	P51659	317	Phosphothreonine.	19369195	Swiss-Prot 1010711	T	Phosphorylation	NHTSRATSTATSG
DHB4_HUMAN	P51659	608	Phosphothreonine.	19369195	Swiss-Prot 1010711	T	Phosphorylation	YVDLAPTSGTSAK
DHC24_HUMAN	Q15392	110	Phosphothreonine.	17287340	Swiss-Prot 1010711	T	Phosphorylation	VGKYKKTHKNIMI
DHE3_HUMAN	P00367	410	Phosphothreonine.	19413330	Swiss-Prot 1010711	T	Phosphorylation	GANGPTTPEADKI
DHH1_YEAST	P39517	16	Phosphothreonine.	18407956	Swiss-Prot 1010711	T	Phosphorylation	TNNNSNTDLDRDW
DHOM_YEAST	P31116	239	Phosphothreonine.	17563356	Swiss-Prot 1010711	T	Phosphorylation	VEVESPTSFPVQS
DHOM_YEAST	P31116	344	Phosphothreonine.	18407956	Swiss-Prot 1010711	T	Phosphorylation	GAGAAVTAAGVLG
DHX15_HUMAN	O43143	476	Phosphothreonine.	17924679	Swiss-Prot 1010711	T	Phosphorylation	AGRAGRTRPGKCF
DHX8_HUMAN	Q14562	554	Phosphothreonine.	16094384	Swiss-Prot 1010711	T	Phosphorylation	ASYGKKTQMSILE
DHYS_HUMAN	P49366	88	Phosphothreonine.	17525332	Swiss-Prot 1010711	T	Phosphorylation	DQHADLTQSRRPL
DI3L2_HUMAN	Q8IYB7	662	Phosphothreonine.	19369195	Swiss-Prot 1010711	T	Phosphorylation	ARKEVLTNMCSRP
DIDO1_HUMAN	Q9BTC0	151	Phosphothreonine.	17081983;18669648	Swiss-Prot 1010711	T	Phosphorylation	GDDHDDTSDSDSD
DIDO1_HUMAN	Q9BTC0	1035	Phosphothreonine.	18669648	Swiss-Prot 1010711	T	Phosphorylation	PSPNISTSESRSP
DIDO1_HUMAN	Q9BTC0	1256	Phosphothreonine.	17081983	Swiss-Prot 1010711	T	Phosphorylation	DAAVSTTPPGSPP
DIDO1_HUMAN	Q9BTC0	1310	Phosphothreonine.	17924679	Swiss-Prot 1010711	T	Phosphorylation	ASSASKTASPLEH
DIDO1_HUMAN	Q9BTC0	1469	Phosphothreonine.	18220336;18669648	Swiss-Prot 1010711	T	Phosphorylation	PVAGAATPSLVEQ
DIDO1_MOUSE	Q8C9B9	148	Phosphothreonine.	19367708	Swiss-Prot 1010711	T	Phosphorylation	GEEEEDTSDSDSD
DIG1_YEAST	Q03063	277	Phosphothreonine.	18407956	Swiss-Prot 1010711	T	Phosphorylation	DSPLSGTASTGKT
DIG1_YEAST	Q03063	340	Phosphothreonine.	18407956	Swiss-Prot 1010711	T	Phosphorylation	KARSASTSTSTST
DIG1_YEAST	Q03063	379	Phosphothreonine.	18407956	Swiss-Prot 1010711	T	Phosphorylation	EDGAVPTPTFTTF
DIG2_YEAST	Q03373	83	Phosphothreonine.	18407956	Swiss-Prot 1010711	T	Phosphorylation	KPPTITTSPAEKT
DIP2B_HUMAN	Q9P265	71	Phosphothreonine.	18669648	Swiss-Prot 1010711	T	Phosphorylation	KELRNQTPAPSAA
DIP2B_HUMAN	Q9P265	140	Phosphothreonine.	18669648	Swiss-Prot 1010711	T	Phosphorylation	SPADACTPPDTSS
DIS1_SCHPO	Q09933	279	Phosphothreonine; by CDC2.	7628693	Swiss-Prot 1010711	T	Phosphorylation	STSSFSTPNRKVS
DIS1_SCHPO	Q09933	650	Phosphothreonine.	18257517	Swiss-Prot 1010711	T	Phosphorylation	ETSRLSTKKLPGS
DIV4A_STRR6	Q8CWP9	201	Phosphothreonine.	22211696	Swiss-Prot 1010711	T	Phosphorylation	EEPIDMTRQFSQA
DJC13_HUMAN	O75165	1701	Phosphothreonine.	18187866	Swiss-Prot 1010711	T	Phosphorylation	VYNEVPTFQLEVP
DJC28_HUMAN	Q9NX36	347	Phosphothreonine.	17693683	Swiss-Prot 1010711	T	Phosphorylation	YETLIKTKEVTDR
DKC1_DROME	O44081	443	Phosphothreonine.	18327897	Swiss-Prot 1010711	T	Phosphorylation	SKRKLSTSSVEET
DKC1_DROME	O44081	449	Phosphothreonine.	18327897	Swiss-Prot 1010711	T	Phosphorylation	TSSVEETAAAAVS
DKC1_DROME	O44081	458	Phosphothreonine.	18327897	Swiss-Prot 1010711	T	Phosphorylation	AAVSEETPSKDKK
DKC1_HUMAN	O60832	458	Phosphothreonine.	17081983;18669648;19413330	Swiss-Prot 1010711	T	Phosphorylation	ESESDETPPAAPQ
DKC1_HUMAN	O60832	496	Phosphothreonine.	19413330	Swiss-Prot 1010711	T	Phosphorylation	GDGDSDTTKKKKK
DKC1_HUMAN	O60832	497	Phosphothreonine.	19413330	Swiss-Prot 1010711	T	Phosphorylation	DGDSDTTKKKKKK
DKC1_MOUSE	Q9ESX5	458	Phosphothreonine.	19367708	Swiss-Prot 1010711	T	Phosphorylation	ESESDETPTVPQL
DKF1_CAEEL	Q9XUJ7	588	Phosphothreonine.	16613841;16613842	Swiss-Prot 1010711	T	Phosphorylation	ESQFRKTVVGTPA
DL_DROME	P10041	666	Phosphothreonine.	18327897	Swiss-Prot 1010711	T	Phosphorylation	ASLGGKTGSNSGL
DLG1_DROME	P31007	714	Phosphothreonine.	18327897	Swiss-Prot 1010711	T	Phosphorylation	NLDKQSTLDRKKK
DLG1_HUMAN	Q12959	115	Phosphothreonine.	18669648	Swiss-Prot 1010711	T	Phosphorylation	RYQDEDTPPQEHI
DLG1_MOUSE	Q811D0	684	Phosphothreonine.	17242355	Swiss-Prot 1010711	T	Phosphorylation	KGLKHVTSNASDS
DLG5_HUMAN	Q8TDM6	984	Phosphothreonine.	17081983	Swiss-Prot 1010711	T	Phosphorylation	TFKRPQTPPKIDY
DLG5_HUMAN	Q8TDM6	1011	Phosphothreonine.	17924679;18669648	Swiss-Prot 1010711	T	Phosphorylation	KRAGPLTPPKPPR
DLGP1_MOUSE	Q9D415	436	Phosphothreonine.	17114649	Swiss-Prot 1010711	T	Phosphorylation	DPAGLLTSPKFRS
DLGP4_HUMAN	Q9Y2H0	915	Phosphothreonine.	18669648;19413330;19690332	Swiss-Prot 1010711	T	Phosphorylation	SWQLVETPEKRKE
DLGP4_MOUSE	B1AZP2	915	Phosphothreonine.	17114649	Swiss-Prot 1010711	T	Phosphorylation	SWQLVETPEKRKE
DLGP5_HUMAN	Q15398	326	Phosphothreonine.	18669648	Swiss-Prot 1010711	T	Phosphorylation	LKTYQVTPMTPRS
DLGP5_HUMAN	Q15398	329	Phosphothreonine; by CDK1.	15145941;18669648	Swiss-Prot 1010711	T	Phosphorylation	YQVTPMTPRSANA
DLGP5_HUMAN	Q15398	338	Phosphothreonine.	18669648	Swiss-Prot 1010711	T	Phosphorylation	SANAFLTPSYTWT
DLGP5_HUMAN	Q15398	344	Phosphothreonine.	18669648	Swiss-Prot 1010711	T	Phosphorylation	TPSYTWTPLKTEV
DLGP5_HUMAN	Q15398	401	Phosphothreonine; by CDK1.	15145941	Swiss-Prot 1010711	T	Phosphorylation	LNKNEATTKNLNG
DLGP5_HUMAN	Q15398	402	Phosphothreonine; by CDK1.	15145941	Swiss-Prot 1010711	T	Phosphorylation	NKNEATTKNLNGL
DLGP5_HUMAN	Q15398	639	Phosphothreonine; by CDK1.	15145941;16964243;18669648	Swiss-Prot 1010711	T	Phosphorylation	PSQRLGTPKSVNK
DLGP5_HUMAN	Q15398	759	Phosphothreonine; by CDK1.	15145941	Swiss-Prot 1010711	T	Phosphorylation	ELNSSITSQDVLM
DLGP5_HUMAN	Q15398	784	Phosphothreonine.	18669648	Swiss-Prot 1010711	T	Phosphorylation	ILEEGETKISQSE
DLGP5_HUMAN	Q15398	799	Phosphothreonine.	18669648	Swiss-Prot 1010711	T	Phosphorylation	DNKSLTTECHLLD
DLGP5_MOUSE	Q8K4R9	219	Phosphothreonine.	14729942	Swiss-Prot 1010711	T	Phosphorylation	AKLMARTVSSTTR
DLGP5_MOUSE	Q8K4R9	224	Phosphothreonine.	14729942	Swiss-Prot 1010711	T	Phosphorylation	RTVSSTTRKPVTR
DMAP1_HUMAN	Q9NPF5	445	Phosphothreonine.	16964243;17081983;18691976;19690332	Swiss-Prot 1010711	T	Phosphorylation	VVGAPLTPNSRKR
DMAP1_MOUSE	Q9JI44	446	Phosphothreonine.	15345747	Swiss-Prot 1010711	T	Phosphorylation	VVGAPLTPNSRKR
DMBT1_MOUSE	Q60997	2073	Phosphothreonine.	15146979	Swiss-Prot 1010711	T	Phosphorylation	FTLGRRTHIDRGQ
DMD_HUMAN	P11532	1590	Phosphothreonine.	16094384	Swiss-Prot 1010711	T	Phosphorylation	TEWLAATDMELTK
DMD_HUMAN	P11532	3616	Phosphothreonine.	19413330	Swiss-Prot 1010711	T	Phosphorylation	TVSSPSTSLQRSD
DMD_HUMAN	P11532	3652	Phosphothreonine.	18669648	Swiss-Prot 1010711	T	Phosphorylation	LSPPQDTSTGLEE
DMXL1_HUMAN	Q9Y485	1900	Phosphothreonine.	18669648	Swiss-Prot 1010711	T	Phosphorylation	ASSFLDTSKDCSP
DNA2_YEAST	P38859	962	Phosphothreonine.	18407956	Swiss-Prot 1010711	T	Phosphorylation	QSSLIATQNLVTY
DNAK_ECOLI	P0A6Y8	199	Phosphothreonine; by autocatalysis.	1835085;8206983	Swiss-Prot 1010711	T	Phosphorylation	YDLGGGTFDISII
DNJC1_MOUSE	Q61712	363	Phosphothreonine.	17622165	Swiss-Prot 1010711	T	Phosphorylation	ELGRSVTDVTTKA
DNJC2_MOUSE	P54103	48	Phosphothreonine.	17622165	Swiss-Prot 1010711	T	Phosphorylation	RNRNASTSFQELE
DNJC5_MOUSE	P60904	11	Phosphothreonine.	17114649;17622165	Swiss-Prot 1010711	T	Phosphorylation	RQRSLSTSGESLY
DNLI1_HUMAN	P18858	195	Phosphothreonine.	15302935;16964243;17081983;18669648;19690332	Swiss-Prot 1010711	T	Phosphorylation	KTSKAETPTESVS
DNLI1_HUMAN	P18858	233	Phosphothreonine.	16964243;17081983;18220336;18669648;19690332	Swiss-Prot 1010711	T	Phosphorylation	TLSSFFTPRKPAV
DNLI1_MOUSE	P37913	77	Phosphothreonine.	19144319	Swiss-Prot 1010711	T	Phosphorylation	EDEAPGTPKVQKP
DNLI3_MOUSE	P97386	210	Phosphothreonine.	17242355	Swiss-Prot 1010711	T	Phosphorylation	TTTGQVTSPVKGA
DNLI4_HUMAN	P49917	347	Phosphothreonine.	18187866	Swiss-Prot 1010711	T	Phosphorylation	TFMQKGTKFDIKR
DNMT1_HUMAN	P26358	137	Phosphothreonine.	18669648	Swiss-Prot 1010711	T	Phosphorylation	PLSKPRTPRRSKS
DNT1_SCHPO	O74354	513	Phosphothreonine.	18257517	Swiss-Prot 1010711	T	Phosphorylation	LSELSKTFSPEIR
DOC10_HUMAN	Q96BY6	200	Phosphothreonine.	18088087	Swiss-Prot 1010711	T	Phosphorylation	NSTVNNTVTVRSF
DOC10_HUMAN	Q96BY6	1406	Phosphothreonine.	19690332	Swiss-Prot 1010711	T	Phosphorylation	STQNNGTLKGSNP
DOC10_HUMAN	Q96BY6	1440	Phosphothreonine.	19690332	Swiss-Prot 1010711	T	Phosphorylation	KQHRSQTLPIIRG
DOC10_MOUSE	Q8BZN6	1440	Phosphothreonine.	19144319	Swiss-Prot 1010711	T	Phosphorylation	KQHRSQTLPIIRG
DOCK5_HUMAN	Q9H7D0	1794	Phosphothreonine.	18669648	Swiss-Prot 1010711	T	Phosphorylation	LSPPPLTPKATRT
DOCK6_HUMAN	Q96HP0	1237	Phosphothreonine.	17924679	Swiss-Prot 1010711	T	Phosphorylation	ISQGPPTASRAGC
DOCK7_HUMAN	Q96N67	907	Phosphothreonine.	18669648;19413330;19690332	Swiss-Prot 1010711	T	Phosphorylation	NPDISGTPTSPDD
DOCK7_HUMAN	Q96N67	909	Phosphothreonine.	19413330;19690332	Swiss-Prot 1010711	T	Phosphorylation	DISGTPTSPDDEV
DOCK7_HUMAN	Q96N67	1385	Phosphothreonine.	19007248	Swiss-Prot 1010711	T	Phosphorylation	ERMNSLTFKKSKD
DOCK7_MOUSE	Q8R1A4	965	Phosphothreonine.	17242355	Swiss-Prot 1010711	T	Phosphorylation	NRMSSHTETSSFL
DOM_DROME	Q9NDJ2	729	Phosphothreonine.	18327897	Swiss-Prot 1010711	T	Phosphorylation	SAIKTETPDDSDD
DOM_DROME	Q9NDJ2	838	Phosphothreonine.	18327897	Swiss-Prot 1010711	T	Phosphorylation	STVKTDTDMEEQD
DOP1_DROME	A1ZBE8	1355	Phosphothreonine.	18327897	Swiss-Prot 1010711	T	Phosphorylation	RLTREKTPGENSL
DOP1_MOUSE	Q8BL99	1240	Phosphothreonine.	17242355	Swiss-Prot 1010711	T	Phosphorylation	SPCISGTAQTLND
DOP1_YEAST	Q03921	246	Phosphothreonine.	18407956	Swiss-Prot 1010711	T	Phosphorylation	EENPSETETNDSH
DOS_DROME	Q9VZZ9	481	Phosphothreonine.	17372656	Swiss-Prot 1010711	T	Phosphorylation	EAGDQGTLDKLAK
DOS_DROME	Q9VZZ9	771	Phosphothreonine.	17372656	Swiss-Prot 1010711	T	Phosphorylation	SVQHQRTASAAAA
DOT1L_HUMAN	Q8TEK3	480	Phosphothreonine.	18669648	Swiss-Prot 1010711	T	Phosphorylation	PLLVAPTPPALQK
DOT1L_HUMAN	Q8TEK3	900	Phosphothreonine.	18669648;19690332	Swiss-Prot 1010711	T	Phosphorylation	AERARSTPSPVLQ
DOT5_YEAST	P40553	30	Phosphothreonine.	18407956	Swiss-Prot 1010711	T	Phosphorylation	KLAPISTPEVPKK
DP13A_HUMAN	Q9UKG1	399	Phosphothreonine.	18669648	Swiss-Prot 1010711	T	Phosphorylation	SALEAVTPSPSFQ
DPH2_HUMAN	Q9BQC3	435	Phosphothreonine.	18669648	Swiss-Prot 1010711	T	Phosphorylation	HGSLALTPRPQLE
DPH2_HUMAN	Q9BQC3	467	Phosphothreonine.	18669648	Swiss-Prot 1010711	T	Phosphorylation	EPRLGQTPVTEAV
DPOA_YEAST	P13382	172	Phosphothreonine.	18407956	Swiss-Prot 1010711	T	Phosphorylation	NLNSSPTSEFKSS
DPOA_YEAST	P13382	313	Phosphothreonine.	17330950	Swiss-Prot 1010711	T	Phosphorylation	FVTAPGTPIGIKG
DPOA2_DROME	Q9VB62	164	Phosphothreonine.	18327897	Swiss-Prot 1010711	T	Phosphorylation	RKAGLETPSNSVA
DPOA2_HUMAN	Q14181	127	Phosphothreonine.	15302935;16964243;18669648;19413330	Swiss-Prot 1010711	T	Phosphorylation	QKRAISTPETPLT
DPOA2_HUMAN	Q14181	130	Phosphothreonine.	16964243;18669648;19413330	Swiss-Prot 1010711	T	Phosphorylation	AISTPETPLTKRS
DPOA2_MOUSE	P33611	127	Phosphothreonine.	17242355	Swiss-Prot 1010711	T	Phosphorylation	LKRVSSTPETPLT
DPOA2_MOUSE	P33611	130	Phosphothreonine.	17242355	Swiss-Prot 1010711	T	Phosphorylation	VSSTPETPLTKRS
DPOA2_YEAST	P38121	190	Phosphothreonine.	18407956	Swiss-Prot 1010711	T	Phosphorylation	QTPTTNTPTTSRQ
DPOD3_HUMAN	Q15054	277	Phosphothreonine.	19413330	Swiss-Prot 1010711	T	Phosphorylation	TEPKLATPAGLKK
DPOD3_HUMAN	Q15054	411	Phosphothreonine.	17081983;18669648	Swiss-Prot 1010711	T	Phosphorylation	YESESCTDSEEEL
DPOD3_YEAST	P47110	307	Phosphothreonine.	17287358	Swiss-Prot 1010711	T	Phosphorylation	KRPATSTPPRKPS
DPOE3_HUMAN	Q9NRF9	83	Phosphothreonine.	18669648	Swiss-Prot 1010711	T	Phosphorylation	EFQRFVTPLKEAL
DPOE4_HUMAN	Q9NR33	11	Phosphothreonine.	19413330	Swiss-Prot 1010711	T	Phosphorylation	AAAGSGTPREEEG
DPOLA_DROME	P26019	314	Phosphothreonine.	18327897	Swiss-Prot 1010711	T	Phosphorylation	SAPKKETTGSPKE
DPOLA_HUMAN	P09884	129	Phosphothreonine.	19413330	Swiss-Prot 1010711	T	Phosphorylation	VKKLAVTKPNNIK
DPOLA_HUMAN	P09884	174	Phosphothreonine.	19690332	Swiss-Prot 1010711	T	Phosphorylation	TETPQITPPPVMI
DPOLA_HUMAN	P09884	219	Phosphothreonine.	19413330	Swiss-Prot 1010711	T	Phosphorylation	RKEPPLTPVPLKR
DPOLZ_HUMAN	O60673	582	Phosphothreonine.	17081983	Swiss-Prot 1010711	T	Phosphorylation	TFQCKHTSALSSH
DPOLZ_HUMAN	O60673	1041	Phosphothreonine.	19690332	Swiss-Prot 1010711	T	Phosphorylation	YPIYPLTPKKSHR
DPOLZ_HUMAN	O60673	2298	Phosphothreonine.	16094384	Swiss-Prot 1010711	T	Phosphorylation	HEIQNLTLISVEL
DPP3_HUMAN	Q9NY33	425	Phosphothreonine.	16097034	Swiss-Prot 1010711	T	Phosphorylation	TQREKLTFLEEDD
DPP8_HUMAN	Q6V1X1	334	Phosphothreonine.	17924679	Swiss-Prot 1010711	T	Phosphorylation	SFRYPKTGTANPK
DPTOR_HUMAN	Q8TB45	241	Phosphothreonine.	19446321	Swiss-Prot 1010711	T	Phosphorylation	SPSSQETHDSPFC
DPTOR_HUMAN	Q8TB45	259	Phosphothreonine.	19446321	Swiss-Prot 1010711	T	Phosphorylation	HDNRKSTSFMSVS
DPYL1_MOUSE	P97427	509	Phosphothreonine.	15345747;18034455	Swiss-Prot 1010711	T	Phosphorylation	VYEVPATPKHAAP
DPYL2_BOVIN	O02675	555	Phosphothreonine; by ROCK2.	10818093	Swiss-Prot 1010711	T	Phosphorylation	NIPRRTTQRIVAP
DPYL2_HUMAN	Q16555	509	Phosphothreonine.	10757975;16964243;18669648;19413330	Swiss-Prot 1010711	T	Phosphorylation	VCEVSVTPKTVTP
DPYL2_HUMAN	Q16555	512	Phosphothreonine.	19413330	Swiss-Prot 1010711	T	Phosphorylation	VSVTPKTVTPASS
DPYL2_HUMAN	Q16555	514	Phosphothreonine; by GSK3-beta.	19413330	Swiss-Prot 1010711	T	Phosphorylation	VTPKTVTPASSAK
DPYL2_HUMAN	Q16555	521	Phosphothreonine.	19413330	Swiss-Prot 1010711	T	Phosphorylation	PASSAKTSPAKQQ
DPYL2_MOUSE	O08553	509	Phosphothreonine.	16452087;17114649;18034455	Swiss-Prot 1010711	T	Phosphorylation	VCEVSVTPKTVTP
DPYL2_MOUSE	O08553	514	Phosphothreonine; by GSK3-beta.	16452087;19131326;22057101	Swiss-Prot 1010711	T	Phosphorylation	VTPKTVTPASSAK
DPYL2_RAT	P47942	509	Phosphothreonine.	10757975	Swiss-Prot 1010711	T	Phosphorylation	VCEVSVTPKTVTP
DPYL3_HUMAN	Q14195	509	Phosphothreonine; by GSK3.	16611631	Swiss-Prot 1010711	T	Phosphorylation	VFDLTTTPKGGTP
DPYL3_HUMAN	Q14195	514	Phosphothreonine; by GSK3.	16611631	Swiss-Prot 1010711	T	Phosphorylation	TTPKGGTPAGSAR
DPYL3_MOUSE	Q62188	509	Phosphothreonine; by GSK3.	15345747;17114649;18034455	Swiss-Prot 1010711	T	Phosphorylation	VFDLTTTPKGGTP
DPYL3_MOUSE	Q62188	514	Phosphothreonine; by GSK3.	19131326	Swiss-Prot 1010711	T	Phosphorylation	TTPKGGTPAGSTR
DPYL5_HUMAN	Q9BPU6	509	Phosphothreonine.	17287340	Swiss-Prot 1010711	T	Phosphorylation	GKKEMGTPLADTP
DPYL5_HUMAN	Q9BPU6	514	Phosphothreonine.	17287340	Swiss-Prot 1010711	T	Phosphorylation	GTPLADTPTRPVT
DPYL5_HUMAN	Q9BPU6	516	Phosphothreonine.	17287340	Swiss-Prot 1010711	T	Phosphorylation	PLADTPTRPVTRH
DREB_HUMAN	Q16643	331	Phosphothreonine.	18669648;19413330;19690332	Swiss-Prot 1010711	T	Phosphorylation	HRRMAPTPIPTRS
DREB_HUMAN	Q16643	335	Phosphothreonine.	18220336;18669648;19413330	Swiss-Prot 1010711	T	Phosphorylation	APTPIPTRSPSDS
DREB_HUMAN	Q16643	343	Phosphothreonine.	19413330	Swiss-Prot 1010711	T	Phosphorylation	SPSDSSTASTPVA
DREB_HUMAN	Q16643	346	Phosphothreonine.	17287340;18669648;19413330;19690332	Swiss-Prot 1010711	T	Phosphorylation	DSSTASTPVAEQI
DREB_MOUSE	Q9QXS6	394	Phosphothreonine.	15345747	Swiss-Prot 1010711	T	Phosphorylation	DSSTASTPIAEQI
DRG1_HUMAN	Q9Y295	100	Phosphothreonine; by STK16.	18184589	Swiss-Prot 1010711	T	Phosphorylation	YEFTTLTTVPGVI
DRI_DROME	Q24573	35	Phosphothreonine.	18327897	Swiss-Prot 1010711	T	Phosphorylation	LSHGDRTDDEMRD
DRL36_ARATH	Q8VZC7	293	Phosphothreonine.	17586839;18433157;19376835	Swiss-Prot 1010711	T	Phosphorylation	GEKKEDTDGEDEI
DRP2_MOUSE	Q05AA6	910	Phosphothreonine.	17114649	Swiss-Prot 1010711	T	Phosphorylation	REKGQTTPDTEVA
DS1P1_YEAST	P47013	16	Phosphothreonine.	17330950	Swiss-Prot 1010711	T	Phosphorylation	IRKRARTLSNPND
DSC1_HUMAN	Q08554	385	Phosphothreonine.	17487921;17924679	Swiss-Prot 1010711	T	Phosphorylation	DQDLPNTPHSKAV
DSC2_SCHPO	Q9UTK7	266	Phosphothreonine.	18257517	Swiss-Prot 1010711	T	Phosphorylation	DANDSPTRQNARA
DSF2_YEAST	P38213	339	Phosphothreonine.	17563356	Swiss-Prot 1010711	T	Phosphorylation	KRSNSSTSTITKT
DSG4_HUMAN	Q86SJ6	38	Phosphothreonine.	17924679	Swiss-Prot 1010711	T	Phosphorylation	FDIENGTTKWQTV
DSK2_YEAST	P48510	205	Phosphothreonine.	18407956	Swiss-Prot 1010711	T	Phosphorylation	MFRQMLTNPDMIR
DSN1_HUMAN	Q9H410	38	Phosphothreonine.	19007248	Swiss-Prot 1010711	T	Phosphorylation	VEVFAKTSASLEM
DSN1_HUMAN	Q9H410	245	Phosphothreonine.	19369195	Swiss-Prot 1010711	T	Phosphorylation	ILSRGSTEAKITE
DSRAD_HUMAN	P55265	601	Phosphothreonine.	18669648;19413330;19690332	Swiss-Prot 1010711	T	Phosphorylation	KTAESQTPTPSAT
[truncated: 50,377 more rows]
