# Supplementary material for: Controllability of protein-protein interaction phosphorylation-based networks: Participation of the hub 14-3-3 protein family
Source: Sci Rep. 2016 May 19;6:26234. doi: 10.1038/srep26234 (PMC4872533; doi:10.1038/srep26234)
Supplement: Supplementary Information [file srep26234-s11.csv]

#Controllability of protein-protein interaction phosphorylation-based networks. Participation of
#the hub 14-3-3 protein family.
#Marina Uhart1 , Gabriel Flores2 and Diego M Bustos1a
#1 Cell Signal Integration Lab, Instituto de Histología y Embriología "Dr. Mario H.
#Burgos" CCT CONICET Mendoza Facultad de Ciencias Médicas U.N.Cuyo P.O. Box
#56 - Mendoza - Argentina. ZIP 5500.
#2 Eventioz/Eventbrite Company, Adolfo A Calle 1853, Dorrego, Guaymallén,
#Mendoza, Argentina.
#a corresponding author dbustos@mendoza-conicet.gob.ar
###################################################################################################
1433F_MOUSE	P68510	117	Phosphotyrosine.	18034455	Swiss-Prot 1010711	Y	Phosphorylation	NCNDFQYESKVFY
1433G_MOUSE	P61982	117	Phosphotyrosine.	18034455	Swiss-Prot 1010711	Y	Phosphorylation	NCSETQYESKVFY
1C02_HUMAN	P30501	83	Phosphotyrosine.	16097034	Swiss-Prot 1010711	Y	Phosphorylation	EQEGPEYWDRETQ
2A5G_HUMAN	Q13362	348	Phosphotyrosine.	17053785	Swiss-Prot 1010711	Y	Phosphorylation	VAERALYYWNNEY
2A5G_HUMAN	Q13362	349	Phosphotyrosine.	17053785	Swiss-Prot 1010711	Y	Phosphorylation	AERALYYWNNEYI
2A5G_HUMAN	Q13362	354	Phosphotyrosine.	17053785	Swiss-Prot 1010711	Y	Phosphorylation	YYWNNEYIMSLIS
2AD1_SCHPO	Q10428	96	Phosphotyrosine.	18257517	Swiss-Prot 1010711	Y	Phosphorylation	KQRSSLYHISENR
3BP2_MOUSE	Q06649	174	Phosphotyrosine; by SYK.	12709437	Swiss-Prot 1010711	Y	Phosphorylation	PMDNEDYEHEDED
3BP2_MOUSE	Q06649	183	Phosphotyrosine; by SYK.	12709437	Swiss-Prot 1010711	Y	Phosphorylation	EDEDDSYLEPDSP
3BP2_MOUSE	Q06649	446	Phosphotyrosine; by SYK.	12709437	Swiss-Prot 1010711	Y	Phosphorylation	EDSDEDYEKVPLP
41_HUMAN	P11171	660	Phosphotyrosine; by EGFR.	1647028;2171679	Swiss-Prot 1010711	Y	Phosphorylation	LDGENIYIRHSNL
41_MOUSE	P48193	223	Phosphotyrosine.	17947660	Swiss-Prot 1010711	Y	Phosphorylation	LLDDTVYECVVEK
4EB3L_DANRE	Q98TT6	30	Phosphotyrosine.	18307296	Swiss-Prot 1010711	Y	Phosphorylation	SQLPDCYSQTPGG
4EBP1_HUMAN	Q13541	34	Phosphotyrosine.	19413330	Swiss-Prot 1010711	Y	Phosphorylation	QLPPGDYSTTPGG
4EBP1_HUMAN	Q13541	54	Phosphotyrosine.	18669648	Swiss-Prot 1010711	Y	Phosphorylation	GGTRIIYDRKFLM
5HT6R_HUMAN	P50406	125	Phosphotyrosine.	16094384	Swiss-Prot 1010711	Y	Phosphorylation	LISLDRYLLILSP
6P21_YEAST	P40433	362	Phosphotyrosine.	18407956	Swiss-Prot 1010711	Y	Phosphorylation	DDENLQYIKMIDV
A36_VACCW	P68619	112	Phosphotyrosine; by host.	10553910	Swiss-Prot 1010711	Y	Phosphorylation	PSTEHIYDSVAGS
A36_VACCW	P68619	132	Phosphotyrosine; by host.	10553910	Swiss-Prot 1010711	Y	Phosphorylation	RNEQTIYQNTTVV
A4_HUMAN	P05067	757	Phosphotyrosine.	11877420;18083107;19534553	Swiss-Prot 1010711	Y	Phosphorylation	KMQQNGYENPTYK
A4_HUMAN	P05067	762	Phosphotyrosine.	11877420;18083107	Swiss-Prot 1010711	Y	Phosphorylation	GYENPTYKFFEQM
A4_MOUSE	P12023	757	Phosphotyrosine; by ABL1.	11279131	Swiss-Prot 1010711	Y	Phosphorylation	KMQQNGYENPTYK
AACS_MOUSE	Q9D2R0	524	Phosphotyrosine.	17947660	Swiss-Prot 1010711	Y	Phosphorylation	VWAHGDYCRINPK
AAK1_HUMAN	Q2M2I8	234	Phosphotyrosine.	18669648	Swiss-Prot 1010711	Y	Phosphorylation	PEMVNLYSGKIIT
AAK1_HUMAN	Q2M2I8	687	Phosphotyrosine.	19369195	Swiss-Prot 1010711	Y	Phosphorylation	TSQQNVYNPSEGS
AAP1_YEAST	P37898	248	Phosphotyrosine.	18407956	Swiss-Prot 1010711	Y	Phosphorylation	DTFNIEYPLPKMD
AAPK1_HUMAN	Q13131	441	Phosphotyrosine.	19369195	Swiss-Prot 1010711	Y	Phosphorylation	WKVVNPYYLRVRR
AAPK1_HUMAN	Q13131	442	Phosphotyrosine.	18083107	Swiss-Prot 1010711	Y	Phosphorylation	KVVNPYYLRVRRK
AATC_HUMAN	P17174	71	Phosphotyrosine.	18083107	Swiss-Prot 1010711	Y	Phosphorylation	NSLNHEYLPILGL
AATC_MOUSE	P05201	71	Phosphotyrosine.	18034455	Swiss-Prot 1010711	Y	Phosphorylation	NSLNHEYLPILGL
AATM_HUMAN	P00505	96	Phosphotyrosine.	18083107	Swiss-Prot 1010711	Y	Phosphorylation	KNLDKEYLPIGGL
AATM_HUMAN	P00505	401	Phosphotyrosine.	16212419	Swiss-Prot 1010711	Y	Phosphorylation	IKEFSIYMTKDGR
ABCA3_HUMAN	Q99758	1265	Phosphotyrosine.	18083107	Swiss-Prot 1010711	Y	Phosphorylation	MAVSSFYENYETR
ABCA3_HUMAN	Q99758	1268	Phosphotyrosine.	18083107	Swiss-Prot 1010711	Y	Phosphorylation	SSFYENYETRRYC
ABCAA_HUMAN	Q8WWZ4	307	Phosphotyrosine.	16094384	Swiss-Prot 1010711	Y	Phosphorylation	DPSGDSYKMIATF
ABCD3_HUMAN	P28288	145	Phosphotyrosine.	18187866	Swiss-Prot 1010711	Y	Phosphorylation	VNNFLKYGLNELK
ABI1_HUMAN	Q8IZP0	213	Phosphotyrosine; by ABL1.	17389395;18083107;18328268;19534553	Swiss-Prot 1010711	Y	Phosphorylation	PTVPNDYMTSPAR
ABI1_HUMAN	Q8IZP0	333	Phosphotyrosine.	12522270	Swiss-Prot 1010711	Y	Phosphorylation	STSSGGYRRTPSV
ABI1_MOUSE	Q8CBW3	213	Phosphotyrosine.	19131326	Swiss-Prot 1010711	Y	Phosphorylation	PTVPNDYMTSPAR
ABI1_MOUSE	Q8CBW3	428	Phosphotyrosine.	18034455	Swiss-Prot 1010711	Y	Phosphorylation	EKVVAIYDYTKDK
ABI2_HUMAN	Q9NYB9	213	Phosphotyrosine.	19534553	Swiss-Prot 1010711	Y	Phosphorylation	PVVPNDYVPSPTR
ABI2_MOUSE	P62484	395	Phosphotyrosine.	18034455	Swiss-Prot 1010711	Y	Phosphorylation	VVAIYDYTKDKED
ABL_DROME	P00522	1497	Phosphotyrosine.	17372656	Swiss-Prot 1010711	Y	Phosphorylation	PTKLTIYATPIAK
ABL1_HUMAN	P00519	70	Phosphotyrosine; by autocatalysis.	18775435	Swiss-Prot 1010711	Y	Phosphorylation	NLFVALYDFVASG
ABL1_HUMAN	P00519	185	Phosphotyrosine.	12522270;18083107;18691976	Swiss-Prot 1010711	Y	Phosphorylation	ASDGKLYVSSESR
ABL1_HUMAN	P00519	226	Phosphotyrosine; by autocatalysis.	12522270	Swiss-Prot 1010711	Y	Phosphorylation	RNKPTVYGVSPNY
ABL1_HUMAN	P00519	253	Phosphotyrosine.	12522270	Swiss-Prot 1010711	Y	Phosphorylation	KLGGGQYGEVYEG
ABL1_HUMAN	P00519	257	Phosphotyrosine.	12522270	Swiss-Prot 1010711	Y	Phosphorylation	GQYGEVYEGVWKK
ABL1_HUMAN	P00519	264	Phosphotyrosine.	12522270	Swiss-Prot 1010711	Y	Phosphorylation	EGVWKKYSLTVAV
ABL1_HUMAN	P00519	393	Phosphotyrosine; by autocatalysis andSRC-type Tyr-kinases.	12522270;18691976;19369195	Swiss-Prot 1010711	Y	Phosphorylation	LMTGDTYTAHAGA
ABL1_HUMAN	P00519	469	Phosphotyrosine.	12522270	Swiss-Prot 1010711	Y	Phosphorylation	GCPEKVYELMRAC
ABL1_MOUSE	P00520	393	Phosphotyrosine; by autocatalysis andSRC-type Tyr-kinases.	10988075;12748290	Swiss-Prot 1010711	Y	Phosphorylation	LMTGDTYTAHAGA
ABL2_HUMAN	P42684	116	Phosphotyrosine.	18691976	Swiss-Prot 1010711	Y	Phosphorylation	NLFVALYDFVASG
ABL2_HUMAN	P42684	231	Phosphotyrosine.	18691976	Swiss-Prot 1010711	Y	Phosphorylation	TADGKVYVTAESR
ABL2_HUMAN	P42684	261	Phosphotyrosine; by ABL1 andautocatalysis.	15735735	Swiss-Prot 1010711	Y	Phosphorylation	LVTTLHYPAPKCN
ABL2_HUMAN	P42684	272	Phosphotyrosine; by autocatalysis.	12748290	Swiss-Prot 1010711	Y	Phosphorylation	CNKPTVYGVSPIH
ABL2_HUMAN	P42684	310	Phosphotyrosine.	12522270	Swiss-Prot 1010711	Y	Phosphorylation	VGVWKKYSLTVAV
ABL2_HUMAN	P42684	439	Phosphotyrosine; by autocatalysis andSRC-type Tyr-kinases.	12522270;12748290;18083107;19534553	Swiss-Prot 1010711	Y	Phosphorylation	LMTGDTYTAHAGA
ABL2_HUMAN	P42684	515	Phosphotyrosine.	12522270	Swiss-Prot 1010711	Y	Phosphorylation	GCPPKVYELMRAC
ABL2_HUMAN	P42684	568	Phosphotyrosine; by autocatalysis.	12748290	Swiss-Prot 1010711	Y	Phosphorylation	SSSVVPYLPRLPI
ABL2_HUMAN	P42684	683	Phosphotyrosine; by autocatalysis.	12748290;19369195	Swiss-Prot 1010711	Y	Phosphorylation	NQPHKKYELTGNF
ABL2_HUMAN	P42684	718	Phosphotyrosine.	18691976;19369195	Swiss-Prot 1010711	Y	Phosphorylation	LVPPKCYGGSFAQ
ABL2_MOUSE	Q4JIM5	272	Phosphotyrosine; by autocatalysis.	12748290	Swiss-Prot 1010711	Y	Phosphorylation	CNKPTVYGVSPIH
ABL2_MOUSE	Q4JIM5	568	Phosphotyrosine; by autocatalysis.	12748290	Swiss-Prot 1010711	Y	Phosphorylation	SSSVVPYLPRLPL
ABL2_MOUSE	Q4JIM5	684	Phosphotyrosine; by autocatalysis.	12748290	Swiss-Prot 1010711	Y	Phosphorylation	NQPHKKYELTGNF
ABLM1_HUMAN	O14639	357	Phosphotyrosine.	15144186	Swiss-Prot 1010711	Y	Phosphorylation	TSSESIYSRPGSS
ABLM1_HUMAN	O14639	373	Phosphotyrosine.	15144186;19690332	Swiss-Prot 1010711	Y	Phosphorylation	SPGHTIYAKVDNE
ABLM1_HUMAN	O14639	396	Phosphotyrosine.	15592455	Swiss-Prot 1010711	Y	Phosphorylation	PKVKAIYDIERPD
ABLM1_HUMAN	O14639	406	Phosphotyrosine.	15592455	Swiss-Prot 1010711	Y	Phosphorylation	RPDLITYEPFYTS
ABLM1_HUMAN	O14639	410	Phosphotyrosine.	15592455	Swiss-Prot 1010711	Y	Phosphorylation	ITYEPFYTSGYDD
ABLM1_HUMAN	O14639	439	Phosphotyrosine.	15144186;19413330	Swiss-Prot 1010711	Y	Phosphorylation	TPSAEGYQDVRDR
ABLM1_HUMAN	O14639	461	Phosphotyrosine.	15144186;16094384	Swiss-Prot 1010711	Y	Phosphorylation	SINSPVYSRHSYT
ABLM1_MOUSE	Q8K4G5	440	Phosphotyrosine.	18034455	Swiss-Prot 1010711	Y	Phosphorylation	PKVKAIYDIERPD
ABP1_YEAST	P15891	225	Phosphotyrosine.	18407956	Swiss-Prot 1010711	Y	Phosphorylation	KPNQSSYKPIGKI
ACAC_YEAST	Q00955	1163	Phosphotyrosine.	18407956	Swiss-Prot 1010711	Y	Phosphorylation	SVSDLSYVANSQS
ACACA_HUMAN	Q13085	2108	Phosphotyrosine.	17287340	Swiss-Prot 1010711	Y	Phosphorylation	PRHMEMYADRESR
ACAP2_HUMAN	Q15057	742	Phosphotyrosine.	15592455	Swiss-Prot 1010711	Y	Phosphorylation	RESEGLYGQPGDE
ACAP2_HUMAN	Q15057	750	Phosphotyrosine.	15592455	Swiss-Prot 1010711	Y	Phosphorylation	QPGDETYQDIFRD
ACBD6_MOUSE	Q9D061	69	Phosphotyrosine.	18034455	Swiss-Prot 1010711	Y	Phosphorylation	EQLLYLYARFKQV
ACBG1_HUMAN	Q96GR2	135	Phosphotyrosine.	18083107	Swiss-Prot 1010711	Y	Phosphorylation	KWEHISYSQYYLL
ACBG1_HUMAN	Q96GR2	138	Phosphotyrosine.	18083107	Swiss-Prot 1010711	Y	Phosphorylation	HISYSQYYLLARR
ACBG1_HUMAN	Q96GR2	139	Phosphotyrosine.	18083107	Swiss-Prot 1010711	Y	Phosphorylation	ISYSQYYLLARRA
ACBG1_MOUSE	Q99PU5	655	Phosphotyrosine.	18034455	Swiss-Prot 1010711	Y	Phosphorylation	QRDEAVYQAIHEG
ACBP_HUMAN	P07108	29	Phosphotyrosine.	18083107	Swiss-Prot 1010711	Y	Phosphorylation	EEMLFIYGHYKQA
ACBP_MOUSE	P31786	29	Phosphotyrosine.	18034455	Swiss-Prot 1010711	Y	Phosphorylation	EEMLFIYSHFKQA
ACD11_HUMAN	Q709F0	324	Phosphotyrosine.	19369195	Swiss-Prot 1010711	Y	Phosphorylation	GIAQGVYSRYLLG
ACD11_MOUSE	Q80XL6	323	Phosphotyrosine.	18034455	Swiss-Prot 1010711	Y	Phosphorylation	GISQGVYRRYLMG
ACHA6_HUMAN	Q15825	102	Phosphotyrosine.	17081983	Swiss-Prot 1010711	Y	Phosphorylation	RWDPMEYDGIETL
ACHB_TORCA	P02712	379	Phosphotyrosine; by Tyr-kinases.	1721053	Swiss-Prot 1010711	Y	Phosphorylation	SRANDEYFIRKPA
ACHD_TORCA	P02718	393	Phosphotyrosine; by Tyr-kinases.	1721053	Swiss-Prot 1010711	Y	Phosphorylation	ISKAQEYFNIKSR
ACHG_TORCA	P02714	381	Phosphotyrosine; by Tyr-kinases.	1721053	Swiss-Prot 1010711	Y	Phosphorylation	MIKAEEYILKKPR
ACINU_HUMAN	Q9UKV3	512	Phosphotyrosine.	18669648	Swiss-Prot 1010711	Y	Phosphorylation	KSTLADYSAQKDL
ACK1_HUMAN	Q07912	284	Phosphotyrosine; by SRC andautocatalysis.	15308621;16472662;17389395;19369195;20333297;20623637;20979614;21169560;21309750	Swiss-Prot 1010711	Y	Phosphorylation	PQNDDHYVMQEHR
ACK1_HUMAN	Q07912	518	Phosphotyrosine.	15592455;17389395;18083107;19369195;21169560	Swiss-Prot 1010711	Y	Phosphorylation	GVKKPTYDPVSED
ACK1_HUMAN	Q07912	827	Phosphotyrosine.	12522270;17081983;19369195;21169560	Swiss-Prot 1010711	Y	Phosphorylation	FASDPKYATPQVI
ACK1_HUMAN	Q07912	859	Phosphotyrosine.	12522270;15951569;17389395;18083107;21169560	Swiss-Prot 1010711	Y	Phosphorylation	KVSSTHYYLLPER
ACK1_HUMAN	Q07912	860	Phosphotyrosine.	12522270;15951569;17389395;19534553	Swiss-Prot 1010711	Y	Phosphorylation	VSSTHYYLLPERP
ACK1_HUMAN	Q07912	872	Phosphotyrosine.	21169560	Swiss-Prot 1010711	Y	Phosphorylation	PSYLERYQRFLRE
ACK1_MOUSE	O54967	533	Phosphotyrosine.	18034455;21169560	Swiss-Prot 1010711	Y	Phosphorylation	FTQKTTYDPVSED
ACK1_MOUSE	O54967	874	Phosphotyrosine.	18034455	Swiss-Prot 1010711	Y	Phosphorylation	KVSSTHYYLLPER
ACLY_HUMAN	P53396	131	Phosphotyrosine.	15592455	Swiss-Prot 1010711	Y	Phosphorylation	ATREGDYVLFHHE
ACLY_HUMAN	P53396	682	Phosphotyrosine.	15592455;19369195;19690332	Swiss-Prot 1010711	Y	Phosphorylation	RTTDGVYEGVAIG
ACLY_MOUSE	Q91V92	672	Phosphotyrosine.	17947660;18034455	Swiss-Prot 1010711	Y	Phosphorylation	RTTDGVYEGVAIG
ACOX1_DROME	Q7KML2	544	Phosphotyrosine.	17372656	Swiss-Prot 1010711	Y	Phosphorylation	FLAQTAYTELLAL
ACOX2_HUMAN	Q99424	417	Phosphotyrosine.	18083107	Swiss-Prot 1010711	Y	Phosphorylation	ACGGHGYSKLSGL
ACSL1_RAT	P18163	85	Phosphotyrosine.	17478130	Swiss-Prot 1010711	Y	Phosphorylation	DDKLLLYYYDDVR
ACSM3_HUMAN	Q53FZ2	43	Phosphotyrosine.	17693683	Swiss-Prot 1010711	Y	Phosphorylation	PQNFSNYESMKQD
ACSM4_HUMAN	P0C7M7	547	Phosphotyrosine.	19369195	Swiss-Prot 1010711	Y	Phosphorylation	KKSTAPYKYPRKV
ACT1_DICDI	P07830	54	Phosphotyrosine.	7498488	Swiss-Prot 1010711	Y	Phosphorylation	MGQKDSYVGDEAQ
ACTB_HUMAN	P60709	53	Phosphotyrosine.	18083107;19534553	Swiss-Prot 1010711	Y	Phosphorylation	MGQKDSYVGDEAQ
ACTB_HUMAN	P60709	91	Phosphotyrosine.	18083107;19534553	Swiss-Prot 1010711	Y	Phosphorylation	IWHHTFYNELRVA
ACTB_HUMAN	P60709	166	Phosphotyrosine.	15592455	Swiss-Prot 1010711	Y	Phosphorylation	THTVPIYEGYALP
ACTB_HUMAN	P60709	169	Phosphotyrosine.	19534553;19690332	Swiss-Prot 1010711	Y	Phosphorylation	VPIYEGYALPHAI
ACTB_HUMAN	P60709	198	Phosphotyrosine.	18083107;19534553;19690332	Swiss-Prot 1010711	Y	Phosphorylation	ILTERGYSFTTTA
ACTB_HUMAN	P60709	218	Phosphotyrosine.	15592455;19690332	Swiss-Prot 1010711	Y	Phosphorylation	IKEKLCYVALDFE
ACTB_HUMAN	P60709	294	Phosphotyrosine.	15592455;18083107;19690332	Swiss-Prot 1010711	Y	Phosphorylation	DIRKDLYANTVLS
ACTG_HUMAN	P63261	198	Phosphotyrosine.	18083107	Swiss-Prot 1010711	Y	Phosphorylation	ILTERGYSFTTTA
ACTG_HUMAN	P63261	294	Phosphotyrosine.	18083107	Swiss-Prot 1010711	Y	Phosphorylation	DIRKDLYANTVLS
ACTG_MOUSE	P63260	169	Phosphotyrosine.	18034455	Swiss-Prot 1010711	Y	Phosphorylation	VPIYEGYALPHAI
ACTN1_HUMAN	P12814	12	Phosphotyrosine; by FAK1.	11369769	Swiss-Prot 1010711	Y	Phosphorylation	SQQTNDYMQPEED
ACTN1_HUMAN	P12814	193	Phosphotyrosine.	18083107	Swiss-Prot 1010711	Y	Phosphorylation	RPELIDYGKLRKD
ACTN1_HUMAN	P12814	246	Phosphotyrosine.	19534553	Swiss-Prot 1010711	Y	Phosphorylation	TYVSSFYHAFSGA
ACTN4_HUMAN	O43707	265	Phosphotyrosine.	15592455;18083107	Swiss-Prot 1010711	Y	Phosphorylation	TYVSSFYHAFSGA
ACTS_HUMAN	P68133	55	Phosphotyrosine.	18083107	Swiss-Prot 1010711	Y	Phosphorylation	MGQKDSYVGDEAQ
ACTS_HUMAN	P68133	93	Phosphotyrosine.	18083107	Swiss-Prot 1010711	Y	Phosphorylation	IWHHTFYNELRVA
ACTS_MOUSE	P68134	55	Phosphotyrosine.	18034455	Swiss-Prot 1010711	Y	Phosphorylation	MGQKDSYVGDEAQ
ACTS_MOUSE	P68134	93	Phosphotyrosine.	17947660;18034455	Swiss-Prot 1010711	Y	Phosphorylation	IWHHTFYNELRVA
ACTS_MOUSE	P68134	242	Phosphotyrosine.	18034455	Swiss-Prot 1010711	Y	Phosphorylation	SSLEKSYELPDGQ
ACV1B_HUMAN	P36896	380	Phosphotyrosine.	12112843	Swiss-Prot 1010711	Y	Phosphorylation	RVGTKRYMAPEVL
ADA15_HUMAN	Q13444	715	Phosphotyrosine; by HCK and LCK.	11741929	Swiss-Prot 1010711	Y	Phosphorylation	VMLGASYWYRARL
ADA15_HUMAN	Q13444	735	Phosphotyrosine; by HCK and LCK.	11741929	Swiss-Prot 1010711	Y	Phosphorylation	KGPTCQYRAAQSG
ADA17_HUMAN	P78536	379	Phosphotyrosine.	17081983	Swiss-Prot 1010711	Y	Phosphorylation	VGKKNIYLNSGLT
ADA23_HUMAN	O75077	707	Phosphotyrosine.	16094384	Swiss-Prot 1010711	Y	Phosphorylation	DDTDVGYVEDGTP
ADAD1_HUMAN	Q96M93	227	Phosphotyrosine.	17053785	Swiss-Prot 1010711	Y	Phosphorylation	ISNRSEYLKYSSS
ADAD1_HUMAN	Q96M93	230	Phosphotyrosine.	17053785	Swiss-Prot 1010711	Y	Phosphorylation	RSEYLKYSSSLAA
ADK_HUMAN	P55263	77	Phosphotyrosine.	12112843	Swiss-Prot 1010711	Y	Phosphorylation	KKFKVEYHAGGST
ADRB2_HUMAN	P07550	141	Phosphotyrosine.	8521811	Swiss-Prot 1010711	Y	Phosphorylation	ITSPFKYQSLLTK
ADSV_MOUSE	Q60604	102	Phosphotyrosine.	17947660	Swiss-Prot 1010711	Y	Phosphorylation	SRELQGYESTDFV
ADSV_MOUSE	Q60604	599	Phosphotyrosine.	17947660	Swiss-Prot 1010711	Y	Phosphorylation	LGGRGDYQTSPLL
ADT1_HUMAN	P12235	191	Phosphotyrosine.	18083107	Swiss-Prot 1010711	Y	Phosphorylation	IIYRAAYFGVYDT
ADT1_MOUSE	P48962	191	Phosphotyrosine.	17114649	Swiss-Prot 1010711	Y	Phosphorylation	IIYRAAYFGVYDT
ADT1_MOUSE	P48962	195	Phosphotyrosine.	18034455	Swiss-Prot 1010711	Y	Phosphorylation	AAYFGVYDTAKGM
ADT2_HUMAN	P05141	191	Phosphotyrosine.	18083107	Swiss-Prot 1010711	Y	Phosphorylation	IIYRAAYFGIYDT
ADT2_HUMAN	P05141	195	Phosphotyrosine.	18083107	Swiss-Prot 1010711	Y	Phosphorylation	AAYFGIYDTAKGM
ADT2_MOUSE	P51881	191	Phosphotyrosine.	18034455	Swiss-Prot 1010711	Y	Phosphorylation	IIYRAAYFGIYDT
ADT2_MOUSE	P51881	195	Phosphotyrosine.	18034455	Swiss-Prot 1010711	Y	Phosphorylation	AAYFGIYDTAKGM
ADT3_HUMAN	P12236	191	Phosphotyrosine.	18083107	Swiss-Prot 1010711	Y	Phosphorylation	IIYRAAYFGVYDT
AF1L2_HUMAN	Q8N4X5	383	Phosphotyrosine.	18083107	Swiss-Prot 1010711	Y	Phosphorylation	DNHLHFYQDRNRS
AF1L2_HUMAN	Q8N4X5	413	Phosphotyrosine.	15951569;18083107;19534553	Swiss-Prot 1010711	Y	Phosphorylation	PSPDHLYSFRILH
AF1L2_HUMAN	Q8N4X5	668	Phosphotyrosine.	17924679	Swiss-Prot 1010711	Y	Phosphorylation	EAEVKRYTEEKER
AF1L2_MOUSE	Q5DTU0	56	Phosphotyrosine.	18034455	Swiss-Prot 1010711	Y	Phosphorylation	SDEEYIYMNKVSV
AF1L2_MOUSE	Q5DTU0	413	Phosphotyrosine.	18034455	Swiss-Prot 1010711	Y	Phosphorylation	PSPDHLYSFRILH
AFAD_HUMAN	P55196	94	Phosphotyrosine.	18083107	Swiss-Prot 1010711	Y	Phosphorylation	SPKYSLYEVHVSG
AFAD_HUMAN	P55196	1230	Phosphotyrosine.	17389395	Swiss-Prot 1010711	Y	Phosphorylation	QTYTREYFTFPAS
AFF4_HUMAN	Q9UHB7	668	Phosphotyrosine.	19369195	Swiss-Prot 1010711	Y	Phosphorylation	SSQTPKYPESNRT
AFF4_HUMAN	Q9UHB7	712	Phosphotyrosine.	18669648	Swiss-Prot 1010711	Y	Phosphorylation	SEPDDRYPLIVKI
AG10A_HUMAN	Q5BKT4	366	Phosphotyrosine.	18187866	Swiss-Prot 1010711	Y	Phosphorylation	KRVFQRYETVKYL
AGAL_MOUSE	P51569	186	Phosphotyrosine.	18034455	Swiss-Prot 1010711	Y	Phosphorylation	LENGYKYMALALN
AHNK_HUMAN	Q09666	715	Phosphotyrosine.	19534553	Swiss-Prot 1010711	Y	Phosphorylation	TKVKGEYDVTVPK
AHNK_HUMAN	Q09666	836	Phosphotyrosine.	19534553	Swiss-Prot 1010711	Y	Phosphorylation	PNVKGEYDVTMPK
AHNK_HUMAN	Q09666	964	Phosphotyrosine.	19534553	Swiss-Prot 1010711	Y	Phosphorylation	PKVKGEYDMTVPK
AHNK_HUMAN	Q09666	1469	Phosphotyrosine.	19534553	Swiss-Prot 1010711	Y	Phosphorylation	PKMKGDYDVTVPK
AHNK_HUMAN	Q09666	5089	Phosphotyrosine.	17389395;19534553	Swiss-Prot 1010711	Y	Phosphorylation	TMFGKMYFPDVEF
AHNK_HUMAN	Q09666	5836	Phosphotyrosine.	19534553	Swiss-Prot 1010711	Y	Phosphorylation	SKSKGHYEVTGSD
AI2M_YEAST	P03876	522	Phosphotyrosine.	18407956	Swiss-Prot 1010711	Y	Phosphorylation	SLSSKIYRCKLLS
AIM3_YEAST	P38266	914	Phosphotyrosine.	18407956	Swiss-Prot 1010711	Y	Phosphorylation	IEMERAYSGDISA
AIP_HUMAN	O00170	248	Phosphotyrosine.	15592455	Swiss-Prot 1010711	Y	Phosphorylation	LVVEEYYEVLDHC
AIP1_YEAST	P46680	355	Phosphotyrosine.	18407956	Swiss-Prot 1010711	Y	Phosphorylation	PLISGSYDGRIME
AK1C4_HUMAN	P17516	196	Phosphotyrosine.	17924679	Swiss-Prot 1010711	Y	Phosphorylation	QVECHPYLNQSKL
AKA12_MOUSE	Q9WTQ5	353	Phosphotyrosine.	19131326	Swiss-Prot 1010711	Y	Phosphorylation	ARLSADYEKVELP
AKAP3_HUMAN	O75969	404	Phosphotyrosine.	12509440	Swiss-Prot 1010711	Y	Phosphorylation	QDKAESYSLISMK
AKAP4_HUMAN	Q5JQC9	303	Phosphotyrosine.	12509440	Swiss-Prot 1010711	Y	Phosphorylation	GQKSFLYSELSNK
AKAP4_HUMAN	Q5JQC9	448	Phosphotyrosine.	12509440	Swiss-Prot 1010711	Y	Phosphorylation	KSQSLSYASLKAG
AKT1_HUMAN	P31749	176	Phosphotyrosine; by TNK2.	20333297	Swiss-Prot 1010711	Y	Phosphorylation	KATGRYYAMKILK
AKT1_HUMAN	P31749	474	Phosphotyrosine.	12149249	Swiss-Prot 1010711	Y	Phosphorylation	HFPQFSYSASGTA
AKT1_MOUSE	P31750	176	Phosphotyrosine; by TNK2.	20333297	Swiss-Prot 1010711	Y	Phosphorylation	KATGRYYAMKILK
AL4A1_HUMAN	P30038	505	Phosphotyrosine.	18083107	Swiss-Prot 1010711	Y	Phosphorylation	NAAGNFYINDKST
ALBU_HUMAN	P02768	108	Phosphotyrosine.	18083107	Swiss-Prot 1010711	Y	Phosphorylation	ATLRETYGEMADC
ALBU_HUMAN	P02768	164	Phosphotyrosine.	18083107;19534553	Swiss-Prot 1010711	Y	Phosphorylation	FLKKYLYEIARRH
ALDOA_HUMAN	P04075	204	Phosphotyrosine.	15592455	Swiss-Prot 1010711	Y	Phosphorylation	DLKRCQYVTEKVL
ALDOA_HUMAN	P04075	223	Phosphotyrosine.	18083107	Swiss-Prot 1010711	Y	Phosphorylation	LSDHHIYLEGTLL
ALDR_HUMAN	P15121	40	Phosphotyrosine.	18187866	Swiss-Prot 1010711	Y	Phosphorylation	VAIDVGYRHIDCA
ALF_YEAST	P14540	294	Phosphotyrosine.	18407956	Swiss-Prot 1010711	Y	Phosphorylation	LDTDCQYAYLTGI
ALF_YEAST	P14540	310	Phosphotyrosine.	17330950	Swiss-Prot 1010711	Y	Phosphorylation	VLNKKDYIMSPVG
ALK_HUMAN	Q9UM73	1078	Phosphotyrosine.	15592455;18083107	Swiss-Prot 1010711	Y	Phosphorylation	ELQSPEYKLSKLR
ALK_HUMAN	Q9UM73	1092	Phosphotyrosine.	15592455	Swiss-Prot 1010711	Y	Phosphorylation	STIMTDYNPNYCF
ALK_HUMAN	Q9UM73	1096	Phosphotyrosine.	15592455;16878150;18083107	Swiss-Prot 1010711	Y	Phosphorylation	TDYNPNYCFAGKT
ALK_HUMAN	Q9UM73	1131	Phosphotyrosine.	15592455	Swiss-Prot 1010711	Y	Phosphorylation	GAFGEVYEGQVSG
ALK_HUMAN	Q9UM73	1278	Phosphotyrosine.	15592455;18083107	Swiss-Prot 1010711	Y	Phosphorylation	GMARDIYRASYYR
ALK_HUMAN	Q9UM73	1282	Phosphotyrosine; by autocatalysis.	15592455;18083107	Swiss-Prot 1010711	Y	Phosphorylation	DIYRASYYRKGGC
ALK_HUMAN	Q9UM73	1283	Phosphotyrosine.	18083107	Swiss-Prot 1010711	Y	Phosphorylation	IYRASYYRKGGCA
ALK_HUMAN	Q9UM73	1359	Phosphotyrosine.	18083107	Swiss-Prot 1010711	Y	Phosphorylation	NCPGPVYRIMTQC
ALK_HUMAN	Q9UM73	1507	Phosphotyrosine.	15592455;18083107	Swiss-Prot 1010711	Y	Phosphorylation	SLWNPTYGSWFTE
ALK_HUMAN	Q9UM73	1584	Phosphotyrosine.	15592455	Swiss-Prot 1010711	Y	Phosphorylation	PCGNVNYGYQQQG
ALK_HUMAN	Q9UM73	1604	Phosphotyrosine.	15592455	Swiss-Prot 1010711	Y	Phosphorylation	APGAGHYEDTILK
ALKB5_HUMAN	Q6P6C2	71	Phosphotyrosine.	19690332	Swiss-Prot 1010711	Y	Phosphorylation	DPERSDYEEQQLQ
ALKMO_HUMAN	Q6ZNB7	21	Phosphotyrosine.	17287340	Swiss-Prot 1010711	Y	Phosphorylation	GFRMLFYTMKPSE
ALR1_YEAST	Q08269	77	Phosphotyrosine.	17330950	Swiss-Prot 1010711	Y	Phosphorylation	QKSATRYNSHVDV
AMOT_HUMAN	Q4VCS5	719	Phosphotyrosine.	19413330	Swiss-Prot 1010711	Y	Phosphorylation	HSPNTSYDTALEA
AMPD2_HUMAN	Q01433	494	Phosphotyrosine.	18187866	Swiss-Prot 1010711	Y	Phosphorylation	DKFNAKYNPIGES
AMPD2_MOUSE	Q9DBT5	64	Phosphotyrosine.	17947660	Swiss-Prot 1010711	Y	Phosphorylation	ELRSAPYEFPEES
AMPM1_HUMAN	P53582	253	Phosphotyrosine.	15592455	Swiss-Prot 1010711	Y	Phosphorylation	KLVQTTYECLMQA
AMPN_MOUSE	P97449	852	Phosphotyrosine.	17947660	Swiss-Prot 1010711	Y	Phosphorylation	YTLNPDYIRKQDT
AN32E_HUMAN	Q9BTT0	235	Phosphotyrosine.	17287340	Swiss-Prot 1010711	Y	Phosphorylation	EEDDDDYVEEGEE
ANC2_MOUSE	Q8BZQ7	825	Phosphotyrosine.	17947660	Swiss-Prot 1010711	Y	Phosphorylation	RDQQLIYSAGVYR
ANDR_HUMAN	P10275	223	Phosphotyrosine; by CSK.	17045208	Swiss-Prot 1010711	Y	Phosphorylation	TSSKDNYLGGTST
ANDR_HUMAN	P10275	267	Phosphotyrosine; by CSK and TNK2.	17045208;17494760;20623637	Swiss-Prot 1010711	Y	Phosphorylation	LRGDCMYAPLLGV
ANDR_HUMAN	P10275	307	Phosphotyrosine; by CSK.	17045208;19369195	Swiss-Prot 1010711	Y	Phosphorylation	TEDTAEYSPFKGG
ANDR_HUMAN	P10275	346	Phosphotyrosine; by CSK.	17045208	Swiss-Prot 1010711	Y	Phosphorylation	PSTLSLYKSGALD
ANDR_HUMAN	P10275	357	Phosphotyrosine; by CSK.	17045208	Swiss-Prot 1010711	Y	Phosphorylation	LDEAAAYQSRDYY
ANDR_HUMAN	P10275	362	Phosphotyrosine; by CSK.	17045208	Swiss-Prot 1010711	Y	Phosphorylation	AYQSRDYYNFPLA
ANDR_HUMAN	P10275	363	Phosphotyrosine; by CSK and TNK2.	17045208;17494760	Swiss-Prot 1010711	Y	Phosphorylation	YQSRDYYNFPLAL
ANDR_HUMAN	P10275	393	Phosphotyrosine; by CSK.	17045208	Swiss-Prot 1010711	Y	Phosphorylation	LENPLDYGSAWAA
ANDR_HUMAN	P10275	534	Phosphotyrosine; by CSK.	17045208	Swiss-Prot 1010711	Y	Phosphorylation	DSYSGPYGDMRLE
ANDR_HUMAN	P10275	551	Phosphotyrosine; by CSK.	17045208	Swiss-Prot 1010711	Y	Phosphorylation	HVLPIDYYFPPQK
ANGE1_HUMAN	Q9UNK9	351	Phosphotyrosine.	17924679	Swiss-Prot 1010711	Y	Phosphorylation	CASPVEYFRPGLE
ANK1_MOUSE	Q02357	1069	Phosphotyrosine.	18034455	Swiss-Prot 1010711	Y	Phosphorylation	SRLCQDYDTIGPE
ANK2_MOUSE	Q8C8R3	378	Phosphotyrosine.	18034455	Swiss-Prot 1010711	Y	Phosphorylation	AAHCGHYRVTKLL
ANK2_MOUSE	Q8C8R3	531	Phosphotyrosine.	18034455	Swiss-Prot 1010711	Y	Phosphorylation	AATTNGYTPLHIS
ANK2_MOUSE	Q8C8R3	1349	Phosphotyrosine.	18034455	Swiss-Prot 1010711	Y	Phosphorylation	LEGKPIYVDCFGN
ANK2_MOUSE	Q8C8R3	3363	Phosphotyrosine.	17114649	Swiss-Prot 1010711	Y	Phosphorylation	PVKARSYIETETE
ANK3_HUMAN	Q12955	533	Phosphotyrosine.	18083107	Swiss-Prot 1010711	Y	Phosphorylation	AATTSGYTPLHLS
ANM1_HUMAN	Q99873	299	Phosphotyrosine.	18083107	Swiss-Prot 1010711	Y	Phosphorylation	TSPESPYTHWKQT
ANM1_SCHPO	Q9URX7	19	Phosphotyrosine.	18257517	Swiss-Prot 1010711	Y	Phosphorylation	LTAKDYYFDSYSH
ANR17_HUMAN	O75179	1333	Phosphotyrosine.	18083107	Swiss-Prot 1010711	Y	Phosphorylation	AADKGHYKFCELL
ANR32_HUMAN	Q9BQI6	916	Phosphotyrosine.	18187866	Swiss-Prot 1010711	Y	Phosphorylation	GELPLDYVVSPQI
ANR39_HUMAN	Q53RE8	65	Phosphotyrosine.	15592455	Swiss-Prot 1010711	Y	Phosphorylation	QPDSAGYTALHYA
ANS1A_HUMAN	Q92625	455	Phosphotyrosine.	17389395	Swiss-Prot 1010711	Y	Phosphorylation	EEDEHPYELLLTA
ANS1B_MOUSE	Q8BIZ1	900	Phosphotyrosine.	18034455	Swiss-Prot 1010711	Y	Phosphorylation	SIELGDYTKAFLI
ANTR1_HUMAN	Q9H6X2	425	Phosphotyrosine.	18083107	Swiss-Prot 1010711	Y	Phosphorylation	KMPEQEYEFPEPR
ANX11_HUMAN	P50995	365	Phosphotyrosine.	18083107	Swiss-Prot 1010711	Y	Phosphorylation	RDAQELYAAGENR
ANX11_HUMAN	P50995	482	Phosphotyrosine.	18083107;19534553	Swiss-Prot 1010711	Y	Phosphorylation	MYGKSLYHDISGD
ANX12_COLLI	Q92040	21	Phosphotyrosine; by EGFR; in vitro.	1388165	Swiss-Prot 1010711	Y	Phosphorylation	EHQEQEYIKSVKG
ANXA1_HUMAN	P04083	21	Phosphotyrosine; by EGFR.	2457390;17081983	Swiss-Prot 1010711	Y	Phosphorylation	ENEEQEYVQTVKS
ANXA1_HUMAN	P04083	39	Phosphotyrosine.	18083107;19534553	Swiss-Prot 1010711	Y	Phosphorylation	GSAVSPYPTFNPS
ANXA1_HUMAN	P04083	207	Phosphotyrosine.	15592455;18083107;19534553	Swiss-Prot 1010711	Y	Phosphorylation	SDARALYEAGERR
ANXA1_MOUSE	P10107	21	Phosphotyrosine.	19131326	Swiss-Prot 1010711	Y	Phosphorylation	ENQEQEYVQAVKS
ANXA1_PIG	P19619	21	Phosphotyrosine; by EGFR.	3020049	Swiss-Prot 1010711	Y	Phosphorylation	DNEEQEYIKTVKG
ANXA2_HUMAN	P07355	24	Phosphotyrosine; by SRC.	15302870;17287340;17389395;18083107	Swiss-Prot 1010711	Y	Phosphorylation	STPPSAYGSVKAY
ANXA2_HUMAN	P07355	30	Phosphotyrosine.	15951569;17389395;18083107	Swiss-Prot 1010711	Y	Phosphorylation	YGSVKAYTNFDAE
ANXA2_HUMAN	P07355	188	Phosphotyrosine.	17389395;18083107	Swiss-Prot 1010711	Y	Phosphorylation	DGSVIDYELIDQD
ANXA2_HUMAN	P07355	199	Phosphotyrosine.	18083107	Swiss-Prot 1010711	Y	Phosphorylation	QDARDLYDAGVKR
ANXA2_HUMAN	P07355	238	Phosphotyrosine.	17389395;18083107	Swiss-Prot 1010711	Y	Phosphorylation	YKSYSPYDMLESI
ANXA2_HUMAN	P07355	275	Phosphotyrosine.	19534553	Swiss-Prot 1010711	Y	Phosphorylation	YFADRLYDSMKGK
ANXA2_HUMAN	P07355	316	Phosphotyrosine.	18083107	Swiss-Prot 1010711	Y	Phosphorylation	KYGKSLYYYIQQD
ANXA2_HUMAN	P07355	317	Phosphotyrosine.	18083107	Swiss-Prot 1010711	Y	Phosphorylation	YGKSLYYYIQQDT
ANXA2_HUMAN	P07355	318	Phosphotyrosine.	18083107	Swiss-Prot 1010711	Y	Phosphorylation	GKSLYYYIQQDTK
ANXA4_HUMAN	P09525	165	Phosphotyrosine.	19534553	Swiss-Prot 1010711	Y	Phosphorylation	GRDEGNYLDDALV
ANXA5_HUMAN	P08758	94	Phosphotyrosine.	18083107	Swiss-Prot 1010711	Y	Phosphorylation	SRLYDAYELKHAL
ANXA6_HUMAN	P08133	30	Phosphotyrosine.	18083107;19690332	Swiss-Prot 1010711	Y	Phosphorylation	QDAEALYTAMKGF
ANXA6_MOUSE	P14824	30	Phosphotyrosine.	18034455	Swiss-Prot 1010711	Y	Phosphorylation	QDAEALYTAMKGF
ANXA6_MOUSE	P14824	201	Phosphotyrosine.	17947660	Swiss-Prot 1010711	Y	Phosphorylation	DEAQFIYILGNRS
AP1B1_HUMAN	Q10567	897	Phosphotyrosine.	18083107	Swiss-Prot 1010711	Y	Phosphorylation	EGQDMLYQSLKLT
AP1B1_YEAST	P36000	286	Phosphotyrosine.	18407956	Swiss-Prot 1010711	Y	Phosphorylation	NLPQIEYSSNSLI
AP2A2_MOUSE	P17427	807	Phosphotyrosine.	17203969	Swiss-Prot 1010711	Y	Phosphorylation	LNIQFRYGGTFQN
AP2B1_HUMAN	P63010	276	Phosphotyrosine.	19534553	Swiss-Prot 1010711	Y	Phosphorylation	LPKDSDYYNMLLK
AP2B1_HUMAN	P63010	737	Phosphotyrosine; by SRC.	15592455;17456551;18083107;18938240	Swiss-Prot 1010711	Y	Phosphorylation	HRQGHIYMEMNFT
AP2B1_HUMAN	P63010	888	Phosphotyrosine.	18083107	Swiss-Prot 1010711	Y	Phosphorylation	EGQDMLYQSLKLT
AP2B1_MOUSE	Q9DBG3	737	Phosphotyrosine.	18034455	Swiss-Prot 1010711	Y	Phosphorylation	HRQGHIYMEMNFT
AP2B1_MOUSE	Q9DBG3	888	Phosphotyrosine.	18034455	Swiss-Prot 1010711	Y	Phosphorylation	EGQDMLYQSLKLT
AP3D_YEAST	Q08951	704	Phosphotyrosine.	18407956	Swiss-Prot 1010711	Y	Phosphorylation	DDSDTSYEEKEKL
APBB1_HUMAN	O00213	547	Phosphotyrosine; by ABL1.	15031292;18922798	Swiss-Prot 1010711	Y	Phosphorylation	QKFQVYYLGNVPV
APC1_HUMAN	Q9H1A4	571	Phosphotyrosine.	14657031	Swiss-Prot 1010711	Y	Phosphorylation	KLHDSLYNEDCTF
APC2_YEAST	Q12440	76	Phosphotyrosine.	18407956	Swiss-Prot 1010711	Y	Phosphorylation	NATTSPYSMINTS
APC4_HUMAN	Q9UJX5	469	Phosphotyrosine.	14657031	Swiss-Prot 1010711	Y	Phosphorylation	YNRKGKYFNVERV
APEX1_HUMAN	P27695	262	Phosphotyrosine.	15592455	Swiss-Prot 1010711	Y	Phosphorylation	LYPNTPYAYTFWT
API5_HUMAN	Q9BZZ5	28	Phosphotyrosine.	19413330	Swiss-Prot 1010711	Y	Phosphorylation	GQHKDAYQVILDG
APLP2_HUMAN	Q06481	750	Phosphotyrosine.	18083107;19534553	Swiss-Prot 1010711	Y	Phosphorylation	KMQNHGYENPTYK
APLP2_HUMAN	Q06481	755	Phosphotyrosine.	18083107	Swiss-Prot 1010711	Y	Phosphorylation	GYENPTYKYLEQM
APT_HUMAN	P07741	60	Phosphotyrosine.	19369195	Swiss-Prot 1010711	Y	Phosphorylation	HGGRIDYIAGLDS
ARAP1_HUMAN	Q96P48	231	Phosphotyrosine.	17081983	Swiss-Prot 1010711	Y	Phosphorylation	EFDDSDYDEVPEE
ARAP1_HUMAN	Q96P48	343	Phosphotyrosine.	19690332	Swiss-Prot 1010711	Y	Phosphorylation	NPPQGSYIYQKRW
ARAP1_HUMAN	Q96P48	431	Phosphotyrosine.	18669648	Swiss-Prot 1010711	Y	Phosphorylation	ARLSSAYLLGVPG
ARAP1_HUMAN	Q96P48	737	Phosphotyrosine.	17081983;19534553	Swiss-Prot 1010711	Y	Phosphorylation	KPLEKHYSVVLPT
ARAP1_HUMAN	Q96P48	1268	Phosphotyrosine.	19690332	Swiss-Prot 1010711	Y	Phosphorylation	MEAMLLYLASRVG
ARAP2_MOUSE	Q8BZ05	77	Phosphotyrosine.	18034455	Swiss-Prot 1010711	Y	Phosphorylation	MQDFPIYANVHKA
ARAP2_MOUSE	Q8BZ05	471	Phosphotyrosine.	18034455	Swiss-Prot 1010711	Y	Phosphorylation	SNAISPYACFYGS
ARAP3_MOUSE	Q8R5G7	1399	Phosphotyrosine.	15546919	Swiss-Prot 1010711	Y	Phosphorylation	ELEEPVYEEPVYE
ARAP3_MOUSE	Q8R5G7	1404	Phosphotyrosine.	15546919;17947660	Swiss-Prot 1010711	Y	Phosphorylation	VYEEPVYEEVGAF
ARG35_HUMAN	A5YM69	182	Phosphotyrosine.	17389395	Swiss-Prot 1010711	Y	Phosphorylation	NSGQTRYYSPCEE
ARGAL_HUMAN	Q9HCE6	131	Phosphotyrosine.	15592455	Swiss-Prot 1010711	Y	Phosphorylation	LEEDVIYDDVPCE
ARGAL_MOUSE	A2AWP8	131	Phosphotyrosine.	17947660	Swiss-Prot 1010711	Y	Phosphorylation	LEEDVIYDDVPCE
ARGAL_MOUSE	A2AWP8	152	Phosphotyrosine.	17947660	Swiss-Prot 1010711	Y	Phosphorylation	AERGLVYEDVHRA
ARHG1_HUMAN	Q92888	738	Phosphotyrosine; by JAK2.	20098430	Swiss-Prot 1010711	Y	Phosphorylation	DQEAQIYELVAQT
ARHG1_MOUSE	Q61210	737	Phosphotyrosine; by JAK2.	20098430	Swiss-Prot 1010711	Y	Phosphorylation	DQEAQIYELVAQT
ARHG2_HUMAN	Q92974	894	Phosphotyrosine.	18669648	Swiss-Prot 1010711	Y	Phosphorylation	PAGDALYLSFNPP
ARHG5_HUMAN	Q12774	70	Phosphotyrosine.	17389395	Swiss-Prot 1010711	Y	Phosphorylation	LRDVCDYAIETMP
ARHG5_HUMAN	Q12774	641	Phosphotyrosine.	19534553	Swiss-Prot 1010711	Y	Phosphorylation	PPKPAIYSSVTPR
ARHG5_HUMAN	Q12774	656	Phosphotyrosine.	19534553	Swiss-Prot 1010711	Y	Phosphorylation	RRSGRDYSTVSAS
ARHG5_HUMAN	Q12774	1097	Phosphotyrosine.	15951569;19534553	Swiss-Prot 1010711	Y	Phosphorylation	NSSQLLYQEYSDV
ARHG5_HUMAN	Q12774	1100	Phosphotyrosine.	15951569;17389395;19534553	Swiss-Prot 1010711	Y	Phosphorylation	QLLYQEYSDVVLN
ARHG5_HUMAN	Q12774	1140	Phosphotyrosine.	19534553	Swiss-Prot 1010711	Y	Phosphorylation	LVSSESYLQRLSM
ARHG5_HUMAN	Q12774	1370	Phosphotyrosine.	18083107;19534553	Swiss-Prot 1010711	Y	Phosphorylation	RTEELIYLSQKIE
ARHG6_HUMAN	Q15052	188	Phosphotyrosine.	19690332	Swiss-Prot 1010711	Y	Phosphorylation	CKGDIIYVTRVEE
ARHGG_MOUSE	Q3U5C8	585	Phosphotyrosine.	17242355	Swiss-Prot 1010711	Y	Phosphorylation	RSSSVPYPFQVNL
ARI4B_HUMAN	Q4LE39	795	Phosphotyrosine.	19413330	Swiss-Prot 1010711	Y	Phosphorylation	LSEDTDYEEDEVT
ARL14_HUMAN	Q8N4G2	31	Phosphotyrosine.	18187866	Swiss-Prot 1010711	Y	Phosphorylation	GKSTLLYKLKLAK
ARP2_YEAST	P32381	66	Phosphotyrosine.	18407956	Swiss-Prot 1010711	Y	Phosphorylation	ASEVRSYLQISYP
ARP3_HUMAN	P61158	16	Phosphotyrosine.	18083107	Swiss-Prot 1010711	Y	Phosphorylation	VDCGTGYTKLGYA
ARP3_HUMAN	P61158	202	Phosphotyrosine.	18083107	Swiss-Prot 1010711	Y	Phosphorylation	AGRDITYFIQQLL
ARP3_HUMAN	P61158	231	Phosphotyrosine.	15592455;18083107	Swiss-Prot 1010711	Y	Phosphorylation	KAVKERYSYVCPD
ARPC3_HUMAN	O15145	47	Phosphotyrosine.	18083107;19690332	Swiss-Prot 1010711	Y	Phosphorylation	IVDEAIYYFKANV
ARPC3_MOUSE	Q9JM76	47	Phosphotyrosine.	17947660	Swiss-Prot 1010711	Y	Phosphorylation	IVDEAIYYFKANV
ARRB1_MOUSE	Q8BWG8	47	Phosphotyrosine.	17947660	Swiss-Prot 1010711	Y	Phosphorylation	VLVDPEYLKERRV
ARRB2_MOUSE	Q91YI4	48	Phosphotyrosine.	18034455	Swiss-Prot 1010711	Y	Phosphorylation	VLVDPDYLKDRKV
ARY2_MOUSE	P50295	246	Phosphotyrosine.	17242355	Swiss-Prot 1010711	Y	Phosphorylation	TYRRFSYKDNVDL
ASAP1_MOUSE	Q9QWY8	308	Phosphotyrosine; by FAK2.	12771146	Swiss-Prot 1010711	Y	Phosphorylation	KEVGGLYVASRAN
ASAP3_HUMAN	Q8TDY4	733	Phosphotyrosine.	19534553	Swiss-Prot 1010711	Y	Phosphorylation	DISNKTYETVASL
ASIC3_HUMAN	Q9UHC3	375	Phosphotyrosine.	17693683	Swiss-Prot 1010711	Y	Phosphorylation	PCASTRYAKELSM
ASK10_YEAST	P48361	630	Phosphotyrosine.	18407956	Swiss-Prot 1010711	Y	Phosphorylation	KSSSSTYLSGSSQ
AT11C_HUMAN	Q8NB49	261	Phosphotyrosine.	18187866	Swiss-Prot 1010711	Y	Phosphorylation	KNTEKIYGVAVYT
AT1A1_HUMAN	P05023	10	Phosphotyrosine.	19534553	Swiss-Prot 1010711	Y	Phosphorylation	GVGRDKYEPAAVS
AT1A1_HUMAN	P05023	55	Phosphotyrosine.	19534553	Swiss-Prot 1010711	Y	Phosphorylation	DELHRKYGTDLSR
AT1A1_HUMAN	P05023	260	Phosphotyrosine.	17389395;18083107;19413330;19534553;19690332	Swiss-Prot 1010711	Y	Phosphorylation	ARGIVVYTGDRTV
AT1A1_MOUSE	Q8VDN2	260	Phosphotyrosine.	18034455	Swiss-Prot 1010711	Y	Phosphorylation	ARGIVVYTGDRTV
AT1A1_RAT	P06685	10	Phosphotyrosine.	10473631	Swiss-Prot 1010711	Y	Phosphorylation	GVGRDKYEPAAVS
AT1A3_MOUSE	Q6PIC6	493	Phosphotyrosine.	18034455	Swiss-Prot 1010711	Y	Phosphorylation	DPNDNRYLLVMKG
AT1A3_MOUSE	Q6PIC6	548	Phosphotyrosine.	18034455	Swiss-Prot 1010711	Y	Phosphorylation	VLGFCHYYLPEEQ
AT1A3_MOUSE	Q6PIC6	549	Phosphotyrosine.	18034455	Swiss-Prot 1010711	Y	Phosphorylation	LGFCHYYLPEEQF
AT1B1_MOUSE	P14094	101	Phosphotyrosine.	18034455	Swiss-Prot 1010711	Y	Phosphorylation	PKSYEAYVLNIIR
AT8A1_MOUSE	P70704	269	Phosphotyrosine.	18034455	Swiss-Prot 1010711	Y	Phosphorylation	VHGIVVYTGHDTK
AT8B1_HUMAN	O43520	1217	Phosphotyrosine.	19534553	Swiss-Prot 1010711	Y	Phosphorylation	FSHQRGYADLISS
ATC5_YEAST	P32660	77	Phosphotyrosine.	18407956	Swiss-Prot 1010711	Y	Phosphorylation	FNDDTEYDNHSFQ
ATG2A_HUMAN	Q2TAZ0	258	Phosphotyrosine.	17053785	Swiss-Prot 1010711	Y	Phosphorylation	IGSCSGYMELMVK
ATG3_HUMAN	Q9NT62	18	Phosphotyrosine.	15592455	Swiss-Prot 1010711	Y	Phosphorylation	ALEVAEYLTPVLK
ATN1_HUMAN	P54259	734	Phosphotyrosine.	18669648	Swiss-Prot 1010711	Y	Phosphorylation	QEPAEEYETPESP
ATP4A_PIG	P19156	7	Phosphotyrosine.	7797539	Swiss-Prot 1010711	Y	Phosphorylation	MGKAENYELYQVE
ATP4A_PIG	P19156	10	Phosphotyrosine.	7797539	Swiss-Prot 1010711	Y	Phosphorylation	AENYELYQVELGP
ATP5I_MOUSE	Q06185	32	Phosphotyrosine.	18034455	Swiss-Prot 1010711	Y	Phosphorylation	GAKRYSYLKPRAE
ATR_DROME	Q9VXG8	1570	Phosphotyrosine.	18327897	Swiss-Prot 1010711	Y	Phosphorylation	AVQVRSYDMSVTQ
ATRX_HUMAN	P46100	89	Phosphotyrosine.	19690332	Swiss-Prot 1010711	Y	Phosphorylation	PSIVTKYVESDDE
ATS8_HUMAN	Q9UP79	254	Phosphotyrosine.	17924679	Swiss-Prot 1010711	Y	Phosphorylation	SVAARIYKHPSIK
ATX2L_HUMAN	Q8WWM7	118	Phosphotyrosine.	19690332	Swiss-Prot 1010711	Y	Phosphorylation	PVFEGVYNNSRML
ATX2L_HUMAN	Q8WWM7	264	Phosphotyrosine.	15144186	Swiss-Prot 1010711	Y	Phosphorylation	KFNEENYGVKTTY
ATX2L_HUMAN	Q8WWM7	309	Phosphotyrosine.	15144186	Swiss-Prot 1010711	Y	Phosphorylation	IESSPQYRLRIAM
ATX2L_HUMAN	Q8WWM7	349	Phosphotyrosine.	15144186	Swiss-Prot 1010711	Y	Phosphorylation	ASREGKYIPLPQR
AURKB_HUMAN	Q96GD4	12	Phosphotyrosine.	16565220	Swiss-Prot 1010711	Y	Phosphorylation	NSYPWPYGRQTAP
AURKB_HUMAN	Q96GD4	92	Phosphotyrosine.	18691976	Swiss-Prot 1010711	Y	Phosphorylation	GKFGNVYLAREKK
AVIL_MOUSE	O88398	85	Phosphotyrosine.	17947660	Swiss-Prot 1010711	Y	Phosphorylation	TTQLDDYLGGSPV
AVIL_MOUSE	O88398	748	Phosphotyrosine.	17947660	Swiss-Prot 1010711	Y	Phosphorylation	MKNATLYLNPSDG
AVIL_MOUSE	O88398	758	Phosphotyrosine.	17947660	Swiss-Prot 1010711	Y	Phosphorylation	SDGEPKYYPVEVL
AXA2L_HUMAN	A6NMY6	24	Phosphotyrosine; by SRC.	19534553	Swiss-Prot 1010711	Y	Phosphorylation	STPPSAYGSVKAY
AXA2L_HUMAN	A6NMY6	30	Phosphotyrosine.	19534553	Swiss-Prot 1010711	Y	Phosphorylation	YGSVKAYTNFDAE
AXA2L_HUMAN	A6NMY6	188	Phosphotyrosine.	19534553	Swiss-Prot 1010711	Y	Phosphorylation	DGSVIDYELIDQD
AXA2L_HUMAN	A6NMY6	238	Phosphotyrosine.	19534553	Swiss-Prot 1010711	Y	Phosphorylation	YKSYSPYDMLESI
AXA2L_HUMAN	A6NMY6	316	Phosphotyrosine.	19534553	Swiss-Prot 1010711	Y	Phosphorylation	KYGKSLYYYIQQD
AXA2L_HUMAN	A6NMY6	317	Phosphotyrosine.	19534553	Swiss-Prot 1010711	Y	Phosphorylation	YGKSLYYYIQQDT
AXA2L_HUMAN	A6NMY6	318	Phosphotyrosine.	19534553	Swiss-Prot 1010711	Y	Phosphorylation	GKSLYYYIQQDTK
AXIN2_MOUSE	O88566	460	Phosphotyrosine.	19367708	Swiss-Prot 1010711	Y	Phosphorylation	SPGVGRYSPRSRS
B3A2_HUMAN	P04920	73	Phosphotyrosine.	17389395	Swiss-Prot 1010711	Y	Phosphorylation	GEEDFEYHRQSSH
B3AT_HUMAN	P02730	8	Phosphotyrosine.	1998697;10942405	Swiss-Prot 1010711	Y	Phosphorylation	EELQDDYEDMMEE
B3AT_HUMAN	P02730	21	Phosphotyrosine.	1998697;10942405	Swiss-Prot 1010711	Y	Phosphorylation	NLEQEEYEDPDIP
B3AT_HUMAN	P02730	46	Phosphotyrosine.	1998697	Swiss-Prot 1010711	Y	Phosphorylation	EATATDYHTTSHP
B3AT_HUMAN	P02730	359	Phosphotyrosine.	10942405;18083107	Swiss-Prot 1010711	Y	Phosphorylation	KPDSSFYKGLDLN
B3AT_HUMAN	P02730	904	Phosphotyrosine.	10942405;18083107	Swiss-Prot 1010711	Y	Phosphorylation	EEGRDEYDEVAMP
B3GL1_HUMAN	O75752	140	Phosphotyrosine.	17053785	Swiss-Prot 1010711	Y	Phosphorylation	EDEHLLYGDIIRQ
B3GL1_HUMAN	O75752	152	Phosphotyrosine.	17053785	Swiss-Prot 1010711	Y	Phosphorylation	QDFLDTYNNLTLK
BAB2_DROME	Q9W0K4	55	Phosphotyrosine.	18327897	Swiss-Prot 1010711	Y	Phosphorylation	EDQNRKYSPEREV
BACH1_HUMAN	O14867	321	Phosphotyrosine.	19369195	Swiss-Prot 1010711	Y	Phosphorylation	IDPHGLYSLSLLH
BAG3_HUMAN	O95817	240	Phosphotyrosine.	16094384;17287340	Swiss-Prot 1010711	Y	Phosphorylation	PAQQGEYQTHQPV
BAG3_HUMAN	O95817	247	Phosphotyrosine.	15592455	Swiss-Prot 1010711	Y	Phosphorylation	QTHQPVYHKIQGD
BAG6_HUMAN	P46379	1042	Phosphotyrosine.	17081983	Swiss-Prot 1010711	Y	Phosphorylation	PPLSDAYLSGMPA
BAI2_MOUSE	Q8CGM1	1345	Phosphotyrosine.	18034455	Swiss-Prot 1010711	Y	Phosphorylation	PGSEGDYMVLPRR
BAIP2_HUMAN	Q9UQB8	157	Phosphotyrosine.	10332026;17389395	Swiss-Prot 1010711	Y	Phosphorylation	SKNPQKYSDKELQ
BAIP2_HUMAN	Q9UQB8	310	Phosphotyrosine.	10332026;18669648	Swiss-Prot 1010711	Y	Phosphorylation	GPDGEDYSPWADR
BAIP2_HUMAN	Q9UQB8	337	Phosphotyrosine.	10332026;15592455;19534553	Swiss-Prot 1010711	Y	Phosphorylation	SKLSDSYSNTLPV
BAIP2_HUMAN	Q9UQB8	491	Phosphotyrosine.	10332026;15592455	Swiss-Prot 1010711	Y	Phosphorylation	GFKQRPYSVAVPA
BAIP2_HUMAN	Q9UQB8	505	Phosphotyrosine.	10332026;15592455	Swiss-Prot 1010711	Y	Phosphorylation	SQGLDDYGARSMS
BAZ1A_HUMAN	Q9NRL2	606	Phosphotyrosine.	18083107	Swiss-Prot 1010711	Y	Phosphorylation	LSSTSVYDLTPGE
BBC1_YEAST	P47068	651	Phosphotyrosine.	18407956	Swiss-Prot 1010711	Y	Phosphorylation	RKSINEYHDTVST
BCAP_CHICK	Q9DDT2	266	Phosphotyrosine.	11163197	Swiss-Prot 1010711	Y	Phosphorylation	GETSVTYHTDMEE
BCAP_CHICK	Q9DDT2	423	Phosphotyrosine.	11163197	Swiss-Prot 1010711	Y	Phosphorylation	EEDESVYESMAHL
BCAP_CHICK	Q9DDT2	448	Phosphotyrosine.	11163197	Swiss-Prot 1010711	Y	Phosphorylation	GSDEELYESMAGF
BCAP_CHICK	Q9DDT2	463	Phosphotyrosine.	11163197	Swiss-Prot 1010711	Y	Phosphorylation	GAPEDLYVEMLQS
BCAP_HUMAN	Q6ZUJ8	513	Phosphotyrosine; by ABL1.	15893754	Swiss-Prot 1010711	Y	Phosphorylation	GQEEDVYHTVDDD
BCAP_HUMAN	Q6ZUJ8	553	Phosphotyrosine; by ABL1.	15893754	Swiss-Prot 1010711	Y	Phosphorylation	LPDNEPYIFKVFA
BCAP_HUMAN	Q6ZUJ8	570	Phosphotyrosine; by ABL1.	15893754	Swiss-Prot 1010711	Y	Phosphorylation	ERPGNFYVSSESI
BCAP_HUMAN	Q6ZUJ8	594	Phosphotyrosine; by ABL1.	15893754	Swiss-Prot 1010711	Y	Phosphorylation	RPQSSIYDPFAGM
BCAP_HUMAN	Q6ZUJ8	694	Phosphotyrosine; by ABL1.	15893754;17693683;18083107	Swiss-Prot 1010711	Y	Phosphorylation	KVEFGVYESGPRK
BCAP_MOUSE	Q9EQ32	264	Phosphotyrosine.	11163197;18025150	Swiss-Prot 1010711	Y	Phosphorylation	ETTVSYYTDMEEI
BCAP_MOUSE	Q9EQ32	420	Phosphotyrosine.	11163197;18025150	Swiss-Prot 1010711	Y	Phosphorylation	EEADDVYESMAHL
BCAP_MOUSE	Q9EQ32	445	Phosphotyrosine.	11163197;18025150	Swiss-Prot 1010711	Y	Phosphorylation	GCDDELYESMAAF
BCAP_MOUSE	Q9EQ32	460	Phosphotyrosine.	11163197;18025150	Swiss-Prot 1010711	Y	Phosphorylation	AATEDLYVEMLQA
BCAR1_HUMAN	P56945	128	Phosphotyrosine.	16212419;18083107;19534553	Swiss-Prot 1010711	Y	Phosphorylation	KAQQGLYQVPGPS
BCAR1_HUMAN	P56945	222	Phosphotyrosine.	16212419	Swiss-Prot 1010711	Y	Phosphorylation	TRVGQGYVYEAAQ
BCAR1_HUMAN	P56945	224	Phosphotyrosine.	16212419	Swiss-Prot 1010711	Y	Phosphorylation	VGQGYVYEAAQPE
BCAR1_HUMAN	P56945	234	Phosphotyrosine.	16212419;17389395;18083107;19534553	Swiss-Prot 1010711	Y	Phosphorylation	QPEQDEYDIPRHL
BCAR1_HUMAN	P56945	249	Phosphotyrosine; by ABL1.	15951569;16212419;18083107;19534553	Swiss-Prot 1010711	Y	Phosphorylation	PGPQDIYDVPPVR
BCAR1_HUMAN	P56945	267	Phosphotyrosine.	17389395;19534553	Swiss-Prot 1010711	Y	Phosphorylation	QYGQEVYDTPPMA
BCAR1_HUMAN	P56945	287	Phosphotyrosine.	19534553	Swiss-Prot 1010711	Y	Phosphorylation	DPLLEVYDVPPSV
BCAR1_HUMAN	P56945	327	Phosphotyrosine.	15592455;15951569;17389395;19534553	Swiss-Prot 1010711	Y	Phosphorylation	LLREETYDVPPAF
BCAR1_HUMAN	P56945	362	Phosphotyrosine.	17389395	Swiss-Prot 1010711	Y	Phosphorylation	PPAEDVYDVPPPA
BCAR1_HUMAN	P56945	387	Phosphotyrosine.	16212419;17389395;18083107;19534553	Swiss-Prot 1010711	Y	Phosphorylation	PGPGTLYDVPRER
BCAR1_HUMAN	P56945	410	Phosphotyrosine.	17389395	Swiss-Prot 1010711	Y	Phosphorylation	VVDSGVYAVPPPA
BCAR1_MOUSE	Q61140	132	Phosphotyrosine.	15592455	Swiss-Prot 1010711	Y	Phosphorylation	KTQQGLYQAPGPN
BCAR1_MOUSE	Q61140	228	Phosphotyrosine.	15592455	Swiss-Prot 1010711	Y	Phosphorylation	VGQGYVYEAAQTE
BCAR1_MOUSE	Q61140	238	Phosphotyrosine.	18034455	Swiss-Prot 1010711	Y	Phosphorylation	QTEQDEYDTPRHL
BCAR1_MOUSE	Q61140	253	Phosphotyrosine; by ABL1.	18034455;19131326	Swiss-Prot 1010711	Y	Phosphorylation	PGPQDIYDVPPVR
BCAR1_MOUSE	Q61140	331	Phosphotyrosine.	15592455	Swiss-Prot 1010711	Y	Phosphorylation	LLREETYDVPPAF
BCAR1_MOUSE	Q61140	366	Phosphotyrosine.	15592455	Swiss-Prot 1010711	Y	Phosphorylation	PAAEDVYDVPPPA
BCAR1_MOUSE	Q61140	414	Phosphotyrosine.	15592455	Swiss-Prot 1010711	Y	Phosphorylation	VVDDGVYAVPPPA
BCAR1_RAT	Q63767	347	Phosphotyrosine; by ABL1.	7780740;9360983	Swiss-Prot 1010711	Y	Phosphorylation	PGSQDIYDVPPVR
BCAR3_HUMAN	O75815	212	Phosphotyrosine.	19534553	Swiss-Prot 1010711	Y	Phosphorylation	LRLSEAYSRVQYQ
BCAR3_HUMAN	O75815	266	Phosphotyrosine.	17389395;19534553	Swiss-Prot 1010711	Y	Phosphorylation	RCLEEHYGTSPGQ
BCLF1_HUMAN	Q9NYF8	284	Phosphotyrosine.	17287340;18669648	Swiss-Prot 1010711	Y	Phosphorylation	GNGSSRYSPSQNS
BCLF1_HUMAN	Q9NYF8	408	Phosphotyrosine.	17287340	Swiss-Prot 1010711	Y	Phosphorylation	TEETEDYRQFRKS
BCLF1_HUMAN	Q9NYF8	511	Phosphotyrosine.	17287340	Swiss-Prot 1010711	Y	Phosphorylation	LKDLFDYSPPLHK
BCR_HUMAN	P11274	177	Phosphotyrosine; by HCK.	9407116;12522270;18083107;19690332	Swiss-Prot 1010711	Y	Phosphorylation	DAEKPFYVNVEFH
BCR_HUMAN	P11274	246	Phosphotyrosine; by FES.	15302586	Swiss-Prot 1010711	Y	Phosphorylation	CGVDGDYEDAELN
BCR_HUMAN	P11274	591	Phosphotyrosine.	12522270	Swiss-Prot 1010711	Y	Phosphorylation	ASQLGVYRAFVDN
BCR_HUMAN	P11274	644	Phosphotyrosine.	12522270	Swiss-Prot 1010711	Y	Phosphorylation	SLETLLYKPVDRV
BCR_MOUSE	Q6PAJ1	247	Phosphotyrosine; by FES.	17947660	Swiss-Prot 1010711	Y	Phosphorylation	CGLDGDYEDAELN
BCS1_HUMAN	Q9Y276	181	Phosphotyrosine.	19534553	Swiss-Prot 1010711	Y	Phosphorylation	EWRPFGYPRRRRP
BD1L1_HUMAN	Q8NFC6	481	Phosphotyrosine.	19413330	Swiss-Prot 1010711	Y	Phosphorylation	YLYSKYYSDSDDE
BD1L1_HUMAN	Q8NFC6	2777	Phosphotyrosine.	19690332	Swiss-Prot 1010711	Y	Phosphorylation	RKRKQHYLSSEDE
BEGIN_MOUSE	Q68EF6	137	Phosphotyrosine.	18034455	Swiss-Prot 1010711	Y	Phosphorylation	LQCSQTYGRVHKV
BGS4_SCHPO	O74475	965	Phosphotyrosine.	18257517	Swiss-Prot 1010711	Y	Phosphorylation	VEENAPYENDSVS
BI2L1_HUMAN	Q9UHR4	274	Phosphotyrosine.	19534553	Swiss-Prot 1010711	Y	Phosphorylation	NVVRKDYDTLSKC
BICC_DROME	Q24009	644	Phosphotyrosine.	18327897	Swiss-Prot 1010711	Y	Phosphorylation	YSPDSTYGSEGGG
BICC_DROME	Q24009	696	Phosphotyrosine.	18327897	Swiss-Prot 1010711	Y	Phosphorylation	PGSAESYRSLHYD
BICD2_HUMAN	Q8TD16	424	Phosphotyrosine.	15592455	Swiss-Prot 1010711	Y	Phosphorylation	SHEDGDYYEVDIN
BID_HUMAN	P55957	54	Phosphotyrosine.	15592455	Swiss-Prot 1010711	Y	Phosphorylation	APQWEGYDELQTD
BKI1_ARATH	Q9FMZ0	211	Phosphotyrosine.	21289069	Swiss-Prot 1010711	Y	Phosphorylation	SHAVKKYIRMLFQ
BLNK_CHICK	Q9YGC1	91	Phosphotyrosine; by SYK.	12456653	Swiss-Prot 1010711	Y	Phosphorylation	DDFDSDYENPDGH
BLNK_CHICK	Q9YGC1	103	Phosphotyrosine; by SYK.	12456653	Swiss-Prot 1010711	Y	Phosphorylation	HSDSEMYVVPSEE
BLNK_CHICK	Q9YGC1	115	Phosphotyrosine; by SYK.	12456653	Swiss-Prot 1010711	Y	Phosphorylation	ENPDDSYEPPPSE
BLNK_CHICK	Q9YGC1	194	Phosphotyrosine; by SYK.	12456653	Swiss-Prot 1010711	Y	Phosphorylation	SDDEDNYIVPVDN
BLNK_CHICK	Q9YGC1	205	Phosphotyrosine; by SYK.	12456653	Swiss-Prot 1010711	Y	Phosphorylation	DNDDDNYIEPTES
BLNK_CHICK	Q9YGC1	249	Phosphotyrosine; by SYK.	12456653	Swiss-Prot 1010711	Y	Phosphorylation	SDMQEVYEVPEEE
BLNK_HUMAN	Q8WV28	72	Phosphotyrosine; by SYK.	12456653	Swiss-Prot 1010711	Y	Phosphorylation	DDFDSDYENPDEH
BLNK_HUMAN	Q8WV28	84	Phosphotyrosine; by SYK.	12456653	Swiss-Prot 1010711	Y	Phosphorylation	HSDSEMYVMPAEE
BLNK_HUMAN	Q8WV28	96	Phosphotyrosine; by SYK.	12456653	Swiss-Prot 1010711	Y	Phosphorylation	ENADDSYEPPPVE
BLNK_HUMAN	Q8WV28	178	Phosphotyrosine; by SYK.	12456653	Swiss-Prot 1010711	Y	Phosphorylation	LEDEADYVVPVED
BLNK_HUMAN	Q8WV28	189	Phosphotyrosine; by SYK.	12456653	Swiss-Prot 1010711	Y	Phosphorylation	EDNDENYIHPTES
BMS1_YEAST	Q08965	483	Phosphotyrosine.	18407956	Swiss-Prot 1010711	Y	Phosphorylation	PSDEEPYTNDDDV
BMX_HUMAN	P51813	216	Phosphotyrosine; by autocatalysis.	12573241	Swiss-Prot 1010711	Y	Phosphorylation	STSLAQYDSNSKK
BMX_HUMAN	P51813	224	Phosphotyrosine; by autocatalysis.	12573241	Swiss-Prot 1010711	Y	Phosphorylation	SNSKKIYGSQPNF
BMX_HUMAN	P51813	566	Phosphotyrosine; by SRC andautocatalysis.	10688651	Swiss-Prot 1010711	Y	Phosphorylation	YVLDDQYVSSVGT
BNI5_YEAST	P53890	344	Phosphotyrosine.	18407956	Swiss-Prot 1010711	Y	Phosphorylation	KSSLNKYDSPVSS
BNIP3_MOUSE	O55003	92	Phosphotyrosine.	17947660	Swiss-Prot 1010711	Y	Phosphorylation	TLSEEDYIERRRE
BOREA_HUMAN	Q53HL2	212	Phosphotyrosine.	19369195	Swiss-Prot 1010711	Y	Phosphorylation	AAGERIYNISGNG
BORG2_MOUSE	Q9CQC5	63	Phosphotyrosine.	19131326	Swiss-Prot 1010711	Y	Phosphorylation	SFLQGNYELLPGN
BPTF_HUMAN	Q12830	839	Phosphotyrosine.	17693683	Swiss-Prot 1010711	Y	Phosphorylation	KGNINNYFKLGQE
BRE1A_HUMAN	Q5VTR2	314	Phosphotyrosine.	18083107	Swiss-Prot 1010711	Y	Phosphorylation	GAGSSLYGGTITI
BRI1_ARATH	O22476	831	Phosphotyrosine.	19124768	Swiss-Prot 1010711	Y	Phosphorylation	EAELEMYAEGHGN
BRI1_ARATH	O22476	956	Phosphotyrosine.	19124768	Swiss-Prot 1010711	Y	Phosphorylation	DERLLVYEFMKYG
BRK1_HUMAN	Q8WUW1	63	Phosphotyrosine.	19534553	Swiss-Prot 1010711	Y	Phosphorylation	LERRIEYIEARVT
BRPF3_HUMAN	Q9ULD4	720	Phosphotyrosine.	17924679	Swiss-Prot 1010711	Y	Phosphorylation	PKLEDFYRFSWED
BSN_MOUSE	O88737	1136	Phosphotyrosine.	17114649	Swiss-Prot 1010711	Y	Phosphorylation	RSSCSEYSPSPSL
BSN_MOUSE	O88737	2044	Phosphotyrosine.	17114649	Swiss-Prot 1010711	Y	Phosphorylation	LGQGLQYGSFTDL
BSN_MOUSE	O88737	2073	Phosphotyrosine.	18034455	Swiss-Prot 1010711	Y	Phosphorylation	SSVSNIYSDHRYG
BSN_MOUSE	O88737	3431	Phosphotyrosine.	17203969	Swiss-Prot 1010711	Y	Phosphorylation	VYEQQRYYGVSSR
BSN_MOUSE	O88737	3432	Phosphotyrosine.	17203969	Swiss-Prot 1010711	Y	Phosphorylation	YEQQRYYGVSSRD
BSN_MOUSE	O88737	3459	Phosphotyrosine.	17114649	Swiss-Prot 1010711	Y	Phosphorylation	SRMASAYSGEKLS
BTAF1_HUMAN	O14981	1359	Phosphotyrosine.	17053785	Swiss-Prot 1010711	Y	Phosphorylation	YLNPLHYTGPPTE
BTBDA_HUMAN	Q9BSF8	377	Phosphotyrosine.	17924679	Swiss-Prot 1010711	Y	Phosphorylation	IEGYPTYKEKVKK
BTK_HUMAN	Q06187	223	Phosphotyrosine; by autocatalysis.	8630736;9012831;12573241;17932028;19369195	Swiss-Prot 1010711	Y	Phosphorylation	KKVVALYDYMPMN
BTK_HUMAN	Q06187	361	Phosphotyrosine.	19369195	Swiss-Prot 1010711	Y	Phosphorylation	IPELINYHQHNSA
BTK_HUMAN	Q06187	375	Phosphotyrosine.	19369195	Swiss-Prot 1010711	Y	Phosphorylation	LISRLKYPVSQQN
BTK_HUMAN	Q06187	551	Phosphotyrosine; by LYN and SYK.	8630736;9012831;18083107;19369195	Swiss-Prot 1010711	Y	Phosphorylation	YVLDDEYTSSVGS
BTK_HUMAN	Q06187	617	Phosphotyrosine.	15375214	Swiss-Prot 1010711	Y	Phosphorylation	AQGLRLYRPHLAS
BTK_MOUSE	P35991	40	Phosphotyrosine.	17947660	Swiss-Prot 1010711	Y	Phosphorylation	VHKLSYYEYDFER
BTK_MOUSE	P35991	223	Phosphotyrosine; by autocatalysis.	8630736	Swiss-Prot 1010711	Y	Phosphorylation	KKVVALYDYMPMN
BTK_MOUSE	P35991	344	Phosphotyrosine.	17947660	Swiss-Prot 1010711	Y	Phosphorylation	STPQSQYYLAEKH
BTK_MOUSE	P35991	551	Phosphotyrosine; by LYN and SYK.	8629002;17947660	Swiss-Prot 1010711	Y	Phosphorylation	YVLDDEYTSSVGS
BUD13_HUMAN	Q9BRD0	494	Phosphotyrosine.	15592455	Swiss-Prot 1010711	Y	Phosphorylation	SERDELYAQWGKG
BUD22_YEAST	Q04347	255	Phosphotyrosine.	18407956	Swiss-Prot 1010711	Y	Phosphorylation	THSNIDYDTDDGN
BUD3_YEAST	P25558	1229	Phosphotyrosine.	18407956	Swiss-Prot 1010711	Y	Phosphorylation	FQRSPSYIELFQG
C1QBP_HUMAN	Q07021	188	Phosphotyrosine.	17693683;19690332	Swiss-Prot 1010711	Y	Phosphorylation	LVLDCHYPEDEVG
C1QR1_HUMAN	Q9NPY3	644	Phosphotyrosine.	18083107	Swiss-Prot 1010711	Y	Phosphorylation	RAMENQYSPTPGT
C1QR1_MOUSE	O89103	636	Phosphotyrosine.	17947660	Swiss-Prot 1010711	Y	Phosphorylation	QAPENQYSPTPGT
C1QT4_HUMAN	Q9BXJ3	259	Phosphotyrosine.	16094384	Swiss-Prot 1010711	Y	Phosphorylation	EVQAMIYDDGASR
C2D1A_HUMAN	Q6P1N0	207	Phosphotyrosine.	15592455	Swiss-Prot 1010711	Y	Phosphorylation	PASTPTYSPAPTQ
CA043_HUMAN	Q9BWL3	166	Phosphotyrosine.	16094384	Swiss-Prot 1010711	Y	Phosphorylation	GYETARYGTGVFG
CA052_HUMAN	Q8N6N3	132	Phosphotyrosine.	15592455	Swiss-Prot 1010711	Y	Phosphorylation	IKWSNIYEDNGDD
CA101_HUMAN	Q5SY80	170	Phosphotyrosine.	17053785	Swiss-Prot 1010711	Y	Phosphorylation	VLKRKVYSSNEKM
CA201_HUMAN	Q5TH74	72	Phosphotyrosine.	19690332	Swiss-Prot 1010711	Y	Phosphorylation	IPGPGFYNVIHQS
CABP7_MOUSE	Q91ZM8	16	Phosphotyrosine.	19367708	Swiss-Prot 1010711	Y	Phosphorylation	LMYRGIYTVPNLL
CAC1A_MOUSE	P97445	2027	Phosphotyrosine.	17114649	Swiss-Prot 1010711	Y	Phosphorylation	EMGTDGYSDSEHY
CACB3_HUMAN	P54284	171	Phosphotyrosine.	18083107	Swiss-Prot 1010711	Y	Phosphorylation	AEHVPPYDVVPSM
CAD23_HUMAN	Q9H251	3195	Phosphotyrosine.	18083107	Swiss-Prot 1010711	Y	Phosphorylation	RAAIQEYDNIAKL
CADH2_HUMAN	P19022	785	Phosphotyrosine.	16212419	Swiss-Prot 1010711	Y	Phosphorylation	GEEDQDYDLSQLQ
CADH3_HUMAN	P22223	713	Phosphotyrosine.	19534553	Swiss-Prot 1010711	Y	Phosphorylation	GEEDQDYDITQLH
CADH5_HUMAN	P33151	685	Phosphotyrosine.	18083107	Swiss-Prot 1010711	Y	Phosphorylation	DARPSLYAQVQKP
CAH9_HUMAN	Q16790	449	Phosphotyrosine.	16310354	Swiss-Prot 1010711	Y	Phosphorylation	TKGGVSYRPAEVA
CALD1_CHICK	P12957	27	Phosphotyrosine.	10559276	Swiss-Prot 1010711	Y	Phosphorylation	EAERLSYQRNDDD
CALD1_CHICK	P12957	165	Phosphotyrosine.	10559276	Swiss-Prot 1010711	Y	Phosphorylation	ETVTKSYQRNNWR
CALD1_HUMAN	Q05682	27	Phosphotyrosine.	17081983	Swiss-Prot 1010711	Y	Phosphorylation	EAERIAYQRNDDD
CALD1_HUMAN	Q05682	682	Phosphotyrosine.	19534553	Swiss-Prot 1010711	Y	Phosphorylation	DSRLEQYTSAIEG
CALM_HUMAN	P62158	100	Phosphotyrosine.	15592455;17287340;17389395;18083107;18669648;19534553;19690332	Swiss-Prot 1010711	Y	Phosphorylation	DKDGNGYISAAEL
CALM_HUMAN	P62158	139	Phosphotyrosine.	19690332	Swiss-Prot 1010711	Y	Phosphorylation	GDGQVNYEEFVQM
CALM_MOUSE	P62204	100	Phosphotyrosine.	18034455	Swiss-Prot 1010711	Y	Phosphorylation	DKDGNGYISAAEL
CALY_HUMAN	Q9NYX4	151	Phosphotyrosine.	17081983	Swiss-Prot 1010711	Y	Phosphorylation	LAAIGAYPLSRKH
CAMKV_MOUSE	Q3UHL1	154	Phosphotyrosine.	18034455	Swiss-Prot 1010711	Y	Phosphorylation	LENLVYYNRLKNS
CAMP1_HUMAN	Q5T5Y3	1537	Phosphotyrosine.	15592455	Swiss-Prot 1010711	Y	Phosphorylation	PDTEEIYKLTGTG
CANB1_MOUSE	Q63810	106	Phosphotyrosine.	18034455	Swiss-Prot 1010711	Y	Phosphorylation	DMDKDGYISNGEL
CAP1_HUMAN	Q01518	164	Phosphotyrosine.	16807684	Swiss-Prot 1010711	Y	Phosphorylation	NDAAMFYTNRVLK
CAPR2_HUMAN	Q6IMN6	924	Phosphotyrosine.	14702039;16094384	Swiss-Prot 1010711	Y	Phosphorylation	DNFQQCYKRGGTS
CAPS2_MOUSE	Q8BYR5	590	Phosphotyrosine.	18034455	Swiss-Prot 1010711	Y	Phosphorylation	LWVQAMYRATGQS
CASL_HUMAN	Q14511	12	Phosphotyrosine.	9360983;9497377;15144186	Swiss-Prot 1010711	Y	Phosphorylation	LMARALYDNVPEC
CASL_HUMAN	Q14511	92	Phosphotyrosine.	9360983;9497377;19534553	Swiss-Prot 1010711	Y	Phosphorylation	FGQQKLYQVPNPQ
CASL_HUMAN	Q14511	166	Phosphotyrosine.	9360983;9497377;12522270;19534553	Swiss-Prot 1010711	Y	Phosphorylation	TGHGYVYEYPSRY
CASL_HUMAN	Q14511	189	Phosphotyrosine.	9360983;9497377;19534553	Swiss-Prot 1010711	Y	Phosphorylation	HTTQGVYDIPPSS
CASL_HUMAN	Q14511	214	Phosphotyrosine.	9360983;9497377;19534553	Swiss-Prot 1010711	Y	Phosphorylation	IKPQGVYDIPPTK
CASL_HUMAN	Q14511	223	Phosphotyrosine.	9360983;9497377;19534553	Swiss-Prot 1010711	Y	Phosphorylation	PPTKGVYAIPPSA
CASL_HUMAN	Q14511	241	Phosphotyrosine.	9360983;9497377;19534553	Swiss-Prot 1010711	Y	Phosphorylation	GLREKDYDFPPPM
CASL_HUMAN	Q14511	261	Phosphotyrosine.	9360983;9497377;19534553	Swiss-Prot 1010711	Y	Phosphorylation	LRPEGVYDIPPTC
CASL_HUMAN	Q14511	317	Phosphotyrosine.	9360983;9497377;18083107;19534553	Swiss-Prot 1010711	Y	Phosphorylation	GSQNDAYDVPRGV
CASL_HUMAN	Q14511	345	Phosphotyrosine.	9360983;9497377;18083107;19534553	Swiss-Prot 1010711	Y	Phosphorylation	QERDGVYDVPLHN
CASL_MOUSE	O35177	91	Phosphotyrosine.	12522270	Swiss-Prot 1010711	Y	Phosphorylation	FGQQKLYQVPNSQ
CASL_MOUSE	O35177	176	Phosphotyrosine.	12522270	Swiss-Prot 1010711	Y	Phosphorylation	RYQKDVYDVPPSH
CASL_MOUSE	O35177	188	Phosphotyrosine.	12522270	Swiss-Prot 1010711	Y	Phosphorylation	HSTQGVYDIPPSS
CASP8_HUMAN	Q14790	334	Phosphotyrosine.	15592455	Swiss-Prot 1010711	Y	Phosphorylation	GQEAPIYELTSQF
CASS4_HUMAN	Q9NQ75	329	Phosphotyrosine.	18083107	Swiss-Prot 1010711	Y	Phosphorylation	LDEDVSYKVPSSF
CASS4_HUMAN	Q9NQ75	350	Phosphotyrosine.	18083107	Swiss-Prot 1010711	Y	Phosphorylation	NTKPNIYDIPKAT
CATA_HUMAN	P04040	231	Phosphotyrosine.	18083107	Swiss-Prot 1010711	Y	Phosphorylation	ANGEAVYCKFHYK
CATA_HUMAN	P04040	308	Phosphotyrosine.	18083107	Swiss-Prot 1010711	Y	Phosphorylation	VWPHKDYPLIPVG
CAV1_HUMAN	Q03135	14	Phosphotyrosine; by ABL1.	12531427;15592455;15951569;17389395;18083107;19534553	Swiss-Prot 1010711	Y	Phosphorylation	DSEGHLYTVPIRE
CAV1_HUMAN	Q03135	25	Phosphotyrosine.	15951569;19534553	Swiss-Prot 1010711	Y	Phosphorylation	REQGNIYKPNNKA
CAV1_HUMAN	Q03135	42	Phosphotyrosine.	19534553	Swiss-Prot 1010711	Y	Phosphorylation	LSEKQVYDAHTKE
CAV1_MOUSE	P49817	14	Phosphotyrosine; by ABL1 and INSR.	12036959;12531427;19131326	Swiss-Prot 1010711	Y	Phosphorylation	DSEGHLYTVPIRE
CAV2_HUMAN	P51636	19	Phosphotyrosine; by SRC.	12091389;15504032;17081983	Swiss-Prot 1010711	Y	Phosphorylation	FMDDDSYSHHSGL
CAV2_HUMAN	P51636	27	Phosphotyrosine; by SRC.	15504032;17081983	Swiss-Prot 1010711	Y	Phosphorylation	HHSGLEYADPEKF
CAV2_MOUSE	Q9WVC3	19	Phosphotyrosine; by SRC.	12091389	Swiss-Prot 1010711	Y	Phosphorylation	FMADDAYSHHSGV
CAV2_RAT	Q2IBC5	19	Phosphotyrosine; by SRC.	19427337;19778377	Swiss-Prot 1010711	Y	Phosphorylation	FMADDAYSHHSVV
CAV2_RAT	Q2IBC5	27	Phosphotyrosine; by SRC.	19427337	Swiss-Prot 1010711	Y	Phosphorylation	HHSVVDYTDPEKY
CB071_HUMAN	A6NGG8	273	Phosphotyrosine.	19534553	Swiss-Prot 1010711	Y	Phosphorylation	LQQLLQYTVSKLQ
CBF3A_YEAST	P32504	837	Phosphotyrosine.	18407956	Swiss-Prot 1010711	Y	Phosphorylation	DQEAKSYTDEQEF
CBF3A_YEAST	P32504	890	Phosphotyrosine.	18407956	Swiss-Prot 1010711	Y	Phosphorylation	ANCEALYKERKSI
CBL_HUMAN	P22681	141	Phosphotyrosine.	19534553	Swiss-Prot 1010711	Y	Phosphorylation	EGKERMYEENSQP
CBL_HUMAN	P22681	371	Phosphotyrosine; by INSR.	11997497;15951569	Swiss-Prot 1010711	Y	Phosphorylation	QEQYELYCEMGST
CBL_HUMAN	P22681	455	Phosphotyrosine.	17389395	Swiss-Prot 1010711	Y	Phosphorylation	GAPSPNYDDDDDE
CBL_HUMAN	P22681	552	Phosphotyrosine.	15951569;17389395	Swiss-Prot 1010711	Y	Phosphorylation	PPPDRPYSVGAES
CBL_HUMAN	P22681	674	Phosphotyrosine.	12522270;15592455;19534553	Swiss-Prot 1010711	Y	Phosphorylation	SSANAIYSLAARP
CBL_HUMAN	P22681	700	Phosphotyrosine; by ABL1.	11997497;15556646;17389395	Swiss-Prot 1010711	Y	Phosphorylation	GEEDTEYMTPSSR
CBL_HUMAN	P22681	731	Phosphotyrosine; by SRC.	14739300	Swiss-Prot 1010711	Y	Phosphorylation	QIDSCTYEAMYNI
CBL_HUMAN	P22681	774	Phosphotyrosine.	11997497;19534553	Swiss-Prot 1010711	Y	Phosphorylation	ENEDDGYDVPKPP
CBL_MOUSE	P22682	672	Phosphotyrosine.	12522270;17947660	Swiss-Prot 1010711	Y	Phosphorylation	SSANAIYSLAARP
CBL_MOUSE	P22682	698	Phosphotyrosine; by ABL1.	12522270	Swiss-Prot 1010711	Y	Phosphorylation	SEEDTEYMTPTSR
CBLB_HUMAN	Q13191	363	Phosphotyrosine.	19534553	Swiss-Prot 1010711	Y	Phosphorylation	QEQYELYCEMGST
CBLB_HUMAN	Q13191	665	Phosphotyrosine.	10022120;19534553	Swiss-Prot 1010711	Y	Phosphorylation	HLGSEEYDVPPRL
CBLB_HUMAN	Q13191	709	Phosphotyrosine.	10022120	Swiss-Prot 1010711	Y	Phosphorylation	EEDDDEYKIPSSH
CBLB_HUMAN	Q13191	889	Phosphotyrosine.	18083107;19534553	Swiss-Prot 1010711	Y	Phosphorylation	NRTSQDYDQLPSC
CBLB_MOUSE	Q3TTA7	664	Phosphotyrosine.	12842890	Swiss-Prot 1010711	Y	Phosphorylation	HLATEEYDVPPRL
CBLB_MOUSE	Q3TTA7	708	Phosphotyrosine.	12842890	Swiss-Prot 1010711	Y	Phosphorylation	EDDDDEYKIPSSH
CBLB_MOUSE	Q3TTA7	889	Phosphotyrosine.	15592455	Swiss-Prot 1010711	Y	Phosphorylation	NRASQDYDQLPSS
CBPD_HUMAN	O75976	1344	Phosphotyrosine.	18083107	Swiss-Prot 1010711	Y	Phosphorylation	RQHHDEYEDEIRM
CBR1_HUMAN	P16152	194	Phosphotyrosine.	18083107	Swiss-Prot 1010711	Y	Phosphorylation	GWPSSAYGVTKIG
CC020_HUMAN	Q8ND61	819	Phosphotyrosine.	19369195	Swiss-Prot 1010711	Y	Phosphorylation	FRSQQDYKMGYFL
CC132_HUMAN	Q96JG6	557	Phosphotyrosine.	18669648;18691976	Swiss-Prot 1010711	Y	Phosphorylation	KSAYQEYDSDSDV
CC14C_HUMAN	A4D256	493	Phosphotyrosine.	18083107	Swiss-Prot 1010711	Y	Phosphorylation	QQEPKPYSDDDEI
CC28A_HUMAN	Q8IWP9	26	Phosphotyrosine.	17287340	Swiss-Prot 1010711	Y	Phosphorylation	LGAWRLYLLRHFR
CCD19_HUMAN	Q9UL16	289	Phosphotyrosine.	17924679	Swiss-Prot 1010711	Y	Phosphorylation	KEQMLEYMEQLQE
CCD37_HUMAN	Q494V2	91	Phosphotyrosine.	18187866	Swiss-Prot 1010711	Y	Phosphorylation	VHQKMTYSSKVSA
CCD50_HUMAN	Q8IVM0	140	Phosphotyrosine.	15951569	Swiss-Prot 1010711	Y	Phosphorylation	FPATRAYADSYYY
CCD50_HUMAN	Q8IVM0	144	Phosphotyrosine.	17081983;17389395;19534553	Swiss-Prot 1010711	Y	Phosphorylation	RAYADSYYYEDGG
CCD50_HUMAN	Q8IVM0	145	Phosphotyrosine.	15951569	Swiss-Prot 1010711	Y	Phosphorylation	AYADSYYYEDGGM
CCD50_HUMAN	Q8IVM0	279	Phosphotyrosine.	17081983;17389395	Swiss-Prot 1010711	Y	Phosphorylation	DGEDADYTHFTNQ
CCD73_MOUSE	Q8CDM4	250	Phosphotyrosine.	17203969	Swiss-Prot 1010711	Y	Phosphorylation	IIKEQKYEELQER
CCDC6_HUMAN	Q16204	356	Phosphotyrosine.	18669648	Swiss-Prot 1010711	Y	Phosphorylation	VSSPIPYTPSPSS
CCDC6_HUMAN	Q16204	372	Phosphotyrosine.	18669648	Swiss-Prot 1010711	Y	Phosphorylation	ISPGLSYASHTVG
CCG2_MOUSE	O88602	271	Phosphotyrosine.	18034455	Swiss-Prot 1010711	Y	Phosphorylation	STEISMYTLSRDP
CCG7_HUMAN	P62955	258	Phosphotyrosine.	17053785	Swiss-Prot 1010711	Y	Phosphorylation	IQMTQNYPPAIKY
CCG7_HUMAN	P62955	264	Phosphotyrosine.	17053785	Swiss-Prot 1010711	Y	Phosphorylation	YPPAIKYPDHLHI
CCNC_HUMAN	P24863	122	Phosphotyrosine.	17924679	Swiss-Prot 1010711	Y	Phosphorylation	LKTRFSYAFPKEF
CCND1_HUMAN	P24385	226	Phosphotyrosine.	17053785	Swiss-Prot 1010711	Y	Phosphorylation	PNNFLSYYRLTRF
CCPR_YEAST	P00431	220	Phosphotyrosine.	18407956	Swiss-Prot 1010711	Y	Phosphorylation	ADKDADYVRTFFQ
CD029_HUMAN	Q0P651	317	Phosphotyrosine.	17053785	Swiss-Prot 1010711	Y	Phosphorylation	STNKSGYTSRNPQ
CD11A_HUMAN	Q9UQ88	575	Phosphotyrosine.	19369195	Swiss-Prot 1010711	Y	Phosphorylation	FGLAREYGSPLKA
CD11B_HUMAN	P21127	594	Phosphotyrosine.	18669648	Swiss-Prot 1010711	Y	Phosphorylation	GSPLKAYTPVVVT
CD19_HUMAN	P15391	348	Phosphotyrosine.	10706702	Swiss-Prot 1010711	Y	Phosphorylation	SGPQNQYGNVLSL
CD19_HUMAN	P15391	378	Phosphotyrosine.	10706702	Swiss-Prot 1010711	Y	Phosphorylation	GGTAPSYGNPSSD
CD19_HUMAN	P15391	409	Phosphotyrosine.	10706702	Swiss-Prot 1010711	Y	Phosphorylation	EEEGEGYEEPDSE
CD19_HUMAN	P15391	439	Phosphotyrosine.	10706702	Swiss-Prot 1010711	Y	Phosphorylation	SQDGSGYENPEDE
CD226_HUMAN	Q15762	322	Phosphotyrosine.	18088087;19690332	Swiss-Prot 1010711	Y	Phosphorylation	DTREDIYVNYPTF
CD244_HUMAN	Q9BZW8	271	Phosphotyrosine.	18083107	Swiss-Prot 1010711	Y	Phosphorylation	KEFLTIYEDVKDL
CD28_HUMAN	P10747	191	Phosphotyrosine.	16094384;19690332	Swiss-Prot 1010711	Y	Phosphorylation	RLLHSDYMNMTPR
CD28_HUMAN	P10747	209	Phosphotyrosine.	15592455;16094384	Swiss-Prot 1010711	Y	Phosphorylation	RKHYQPYAPPRDF
CD2AP_HUMAN	Q9Y5K6	88	Phosphotyrosine.	15592455	Swiss-Prot 1010711	Y	Phosphorylation	VQRISTYGLPAGG
CD33_HUMAN	P20138	340	Phosphotyrosine.	10206955;10556798	Swiss-Prot 1010711	Y	Phosphorylation	MDEELHYASLNFH
CD33_HUMAN	P20138	358	Phosphotyrosine.	10206955;10556798	Swiss-Prot 1010711	Y	Phosphorylation	KDTSTEYSEVRTQ
CD34_MOUSE	Q64314	326	Phosphotyrosine.	17947660	Swiss-Prot 1010711	Y	Phosphorylation	RLGEDPYYTENGG
CD34_MOUSE	Q64314	336	Phosphotyrosine.	17947660	Swiss-Prot 1010711	Y	Phosphorylation	NGGGQGYSSGPGA
CD3D_HUMAN	P04234	149	Phosphotyrosine.	12522270;15592455;16094384;19690332	Swiss-Prot 1010711	Y	Phosphorylation	LRNDQVYQPLRDR
CD3D_HUMAN	P04234	160	Phosphotyrosine.	12522270;15592455;16094384;19690332	Swiss-Prot 1010711	Y	Phosphorylation	DRDDAQYSHLGGN
CD3E_HUMAN	P07766	188	Phosphotyrosine.	9698567;15592455;16094384;19690332	Swiss-Prot 1010711	Y	Phosphorylation	PVPNPDYEPIRKG
CD3E_HUMAN	P07766	199	Phosphotyrosine.	9698567;12522270;15592455;16094384;18083107;19690332	Swiss-Prot 1010711	Y	Phosphorylation	KGQRDLYSGLNQR
CD3G_HUMAN	P09693	160	Phosphotyrosine.	16094384	Swiss-Prot 1010711	Y	Phosphorylation	LPNDQLYQPLKDR
CD3G_HUMAN	P09693	171	Phosphotyrosine.	16094384	Swiss-Prot 1010711	Y	Phosphorylation	DREDDQYSHLQGN
CD3Z_HUMAN	P20963	64	Phosphotyrosine.	15144186;15592455;16094384;19690332	Swiss-Prot 1010711	Y	Phosphorylation	SADAPAYQQGQNQ
CD3Z_HUMAN	P20963	72	Phosphotyrosine.	15592455;16094384;19690332	Swiss-Prot 1010711	Y	Phosphorylation	QGQNQLYNELNLG
CD3Z_HUMAN	P20963	83	Phosphotyrosine.	12522270;15592455;16094384;19690332	Swiss-Prot 1010711	Y	Phosphorylation	LGRREEYDVLDKR
CD3Z_HUMAN	P20963	111	Phosphotyrosine.	12522270;15592455;16094384;18083107;19690332	Swiss-Prot 1010711	Y	Phosphorylation	NPQEGLYNELQKD
CD3Z_HUMAN	P20963	123	Phosphotyrosine.	12522270;16094384;19690332	Swiss-Prot 1010711	Y	Phosphorylation	DKMAEAYSEIGMK
CD3Z_HUMAN	P20963	142	Phosphotyrosine.	12522270;15592455;16094384;19690332	Swiss-Prot 1010711	Y	Phosphorylation	KGHDGLYQGLSTA
CD3Z_HUMAN	P20963	153	Phosphotyrosine.	16094384;19690332	Swiss-Prot 1010711	Y	Phosphorylation	TATKDTYDALHMQ
CD5_HUMAN	P06127	453	Phosphotyrosine.	12522270;19690332	Swiss-Prot 1010711	Y	Phosphorylation	SHVDNEYSQPPRN
CD59_HUMAN	P13987	29	Phosphotyrosine.	19534553	Swiss-Prot 1010711	Y	Phosphorylation	GHSLQCYNCPNPT
CD59_HUMAN	P13987	86	Phosphotyrosine.	19534553	Swiss-Prot 1010711	Y	Phosphorylation	RENELTYYCCKKD
CD79A_MOUSE	P11911	182	Phosphotyrosine; by SRC-type Tyr-kinases.	7592958;8306975	Swiss-Prot 1010711	Y	Phosphorylation	YEDENLYEGLNLD
CD79A_MOUSE	P11911	193	Phosphotyrosine; by SRC-type Tyr-kinases.	7592958	Swiss-Prot 1010711	Y	Phosphorylation	LDDCSMYEDISRG
CD79A_MOUSE	P11911	204	Phosphotyrosine; by Tyr-kinases.	11449366	Swiss-Prot 1010711	Y	Phosphorylation	RGLQGTYQDVGNL
CD79B_MOUSE	P15530	195	Phosphotyrosine; by SRC-type Tyr-kinases.	7592958	Swiss-Prot 1010711	Y	Phosphorylation	MEEDHTYEGLNID
CD79B_MOUSE	P15530	206	Phosphotyrosine; by SRC-type Tyr-kinases.	7592958	Swiss-Prot 1010711	Y	Phosphorylation	IDQTATYEDIVTL
CDC12_SCHPO	Q10059	1544	Phosphotyrosine.	18257517	Swiss-Prot 1010711	Y	Phosphorylation	KGRSASYTFSDPS
CDC20_YEAST	P26309	146	Phosphotyrosine.	18407956	Swiss-Prot 1010711	Y	Phosphorylation	TVAADRYIPILQG
CDC23_HUMAN	Q9UJX2	273	Phosphotyrosine.	14657031	Swiss-Prot 1010711	Y	Phosphorylation	SQIAVAYHNIRDI
CDC2C_DROME	P23573	162	Phosphotyrosine.	18327897	Swiss-Prot 1010711	Y	Phosphorylation	NVPMRAYTHEVVT
CDC37_HUMAN	Q16543	298	Phosphotyrosine.	15592455	Swiss-Prot 1010711	Y	Phosphorylation	LDPVEVYESLPEE
CDC45_HUMAN	O75419	130	Phosphotyrosine.	18669648	Swiss-Prot 1010711	Y	Phosphorylation	DLEVPAYEDIFRD
CDC7_HUMAN	O00311	508	Phosphotyrosine.	19369195	Swiss-Prot 1010711	Y	Phosphorylation	QTPPGQYSGNSFK
CDC73_YEAST	Q06697	191	Phosphotyrosine.	18407956	Swiss-Prot 1010711	Y	Phosphorylation	KPINFGYLIKDAE
CDCP1_HUMAN	Q9H5V8	707	Phosphotyrosine.	18083107	Swiss-Prot 1010711	Y	Phosphorylation	GPAVGIYNDNINT
CDK1_DROME	P23572	15	Phosphotyrosine.	18327897	Swiss-Prot 1010711	Y	Phosphorylation	KIGEGTYGVVYKG
CDK1_DROME	P23572	160	Phosphotyrosine.	18327897	Swiss-Prot 1010711	Y	Phosphorylation	GIPVRIYTHEIVT
CDK1_HUMAN	P06493	15	Phosphotyrosine; by PKMYT1, WEE1, WEE2and PKC/PRKCD.	7569953;15592455;15951569;16083285;17192257;17487921;18083107;18669648;18691976;19369195;19413330;19534553;19690332;19917613;20360007	Swiss-Prot 1010711	Y	Phosphorylation	KIGEGTYGVVYKG
CDK1_HUMAN	P06493	19	Phosphotyrosine.	15592455;17192257;18083107;18691976;19369195;19413330;19534553;19690332	Swiss-Prot 1010711	Y	Phosphorylation	GTYGVVYKGRHKT
CDK1_HUMAN	P06493	77	Phosphotyrosine.	18691976	Swiss-Prot 1010711	Y	Phosphorylation	MQDSRLYLIFEFL
CDK1_HUMAN	P06493	160	Phosphotyrosine.	18220336;19369195	Swiss-Prot 1010711	Y	Phosphorylation	GIPIRVYTHEVVT
CDK1_HUMAN	P06493	181	Phosphotyrosine.	19369195	Swiss-Prot 1010711	Y	Phosphorylation	LLGSARYSTPVDI
CDK1_MOUSE	P11440	15	Phosphotyrosine; by WEE1 and WEE2.	16169490;17242355;17622165;17947660;19131326;19917613;21454751	Swiss-Prot 1010711	Y	Phosphorylation	KIGEGTYGVVYKG
CDK1_MOUSE	P11440	19	Phosphotyrosine.	17947660	Swiss-Prot 1010711	Y	Phosphorylation	GTYGVVYKGRHRV
CDK1_SCHPO	P04551	15	Phosphotyrosine.	2682257;12060738;18257517	Swiss-Prot 1010711	Y	Phosphorylation	KIGEGTYGVVYKA
CDK1_YEAST	P00546	19	Phosphotyrosine.	15665377;18407956	Swiss-Prot 1010711	Y	Phosphorylation	KVGEGTYGVVYKA
CDK12_HUMAN	Q9NYV4	73	Phosphotyrosine.	18691976	Swiss-Prot 1010711	Y	Phosphorylation	IKPLVEYDDISSD
CDK12_HUMAN	Q9NYV4	892	Phosphotyrosine.	19369195	Swiss-Prot 1010711	Y	Phosphorylation	SEESRPYTNKVIT
CDK12_MOUSE	Q14AX6	278	Phosphotyrosine.	17242355	Swiss-Prot 1010711	Y	Phosphorylation	QSISPPYKEPSAY
CDK12_MOUSE	Q14AX6	318	Phosphotyrosine.	17242355	Swiss-Prot 1010711	Y	Phosphorylation	YERSGSYSGRSPS
CDK13_HUMAN	Q14004	870	Phosphotyrosine.	19369195	Swiss-Prot 1010711	Y	Phosphorylation	SEESRPYTNKVIT
CDK16_HUMAN	Q00536	176	Phosphotyrosine.	18083107	Swiss-Prot 1010711	Y	Phosphorylation	KLGEGTYATVYKG
CDK17_HUMAN	Q00537	203	Phosphotyrosine.	18083107	Swiss-Prot 1010711	Y	Phosphorylation	KLGEGTYATVYKG
CDK17_MOUSE	Q8K0D0	203	Phosphotyrosine.	17947660	Swiss-Prot 1010711	Y	Phosphorylation	KLGEGTYATVYKG
CDK1A_XENLA	P35567	15	Phosphotyrosine; by wee1 and wee2.	7749193;9486797	Swiss-Prot 1010711	Y	Phosphorylation	KIGEGTYGVVYKG
CDK1B_XENLA	P24033	15	Phosphotyrosine; by wee1 and wee2.	7749193;9486797	Swiss-Prot 1010711	Y	Phosphorylation	KIGEGTYGVVYKG
CDK2_HUMAN	P24941	15	Phosphotyrosine; by WEE1.	1396589;17095507;17192257;18083107;18691976;19369195;19534553;19690332	Swiss-Prot 1010711	Y	Phosphorylation	KIGEGTYGVVYKA
CDK2_HUMAN	P24941	19	Phosphotyrosine.	17192257;18083107;19369195	Swiss-Prot 1010711	Y	Phosphorylation	GTYGVVYKARNKL
CDK2_HUMAN	P24941	159	Phosphotyrosine.	19369195	Swiss-Prot 1010711	Y	Phosphorylation	GVPVRTYTHEVVT
CDK2_MOUSE	P97377	15	Phosphotyrosine; by WEE1.	11585773;19131326	Swiss-Prot 1010711	Y	Phosphorylation	KIGEGTYGVVYKA
CDK3_HUMAN	Q00526	15	Phosphotyrosine.	15951569;16964243;17081983;17287340;17389395;18083107;18669648;18691976;19369195	Swiss-Prot 1010711	Y	Phosphorylation	KIGEGTYGVVYKA
CDK3_HUMAN	Q00526	19	Phosphotyrosine.	15951569;18083107;18669648;19369195	Swiss-Prot 1010711	Y	Phosphorylation	GTYGVVYKAKNRE
CDK3_HUMAN	Q00526	159	Phosphotyrosine.	18220336;18691976	Swiss-Prot 1010711	Y	Phosphorylation	GVPLRTYTHEVVT
CDK3_MOUSE	Q80YP0	15	Phosphotyrosine.	19131326	Swiss-Prot 1010711	Y	Phosphorylation	KIGEGTYGVVYKA
CDK5_HUMAN	Q00535	15	Phosphotyrosine; by ABL1, EPHA4 and FYN.	18083107;18691976;19369195;19413330;19534553;19690332	Swiss-Prot 1010711	Y	Phosphorylation	KIGEGTYGTVFKA
CDK5_HUMAN	Q00535	239	Phosphotyrosine.	19369195	Swiss-Prot 1010711	Y	Phosphorylation	LPDYKPYPMYPAT
CDK5_MOUSE	P49615	15	Phosphotyrosine; by ABL1, EPHA4 and FYN.	10896159	Swiss-Prot 1010711	Y	Phosphorylation	KIGEGTYGTVFKA
CDK6_HUMAN	Q00534	13	Phosphotyrosine.	15592455	Swiss-Prot 1010711	Y	Phosphorylation	CRADQQYECVAEI
CDK6_HUMAN	Q00534	24	Phosphotyrosine.	15592455;19369195	Swiss-Prot 1010711	Y	Phosphorylation	EIGEGAYGKVFKA
CDK7_HUMAN	P50613	169	Phosphotyrosine.	19369195	Swiss-Prot 1010711	Y	Phosphorylation	GSPNRAYTHQVVT
CDK9_HUMAN	P50750	185	Phosphotyrosine.	19369195	Swiss-Prot 1010711	Y	Phosphorylation	NSQPNRYTNRVVT
CDK9_SCHPO	Q96WV9	211	Phosphotyrosine.	18257517	Swiss-Prot 1010711	Y	Phosphorylation	PPNRREYTGCVVT
CDKL5_HUMAN	O76039	171	Phosphotyrosine.	18691976;19369195	Swiss-Prot 1010711	Y	Phosphorylation	NANYTEYVATRWY
CDN1B_HUMAN	P46527	88	Phosphotyrosine; by ABL, LYN, SRC andJAK2.	16195327;17254966	Swiss-Prot 1010711	Y	Phosphorylation	GSLPEFYYRPPRP
CDN1B_HUMAN	P46527	89	Phosphotyrosine.	16195327	Swiss-Prot 1010711	Y	Phosphorylation	SLPEFYYRPPRPP
CDV3_HUMAN	Q9UKY7	95	Phosphotyrosine.	15592455	Swiss-Prot 1010711	Y	Phosphorylation	EQKEVDYSGLRVQ
CDV3_HUMAN	Q9UKY7	190	Phosphotyrosine.	15592455;16094384;17287340;18083107	Swiss-Prot 1010711	Y	Phosphorylation	QGPPEIYSDTQFP
CDV3_HUMAN	Q9UKY7	244	Phosphotyrosine.	15144186;16094384;17287340;17389395;19534553	Swiss-Prot 1010711	Y	Phosphorylation	LQLDNQYAVLENQ
CDV3_MOUSE	Q4VAA2	120	Phosphotyrosine; by ABL.	12606058	Swiss-Prot 1010711	Y	Phosphorylation	EQREVDYSGLRVQ
CDV3_MOUSE	Q4VAA2	213	Phosphotyrosine.	17947660;19131326	Swiss-Prot 1010711	Y	Phosphorylation	QGPPEIYSDTQFP
CE152_HUMAN	O94986	1258	Phosphotyrosine.	19534553	Swiss-Prot 1010711	Y	Phosphorylation	ARKMRKYYLICLQ
CE170_HUMAN	Q5SW79	502	Phosphotyrosine.	18669648	Swiss-Prot 1010711	Y	Phosphorylation	QSDKGTYTIELEN
CECR6_MOUSE	Q99MX7	529	Phosphotyrosine.	17114649	Swiss-Prot 1010711	Y	Phosphorylation	SRARSSYGAPPSA
CED1_CAEEL	Q9XWD6	1019	Phosphotyrosine.	11163239	Swiss-Prot 1010711	Y	Phosphorylation	GRGNNDYASLDEV
CENPF_HUMAN	P49454	1315	Phosphotyrosine.	17924679	Swiss-Prot 1010711	Y	Phosphorylation	ILQAEKYELVTEL
CERU_HUMAN	P00450	784	Phosphotyrosine.	18083107	Swiss-Prot 1010711	Y	Phosphorylation	KYKKVVYRQYTDS
CERU_HUMAN	P00450	787	Phosphotyrosine.	18083107	Swiss-Prot 1010711	Y	Phosphorylation	KVVYRQYTDSTFR
CF132_HUMAN	Q5T0Z8	1142	Phosphotyrosine.	19534553	Swiss-Prot 1010711	Y	Phosphorylation	APGSADYGFAPAA
CFTR_HUMAN	P13569	515	Phosphotyrosine.	17053785	Swiss-Prot 1010711	Y	Phosphorylation	GVSYDEYRYRSVI
CH10_HUMAN	P61604	76	Phosphotyrosine.	19534553	Swiss-Prot 1010711	Y	Phosphorylation	KVLLPEYGGTKVV
CH10_HUMAN	P61604	88	Phosphotyrosine.	18083107	Swiss-Prot 1010711	Y	Phosphorylation	VLDDKDYFLFRDG
CH60_HUMAN	P10809	227	Phosphotyrosine.	15592455	Swiss-Prot 1010711	Y	Phosphorylation	RGYISPYFINTSK
CH60_MOUSE	P63038	223	Phosphotyrosine.	17203969	Swiss-Prot 1010711	Y	Phosphorylation	MKFDRGYISPYFI
CHCH3_HUMAN	Q9NX63	49	Phosphotyrosine.	19690332	Swiss-Prot 1010711	Y	Phosphorylation	GSKSQRYSGAYGA
CHD1_HUMAN	O14646	1068	Phosphotyrosine.	12522270	Swiss-Prot 1010711	Y	Phosphorylation	KELEEIYMLPRMR
CHD9_MOUSE	Q8BYH8	644	Phosphotyrosine.	17203969	Swiss-Prot 1010711	Y	Phosphorylation	QIKRKKYAEDAEG
CHDM_DROME	O97159	701	Phosphotyrosine.	18327897	Swiss-Prot 1010711	Y	Phosphorylation	DRPVKHYTPPPEK
CHERP_MOUSE	Q8CGZ0	723	Phosphotyrosine.	17947660	Swiss-Prot 1010711	Y	Phosphorylation	WEQNGLYEFFRAK
CI078_HUMAN	Q9NZ63	147	Phosphotyrosine.	15592455;17287340	Swiss-Prot 1010711	Y	Phosphorylation	NAEDCLYELPENI
CI078_MOUSE	Q3TQI7	147	Phosphotyrosine.	17947660	Swiss-Prot 1010711	Y	Phosphorylation	NAEDCLYELPENI
CI169_HUMAN	A8MQ03	12	Phosphotyrosine.	19534553	Swiss-Prot 1010711	Y	Phosphorylation	MVVKNPYAHISIP
CING_HUMAN	Q9P2M7	121	Phosphotyrosine.	19690332	Swiss-Prot 1010711	Y	Phosphorylation	DEEPGAYWNGKLL
CJ081_HUMAN	Q5SXH7	209	Phosphotyrosine.	18083107	Swiss-Prot 1010711	Y	Phosphorylation	VKEENHYLTPRSV
CK052_HUMAN	Q96A22	78	Phosphotyrosine.	19534553	Swiss-Prot 1010711	Y	Phosphorylation	EDSNLHYADIQVC
CK052_HUMAN	Q96A22	103	Phosphotyrosine.	18083107;19534553	Swiss-Prot 1010711	Y	Phosphorylation	LENATEYATLRFP
CK5P2_HUMAN	Q96SN8	461	Phosphotyrosine.	17924679	Swiss-Prot 1010711	Y	Phosphorylation	KAMENRYKSLLSE
CKAP2_HUMAN	Q8WWK9	599	Phosphotyrosine.	18669648	Swiss-Prot 1010711	Y	Phosphorylation	NVSTTPYLQSVKK
CKP2L_HUMAN	Q8IYA6	204	Phosphotyrosine.	20388717	Swiss-Prot 1010711	Y	Phosphorylation	KPDPKLYTRSKPK
CL12B_HUMAN	Q2HXU8	7	Phosphotyrosine.	17562706	Swiss-Prot 1010711	Y	Phosphorylation	MSEEVTYATLTFQ
CLCC1_HUMAN	Q96S66	531	Phosphotyrosine.	19413330	Swiss-Prot 1010711	Y	Phosphorylation	PDQGSTYSPARGV
CLD23_HUMAN	Q96B33	223	Phosphotyrosine.	18083107	Swiss-Prot 1010711	Y	Phosphorylation	LAPAIKYYSDGQH
CLD23_HUMAN	Q96B33	224	Phosphotyrosine.	18083107	Swiss-Prot 1010711	Y	Phosphorylation	APAIKYYSDGQHR
CLD3_HUMAN	O15551	214	Phosphotyrosine.	18083107	Swiss-Prot 1010711	Y	Phosphorylation	ASLGTGYDRKDYV
CLD5_HUMAN	O00501	212	Phosphotyrosine.	18083107	Swiss-Prot 1010711	Y	Phosphorylation	PTATGDYDKKNYV
CLD6_HUMAN	P56747	214	Phosphotyrosine.	18083107	Swiss-Prot 1010711	Y	Phosphorylation	SRGPSEYPTKNYV
CLD9_HUMAN	O95484	200	Phosphotyrosine.	18083107	Swiss-Prot 1010711	Y	Phosphorylation	RGPRLGYSIPSRS
CLH_MOUSE	Q68FD5	184	Phosphotyrosine.	18034455	Swiss-Prot 1010711	Y	Phosphorylation	VGAMQLYSVDRKV
CLH_MOUSE	Q68FD5	634	Phosphotyrosine.	18034455	Swiss-Prot 1010711	Y	Phosphorylation	EHFTDLYDIKRAV
CLH_MOUSE	Q68FD5	899	Phosphotyrosine.	18034455	Swiss-Prot 1010711	Y	Phosphorylation	FLRENPYYDSRVV
CLH_MOUSE	Q68FD5	1206	Phosphotyrosine.	18034455	Swiss-Prot 1010711	Y	Phosphorylation	QVGDRCYDEKMYD
CLH_MOUSE	Q68FD5	1477	Phosphotyrosine.	18034455	Swiss-Prot 1010711	Y	Phosphorylation	FITEEDYQALRTS
CLH_MOUSE	Q68FD5	1487	Phosphotyrosine.	18034455	Swiss-Prot 1010711	Y	Phosphorylation	RTSIDAYDNFDNI
CLH1_HUMAN	Q00610	634	Phosphotyrosine.	18083107;19690332	Swiss-Prot 1010711	Y	Phosphorylation	EHFTDLYDIKRAV
CLH1_HUMAN	Q00610	883	Phosphotyrosine.	18691976	Swiss-Prot 1010711	Y	Phosphorylation	NALAKIYIDSNNN
CLH1_HUMAN	Q00610	899	Phosphotyrosine.	18083107	Swiss-Prot 1010711	Y	Phosphorylation	FLRENPYYDSRVV
CLH1_HUMAN	Q00610	1477	Phosphotyrosine.	19690332	Swiss-Prot 1010711	Y	Phosphorylation	FITEEDYQALRTS
CLH2_HUMAN	P53675	1096	Phosphotyrosine.	19534553	Swiss-Prot 1010711	Y	Phosphorylation	GNLDRAYEFAERC
CLIC1_MOUSE	Q9Z1Q5	233	Phosphotyrosine.	17947660	Swiss-Prot 1010711	Y	Phosphorylation	EEIELAYEQVARA
CLK2_HUMAN	P49760	7	Phosphotyrosine.	19369195	Swiss-Prot 1010711	Y	Phosphorylation	MPHPRRYHSSERG
CLK2_HUMAN	P49760	51	Phosphotyrosine.	18691976	Swiss-Prot 1010711	Y	Phosphorylation	RRREDSYHVRSRS
CLK2_HUMAN	P49760	153	Phosphotyrosine.	19369195	Swiss-Prot 1010711	Y	Phosphorylation	AEGHLIYHVGDWL
CLK2_MOUSE	O35491	99	Phosphotyrosine; by autocatalysis.	20074525	Swiss-Prot 1010711	Y	Phosphorylation	TDFRQSYEYHREN
CLK3_HUMAN	P49761	155	Phosphotyrosine.	17081983;18669648;18691976	Swiss-Prot 1010711	Y	Phosphorylation	MHHCKRYRSPEPD
CLK3_MOUSE	O35492	155	Phosphotyrosine.	17242355	Swiss-Prot 1010711	Y	Phosphorylation	MHHCKRYRSPEPD
CLM7_HUMAN	A8K4G0	188	Phosphotyrosine; by FYN.	16920917;17928527	Swiss-Prot 1010711	Y	Phosphorylation	PGEQPIYMNFSEP
CLNK_MOUSE	Q9QZE2	69	Phosphotyrosine; by LYN.	17947660	Swiss-Prot 1010711	Y	Phosphorylation	CNSNNDYEDPEFQ
CLOCK_HUMAN	O15516	331	Phosphotyrosine.	19534553	Swiss-Prot 1010711	Y	Phosphorylation	HEHLMQYGKGKSC
CMGA_BOVIN	P05059	191	Phosphotyrosine.	8910482	Swiss-Prot 1010711	Y	Phosphorylation	SLPSPKYPGPQAK
CMTA1_HUMAN	Q9Y6Y1	117	Phosphotyrosine.	18083107	Swiss-Prot 1010711	Y	Phosphorylation	NRKKVKYRKDGYC
CMYA5_HUMAN	Q8N3K9	209	Phosphotyrosine.	17924679	Swiss-Prot 1010711	Y	Phosphorylation	PITGAIYKEHKPL
CN37_MOUSE	P16330	110	Phosphotyrosine.	18034455	Swiss-Prot 1010711	Y	Phosphorylation	DEDLAGYCRRDIR
CN37_MOUSE	P16330	372	Phosphotyrosine.	18034455	Swiss-Prot 1010711	Y	Phosphorylation	LPRGKLYSLGKGR
CNDD3_HUMAN	P42695	972	Phosphotyrosine.	17924679	Swiss-Prot 1010711	Y	Phosphorylation	CDLCIRYTIMVDK
CNM67_YEAST	P53865	410	Phosphotyrosine.	17287358	Swiss-Prot 1010711	Y	Phosphorylation	EKSKEKYETSLKD
CNN2_HUMAN	Q99439	184	Phosphotyrosine.	18083107	Swiss-Prot 1010711	Y	Phosphorylation	QSGMTAYGTRRHL
CNN3_HUMAN	Q15417	261	Phosphotyrosine.	18083107	Swiss-Prot 1010711	Y	Phosphorylation	QKGMSVYGLGRQV
CNOT1_HUMAN	A5YKK6	1933	Phosphotyrosine.	17693683	Swiss-Prot 1010711	Y	Phosphorylation	MIRAKCYHNLDAF
CNTN6_HUMAN	Q9UQ52	882	Phosphotyrosine.	19690332	Swiss-Prot 1010711	Y	Phosphorylation	FASVRAYNTAGTG
CNTRL_HUMAN	Q7Z7A1	117	Phosphotyrosine.	17924679	Swiss-Prot 1010711	Y	Phosphorylation	GGKKFKYIENLEK
CO3_MOUSE	P01027	489	Phosphotyrosine.	17203969	Swiss-Prot 1010711	Y	Phosphorylation	HEAKIRYYTYLVM
CO3A1_HUMAN	P02461	1378	Phosphotyrosine.	17287340	Swiss-Prot 1010711	Y	Phosphorylation	CKNSIAYMDQASG
CO6A2_HUMAN	P12110	597	Phosphotyrosine.	18083107	Swiss-Prot 1010711	Y	Phosphorylation	ECDVMTYVRETCG
CO6A2_HUMAN	P12110	665	Phosphotyrosine.	17053785	Swiss-Prot 1010711	Y	Phosphorylation	RVGVVQYSHEGTF
COF1_HUMAN	P23528	68	Phosphotyrosine.	19690332	Swiss-Prot 1010711	Y	Phosphorylation	QTVDDPYATFVKM
COF1_HUMAN	P23528	89	Phosphotyrosine.	19534553	Swiss-Prot 1010711	Y	Phosphorylation	ALYDATYETKESK
COF1_HUMAN	P23528	140	Phosphotyrosine.	15592455;17389395;18083107;19534553	Swiss-Prot 1010711	Y	Phosphorylation	ELQANCYEEVKDR
COF1_MOUSE	P18760	68	Phosphotyrosine.	17947660	Swiss-Prot 1010711	Y	Phosphorylation	QTVDDPYTTFVKM
COF1_MOUSE	P18760	140	Phosphotyrosine.	17947660	Swiss-Prot 1010711	Y	Phosphorylation	ELQANCYEEVKDR
COF2_HUMAN	Q9Y281	89	Phosphotyrosine.	15951569	Swiss-Prot 1010711	Y	Phosphorylation	ALYDATYETKESK
COF2_MOUSE	P45591	89	Phosphotyrosine.	17947660;18034455	Swiss-Prot 1010711	Y	Phosphorylation	ALYDATYETKESK
COG4_HUMAN	Q9H9E3	714	Phosphotyrosine.	18083107	Swiss-Prot 1010711	Y	Phosphorylation	LRSLIAYLTTVTT
COHA1_HUMAN	Q9UMD9	40	Phosphotyrosine.	19534553	Swiss-Prot 1010711	Y	Phosphorylation	GGTSNGYAKTASL
COHA1_HUMAN	Q9UMD9	64	Phosphotyrosine.	19534553	Swiss-Prot 1010711	Y	Phosphorylation	THGSSGYINSTGS
COHA1_HUMAN	Q9UMD9	396	Phosphotyrosine.	19534553	Swiss-Prot 1010711	Y	Phosphorylation	KEKQAAYNADSGL
COPA_HUMAN	P53621	249	Phosphotyrosine.	15592455	Swiss-Prot 1010711	Y	Phosphorylation	DTCRGHYNNVSCA
COPB1_ARATH	Q9SV21	206	Phosphotyrosine.	17586839	Swiss-Prot 1010711	Y	Phosphorylation	EERAVNYLLSNVD
COPB2_HUMAN	P35606	354	Phosphotyrosine.	18083107	Swiss-Prot 1010711	Y	Phosphorylation	MGSCEIYPQTIQH
COQ9_MOUSE	Q8K1Z0	77	Phosphotyrosine.	17242355	Swiss-Prot 1010711	Y	Phosphorylation	SRPPPRYTDQSGE
COR1C_HUMAN	Q9ULV4	301	Phosphotyrosine.	15592455;18083107	Swiss-Prot 1010711	Y	Phosphorylation	ITDESPYVHYLNT
COR1C_MOUSE	Q9WUM4	301	Phosphotyrosine.	18034455	Swiss-Prot 1010711	Y	Phosphorylation	ITDESPYVHYLNT
CP135_DROME	Q9VGB5	223	Phosphotyrosine.	18327897	Swiss-Prot 1010711	Y	Phosphorylation	PWLRNKYLGKLFS
CPSF2_HUMAN	Q9P2I0	395	Phosphotyrosine.	17081983	Swiss-Prot 1010711	Y	Phosphorylation	GKELEEYLEKEKL
CPSF5_HUMAN	O43809	40	Phosphotyrosine.	15592455	Swiss-Prot 1010711	Y	Phosphorylation	ERTINLYPLTNYT
CPSF7_HUMAN	Q8N684	72	Phosphotyrosine.	15144186	Swiss-Prot 1010711	Y	Phosphorylation	KTPAILYTYSGLR
CR034_HUMAN	Q5BJE1	50	Phosphotyrosine.	17081983	Swiss-Prot 1010711	Y	Phosphorylation	SQSLVLYGASKEN
CRBB3_HUMAN	P26998	29	Phosphotyrosine.	12060738	Swiss-Prot 1010711	Y	Phosphorylation	SYKVILYELENFQ
CRGB_HUMAN	P07316	63	Phosphotyrosine.	12060738	Swiss-Prot 1010711	Y	Phosphorylation	FLRRGEYPDYQQW
CRGB_HUMAN	P07316	66	Phosphotyrosine.	12060738	Swiss-Prot 1010711	Y	Phosphorylation	RGEYPDYQQWMGL
CRGC_HUMAN	P07315	63	Phosphotyrosine.	12060738	Swiss-Prot 1010711	Y	Phosphorylation	LLRRGEYPDYQQW
CRGC_HUMAN	P07315	66	Phosphotyrosine.	12060738	Swiss-Prot 1010711	Y	Phosphorylation	RGEYPDYQQWMGL
CRIM1_HUMAN	Q9NZV1	1019	Phosphotyrosine.	19534553	Swiss-Prot 1010711	Y	Phosphorylation	ARFSGFYSMQKQN
CRIP2_HUMAN	P52943	77	Phosphotyrosine.	18083107	Swiss-Prot 1010711	Y	Phosphorylation	GAGSYIYEKPLAE
CRIS2_HUMAN	P16562	183	Phosphotyrosine.	18187866	Swiss-Prot 1010711	Y	Phosphorylation	NRKNTPYQQGTPC
CRK_HUMAN	P46108	136	Phosphotyrosine.	19534553	Swiss-Prot 1010711	Y	Phosphorylation	RQEEAEYVRALFD
CRK_HUMAN	P46108	221	Phosphotyrosine; by ABL1.	17081983;19534553	Swiss-Prot 1010711	Y	Phosphorylation	GPEPGPYAQPSVN
CRK_HUMAN	P46108	239	Phosphotyrosine.	15592455	Swiss-Prot 1010711	Y	Phosphorylation	LQNGPIYARVIQK
CRK_HUMAN	P46108	251	Phosphotyrosine.	19534553	Swiss-Prot 1010711	Y	Phosphorylation	KRVPNAYDKTALA
CRK_MOUSE	Q64010	221	Phosphotyrosine; by ABL1.	8194526;18034455	Swiss-Prot 1010711	Y	Phosphorylation	GPEPGPYAQPSVN
CRK_RAT	Q63768	221	Phosphotyrosine; by ABL1.	12198159	Swiss-Prot 1010711	Y	Phosphorylation	GPEPGPYAQPSVN
CRKL_HUMAN	P46109	127	Phosphotyrosine.	19690332	Swiss-Prot 1010711	Y	Phosphorylation	AEDNLEYVRTLYD
CRKL_HUMAN	P46109	132	Phosphotyrosine.	17389395;19534553	Swiss-Prot 1010711	Y	Phosphorylation	EYVRTLYDFPGND
CRKL_HUMAN	P46109	198	Phosphotyrosine.	17389395	Swiss-Prot 1010711	Y	Phosphorylation	NRNSNSYGIPEPA
CRKL_HUMAN	P46109	207	Phosphotyrosine.	15592455;19534553	Swiss-Prot 1010711	Y	Phosphorylation	PEPAHAYAQPQTT
CRKL_HUMAN	P46109	251	Phosphotyrosine.	15592455;19534553	Swiss-Prot 1010711	Y	Phosphorylation	KRVPCAYDKTALA
CRKL_MOUSE	P47941	132	Phosphotyrosine.	18034455	Swiss-Prot 1010711	Y	Phosphorylation	EYVRTLYDFPGND
CRKL_MOUSE	P47941	207	Phosphotyrosine.	18034455	Swiss-Prot 1010711	Y	Phosphorylation	PEPAHAYAQPQTT
CRKL_MOUSE	P47941	251	Phosphotyrosine.	15592455	Swiss-Prot 1010711	Y	Phosphorylation	KRVPCAYDKTALA
CRTC2_HUMAN	Q53ET0	130	Phosphotyrosine.	18669648	Swiss-Prot 1010711	Y	Phosphorylation	HIDSSPYSPAYLS
CRTC2_HUMAN	Q53ET0	488	Phosphotyrosine.	19690332	Swiss-Prot 1010711	Y	Phosphorylation	RLPPYPYSSPSLV
CRU1_ARATH	Q96318	78	Phosphotyrosine.	17313365	Swiss-Prot 1010711	Y	Phosphorylation	GVSVARYVIEQGG
CRU3_ARATH	P15456	299	Phosphotyrosine.	17313365	Swiss-Prot 1010711	Y	Phosphorylation	YKPSLGYISTLNS
CRU4_ARATH	P15455	312	Phosphotyrosine.	17313365	Swiss-Prot 1010711	Y	Phosphorylation	YKPQLGYISTLNS
CRY1_HUMAN	Q16526	432	Phosphotyrosine.	18083107	Swiss-Prot 1010711	Y	Phosphorylation	GDYIRRYLPVLRG
CS025_MOUSE	Q9D7E4	63	Phosphotyrosine.	17947660	Swiss-Prot 1010711	Y	Phosphorylation	IQQEQIYQQSRAY
CSF1R_HUMAN	P07333	546	Phosphotyrosine; by autocatalysis.	20489731	Swiss-Prot 1010711	Y	Phosphorylation	YKQKPKYQVRWKI
CSF1R_HUMAN	P07333	556	Phosphotyrosine.	18187866	Swiss-Prot 1010711	Y	Phosphorylation	WKIIESYEGNSYT
CSF1R_HUMAN	P07333	699	Phosphotyrosine; by autocatalysis.	19369195;20489731	Swiss-Prot 1010711	Y	Phosphorylation	PEGGVDYKNIHLE
CSF1R_HUMAN	P07333	708	Phosphotyrosine; by autocatalysis.	20489731	Swiss-Prot 1010711	Y	Phosphorylation	IHLEKKYVRRDSG
CSF1R_HUMAN	P07333	723	Phosphotyrosine; by autocatalysis.	20489731;20504948	Swiss-Prot 1010711	Y	Phosphorylation	SQGVDTYVEMRPV
CSF1R_HUMAN	P07333	809	Phosphotyrosine; by autocatalysis.	20489731	Swiss-Prot 1010711	Y	Phosphorylation	IMNDSNYIVKGNA
CSF1R_MOUSE	P09581	559	Phosphotyrosine; by autocatalysis.	8007983;15297464;20504948	Swiss-Prot 1010711	Y	Phosphorylation	RYEGNSYTFIDPT
CSF1R_MOUSE	P09581	697	Phosphotyrosine; by autocatalysis.	8262059	Swiss-Prot 1010711	Y	Phosphorylation	SEGDSSYKNIHLE
CSF1R_MOUSE	P09581	706	Phosphotyrosine; by autocatalysis.	1652061;2160591;8262059;21610095	Swiss-Prot 1010711	Y	Phosphorylation	IHLEKKYVRRDSG
CSF1R_MOUSE	P09581	721	Phosphotyrosine; by autocatalysis.	8262059;20504948;21610095	Swiss-Prot 1010711	Y	Phosphorylation	SQGVDTYVEMRPV
CSF1R_MOUSE	P09581	807	Phosphotyrosine; by autocatalysis.	1652061;2160591;8007983;8262059;20504948	Swiss-Prot 1010711	Y	Phosphorylation	IMNDSNYVVKGNA
CSK_HUMAN	P41240	184	Phosphotyrosine.	9148770;17192257;19534553	Swiss-Prot 1010711	Y	Phosphorylation	AAQDEFYRSGWAL
CSK_HUMAN	P41240	304	Phosphotyrosine.	9148770	Swiss-Prot 1010711	Y	Phosphorylation	VCEAMEYLEGNNF
CSK21_HUMAN	P68400	50	Phosphotyrosine.	19369195	Swiss-Prot 1010711	Y	Phosphorylation	KLGRGKYSEVFEA
CSK21_HUMAN	P68400	125	Phosphotyrosine.	19369195	Swiss-Prot 1010711	Y	Phosphorylation	TDFKQLYQTLTDY
CSK21_HUMAN	P68400	255	Phosphotyrosine.	19369195	Swiss-Prot 1010711	Y	Phosphorylation	LGTEDLYDYIDKY
CSK22_HUMAN	P19784	13	Phosphotyrosine.	19369195	Swiss-Prot 1010711	Y	Phosphorylation	GSRARVYAEVNSL
CSK22_HUMAN	P19784	240	Phosphotyrosine.	19369195	Swiss-Prot 1010711	Y	Phosphorylation	FHGQDNYDQLVRI
CSK2B_HUMAN	P67870	197	Phosphotyrosine.	19369195	Swiss-Prot 1010711	Y	Phosphorylation	KIHPMAYQLQLQA
CSKI1_HUMAN	Q8WXD9	336	Phosphotyrosine.	18691976	Swiss-Prot 1010711	Y	Phosphorylation	GNDRVGYFPSSLG
CSKI1_MOUSE	Q6P9K8	253	Phosphotyrosine.	18034455	Swiss-Prot 1010711	Y	Phosphorylation	AQVRNTYSQTALD
CSKI2_HUMAN	Q8WXE0	253	Phosphotyrosine.	18083107	Swiss-Prot 1010711	Y	Phosphorylation	VNIRNTYNQTALD
CSKI2_HUMAN	Q8WXE0	336	Phosphotyrosine.	19534553	Swiss-Prot 1010711	Y	Phosphorylation	GTDRIGYFPPGIV
CSKI2_HUMAN	Q8WXE0	384	Phosphotyrosine.	15592455;16094384	Swiss-Prot 1010711	Y	Phosphorylation	PPHPLTYSQLPRV
CSKI2_MOUSE	Q8VHK1	253	Phosphotyrosine.	18034455	Swiss-Prot 1010711	Y	Phosphorylation	VNIRNTYNQTALD
CSKP_MOUSE	O70589	571	Phosphotyrosine.	19367708	Swiss-Prot 1010711	Y	Phosphorylation	FKIVPSYRTQSSS
CSN1_HUMAN	Q13098	377	Phosphotyrosine.	17053785	Swiss-Prot 1010711	Y	Phosphorylation	NRALIQYFSPYVS
CSP_DROME	Q03751	19	Phosphotyrosine.	18327897	Swiss-Prot 1010711	Y	Phosphorylation	TSGDSLYEILGLP
CSRP1_MOUSE	P97315	127	Phosphotyrosine.	17203969	Swiss-Prot 1010711	Y	Phosphorylation	RCSQAVYAAEKVI
CSTF1_HUMAN	Q05048	367	Phosphotyrosine.	15592455	Swiss-Prot 1010711	Y	Phosphorylation	FNHTEDYVLLPDE
CTLA4_HUMAN	P16410	201	Phosphotyrosine; by TXK.	9175836;9813138	Swiss-Prot 1010711	Y	Phosphorylation	PLTTGVYVKMPPT
CTNA1_HUMAN	P35221	177	Phosphotyrosine.	18083107	Swiss-Prot 1010711	Y	Phosphorylation	QDLGIQYKALKPE
CTNA1_HUMAN	P35221	619	Phosphotyrosine.	18083107	Swiss-Prot 1010711	Y	Phosphorylation	DASRLVYDGIRDI
CTNB1_HUMAN	P35222	64	Phosphotyrosine; by PTK6.	20026641	Swiss-Prot 1010711	Y	Phosphorylation	DTSQVLYEWEQGF
CTNB1_HUMAN	P35222	86	Phosphotyrosine; by CSK.	11279024	Swiss-Prot 1010711	Y	Phosphorylation	ADIDGQYAMTRAQ
CTNB1_HUMAN	P35222	142	Phosphotyrosine; by FYN and PTK6.	12640114;20026641	Swiss-Prot 1010711	Y	Phosphorylation	VVNLINYQDDAEL
CTNB1_HUMAN	P35222	331	Phosphotyrosine; by PTK6.	20026641	Swiss-Prot 1010711	Y	Phosphorylation	VNIMRTYTYEKLL
CTNB1_HUMAN	P35222	654	Phosphotyrosine; by CSK.	11279024	Swiss-Prot 1010711	Y	Phosphorylation	NEGVATYAAAVLF
CTNB1_MOUSE	Q02248	654	Phosphotyrosine.	18034455	Swiss-Prot 1010711	Y	Phosphorylation	NEGVATYAAAVLF
CTND1_HUMAN	O60716	96	Phosphotyrosine.	16212419;18083107;19534553	Swiss-Prot 1010711	Y	Phosphorylation	DHSHLLYSTIPRM
CTND1_HUMAN	O60716	112	Phosphotyrosine; by FYN.	17194753	Swiss-Prot 1010711	Y	Phosphorylation	GQIVETYTEEDPE
CTND1_HUMAN	O60716	174	Phosphotyrosine.	16212419;17389395;19534553	Swiss-Prot 1010711	Y	Phosphorylation	SSVSNNYIQTLGR
CTND1_HUMAN	O60716	193	Phosphotyrosine.	19534553	Swiss-Prot 1010711	Y	Phosphorylation	NGGPGPYVGQAGT
CTND1_HUMAN	O60716	208	Phosphotyrosine.	17389395	Swiss-Prot 1010711	Y	Phosphorylation	LPRNFHYPPDGYS
CTND1_HUMAN	O60716	213	Phosphotyrosine.	17389395;19534553	Swiss-Prot 1010711	Y	Phosphorylation	HYPPDGYSRHYED
CTND1_HUMAN	O60716	217	Phosphotyrosine.	15592455;16212419;17389395	Swiss-Prot 1010711	Y	Phosphorylation	DGYSRHYEDGYPG
CTND1_HUMAN	O60716	228	Phosphotyrosine.	15592455;16212419;17081983;17389395;18220336;19534553	Swiss-Prot 1010711	Y	Phosphorylation	PGGSDNYGSLSRV
CTND1_HUMAN	O60716	248	Phosphotyrosine.	19534553	Swiss-Prot 1010711	Y	Phosphorylation	RPSMEGYRAPSRQ
CTND1_HUMAN	O60716	257	Phosphotyrosine.	15592455;16212419;17389395;18083107;19534553	Swiss-Prot 1010711	Y	Phosphorylation	PSRQDVYGPQPQV
CTND1_HUMAN	O60716	280	Phosphotyrosine.	15592455;17389395;19534553	Swiss-Prot 1010711	Y	Phosphorylation	RFHPEPYGLEDDQ
CTND1_HUMAN	O60716	302	Phosphotyrosine.	16212419	Swiss-Prot 1010711	Y	Phosphorylation	YGMMSDYGTARRT
CTND1_HUMAN	O60716	321	Phosphotyrosine.	15951569;17081983	Swiss-Prot 1010711	Y	Phosphorylation	RRRLRSYEDMIGE
CTND1_HUMAN	O60716	334	Phosphotyrosine.	15951569	Swiss-Prot 1010711	Y	Phosphorylation	EVPSDQYYWAPLA
CTND1_HUMAN	O60716	865	Phosphotyrosine.	16212419	Swiss-Prot 1010711	Y	Phosphorylation	SQSSHSYDDSTLP
CTND1_HUMAN	O60716	904	Phosphotyrosine.	18083107;19534553	Swiss-Prot 1010711	Y	Phosphorylation	KSLDNNYSTPNER
CTND1_MOUSE	P30999	228	Phosphotyrosine.	19131326	Swiss-Prot 1010711	Y	Phosphorylation	PGGSDNYGSLSRV
CTND1_MOUSE	P30999	257	Phosphotyrosine.	19131326	Swiss-Prot 1010711	Y	Phosphorylation	PSRQDVYGPQPQV
CTND1_MOUSE	P30999	291	Phosphotyrosine.	17242355	Swiss-Prot 1010711	Y	Phosphorylation	DQRSMGYDDLDYG
CTND1_MOUSE	P30999	865	Phosphotyrosine.	17242355	Swiss-Prot 1010711	Y	Phosphorylation	SQSSHSYDDSTLP
CTND1_MOUSE	P30999	904	Phosphotyrosine.	17947660;19131326	Swiss-Prot 1010711	Y	Phosphorylation	KSLDNNYSTLNER
CTND2_MOUSE	O35927	513	Phosphotyrosine.	18034455	Swiss-Prot 1010711	Y	Phosphorylation	ASVDSPYSKSGPA
CTNL1_HUMAN	Q9UBT7	534	Phosphotyrosine.	19534553	Swiss-Prot 1010711	Y	Phosphorylation	GRRGEKYGYLSLP
CTRO_MOUSE	P49025	1237	Phosphotyrosine.	18034455	Swiss-Prot 1010711	Y	Phosphorylation	ERSDLEYQLENIQ
CTRO_MOUSE	P49025	1504	Phosphotyrosine.	18034455	Swiss-Prot 1010711	Y	Phosphorylation	GSKVLIYDNEARE
CU059_HUMAN	P57076	264	Phosphotyrosine.	15592455	Swiss-Prot 1010711	Y	Phosphorylation	ENDDDAYLNSPWA
CUE3_SCHPO	O74485	386	Phosphotyrosine.	18257517	Swiss-Prot 1010711	Y	Phosphorylation	ISPDRLYLNKKPE
CUL2_MOUSE	Q9D4H8	394	Phosphotyrosine.	17203969	Swiss-Prot 1010711	Y	Phosphorylation	PELLAKYCDNLLK
CUL3_HUMAN	Q13618	58	Phosphotyrosine.	15592455	Swiss-Prot 1010711	Y	Phosphorylation	LSFEELYRNAYTM
CUL4A_HUMAN	Q13619	227	Phosphotyrosine.	18187866	Swiss-Prot 1010711	Y	Phosphorylation	LSDLQVYKDSFEL
CUX1_HUMAN	P39880	1232	Phosphotyrosine.	17525332	Swiss-Prot 1010711	Y	Phosphorylation	PSVGTEYSQGASP
CWC22_DROME	Q9VJ87	1182	Phosphotyrosine.	18327897	Swiss-Prot 1010711	Y	Phosphorylation	RNRESSYDKERKN
CXA1_HUMAN	P17302	247	Phosphotyrosine.	18083107	Swiss-Prot 1010711	Y	Phosphorylation	KGKSDPYHATSGA
CXA1_HUMAN	P17302	313	Phosphotyrosine.	18083107	Swiss-Prot 1010711	Y	Phosphorylation	EQNWANYSAEQNR
CXA1_MOUSE	P23242	247	Phosphotyrosine.	18034455	Swiss-Prot 1010711	Y	Phosphorylation	KGRSDPYHATTGP
CXA1_MOUSE	P23242	313	Phosphotyrosine.	18034455	Swiss-Prot 1010711	Y	Phosphorylation	EQNWANYSAEQNR
CYC_BOVIN	P62894	49	Phosphotyrosine.	16866357	Swiss-Prot 1010711	Y	Phosphorylation	QAPGFSYTDANKN
CYC_BOVIN	P62894	98	Phosphotyrosine.	18471988	Swiss-Prot 1010711	Y	Phosphorylation	REDLIAYLKKATN
CYFP1_HUMAN	Q7L576	108	Phosphotyrosine.	18083107	Swiss-Prot 1010711	Y	Phosphorylation	PNRVEIYEKTVEV
CYFP2_HUMAN	Q96F07	108	Phosphotyrosine.	18083107	Swiss-Prot 1010711	Y	Phosphorylation	PNRVEIYEKTVEV
CYFP2_MOUSE	Q5SQX6	108	Phosphotyrosine.	18034455	Swiss-Prot 1010711	Y	Phosphorylation	PNRVEIYEKTVEV
CYLC1_HUMAN	P35663	104	Phosphotyrosine.	18083107	Swiss-Prot 1010711	Y	Phosphorylation	TPFRHLYTSKTHL
DAB1_MOUSE	P97318	198	Phosphotyrosine.	11279201	Swiss-Prot 1010711	Y	Phosphorylation	DVEDPVYQYIVFE
DAB1_MOUSE	P97318	220	Phosphotyrosine.	11279201	Swiss-Prot 1010711	Y	Phosphorylation	ETEENIYQVPTSQ
DAB2_HUMAN	P98082	170	Phosphotyrosine.	18187866	Swiss-Prot 1010711	Y	Phosphorylation	DLFQVIYNVKKKE
DAB2_HUMAN	P98082	342	Phosphotyrosine.	17081983	Swiss-Prot 1010711	Y	Phosphorylation	LNGDVDYFGQQFD
DAB2_MOUSE	P98078	342	Phosphotyrosine.	15592455	Swiss-Prot 1010711	Y	Phosphorylation	LNGDTDYFGQQFD
DAPP1_HUMAN	Q9UN19	139	Phosphotyrosine.	17389395;18083107;19534553	Swiss-Prot 1010711	Y	Phosphorylation	VEEPSIYESVRVH
DAPP1_MOUSE	Q9QXT1	139	Phosphotyrosine.	17947660;19144319	Swiss-Prot 1010711	Y	Phosphorylation	VEEPCIYESVRVH
DAXX_HUMAN	Q9UER7	648	Phosphotyrosine.	17287340	Swiss-Prot 1010711	Y	Phosphorylation	GPLGNSYVERQRS
DAZL_MOUSE	Q64368	276	Phosphotyrosine.	15378723	Swiss-Prot 1010711	Y	Phosphorylation	LVTQDDYFKDKRV
DBNL_HUMAN	Q9UJU6	162	Phosphotyrosine.	15592455;16094384;18083107	Swiss-Prot 1010711	Y	Phosphorylation	APVGSVYQKTNAV
DBNL_MOUSE	Q62418	340	Phosphotyrosine.	9891087	Swiss-Prot 1010711	Y	Phosphorylation	TEEEPTYEVPPEQ
DBNL_MOUSE	Q62418	350	Phosphotyrosine.	9891087	Swiss-Prot 1010711	Y	Phosphorylation	PEQDTLYEEPPLV
DBPA_MOUSE	Q9JKB3	277	Phosphotyrosine.	19144319	Swiss-Prot 1010711	Y	Phosphorylation	AHRNPTYRPRFRR
DC4L2_HUMAN	Q8NA75	115	Phosphotyrosine.	18669648	Swiss-Prot 1010711	Y	Phosphorylation	TPELRVYPHKTLY
DC4L2_HUMAN	Q8NA75	121	Phosphotyrosine.	18669648	Swiss-Prot 1010711	Y	Phosphorylation	YPHKTLYVPNRKV
DCBD2_HUMAN	Q96PD2	715	Phosphotyrosine.	19534553	Swiss-Prot 1010711	Y	Phosphorylation	PPLVGTYNTLLSR
DCBD2_HUMAN	Q96PD2	732	Phosphotyrosine.	19534553	Swiss-Prot 1010711	Y	Phosphorylation	SSAQAQYDTPKAG
DCBD2_HUMAN	Q96PD2	750	Phosphotyrosine.	15951569;17389395	Swiss-Prot 1010711	Y	Phosphorylation	APDELVYQVPQST
DCLK1_MOUSE	Q9JLM8	509	Phosphotyrosine.	18034455	Swiss-Prot 1010711	Y	Phosphorylation	DASGMLYNLASAI
DCLK1_MOUSE	Q9JLM8	536	Phosphotyrosine.	18034455	Swiss-Prot 1010711	Y	Phosphorylation	PENLLVYEHQDGS
DCP1B_HUMAN	Q8IZD4	110	Phosphotyrosine.	15592455;18083107	Swiss-Prot 1010711	Y	Phosphorylation	NARLSIYGIWFYD
DCP1B_HUMAN	Q8IZD4	133	Phosphotyrosine.	15592455	Swiss-Prot 1010711	Y	Phosphorylation	MKNLTQYEQLKAH
DCP1B_HUMAN	Q8IZD4	191	Phosphotyrosine.	15592455	Swiss-Prot 1010711	Y	Phosphorylation	TSSSAIYDNPNLI
DCTD_HUMAN	P32321	79	Phosphotyrosine.	15592455	Swiss-Prot 1010711	Y	Phosphorylation	NKLDTKYPYVCHA
DCTN2_MOUSE	Q99KJ8	86	Phosphotyrosine.	18034455	Swiss-Prot 1010711	Y	Phosphorylation	GYESGDYEMLGEG
DCXR_HUMAN	Q7Z4W1	149	Phosphotyrosine.	18083107	Swiss-Prot 1010711	Y	Phosphorylation	VTNHSVYCSTKGA
DDR1_HUMAN	Q08345	513	Phosphotyrosine; by autocatalysis.	9659899	Swiss-Prot 1010711	Y	Phosphorylation	LLSNPAYRLLLAT
DDR2_HUMAN	Q16832	736	Phosphotyrosine; by SRC andautocatalysis.	18083107	Swiss-Prot 1010711	Y	Phosphorylation	GMSRNLYSGDYYR
DDR2_HUMAN	Q16832	740	Phosphotyrosine; by SRC andautocatalysis.	18083107	Swiss-Prot 1010711	Y	Phosphorylation	NLYSGDYYRIQGR
DDR2_MOUSE	Q62371	471	Phosphotyrosine; by SRC andautocatalysis.	11884411	Swiss-Prot 1010711	Y	Phosphorylation	QESNSTYDRIFPL
DDR48_YEAST	P18899	181	Phosphotyrosine.	18407956	Swiss-Prot 1010711	Y	Phosphorylation	NKNKSSYGSNNDD
DDX1_HUMAN	Q92499	628	Phosphotyrosine.	18083107	Swiss-Prot 1010711	Y	Phosphorylation	EKEKVWYHVCSSR
DDX17_HUMAN	Q92841	279	Phosphotyrosine.	18083107;19534553	Swiss-Prot 1010711	Y	Phosphorylation	LKSTCIYGGAPKG
DDX27_HUMAN	Q96GQ7	175	Phosphotyrosine.	18669648	Swiss-Prot 1010711	Y	Phosphorylation	EASETDYSSADEN
DDX3L_MOUSE	P16381	282	Phosphotyrosine.	17947660	Swiss-Prot 1010711	Y	Phosphorylation	ELAVQIYEEARKF
DDX3L_MOUSE	P16381	465	Phosphotyrosine.	18034455	Swiss-Prot 1010711	Y	Phosphorylation	FLYHEGYACTSIH
DDX3X_HUMAN	O00571	69	Phosphotyrosine.	15592455;16094384	Swiss-Prot 1010711	Y	Phosphorylation	SKDKDAYSSFGSR
DDX3X_HUMAN	O00571	104	Phosphotyrosine.	15592455	Swiss-Prot 1010711	Y	Phosphorylation	DRGRSDYDGIGSR
DDX3X_HUMAN	O00571	343	Phosphotyrosine.	16097034;17924679	Swiss-Prot 1010711	Y	Phosphorylation	GLDFCKYLVLDEA
DDX3Y_HUMAN	O15523	69	Phosphotyrosine.	15144186;15592455	Swiss-Prot 1010711	Y	Phosphorylation	SKDKDAYSSFGSR
DDX46_HUMAN	Q7L014	294	Phosphotyrosine.	18669648;19690332	Swiss-Prot 1010711	Y	Phosphorylation	DQDAMEYSSEEEE
DDX5_HUMAN	P17844	202	Phosphotyrosine.	18083107	Swiss-Prot 1010711	Y	Phosphorylation	LKSTCIYGGAPKG
DDX5_HUMAN	P17844	297	Phosphotyrosine.	15592455	Swiss-Prot 1010711	Y	Phosphorylation	EDFLKDYIHINIG
DDX6_HUMAN	P26196	473	Phosphotyrosine.	19534553	Swiss-Prot 1010711	Y	Phosphorylation	SLYVAEYHSEPVE
DEF1_HUMAN	P59665	85	Phosphotyrosine.	18083107;21904558	Swiss-Prot 1010711	Y	Phosphorylation	RYGTCIYQGRLWA
DEF3_HUMAN	P59666	85	Phosphotyrosine.	18083107	Swiss-Prot 1010711	Y	Phosphorylation	RYGTCIYQGRLWA
DEN1A_HUMAN	Q8TEH3	394	Phosphotyrosine.	17053785	Swiss-Prot 1010711	Y	Phosphorylation	EINMGEYAGSDKL
DESP_HUMAN	P15924	28	Phosphotyrosine.	17389395;18083107	Swiss-Prot 1010711	Y	Phosphorylation	SGPDLRYEVTSGG
DESP_HUMAN	P15924	56	Phosphotyrosine.	17389395;18083107;19534553	Swiss-Prot 1010711	Y	Phosphorylation	DQNSDGYCQTGTM
DESP_HUMAN	P15924	2275	Phosphotyrosine.	18083107	Swiss-Prot 1010711	Y	Phosphorylation	KQKLGIYEAMKIG
DGKA_HUMAN	P23743	22	Phosphotyrosine.	18083107	Swiss-Prot 1010711	Y	Phosphorylation	LQKYMEYSTKKVS
DGKA_HUMAN	P23743	623	Phosphotyrosine.	19690332	Swiss-Prot 1010711	Y	Phosphorylation	RPHGDIYGINQAL
DGKI_HUMAN	O75912	1053	Phosphotyrosine.	18187866	Swiss-Prot 1010711	Y	Phosphorylation	LESRQNYKVIGHE
DGKK_HUMAN	Q5KSL6	78	Phosphotyrosine.	16210324	Swiss-Prot 1010711	Y	Phosphorylation	ESATELYTEPTPE
DGLB_HUMAN	Q8NCG7	573	Phosphotyrosine.	17053785	Swiss-Prot 1010711	Y	Phosphorylation	TRWSPAYSFSSDS
DHAS_BACSU	Q04797	146	Phosphotyrosine.	17218307	Swiss-Prot 1010711	Y	Phosphorylation	EPIRKAYGLNKVI
DHAS_YEAST	P13663	320	Phosphotyrosine.	18407956	Swiss-Prot 1010711	Y	Phosphorylation	RNRDSGYGVSVGR
DHE3_MOUSE	P26443	135	Phosphotyrosine.	18034455	Swiss-Prot 1010711	Y	Phosphorylation	WEVIEGYRAQHSQ
DHE3_MOUSE	P26443	512	Phosphotyrosine.	18034455	Swiss-Prot 1010711	Y	Phosphorylation	VHSGLAYTMERSA
DHX9_HUMAN	Q08211	1234	Phosphotyrosine.	17081983	Swiss-Prot 1010711	Y	Phosphorylation	GNSGGDYRGPSGG
DHX9_HUMAN	Q08211	1241	Phosphotyrosine.	17081983	Swiss-Prot 1010711	Y	Phosphorylation	RGPSGGYRGSGGF
DIA1_HUMAN	Q8NDZ4	96	Phosphotyrosine.	17053785	Swiss-Prot 1010711	Y	Phosphorylation	NVYFAQYGEPREG
DIAP1_MOUSE	O08808	1104	Phosphotyrosine.	17947660	Swiss-Prot 1010711	Y	Phosphorylation	YKELGDYFVFDPK
DIAP2_HUMAN	O60879	632	Phosphotyrosine.	17081983	Swiss-Prot 1010711	Y	Phosphorylation	MKQKKMYKPEVSM
DICER_HUMAN	Q9UPY3	664	Phosphotyrosine.	15592455	Swiss-Prot 1010711	Y	Phosphorylation	LPDGTFYSTLYLP
DIP2_DROME	Q9W0S9	60	Phosphotyrosine.	18327897	Swiss-Prot 1010711	Y	Phosphorylation	STPPPPYYNVKNA
DIP2_DROME	Q9W0S9	61	Phosphotyrosine.	18327897	Swiss-Prot 1010711	Y	Phosphorylation	TPPPPYYNVKNAN
DIVL_CAUCR	Q9RQQ9	550	Phosphotyrosine; by autocatalysis.	10557274	Swiss-Prot 1010711	Y	Phosphorylation	FVGNVSYELRTPL
DIXC1_HUMAN	Q155Q3	642	Phosphotyrosine.	17053785	Swiss-Prot 1010711	Y	Phosphorylation	REGNHRYHFKALD
DLG1_HUMAN	Q12959	760	Phosphotyrosine.	17389395;18083107	Swiss-Prot 1010711	Y	Phosphorylation	EVDGRDYHFVTSR
DLG1_MOUSE	Q811D0	399	Phosphotyrosine.	18034455	Swiss-Prot 1010711	Y	Phosphorylation	NTSDFVYLKVAKP
DLG2_MOUSE	Q91XM9	58	Phosphotyrosine.	18034455	Swiss-Prot 1010711	Y	Phosphorylation	IENVHGYVLQSHI
DLG2_MOUSE	Q91XM9	340	Phosphotyrosine.	18034455	Swiss-Prot 1010711	Y	Phosphorylation	MLGEDDYTRPPEP
DLG2_MOUSE	Q91XM9	348	Phosphotyrosine.	18034455	Swiss-Prot 1010711	Y	Phosphorylation	RPPEPVYSTVNKL
DLG2_MOUSE	Q91XM9	500	Phosphotyrosine.	18034455	Swiss-Prot 1010711	Y	Phosphorylation	VTIIAQYQPEDYA
DLG2_MOUSE	Q91XM9	505	Phosphotyrosine.	18034455	Swiss-Prot 1010711	Y	Phosphorylation	QYQPEDYARFEAK
DLG2_MOUSE	Q91XM9	732	Phosphotyrosine.	18034455	Swiss-Prot 1010711	Y	Phosphorylation	FIEAGQYNDNLYG
DLG2_MOUSE	Q91XM9	737	Phosphotyrosine.	18034455	Swiss-Prot 1010711	Y	Phosphorylation	QYNDNLYGTSVQS
DLG3_HUMAN	Q92796	673	Phosphotyrosine.	17389395;18083107;19534553;19690332	Swiss-Prot 1010711	Y	Phosphorylation	EVDGQDYHFVVSR
DLG3_HUMAN	Q92796	808	Phosphotyrosine.	18083107	Swiss-Prot 1010711	Y	Phosphorylation	EDQSGHYIWVPSP
DLG3_MOUSE	P70175	705	Phosphotyrosine.	18034455	Swiss-Prot 1010711	Y	Phosphorylation	EVDGQDYHFVVSR
DLG4_HUMAN	P78352	701	Phosphotyrosine.	17053785	Swiss-Prot 1010711	Y	Phosphorylation	DSFEEIYHKVKRV
DLG4_MOUSE	Q62108	240	Phosphotyrosine.	16452087;17114649;18034455	Swiss-Prot 1010711	Y	Phosphorylation	NTYDVVYLKVAKP
DLG4_MOUSE	Q62108	397	Phosphotyrosine.	18034455	Swiss-Prot 1010711	Y	Phosphorylation	QYKPEEYSRFEAK
DLG4_MOUSE	Q62108	432	Phosphotyrosine.	15572359	Swiss-Prot 1010711	Y	Phosphorylation	NPKRGFYIRALFD
DLG4_MOUSE	Q62108	580	Phosphotyrosine.	18034455	Swiss-Prot 1010711	Y	Phosphorylation	EIDGRDYHFVSSR
DLG4_MOUSE	Q62108	604	Phosphotyrosine.	18034455	Swiss-Prot 1010711	Y	Phosphorylation	FIEAGQYNSHLYG
DLG4_MOUSE	Q62108	715	Phosphotyrosine.	18034455	Swiss-Prot 1010711	Y	Phosphorylation	EDLSGPYIWVPAR
DLGP1_MOUSE	Q9D415	123	Phosphotyrosine.	18034455	Swiss-Prot 1010711	Y	Phosphorylation	GYHTLQYKRTAVE
DLGP2_MOUSE	Q8BJ42	312	Phosphotyrosine.	18034455	Swiss-Prot 1010711	Y	Phosphorylation	LDSDSTYRTPSVA
DLGP4_HUMAN	Q9Y2H0	369	Phosphotyrosine.	18083107	Swiss-Prot 1010711	Y	Phosphorylation	RMRSGSYIKAMGD
DLGP4_HUMAN	Q9Y2H0	984	Phosphotyrosine.	17053785	Swiss-Prot 1010711	Y	Phosphorylation	ADSIEIYVPEAQT
DMXL1_HUMAN	Q9Y485	915	Phosphotyrosine.	18669648	Swiss-Prot 1010711	Y	Phosphorylation	WQPEEHYSSSPEK
DMXL2_MOUSE	Q8BPN8	721	Phosphotyrosine.	18034455	Swiss-Prot 1010711	Y	Phosphorylation	HDPNAIYSELILW
DNER_MOUSE	Q8JZM4	711	Phosphotyrosine.	18034455	Swiss-Prot 1010711	Y	Phosphorylation	KSRPAMYDVTPIA
DNER_MOUSE	Q8JZM4	718	Phosphotyrosine.	18034455	Swiss-Prot 1010711	Y	Phosphorylation	DVTPIAYEDYSPD
DNER_MOUSE	Q8JZM4	721	Phosphotyrosine.	18034455	Swiss-Prot 1010711	Y	Phosphorylation	PIAYEDYSPDDKP
DNJA1_HUMAN	P31689	381	Phosphotyrosine.	15592455;18083107	Swiss-Prot 1010711	Y	Phosphorylation	HYNGEAYEDDEHH
DNJB4_HUMAN	Q9UDY4	172	Phosphotyrosine.	15592455	Swiss-Prot 1010711	Y	Phosphorylation	VSLEEIYSGCTKR
DNJC5_MOUSE	P60904	17	Phosphotyrosine.	17622165	Swiss-Prot 1010711	Y	Phosphorylation	TSGESLYHVLGLD
DNJC7_HUMAN	Q99615	50	Phosphotyrosine.	15592455	Swiss-Prot 1010711	Y	Phosphorylation	YNEAYNYYTKAID
DNMT1_HUMAN	P26358	969	Phosphotyrosine.	18083107	Swiss-Prot 1010711	Y	Phosphorylation	PVDEDLYPEHYRK
DOC11_HUMAN	Q5JSL3	248	Phosphotyrosine.	19690332	Swiss-Prot 1010711	Y	Phosphorylation	LKMLDKYSHYLAA
DOCK1_HUMAN	Q14185	1811	Phosphotyrosine.	19534553	Swiss-Prot 1010711	Y	Phosphorylation	KGSVADYGNLMEN
DOCK2_HUMAN	Q92608	209	Phosphotyrosine.	15592455	Swiss-Prot 1010711	Y	Phosphorylation	SKDQPDYAMYSRI
DOCK2_HUMAN	Q92608	212	Phosphotyrosine.	15592455;19690332	Swiss-Prot 1010711	Y	Phosphorylation	QPDYAMYSRISSS
DOCK4_HUMAN	Q8N1I0	1831	Phosphotyrosine.	19534553	Swiss-Prot 1010711	Y	Phosphorylation	TPSPVEYHSPGLI
DOCK4_MOUSE	P59764	167	Phosphotyrosine.	18034455	Swiss-Prot 1010711	Y	Phosphorylation	LVPRKEYAMVDPE
DOK1_HUMAN	Q99704	315	Phosphotyrosine.	9008160;18083107	Swiss-Prot 1010711	Y	Phosphorylation	PSQDSLYSDPLDS
DOK1_HUMAN	Q99704	341	Phosphotyrosine.	9008160;19690332	Swiss-Prot 1010711	Y	Phosphorylation	PLYWDLYEHAQQQ
DOK1_HUMAN	Q99704	362	Phosphotyrosine; by INSR.	9008160;11551902;16094384;19690332	Swiss-Prot 1010711	Y	Phosphorylation	PKEDPIYDEPEGL
DOK1_HUMAN	Q99704	377	Phosphotyrosine.	9008160;16094384	Swiss-Prot 1010711	Y	Phosphorylation	VPPQGLYDLPREP
DOK1_HUMAN	Q99704	398	Phosphotyrosine; by INSR.	9008160;11551902;15592455;16094384	Swiss-Prot 1010711	Y	Phosphorylation	RVKEEGYELPYNP
DOK1_HUMAN	Q99704	402	Phosphotyrosine.	9008160;15592455	Swiss-Prot 1010711	Y	Phosphorylation	EGYELPYNPATDD
DOK1_HUMAN	Q99704	409	Phosphotyrosine.	9008160;15592455;16094384;19690332	Swiss-Prot 1010711	Y	Phosphorylation	NPATDDYAVPPPR
DOK1_HUMAN	Q99704	449	Phosphotyrosine.	9008160;12522270;15592455;16094384;18083107;19690332	Swiss-Prot 1010711	Y	Phosphorylation	SHNSALYSQVQKS
DOK1_MOUSE	P97465	295	Phosphotyrosine.	15592455	Swiss-Prot 1010711	Y	Phosphorylation	GSPPALYAEPLDS
DOK1_MOUSE	P97465	314	Phosphotyrosine.	15592455	Swiss-Prot 1010711	Y	Phosphorylation	PSQDSVYSDPLGS
DOK1_MOUSE	P97465	336	Phosphotyrosine.	15592455	Swiss-Prot 1010711	Y	Phosphorylation	HSKKPLYWDLYGH
DOK1_MOUSE	P97465	340	Phosphotyrosine.	15592455	Swiss-Prot 1010711	Y	Phosphorylation	PLYWDLYGHVQQQ
DOK1_MOUSE	P97465	361	Phosphotyrosine.	15592455;17947660;18034455	Swiss-Prot 1010711	Y	Phosphorylation	SKEDPIYDEPEGL
DOK1_MOUSE	P97465	376	Phosphotyrosine.	15592455;19144319	Swiss-Prot 1010711	Y	Phosphorylation	APPRGLYDLPQEP
DOK1_MOUSE	P97465	408	Phosphotyrosine.	17947660	Swiss-Prot 1010711	Y	Phosphorylation	NPATDDYAVPPPR
DOK1_MOUSE	P97465	450	Phosphotyrosine.	17947660;19131326	Swiss-Prot 1010711	Y	Phosphorylation	SSDTALYSQVQKS
DOK2_HUMAN	O60496	299	Phosphotyrosine.	12522270;15592455;16094384;18083107;19690332	Swiss-Prot 1010711	Y	Phosphorylation	RGQEGEYAVPFDA
DOK2_MOUSE	O70469	276	Phosphotyrosine.	9697832;10508618	Swiss-Prot 1010711	Y	Phosphorylation	PRPESPYSRPHDS
DOK2_MOUSE	O70469	304	Phosphotyrosine.	9697832;10508618	Swiss-Prot 1010711	Y	Phosphorylation	GAPEGEYAVPFDT
DOK2_MOUSE	O70469	351	Phosphotyrosine.	9697832;10508618	Swiss-Prot 1010711	Y	Phosphorylation	PLPDHIYDEPEGV
DOK3_CHICK	A3R064	331	Phosphotyrosine.	17290227	Swiss-Prot 1010711	Y	Phosphorylation	PLPEHLYENIFTA
DOK3_MOUSE	Q9QZK7	325	Phosphotyrosine.	17947660	Swiss-Prot 1010711	Y	Phosphorylation	GPASGLYASVCKQ
DOP1_HUMAN	Q5JWR5	1699	Phosphotyrosine.	17924679	Swiss-Prot 1010711	Y	Phosphorylation	LIQQYKYETGLSD
DOS_DROME	Q9VZZ9	801	Phosphotyrosine.	10601017;17372656	Swiss-Prot 1010711	Y	Phosphorylation	TEHKLQYFDLDVT
DOS_DROME	Q9VZZ9	854	Phosphotyrosine.	10601017	Swiss-Prot 1010711	Y	Phosphorylation	VPSSVVYRSVDFV
DPO5_YEAST	P39985	207	Phosphotyrosine.	18407956	Swiss-Prot 1010711	Y	Phosphorylation	LLIYDKYDLTLTN
DPOA_YEAST	P13382	209	Phosphotyrosine.	18407956	Swiss-Prot 1010711	Y	Phosphorylation	DSSTDKYLEIESS
DPP10_HUMAN	Q8N608	138	Phosphotyrosine.	18669648	Swiss-Prot 1010711	Y	Phosphorylation	VSPDLKYVLLAYD
DPP10_HUMAN	Q8N608	143	Phosphotyrosine.	18669648	Swiss-Prot 1010711	Y	Phosphorylation	KYVLLAYDVKQIF
DPP8_MOUSE	Q80YA7	325	Phosphotyrosine.	14729942	Swiss-Prot 1010711	Y	Phosphorylation	RADSFRYPKTGTA
DPS1_MOUSE	Q33DR2	47	Phosphotyrosine.	17203969	Swiss-Prot 1010711	Y	Phosphorylation	TRAQIPYFSLMKI
DPYL1_MOUSE	P97427	431	Phosphotyrosine.	18034455	Swiss-Prot 1010711	Y	Phosphorylation	HKSTVEYNIFEGM
DPYL1_MOUSE	P97427	504	Phosphotyrosine.	18034455	Swiss-Prot 1010711	Y	Phosphorylation	MYDGPVYEVPATP
DPYL2_HUMAN	Q16555	32	Phosphotyrosine; by FYN.	19652227;19690332	Swiss-Prot 1010711	Y	Phosphorylation	NDDQSFYADIYME
DPYL2_MOUSE	O08553	431	Phosphotyrosine.	18034455	Swiss-Prot 1010711	Y	Phosphorylation	HNSALEYNIFEGM
DPYL2_MOUSE	O08553	499	Phosphotyrosine.	18034455	Swiss-Prot 1010711	Y	Phosphorylation	GVPRGLYDGPVCE
DPYL3_MOUSE	Q62188	499	Phosphotyrosine.	18034455	Swiss-Prot 1010711	Y	Phosphorylation	AVPRGMYDGPVFD
DREB_HUMAN	Q16643	622	Phosphotyrosine.	15592455	Swiss-Prot 1010711	Y	Phosphorylation	APPPVFYNKPPEI
DSC3_HUMAN	Q14574	818	Phosphotyrosine.	15951569	Swiss-Prot 1010711	Y	Phosphorylation	DNCRYTYSEWHSF
DSG2_HUMAN	Q14126	968	Phosphotyrosine.	16212419	Swiss-Prot 1010711	Y	Phosphorylation	IVTERVYAPASTL
DSG2_HUMAN	Q14126	979	Phosphotyrosine.	19534553	Swiss-Prot 1010711	Y	Phosphorylation	TLVDQPYANEGTV
DSG2_HUMAN	Q14126	1013	Phosphotyrosine.	17081983;19534553	Swiss-Prot 1010711	Y	Phosphorylation	HLQDVPYVMVRER
DVL2_HUMAN	O14641	275	Phosphotyrosine.	19690332	Swiss-Prot 1010711	Y	Phosphorylation	TLNMEKYNFLGIS
DYH12_HUMAN	Q6ZR08	264	Phosphotyrosine.	17287340	Swiss-Prot 1010711	Y	Phosphorylation	KIMNTWYPKVINL
DYHC1_MOUSE	Q9JHU4	3377	Phosphotyrosine.	18034455	Swiss-Prot 1010711	Y	Phosphorylation	SNPSYNYEIVNRA
DYL1_HUMAN	P63167	65	Phosphotyrosine.	19534553	Swiss-Prot 1010711	Y	Phosphorylation	GRNFGSYVTHETK
DYM_HUMAN	Q7RTS9	458	Phosphotyrosine.	17053785	Swiss-Prot 1010711	Y	Phosphorylation	TRTRDKYLHTNCL
DYN1_HUMAN	Q05193	354	Phosphotyrosine.	15592455	Swiss-Prot 1010711	Y	Phosphorylation	GDQIDTYELSGGA
DYN1_MOUSE	P39053	80	Phosphotyrosine.	18034455	Swiss-Prot 1010711	Y	Phosphorylation	VNSTTEYAEFLHC
DYN1_MOUSE	P39053	125	Phosphotyrosine.	18034455	Swiss-Prot 1010711	Y	Phosphorylation	PINLRVYSPHVLN
DYN1_MOUSE	P39053	354	Phosphotyrosine.	18034455	Swiss-Prot 1010711	Y	Phosphorylation	GDQIDTYELSGGA
DYN2_HUMAN	P50570	449	Phosphotyrosine.	18691976	Swiss-Prot 1010711	Y	Phosphorylation	TSKLSSYPRLREE
DYN2_MOUSE	P39054	597	Phosphotyrosine.	17203969	Swiss-Prot 1010711	Y	Phosphorylation	TEQRNVYKDLRQI
DYR1A_HUMAN	Q13627	145	Phosphotyrosine.	15592455;18083107;19690332	Swiss-Prot 1010711	Y	Phosphorylation	GYDDDNYDYIVKN
DYR1A_HUMAN	Q13627	321	Phosphotyrosine; by autocatalysis.	15592455;17192257;17389395;18088087;18691976;19413330;19534553;19690332	Swiss-Prot 1010711	Y	Phosphorylation	GQRIYQYIQSRFY
DYR1A_MOUSE	Q61214	145	Phosphotyrosine.	18034455	Swiss-Prot 1010711	Y	Phosphorylation	GYDDDNYDYIVKN
DYR1A_MOUSE	Q61214	321	Phosphotyrosine; by autocatalysis.	12522270;15592455	Swiss-Prot 1010711	Y	Phosphorylation	GQRIYQYIQSRFY
DYR1A_RAT	Q63470	219	Phosphotyrosine; by autocatalysis.	8631952	Swiss-Prot 1010711	Y	Phosphorylation	HDTEMKYYIVHLK
DYR1A_RAT	Q63470	319	Phosphotyrosine; by autocatalysis.	8631952	Swiss-Prot 1010711	Y	Phosphorylation	QLGQRIYQYIQSR
DYR1A_RAT	Q63470	321	Phosphotyrosine; by autocatalysis.	8631952	Swiss-Prot 1010711	Y	Phosphorylation	GQRIYQYIQSRFY
DYR1B_HUMAN	Q9Y463	271	Phosphotyrosine; by autocatalysis.	18220336	Swiss-Prot 1010711	Y	Phosphorylation	QLGQRIYQYIQSR
DYR1B_HUMAN	Q9Y463	273	Phosphotyrosine; by autocatalysis.	17389395;18083107;18088087;18220336;18669648;19369195	Swiss-Prot 1010711	Y	Phosphorylation	GQRIYQYIQSRFY
DYR1B_MOUSE	Q9Z188	273	Phosphotyrosine.	15572359;17114649;17947660;18034455	Swiss-Prot 1010711	Y	Phosphorylation	GQRIYQYIQSRFY
DYRK2_DROME	Q9V3D5	356	Phosphotyrosine; by autocatalysis.	12786602	Swiss-Prot 1010711	Y	Phosphorylation	YVDRKIYTYIQSR
DYRK2_DROME	Q9V3D5	358	Phosphotyrosine; by autocatalysis.	12786602	Swiss-Prot 1010711	Y	Phosphorylation	DRKIYTYIQSRFY
DYRK2_HUMAN	Q92630	382	Phosphotyrosine.	18083107;18669648	Swiss-Prot 1010711	Y	Phosphorylation	HQRVYTYIQSRFY
DYRK3_HUMAN	O43781	209	Phosphotyrosine.	15592455	Swiss-Prot 1010711	Y	Phosphorylation	DHLAYRYEVLKII
DYRK3_HUMAN	O43781	369	Phosphotyrosine.	18083107;19534553	Swiss-Prot 1010711	Y	Phosphorylation	YQKLYTYIQSRFY
DYRK3_MOUSE	Q922Y0	368	Phosphotyrosine.	12356771	Swiss-Prot 1010711	Y	Phosphorylation	YQKLYTYIQSRFY
DYRK4_HUMAN	Q9NR20	264	Phosphotyrosine.	18083107;19534553	Swiss-Prot 1010711	Y	Phosphorylation	HQKVYTYIQSRFY
DYRK4_MOUSE	Q8BI55	379	Phosphotyrosine.	18034455	Swiss-Prot 1010711	Y	Phosphorylation	HQKVYTYIQSRFY
E2AK3_HUMAN	Q9NZJ5	619	Phosphotyrosine.	22169477	Swiss-Prot 1010711	Y	Phosphorylation	KVDDCNYAIKRIR
E41L1_MOUSE	Q9Z2H5	343	Phosphotyrosine.	18034455	Swiss-Prot 1010711	Y	Phosphorylation	KIRPGEYEQFEST
E41L2_HUMAN	O43491	88	Phosphotyrosine.	19413330	Swiss-Prot 1010711	Y	Phosphorylation	LKKQKSYTLVVAK
E41L2_HUMAN	O43491	623	Phosphotyrosine.	18083107	Swiss-Prot 1010711	Y	Phosphorylation	VEGDNIYVRHSNL
E41L2_HUMAN	O43491	773	Phosphotyrosine.	17287340	Swiss-Prot 1010711	Y	Phosphorylation	IREEQEYEEEVEE
E41L2_MOUSE	O70318	606	Phosphotyrosine.	19131326	Swiss-Prot 1010711	Y	Phosphorylation	VDGDNIYVRHSNL
EAA2_MOUSE	P43006	493	Phosphotyrosine.	18034455	Swiss-Prot 1010711	Y	Phosphorylation	FGAGIVYHLSKSE
EAA2_MOUSE	P43006	537	Phosphotyrosine.	18034455	Swiss-Prot 1010711	Y	Phosphorylation	NSNQCVYAAHNSV
ECE2_HUMAN	O60344	39	Phosphotyrosine.	15592455	Swiss-Prot 1010711	Y	Phosphorylation	AADSAPYDWFGDF
EDC4_DROME	Q9VKK1	1320	Phosphotyrosine.	18327897	Swiss-Prot 1010711	Y	Phosphorylation	KVLTELYRNCQQF
EDEM3_MOUSE	Q2HXL6	304	Phosphotyrosine.	17203969	Swiss-Prot 1010711	Y	Phosphorylation	EYLLKAYVLLGDD
EF1A_YEAST	P02994	355	Phosphotyrosine.	18407956	Swiss-Prot 1010711	Y	Phosphorylation	GQISAGYSPVLDC
EF1A1_HUMAN	P68104	29	Phosphotyrosine.	15592455;18083107	Swiss-Prot 1010711	Y	Phosphorylation	TTGHLIYKCGGID
EF1A1_HUMAN	P68104	86	Phosphotyrosine.	18083107	Swiss-Prot 1010711	Y	Phosphorylation	FETSKYYVTIIDA
EF1A1_HUMAN	P68104	141	Phosphotyrosine.	18083107	Swiss-Prot 1010711	Y	Phosphorylation	EHALLAYTLGVKQ
EF1A1_HUMAN	P68104	162	Phosphotyrosine.	17287340	Swiss-Prot 1010711	Y	Phosphorylation	DSTEPPYSQKRYE
EF1A2_HUMAN	Q05639	29	Phosphotyrosine.	15592455;18083107;19534553;19690332	Swiss-Prot 1010711	Y	Phosphorylation	TTGHLIYKCGGID
EF1A2_HUMAN	Q05639	141	Phosphotyrosine.	15592455;18083107;19534553	Swiss-Prot 1010711	Y	Phosphorylation	EHALLAYTLGVKQ
EF1A2_MOUSE	P62631	29	Phosphotyrosine.	18034455	Swiss-Prot 1010711	Y	Phosphorylation	TTGHLIYKCGGID
EF1A2_MOUSE	P62631	141	Phosphotyrosine.	17947660;18034455	Swiss-Prot 1010711	Y	Phosphorylation	EHALLAYTLGVKQ
EF1A3_HUMAN	Q5VTE0	29	Phosphotyrosine.	18083107	Swiss-Prot 1010711	Y	Phosphorylation	TTGHLIYKCGGID
EF1A3_HUMAN	Q5VTE0	86	Phosphotyrosine.	18083107	Swiss-Prot 1010711	Y	Phosphorylation	FETSKYYVTIIDA
EF1A3_HUMAN	Q5VTE0	141	Phosphotyrosine.	18083107	Swiss-Prot 1010711	Y	Phosphorylation	EHALLAYTLGVKQ
EF1A3_HUMAN	Q5VTE0	254	Phosphotyrosine.	18691976	Swiss-Prot 1010711	Y	Phosphorylation	LPLQDVYKIGGIG
EF1B_HUMAN	P24534	126	Phosphotyrosine.	17287340	Swiss-Prot 1010711	Y	Phosphorylation	EERLAQYESKKAK
EF2_HUMAN	P13639	265	Phosphotyrosine.	16097034	Swiss-Prot 1010711	Y	Phosphorylation	KLWGDRYFDPANG
EF2K_HUMAN	O00418	69	Phosphotyrosine.	17081983	Swiss-Prot 1010711	Y	Phosphorylation	LTKSERYSSSGSP
EF3A_YEAST	P16521	1037	Phosphotyrosine.	18407956	Swiss-Prot 1010711	Y	Phosphorylation	KELGDAYVSSDEE
EFHD2_MOUSE	Q9D8Y0	83	Phosphotyrosine.	18034455	Swiss-Prot 1010711	Y	Phosphorylation	RRVFNPYTEFKEF
EFNB1_HUMAN	P98172	313	Phosphotyrosine.	19534553	Swiss-Prot 1010711	Y	Phosphorylation	RTTENNYCPHYEK
EFNB1_HUMAN	P98172	317	Phosphotyrosine.	17389395;19534553	Swiss-Prot 1010711	Y	Phosphorylation	NNYCPHYEKVSGD
EFNB2_HUMAN	P52799	304	Phosphotyrosine.	15951569;17389395;19534553	Swiss-Prot 1010711	Y	Phosphorylation	SVFCPHYEKVSGD
EFNB2_HUMAN	P52799	311	Phosphotyrosine.	19534553	Swiss-Prot 1010711	Y	Phosphorylation	EKVSGDYGHPVYI
EFNB2_HUMAN	P52799	316	Phosphotyrosine.	19534553	Swiss-Prot 1010711	Y	Phosphorylation	DYGHPVYIVQEMP
EFS_MOUSE	Q64355	253	Phosphotyrosine; by SRC.	8647432	Swiss-Prot 1010711	Y	Phosphorylation	DADEGIYDVPLLG
EFTS_HUMAN	P43897	212	Phosphotyrosine.	17053785	Swiss-Prot 1010711	Y	Phosphorylation	KVPSGFYVGSYVH
EFTS_HUMAN	P43897	216	Phosphotyrosine.	17053785	Swiss-Prot 1010711	Y	Phosphorylation	GFYVGSYVHGAMQ
EGFR_HUMAN	P00533	869	Phosphotyrosine.	18083107	Swiss-Prot 1010711	Y	Phosphorylation	GAEEKEYHAEGGK
EGFR_HUMAN	P00533	978	Phosphotyrosine.	16097034	Swiss-Prot 1010711	Y	Phosphorylation	ARDPQRYLVIQGD
EGFR_HUMAN	P00533	998	Phosphotyrosine; by autocatalysis.	15951569;17081983;17389395;18669648;19534553;19563760	Swiss-Prot 1010711	Y	Phosphorylation	PTDSNFYRALMDE
EGFR_HUMAN	P00533	1016	Phosphotyrosine; by autocatalysis.	19534553;19563760	Swiss-Prot 1010711	Y	Phosphorylation	VVDADEYLIPQQG
EGFR_HUMAN	P00533	1069	Phosphotyrosine.	15951569;17081983;17389395	Swiss-Prot 1010711	Y	Phosphorylation	DSFLQRYSSDPTG
EGFR_HUMAN	P00533	1092	Phosphotyrosine; by autocatalysis.	12873986;15951569;17081983;18083107;19534553	Swiss-Prot 1010711	Y	Phosphorylation	FLPVPEYINQSVP
EGFR_HUMAN	P00533	1110	Phosphotyrosine; by autocatalysis.	2543678;12873986;17081983;19534553	Swiss-Prot 1010711	Y	Phosphorylation	SVQNPVYHNQPLN
EGFR_HUMAN	P00533	1138	Phosphotyrosine.	17081983;19534553	Swiss-Prot 1010711	Y	Phosphorylation	AVGNPEYLNTVQP
EGFR_HUMAN	P00533	1172	Phosphotyrosine; by autocatalysis.	15951569;17081983;17389395;18083107;19534553	Swiss-Prot 1010711	Y	Phosphorylation	SLDNPDYQQDFFP
EGFR_HUMAN	P00533	1197	Phosphotyrosine; by autocatalysis.	17081983;17389395;18083107;18691976;19534553;19563760	Swiss-Prot 1010711	Y	Phosphorylation	TAENAEYLRVAPQ
EHD2_HUMAN	Q9NZN4	458	Phosphotyrosine.	18220336	Swiss-Prot 1010711	Y	Phosphorylation	KYDEIFYNLAPAD
EHD4_HUMAN	Q9H223	451	Phosphotyrosine.	15592455	Swiss-Prot 1010711	Y	Phosphorylation	AKDKPVYDELFYT
EHD4_HUMAN	Q9H223	456	Phosphotyrosine.	15592455	Swiss-Prot 1010711	Y	Phosphorylation	VYDELFYTLSPIN
EIF1_HUMAN	P41567	30	Phosphotyrosine.	15592455	Swiss-Prot 1010711	Y	Phosphorylation	PAGTEDYIHIRIQ
EIF3A_HUMAN	Q14152	382	Phosphotyrosine.	18083107	Swiss-Prot 1010711	Y	Phosphorylation	RFNVLQYVVPEVK
EIF3B_HUMAN	P55884	525	Phosphotyrosine.	15592455	Swiss-Prot 1010711	Y	Phosphorylation	WQKNGDYLCVKVD
EIF3D_HUMAN	O15371	318	Phosphotyrosine.	15592455	Swiss-Prot 1010711	Y	Phosphorylation	LAMEATYINHNFS
EIF3I_HUMAN	Q13347	308	Phosphotyrosine.	15592455;18083107	Swiss-Prot 1010711	Y	Phosphorylation	SGGEDGYVRIHYF
EIF3M_HUMAN	Q7L2H7	351	Phosphotyrosine.	15592455	Swiss-Prot 1010711	Y	Phosphorylation	QQWQQLYDTLNAW
ELF1_HUMAN	P32519	160	Phosphotyrosine.	19413330;19690332	Swiss-Prot 1010711	Y	Phosphorylation	QQVQEKYADSPGA
ELMO1_HUMAN	Q92556	18	Phosphotyrosine; by HCK.	15952790	Swiss-Prot 1010711	Y	Phosphorylation	IEWPGAYPKLMEI
ELMO1_HUMAN	Q92556	216	Phosphotyrosine; by HCK.	15952790	Swiss-Prot 1010711	Y	Phosphorylation	LNSHDLYQKVAQE
ELMO1_HUMAN	Q92556	395	Phosphotyrosine; by HCK.	15952790	Swiss-Prot 1010711	Y	Phosphorylation	KHHQDAYIRIVLE
ELMO1_HUMAN	Q92556	511	Phosphotyrosine; by HCK.	15952790	Swiss-Prot 1010711	Y	Phosphorylation	KLQNLSYTEILKI
ELMO1_HUMAN	Q92556	720	Phosphotyrosine; by HCK.	15952790	Swiss-Prot 1010711	Y	Phosphorylation	PKEPSNYDFVYDC
ELMO2_HUMAN	Q96JJ3	48	Phosphotyrosine.	15592455;15951569;17389395;18083107;19534553	Swiss-Prot 1010711	Y	Phosphorylation	SLPNPEYYTLRYA
ELMO2_MOUSE	Q8BHL5	48	Phosphotyrosine.	17947660;18034455	Swiss-Prot 1010711	Y	Phosphorylation	SLPNPEYYTLRYA
ELMO3_HUMAN	Q96BJ8	498	Phosphotyrosine.	19534553	Swiss-Prot 1010711	Y	Phosphorylation	KVNALTYGEVLRL
ELP2_YEAST	P42935	152	Phosphotyrosine.	17287358	Swiss-Prot 1010711	Y	Phosphorylation	IKKGFFYPLCLSL
ELP3_HUMAN	Q9H9T3	202	Phosphotyrosine.	15592455;18083107	Swiss-Prot 1010711	Y	Phosphorylation	HTSNNIYEAVKYS
EMAL4_HUMAN	Q9HC35	226	Phosphotyrosine.	15592455;18083107	Swiss-Prot 1010711	Y	Phosphorylation	INQEGEYIKMFMR
EMAL4_HUMAN	Q9HC35	499	Phosphotyrosine.	17081983	Swiss-Prot 1010711	Y	Phosphorylation	KGPKGVYQISKQI
EMD_HUMAN	P50402	59	Phosphotyrosine.	16212419;18220336	Swiss-Prot 1010711	Y	Phosphorylation	SSAASSYSFSDLN
EMD_HUMAN	P50402	74	Phosphotyrosine.	16212419;17081983	Swiss-Prot 1010711	Y	Phosphorylation	RGDADMYDLPKKE
EMD_HUMAN	P50402	85	Phosphotyrosine.	15592455;16212419	Swiss-Prot 1010711	Y	Phosphorylation	KEDALLYQSKGYN
EMD_HUMAN	P50402	95	Phosphotyrosine.	15592455	Swiss-Prot 1010711	Y	Phosphorylation	GYNDDYYEESYFT
EMD_HUMAN	P50402	99	Phosphotyrosine.	15592455	Swiss-Prot 1010711	Y	Phosphorylation	DYYEESYFTTRTY
EMD_HUMAN	P50402	105	Phosphotyrosine.	16094384	Swiss-Prot 1010711	Y	Phosphorylation	YFTTRTYGEPESA
EMD_HUMAN	P50402	161	Phosphotyrosine.	16212419	Swiss-Prot 1010711	Y	Phosphorylation	YGRDSAYQSITHY
EMD_HUMAN	P50402	167	Phosphotyrosine.	15144186;16212419;17081983	Swiss-Prot 1010711	Y	Phosphorylation	YQSITHYRPVSAS
EMD_MOUSE	O08579	161	Phosphotyrosine.	19131326	Swiss-Prot 1010711	Y	Phosphorylation	YGQDSAYQSIAHY
ENA_DROME	Q8T4F7	425	Phosphotyrosine.	9418863	Swiss-Prot 1010711	Y	Phosphorylation	PTNGNGYEEDMGY
ENA_DROME	Q8T4F7	607	Phosphotyrosine.	9418863	Swiss-Prot 1010711	Y	Phosphorylation	LQNGGMYMVGHGH
ENA_DROME	Q8T4F7	625	Phosphotyrosine.	9418863	Swiss-Prot 1010711	Y	Phosphorylation	SANSVVYASQQQM
ENA_DROME	Q8T4F7	650	Phosphotyrosine.	9418863	Swiss-Prot 1010711	Y	Phosphorylation	TMPGPGYGGPPVP
ENA_DROME	Q8T4F7	666	Phosphotyrosine.	9418863	Swiss-Prot 1010711	Y	Phosphorylation	QQAENPYGQVPMP
ENA_DROME	Q8T4F7	826	Phosphotyrosine.	9418863	Swiss-Prot 1010711	Y	Phosphorylation	SGGSGNYGTIGRS
ENAH_MOUSE	Q03173	557	Phosphotyrosine.	12672821	Swiss-Prot 1010711	Y	Phosphorylation	LPSGPAYASALPP
END3_YEAST	P39013	274	Phosphotyrosine.	18407956	Swiss-Prot 1010711	Y	Phosphorylation	DSIKQKYASLTDD
ENO_BACSU	P37869	281	Phosphotyrosine.	17218307	Swiss-Prot 1010711	Y	Phosphorylation	EELVSKYPIISIE
ENO11_SCHPO	P40370	253	Phosphotyrosine.	18257517	Swiss-Prot 1010711	Y	Phosphorylation	VASSEFYVDGKYD
ENOA_HUMAN	P06733	44	Phosphotyrosine.	15592455;18083107;19690332	Swiss-Prot 1010711	Y	Phosphorylation	GASTGIYEALELR
ENOA_HUMAN	P06733	57	Phosphotyrosine.	17287340	Swiss-Prot 1010711	Y	Phosphorylation	DNDKTRYMGKGVS
ENOA_HUMAN	P06733	287	Phosphotyrosine.	15592455;18083107	Swiss-Prot 1010711	Y	Phosphorylation	KSFIKDYPVVSIE
ENOA_MOUSE	P17182	44	Phosphotyrosine.	18034455	Swiss-Prot 1010711	Y	Phosphorylation	GASTGIYEALELR
ENOG_HUMAN	P09104	44	Phosphotyrosine.	15592455;15951569;18083107;19534553	Swiss-Prot 1010711	Y	Phosphorylation	GASTGIYEALELR
ENOG_MOUSE	P17183	25	Phosphotyrosine.	17947660;18034455	Swiss-Prot 1010711	Y	Phosphorylation	TVEVDLYTAKGLF
ENOG_MOUSE	P17183	44	Phosphotyrosine.	17947660;18034455	Swiss-Prot 1010711	Y	Phosphorylation	GASTGIYEALELR
ENPL_HUMAN	P14625	677	Phosphotyrosine.	18083107	Swiss-Prot 1010711	Y	Phosphorylation	KDISTNYYASQKK
ENSA_HUMAN	O43768	70	Phosphotyrosine.	17287340;19534553	Swiss-Prot 1010711	Y	Phosphorylation	YFDSGDYNMAKAK
ENT2_YEAST	Q05785	481	Phosphotyrosine.	18407956	Swiss-Prot 1010711	Y	Phosphorylation	NSQGTGYKQVTNE
ENTP1_HUMAN	P49961	49	Phosphotyrosine.	17053785	Swiss-Prot 1010711	Y	Phosphorylation	LPENVKYGIVLDA
ENTP1_HUMAN	P49961	65	Phosphotyrosine.	17053785	Swiss-Prot 1010711	Y	Phosphorylation	HTSLYIYKWPAEK
ENTP4_HUMAN	Q9Y227	385	Phosphotyrosine.	15592455	Swiss-Prot 1010711	Y	Phosphorylation	QNGQTIYLRGTGD
EP15R_MOUSE	Q60902	30	Phosphotyrosine.	19144319	Swiss-Prot 1010711	Y	Phosphorylation	KQVDPAYTGRVGA
EP15R_MOUSE	Q60902	74	Phosphotyrosine.	16452087	Swiss-Prot 1010711	Y	Phosphorylation	LDKQGFYVALRLV
EPHA2_HUMAN	P29317	575	Phosphotyrosine.	17389395;18083107;18691976;19369195;19534553	Swiss-Prot 1010711	Y	Phosphorylation	QSPEDVYFSKSEQ
EPHA2_HUMAN	P29317	594	Phosphotyrosine; by autocatalysis.	15951569;17192257;18083107;18691976;19369195;19534553	Swiss-Prot 1010711	Y	Phosphorylation	YVDPHTYEDPNQA
EPHA2_HUMAN	P29317	628	Phosphotyrosine.	18691976;19369195	Swiss-Prot 1010711	Y	Phosphorylation	GEFGEVYKGMLKT
EPHA2_HUMAN	P29317	772	Phosphotyrosine; by autocatalysis.	15951569;17192257;17389395;18083107;18691976;19369195;19534553	Swiss-Prot 1010711	Y	Phosphorylation	DDPEATYTTSGGK
EPHA2_HUMAN	P29317	791	Phosphotyrosine.	19369195	Swiss-Prot 1010711	Y	Phosphorylation	APEAISYRKFTSA
EPHA2_HUMAN	P29317	930	Phosphotyrosine.	15951569	Swiss-Prot 1010711	Y	Phosphorylation	HFMAAGYTAIEKV
EPHA2_HUMAN	P29317	960	Phosphotyrosine.	19369195;19534553	Swiss-Prot 1010711	Y	Phosphorylation	HQKRIAYSLLGLK
EPHA2_MOUSE	Q03145	595	Phosphotyrosine; by autocatalysis.	18387945;19131326	Swiss-Prot 1010711	Y	Phosphorylation	YVDPHTYEDPNQA
EPHA2_MOUSE	Q03145	736	Phosphotyrosine; by autocatalysis.	18387945	Swiss-Prot 1010711	Y	Phosphorylation	YLANMNYVHRDLA
EPHA2_MOUSE	Q03145	773	Phosphotyrosine; by autocatalysis.	18387945;19131326	Swiss-Prot 1010711	Y	Phosphorylation	DDPEATYTTSGGK
EPHA3_HUMAN	P29320	596	Phosphotyrosine; by autocatalysis.	18547520	Swiss-Prot 1010711	Y	Phosphorylation	LPGLRTYVDPHTY
EPHA3_HUMAN	P29320	602	Phosphotyrosine; by autocatalysis.	18547520	Swiss-Prot 1010711	Y	Phosphorylation	YVDPHTYEDPTQA
EPHA3_HUMAN	P29320	701	Phosphotyrosine; by autocatalysis.	18547520	Swiss-Prot 1010711	Y	Phosphorylation	VMIVTEYMENGSL
EPHA3_HUMAN	P29320	779	Phosphotyrosine; by autocatalysis.	17192257;18083107	Swiss-Prot 1010711	Y	Phosphorylation	DDPEAAYTTRGGK
EPHA3_MOUSE	P29319	937	Phosphotyrosine.	17947660	Swiss-Prot 1010711	Y	Phosphorylation	IFTGVEYSSCDTI
EPHA4_MOUSE	Q03137	596	Phosphotyrosine; by autocatalysis.	8622893;18034455	Swiss-Prot 1010711	Y	Phosphorylation	NQGVRTYVDPFTY
EPHA4_MOUSE	Q03137	602	Phosphotyrosine; by autocatalysis.	8622893;18034455	Swiss-Prot 1010711	Y	Phosphorylation	YVDPFTYEDPNQA
EPHA8_MOUSE	O09127	615	Phosphotyrosine; by autocatalysis.	10498895	Swiss-Prot 1010711	Y	Phosphorylation	SAEPHTYEEPGRA
EPHA8_MOUSE	O09127	838	Phosphotyrosine; by autocatalysis.	10498895	Swiss-Prot 1010711	Y	Phosphorylation	AYGERPYWNMTNQ
EPHB2_HUMAN	P29323	596	Phosphotyrosine.	15951569;17389395;19369195	Swiss-Prot 1010711	Y	Phosphorylation	TPGMKIYIDPFTY
EPHB2_HUMAN	P29323	602	Phosphotyrosine.	15951569;19369195;19534553	Swiss-Prot 1010711	Y	Phosphorylation	YIDPFTYEDPNEA
EPHB2_HUMAN	P29323	780	Phosphotyrosine.	18691976;19369195;19534553	Swiss-Prot 1010711	Y	Phosphorylation	DTSDPTYTSALGG
EPHB3_HUMAN	P54753	600	Phosphotyrosine.	18083107	Swiss-Prot 1010711	Y	Phosphorylation	TEKLQQYIAPGMK
EPHB3_HUMAN	P54753	608	Phosphotyrosine.	19369195	Swiss-Prot 1010711	Y	Phosphorylation	APGMKVYIDPFTY
EPHB3_HUMAN	P54753	614	Phosphotyrosine; by autocatalysis.	19369195	Swiss-Prot 1010711	Y	Phosphorylation	YIDPFTYEDPNEA
EPHB3_HUMAN	P54753	792	Phosphotyrosine.	19369195;19534553	Swiss-Prot 1010711	Y	Phosphorylation	DPSDPTYTSSLGG
EPHB4_HUMAN	P54760	574	Phosphotyrosine.	19369195;19534553	Swiss-Prot 1010711	Y	Phosphorylation	NGREAEYSDKHGQ
EPHB4_HUMAN	P54760	614	Phosphotyrosine.	19369195	Swiss-Prot 1010711	Y	Phosphorylation	KEIDVSYVKIEEV
EPHB4_HUMAN	P54760	774	Phosphotyrosine.	17389395;18691976;19369195;19534553	Swiss-Prot 1010711	Y	Phosphorylation	NSSDPTYTSSLGG
EPHB4_HUMAN	P54760	906	Phosphotyrosine.	19369195	Swiss-Prot 1010711	Y	Phosphorylation	DQRQPHYSAFGSV
EPN3_HUMAN	Q9H201	17	Phosphotyrosine.	19534553	Swiss-Prot 1010711	Y	Phosphorylation	KNIVHNYSEAEIK
EPN3_HUMAN	Q9H201	176	Phosphotyrosine.	19534553	Swiss-Prot 1010711	Y	Phosphorylation	RRYGEDYSRSRGS
EPN3_HUMAN	Q9H201	186	Phosphotyrosine.	19534553	Swiss-Prot 1010711	Y	Phosphorylation	RGSPSSYNSSSSS
EPS15_HUMAN	P42566	849	Phosphotyrosine; by EGFR.	15951569;17389395;19534553;19690332	Swiss-Prot 1010711	Y	Phosphorylation	FANFSAYPSEEDM
EPS15_MOUSE	P42567	850	Phosphotyrosine; by EGFR.	10953014	Swiss-Prot 1010711	Y	Phosphorylation	FANFSAYPSEEDM
EPS8_HUMAN	Q12929	485	Phosphotyrosine.	19534553	Swiss-Prot 1010711	Y	Phosphorylation	HSSVSEYHPADGY
EPS8_HUMAN	Q12929	525	Phosphotyrosine.	18083107	Swiss-Prot 1010711	Y	Phosphorylation	RHIDRNYEPLKTQ
EPS8_HUMAN	Q12929	774	Phosphotyrosine.	18083107;19534553	Swiss-Prot 1010711	Y	Phosphorylation	PEGARVYSQITVQ
ERBB2_HUMAN	P04626	735	Phosphotyrosine.	18083107	Swiss-Prot 1010711	Y	Phosphorylation	GAFGTVYKGIWIP
ERBB2_HUMAN	P04626	1248	Phosphotyrosine; by autocatalysis.	17081983;17389395;17554007	Swiss-Prot 1010711	Y	Phosphorylation	TAENPEYLGLDVP
ERBB3_HUMAN	P21860	680	Phosphotyrosine.	19369195	Swiss-Prot 1010711	Y	Phosphorylation	KRAMRRYLERGES
ERBB3_HUMAN	P21860	1328	Phosphotyrosine.	17389395;19534553	Swiss-Prot 1010711	Y	Phosphorylation	AFDNPDYWHSRLF
ERBB4_HUMAN	Q15303	733	Phosphotyrosine.	18083107	Swiss-Prot 1010711	Y	Phosphorylation	GAFGTVYKGIWVP
ERBB4_HUMAN	Q15303	875	Phosphotyrosine; by autocatalysis.	18721752	Swiss-Prot 1010711	Y	Phosphorylation	EGDEKEYNADGGK
ERBB4_HUMAN	Q15303	1035	Phosphotyrosine; by autocatalysis.	18721752	Swiss-Prot 1010711	Y	Phosphorylation	NIPPPIYTSRARI
ERBB4_HUMAN	Q15303	1056	Phosphotyrosine; by autocatalysis.	8617750;17120616;18721752	Swiss-Prot 1010711	Y	Phosphorylation	HSPPPAYTPMSGN
ERBB4_HUMAN	Q15303	1150	Phosphotyrosine; by autocatalysis.	18721752	Swiss-Prot 1010711	Y	Phosphorylation	ELDEEGYMTPMRD
ERBB4_HUMAN	Q15303	1162	Phosphotyrosine; by autocatalysis.	18721752	Swiss-Prot 1010711	Y	Phosphorylation	DKPKQEYLNPVEE
ERBB4_HUMAN	Q15303	1188	Phosphotyrosine; by autocatalysis.	8617750;18721752	Swiss-Prot 1010711	Y	Phosphorylation	ALDNPEYHNASNG
ERBB4_HUMAN	Q15303	1202	Phosphotyrosine; by autocatalysis.	18721752	Swiss-Prot 1010711	Y	Phosphorylation	PKAEDEYVNEPLY
ERBB4_HUMAN	Q15303	1242	Phosphotyrosine; by autocatalysis.	8617750;18721752	Swiss-Prot 1010711	Y	Phosphorylation	AFDNPDYWNHSLP
ERBB4_HUMAN	Q15303	1258	Phosphotyrosine; by autocatalysis.	18721752	Swiss-Prot 1010711	Y	Phosphorylation	TLQHPDYLQEYST
ERBB4_HUMAN	Q15303	1284	Phosphotyrosine; by autocatalysis.	18721752	Swiss-Prot 1010711	Y	Phosphorylation	VAENPEYLSEFSL
ERF_HUMAN	P50548	16	Phosphotyrosine.	18669648	Swiss-Prot 1010711	Y	Phosphorylation	AFPDWAYKPESSP
ERKA_DROME	P40417	250	Phosphotyrosine.	18327897	Swiss-Prot 1010711	Y	Phosphorylation	TGFLTEYVATRWY
ERP29_HUMAN	P30040	64	Phosphotyrosine.	18083107	Swiss-Prot 1010711	Y	Phosphorylation	VKFDTQYPYGEKQ
ERP29_HUMAN	P30040	66	Phosphotyrosine.	18083107	Swiss-Prot 1010711	Y	Phosphorylation	FDTQYPYGEKQDE
ERRFI_HUMAN	Q9UJM3	394	Phosphotyrosine.	18083107;19534553	Swiss-Prot 1010711	Y	Phosphorylation	KVSSTHYYLLPER
ERRFI_HUMAN	Q9UJM3	395	Phosphotyrosine.	18083107;19534553	Swiss-Prot 1010711	Y	Phosphorylation	VSSTHYYLLPERP
ESYT1_HUMAN	Q9BSJ8	822	Phosphotyrosine.	15592455;18083107;19534553	Swiss-Prot 1010711	Y	Phosphorylation	TKHLSPYATLTVG
ESYT1_HUMAN	Q9BSJ8	1009	Phosphotyrosine.	15592455;18083107	Swiss-Prot 1010711	Y	Phosphorylation	RDPPDPYVSLLLL
ETS1_HUMAN	P14921	205	Phosphotyrosine.	15592455	Swiss-Prot 1010711	Y	Phosphorylation	LKYENDYPSVILR
ETS1_HUMAN	P14921	223	Phosphotyrosine.	15592455	Swiss-Prot 1010711	Y	Phosphorylation	DTLQNDYFAIKQE
EXOS2_HUMAN	Q13868	46	Phosphotyrosine.	18187866	Swiss-Prot 1010711	Y	Phosphorylation	MRGHGTYMGEEKL
F120A_HUMAN	Q9NZB2	393	Phosphotyrosine.	15592455	Swiss-Prot 1010711	Y	Phosphorylation	APGQGPYPYSLSE
F120A_HUMAN	Q9NZB2	395	Phosphotyrosine.	15592455	Swiss-Prot 1010711	Y	Phosphorylation	GQGPYPYSLSEPA
F125A_HUMAN	Q96EY5	204	Phosphotyrosine.	16895919	Swiss-Prot 1010711	Y	Phosphorylation	RRNDSIYEASSLY
F127C_HUMAN	Q17RB0	94	Phosphotyrosine.	18083107	Swiss-Prot 1010711	Y	Phosphorylation	SPLLSDYRGFLAE
F16P2_HUMAN	O00757	216	Phosphotyrosine.	18083107	Swiss-Prot 1010711	Y	Phosphorylation	YSLNEGYAKYFDA
F175B_HUMAN	Q15018	308	Phosphotyrosine.	17053785	Swiss-Prot 1010711	Y	Phosphorylation	SDPPPPYSDFHPN
F175B_HUMAN	Q15018	342	Phosphotyrosine.	15144186	Swiss-Prot 1010711	Y	Phosphorylation	AVGSSNYASTSAG
F190B_HUMAN	Q9H7U1	315	Phosphotyrosine.	18083107	Swiss-Prot 1010711	Y	Phosphorylation	VTSTLGYRMVHPS
F195B_MOUSE	Q3UGS4	41	Phosphotyrosine.	17947660	Swiss-Prot 1010711	Y	Phosphorylation	ENVRFIYEAWQGV
FA59A_HUMAN	Q9H706	74	Phosphotyrosine.	19534553	Swiss-Prot 1010711	Y	Phosphorylation	SLEEGHYVIGPKI
FA59A_HUMAN	Q9H706	453	Phosphotyrosine.	15592455;15951569;17389395;19534553	Swiss-Prot 1010711	Y	Phosphorylation	GKSELPYEELWLE
FA59A_HUMAN	Q9H706	701	Phosphotyrosine.	19534553	Swiss-Prot 1010711	Y	Phosphorylation	CPKSASYSLESTD
FA70B_HUMAN	Q8WV15	241	Phosphotyrosine.	18083107	Swiss-Prot 1010711	Y	Phosphorylation	VPPQTLYNPAQQI
FA70B_HUMAN	Q8WV15	250	Phosphotyrosine.	18083107	Swiss-Prot 1010711	Y	Phosphorylation	AQQILAYAGFRLT
FAAH1_HUMAN	O00519	329	Phosphotyrosine.	18083107	Swiss-Prot 1010711	Y	Phosphorylation	QPLRVGYYETDNY
FAAH1_HUMAN	O00519	335	Phosphotyrosine.	18083107	Swiss-Prot 1010711	Y	Phosphorylation	YYETDNYTMPSPA
FABPH_RAT	P07483	20	Phosphotyrosine; by Tyr-kinases.	8117746	Swiss-Prot 1010711	Y	Phosphorylation	SKNFDDYMKSLGV
FACD2_HUMAN	Q9BXW9	684	Phosphotyrosine.	17053785	Swiss-Prot 1010711	Y	Phosphorylation	FPVKALYGLEEYD
FAF1_HUMAN	Q9UNN5	225	Phosphotyrosine.	15592455	Swiss-Prot 1010711	Y	Phosphorylation	EVKRNVYDLTSIP
FAF2_HUMAN	Q96CS3	79	Phosphotyrosine.	18083107	Swiss-Prot 1010711	Y	Phosphorylation	TADHRIYSYVVSR
FAK1_CHICK	Q00944	397	Phosphotyrosine; by autocatalysis.	12370821	Swiss-Prot 1010711	Y	Phosphorylation	VSETDDYAEIIDE
FAK1_CHICK	Q00944	576	Phosphotyrosine; by SRC.	12370821;17574028	Swiss-Prot 1010711	Y	Phosphorylation	YMEDSTYYKASKG
FAK1_CHICK	Q00944	863	Phosphotyrosine.	12370821	Swiss-Prot 1010711	Y	Phosphorylation	AGNQHIYQPVGKP
FAK1_HUMAN	Q05397	397	Phosphotyrosine; by autocatalysis.	12387730;15561106;17081983;17192257;17395594;17431114;18006843;18083107;19339212;19369195;20439989	Swiss-Prot 1010711	Y	Phosphorylation	VSETDDYAEIIDE
FAK1_HUMAN	Q05397	407	Phosphotyrosine.	12387730;15561106;19369195	Swiss-Prot 1010711	Y	Phosphorylation	IDEEDTYTMPSTR
FAK1_HUMAN	Q05397	570	Phosphotyrosine.	18083107;18691976;19369195	Swiss-Prot 1010711	Y	Phosphorylation	DFGLSRYMEDSTY
FAK1_HUMAN	Q05397	576	Phosphotyrosine; by RET and SRC.	15561106;15951569;17192257;17389395;18083107;19339212;19369195;19534553;21454698	Swiss-Prot 1010711	Y	Phosphorylation	YMEDSTYYKASKG
FAK1_HUMAN	Q05397	577	Phosphotyrosine; by RET and SRC.	12387730;18083107;19339212;19369195;19534553;21454698	Swiss-Prot 1010711	Y	Phosphorylation	MEDSTYYKASKGK
FAK1_HUMAN	Q05397	720	Phosphotyrosine.	19369195	Swiss-Prot 1010711	Y	Phosphorylation	KPSRPGYPSPRSS
FAK1_HUMAN	Q05397	861	Phosphotyrosine.	12387730;18006843;18083107;19339212;19369195;19534553	Swiss-Prot 1010711	Y	Phosphorylation	IGNQHIYQPVGKP
FAK1_HUMAN	Q05397	925	Phosphotyrosine.	12387730;19339212	Swiss-Prot 1010711	Y	Phosphorylation	RSNDKVYENVTGL
FAK1_MOUSE	P34152	428	Phosphotyrosine; by autocatalysis.	7529876;8824286;10373530;10806474;11420674	Swiss-Prot 1010711	Y	Phosphorylation	GDETDDYAEIIDE
FAK1_MOUSE	P34152	438	Phosphotyrosine.	7529876;11420674	Swiss-Prot 1010711	Y	Phosphorylation	IDEEDTYTMPSKS
FAK1_MOUSE	P34152	614	Phosphotyrosine; by RET and SRC.	7529876;10373530;11420674;17242355;18034455	Swiss-Prot 1010711	Y	Phosphorylation	YMEDSTYYKASKG
FAK1_MOUSE	P34152	615	Phosphotyrosine; by RET and SRC.	7529876;10373530;11420674;17242355;18034455	Swiss-Prot 1010711	Y	Phosphorylation	MEDSTYYKASKGK
FAK1_MOUSE	P34152	899	Phosphotyrosine.	11420674	Swiss-Prot 1010711	Y	Phosphorylation	TGNQHIYQPVGKP
FAK1_MOUSE	P34152	963	Phosphotyrosine; by SRC.	7997267;8816475;9148935;11420674;18034455	Swiss-Prot 1010711	Y	Phosphorylation	RSNDKVYENVTGL
FAK1_RAT	O35346	397	Phosphotyrosine; by autocatalysis.	14500712	Swiss-Prot 1010711	Y	Phosphorylation	VSETDDYAEIIDE
FAK2_HUMAN	Q14289	402	Phosphotyrosine; by autocatalysis.	11493697;15166227;17329398;19207108;20028775;20381867;20521079	Swiss-Prot 1010711	Y	Phosphorylation	SIESDIYAEIPDE
FAK2_HUMAN	Q14289	579	Phosphotyrosine; by SRC, LYN and LCK.	12522270;17192257;18083107;19369195;19534553	Swiss-Prot 1010711	Y	Phosphorylation	YIEDEDYYKASVT
FAK2_HUMAN	Q14289	580	Phosphotyrosine; by SRC, LYN and LCK.	12522270;17389395;18083107;19369195;19534553;20028775;20381867	Swiss-Prot 1010711	Y	Phosphorylation	IEDEDYYKASVTR
FAK2_HUMAN	Q14289	722	Phosphotyrosine.	19369195	Swiss-Prot 1010711	Y	Phosphorylation	KPSRPKYRPPPQT
FAK2_HUMAN	Q14289	819	Phosphotyrosine.	19369195	Swiss-Prot 1010711	Y	Phosphorylation	KQMVEDYQWLRQE
FAK2_HUMAN	Q14289	834	Phosphotyrosine.	19369195	Swiss-Prot 1010711	Y	Phosphorylation	SLDPMVYMNDKSP
FAK2_HUMAN	Q14289	849	Phosphotyrosine.	19369195	Swiss-Prot 1010711	Y	Phosphorylation	PEKEVGYLEFTGP
FAK2_HUMAN	Q14289	881	Phosphotyrosine; by SRC.	20521079	Swiss-Prot 1010711	Y	Phosphorylation	RTDDLVYLNVMEL
FAK2_MOUSE	Q9QVP9	402	Phosphotyrosine; by autocatalysis.	11420674;11493697;14739300;17947660;21195757	Swiss-Prot 1010711	Y	Phosphorylation	SIESDIYAEIPDE
FAK2_MOUSE	Q9QVP9	440	Phosphotyrosine.	18034455	Swiss-Prot 1010711	Y	Phosphorylation	GFFGEVYEGVYTN
FAK2_MOUSE	Q9QVP9	579	Phosphotyrosine; by SRC, LYN and LCK.	17947660	Swiss-Prot 1010711	Y	Phosphorylation	YIEDEDYYKASVT
FAK2_MOUSE	Q9QVP9	580	Phosphotyrosine; by SRC, LYN and LCK.	11420674;17947660;21195757	Swiss-Prot 1010711	Y	Phosphorylation	IEDEDYYKASVTR
FAK2_MOUSE	Q9QVP9	881	Phosphotyrosine.	11420674;21195757	Swiss-Prot 1010711	Y	Phosphorylation	RTDDLVYHNVMTL
FAK2_RAT	P70600	402	Phosphotyrosine; by autocatalysis.	16574377;20849950	Swiss-Prot 1010711	Y	Phosphorylation	SIESDIYAEIPDE
FAK2_RAT	P70600	579	Phosphotyrosine; by SRC, LYN and LCK.	20849950	Swiss-Prot 1010711	Y	Phosphorylation	YIEDEDYYKASVT
FAK2_RAT	P70600	580	Phosphotyrosine; by SRC, LYN and LCK.	16574377;20849950	Swiss-Prot 1010711	Y	Phosphorylation	IEDEDYYKASVTR
FANCI_HUMAN	Q9NVI1	215	Phosphotyrosine.	17053785	Swiss-Prot 1010711	Y	Phosphorylation	EIPPLVYQLLVLS
FANCJ_HUMAN	Q9BX63	921	Phosphotyrosine.	18669648	Swiss-Prot 1010711	Y	Phosphorylation	KYSTPPYLLEAAS
FAT1_HUMAN	Q14517	468	Phosphotyrosine.	17525332	Swiss-Prot 1010711	Y	Phosphorylation	EFTQTAYKAAFDE
FAT1_HUMAN	Q14517	2601	Phosphotyrosine.	17924679	Swiss-Prot 1010711	Y	Phosphorylation	QFRATKYEVNIGS
FAT2_HUMAN	Q9NYQ8	2205	Phosphotyrosine.	17053785	Swiss-Prot 1010711	Y	Phosphorylation	EGLRLIYNIVEEE
FAT2_HUMAN	Q9NYQ8	2233	Phosphotyrosine.	17053785	Swiss-Prot 1010711	Y	Phosphorylation	VTGPLDYESKTKH
FBX43_MOUSE	Q8CDI2	436	Phosphotyrosine.	17203969	Swiss-Prot 1010711	Y	Phosphorylation	ILTELQYRNLKHI
FCAR_HUMAN	P24071	56	Phosphotyrosine.	18083107	Swiss-Prot 1010711	Y	Phosphorylation	QAIREAYLTQLMI
FCERB_MOUSE	P20490	210	Phosphotyrosine.	17947660	Swiss-Prot 1010711	Y	Phosphorylation	VPDDRLYEELNVY
FCERB_MOUSE	P20490	216	Phosphotyrosine.	17947660	Swiss-Prot 1010711	Y	Phosphorylation	YEELNVYSPIYSE
FCERB_MOUSE	P20490	220	Phosphotyrosine.	17947660	Swiss-Prot 1010711	Y	Phosphorylation	NVYSPIYSELEDK
FCERG_HUMAN	P30273	65	Phosphotyrosine.	18083107;18088087	Swiss-Prot 1010711	Y	Phosphorylation	EKSDGVYTGLSTR
FCERG_HUMAN	P30273	76	Phosphotyrosine.	18083107;18088087	Swiss-Prot 1010711	Y	Phosphorylation	TRNQETYETLKHE
FCERG_MOUSE	P20491	65	Phosphotyrosine.	17947660	Swiss-Prot 1010711	Y	Phosphorylation	EKADAVYTGLNTR
FCERG_MOUSE	P20491	76	Phosphotyrosine.	17947660	Swiss-Prot 1010711	Y	Phosphorylation	TRSQETYETLKHE
FCG2A_HUMAN	P12318	288	Phosphotyrosine; by SRC-type Tyr-kinases.	8756631;18083107	Swiss-Prot 1010711	Y	Phosphorylation	ETADGGYMTLNPR
FCG2A_HUMAN	P12318	304	Phosphotyrosine; by SRC-type Tyr-kinases.	8756631	Swiss-Prot 1010711	Y	Phosphorylation	DDDKNIYLTLPPN
FCG2B_HUMAN	P31994	292	Phosphotyrosine; by SRC-type Tyr-kinases.	8756631	Swiss-Prot 1010711	Y	Phosphorylation	AENTITYSLLMHP
FCG2C_HUMAN	P31995	294	Phosphotyrosine; by SRC-type Tyr-kinases.	8756631	Swiss-Prot 1010711	Y	Phosphorylation	ETADGGYMTLNPR
FCG2C_HUMAN	P31995	310	Phosphotyrosine; by SRC-type Tyr-kinases.	8756631;18083107	Swiss-Prot 1010711	Y	Phosphorylation	DDDKNIYLTLPPN
FCGR1_HUMAN	P12314	133	Phosphotyrosine.	18083107	Swiss-Prot 1010711	Y	Phosphorylation	WKDKLVYNVLYYR
FCGR1_HUMAN	P12314	138	Phosphotyrosine.	18083107	Swiss-Prot 1010711	Y	Phosphorylation	VYNVLYYRNGKAF
FCGRC_HUMAN	A6NKC4	133	Phosphotyrosine.	18083107	Swiss-Prot 1010711	Y	Phosphorylation	WKDKLVYNVLYYR
FCGRC_HUMAN	A6NKC4	138	Phosphotyrosine.	18083107	Swiss-Prot 1010711	Y	Phosphorylation	VYNVLYYRNGKAF
FCHO1_MOUSE	Q8K285	182	Phosphotyrosine.	18034455	Swiss-Prot 1010711	Y	Phosphorylation	RRSVDKYNSARAD
FCRL6_HUMAN	Q6DN72	371	Phosphotyrosine.	17213291	Swiss-Prot 1010711	Y	Phosphorylation	KDEGVVYSVVHRT
FER_HUMAN	P16591	402	Phosphotyrosine.	17192257;17389395;18083107;18691976;19369195	Swiss-Prot 1010711	Y	Phosphorylation	PPPVVNYEEDARS
FER_HUMAN	P16591	714	Phosphotyrosine; by autocatalysis.	17192257;18083107;18691976;19369195	Swiss-Prot 1010711	Y	Phosphorylation	QEDGGVYSSSGLK
FER_MOUSE	P70451	402	Phosphotyrosine.	17947660;19131326	Swiss-Prot 1010711	Y	Phosphorylation	PPPVVNYEEDARS
FER_MOUSE	P70451	616	Phosphotyrosine; by autocatalysis.	19159681	Swiss-Prot 1010711	Y	Phosphorylation	AKILKQYDHPNIV
FES_HUMAN	P07332	261	Phosphotyrosine.	19369195	Swiss-Prot 1010711	Y	Phosphorylation	IQPEAEYQGFLRQ
FES_HUMAN	P07332	614	Phosphotyrosine.	19369195	Swiss-Prot 1010711	Y	Phosphorylation	ARILKQYSHPNIV
FES_HUMAN	P07332	713	Phosphotyrosine; by autocatalysis.	7687763;15485904;18046454;18775312;19369195;19382747	Swiss-Prot 1010711	Y	Phosphorylation	EEADGVYAASGGL
FES_MOUSE	P16879	713	Phosphotyrosine; by autocatalysis.	17947660	Swiss-Prot 1010711	Y	Phosphorylation	EEADGIYAASAGL
FFAR1_MOUSE	Q76JU9	44	Phosphotyrosine.	17203969	Swiss-Prot 1010711	Y	Phosphorylation	LTPSLVYTLHLGC
FGF2_HUMAN	P09038	215	Phosphotyrosine; by TEC.	20230531	Swiss-Prot 1010711	Y	Phosphorylation	GVCANRYLAMKED
FGFR1_HUMAN	P11362	463	Phosphotyrosine; by autocatalysis.	8622701;16507368;19224897	Swiss-Prot 1010711	Y	Phosphorylation	LAGVSEYELPEDP
FGFR1_HUMAN	P11362	583	Phosphotyrosine; by autocatalysis.	8622701;16507368;19224897	Swiss-Prot 1010711	Y	Phosphorylation	RPPGLEYCYNPSH
FGFR1_HUMAN	P11362	585	Phosphotyrosine; by autocatalysis.	8622701;16507368;19224897	Swiss-Prot 1010711	Y	Phosphorylation	PGLEYCYNPSHNP
FGFR1_HUMAN	P11362	653	Phosphotyrosine; by autocatalysis.	8622701;16507368;18083107;19224897;19665973	Swiss-Prot 1010711	Y	Phosphorylation	DIHHIDYYKKTTN
FGFR1_HUMAN	P11362	654	Phosphotyrosine; by autocatalysis.	8622701;16507368;19224897;19665973	Swiss-Prot 1010711	Y	Phosphorylation	IHHIDYYKKTTNG
FGFR1_HUMAN	P11362	730	Phosphotyrosine; by autocatalysis.	8622701;19224897	Swiss-Prot 1010711	Y	Phosphorylation	NCTNELYMMMRDC
FGFR1_HUMAN	P11362	766	Phosphotyrosine; by autocatalysis.	19665973	Swiss-Prot 1010711	Y	Phosphorylation	LTSNQEYLDLSMP
FGFR2_HUMAN	P21802	466	Phosphotyrosine; by autocatalysis.	19060208;19410646	Swiss-Prot 1010711	Y	Phosphorylation	LAGVSEYELPEDP
FGFR2_HUMAN	P21802	586	Phosphotyrosine; by autocatalysis.	17803937;19060208;19410646	Swiss-Prot 1010711	Y	Phosphorylation	RPPGMEYSYDINR
FGFR2_HUMAN	P21802	588	Phosphotyrosine; by autocatalysis.	19060208;19410646	Swiss-Prot 1010711	Y	Phosphorylation	PGMEYSYDINRVP
FGFR2_HUMAN	P21802	656	Phosphotyrosine; by autocatalysis.	17803937;19060208;19410646	Swiss-Prot 1010711	Y	Phosphorylation	DINNIDYYKKTTN
FGFR2_HUMAN	P21802	657	Phosphotyrosine; by autocatalysis.	17803937;19060208;19410646	Swiss-Prot 1010711	Y	Phosphorylation	INNIDYYKKTTNG
FGFR2_HUMAN	P21802	769	Phosphotyrosine; by autocatalysis.	15629145;19060208	Swiss-Prot 1010711	Y	Phosphorylation	LTTNEEYLDLSQP
FGFR3_HUMAN	P22607	724	Phosphotyrosine; by autocatalysis.	11294897	Swiss-Prot 1010711	Y	Phosphorylation	NCTHDLYMIMREC
FGFR3_HUMAN	P22607	760	Phosphotyrosine; by autocatalysis.	19286672	Swiss-Prot 1010711	Y	Phosphorylation	VTSTDEYLDLSAP
FGFR3_MOUSE	Q61851	641	Phosphotyrosine; by autocatalysis.	18034455	Swiss-Prot 1010711	Y	Phosphorylation	DVHNLDYYKKTTN
FGFR4_HUMAN	P22455	642	Phosphotyrosine; by autocatalysis.	18670643	Swiss-Prot 1010711	Y	Phosphorylation	GVHHIDYYKKTSN
FGFR4_HUMAN	P22455	643	Phosphotyrosine; by autocatalysis.	18670643	Swiss-Prot 1010711	Y	Phosphorylation	VHHIDYYKKTSNG
FGFR4_HUMAN	P22455	754	Phosphotyrosine; by autocatalysis.	7518429	Swiss-Prot 1010711	Y	Phosphorylation	LAVSEEYLDLRLT
FGR_HUMAN	P09769	28	Phosphotyrosine.	18083107	Swiss-Prot 1010711	Y	Phosphorylation	EGDFRSYGAADHY
FGR_HUMAN	P09769	34	Phosphotyrosine.	18083107;19369195	Swiss-Prot 1010711	Y	Phosphorylation	YGAADHYGPDPTK
FGR_HUMAN	P09769	208	Phosphotyrosine.	18083107	Swiss-Prot 1010711	Y	Phosphorylation	KLDMGGYYITTRV
FGR_HUMAN	P09769	523	Phosphotyrosine; by SRC.	19369195	Swiss-Prot 1010711	Y	Phosphorylation	TSAEPQYQPGDQT
FGR_RAT	Q6P6U0	400	Phosphotyrosine; by autocatalysis.	7515063	Swiss-Prot 1010711	Y	Phosphorylation	LIVDDEYNPQQGT
FGR_RAT	Q6P6U0	511	Phosphotyrosine; by SRC.	7515063	Swiss-Prot 1010711	Y	Phosphorylation	TSTEPQYQPGDQT
FHIT_HUMAN	P49789	114	Phosphotyrosine; by SRC.	15007172	Swiss-Prot 1010711	Y	Phosphorylation	HRNDSIYEELQKH
FIBA_HUMAN	P02671	277	Phosphotyrosine.	18083107	Swiss-Prot 1010711	Y	Phosphorylation	RGGSTSYGTGSET
FKBP3_YEAST	P38911	184	Phosphotyrosine; by CK2.	9148902	Swiss-Prot 1010711	Y	Phosphorylation	DEDADIYDSEDYD
FKBP8_HUMAN	Q14318	322	Phosphotyrosine.	15592455	Swiss-Prot 1010711	Y	Phosphorylation	LAQQGEYSEAIPI
FLNA_HUMAN	P21333	373	Phosphotyrosine.	18083107	Swiss-Prot 1010711	Y	Phosphorylation	KSPFEVYVDKSQG
FLNA_HUMAN	P21333	1047	Phosphotyrosine.	15592455	Swiss-Prot 1010711	Y	Phosphorylation	YEVEVTYDGVPVP
FLNA_HUMAN	P21333	1604	Phosphotyrosine.	18083107	Swiss-Prot 1010711	Y	Phosphorylation	DNHDGTYTVAYVP
FLNA_HUMAN	P21333	2388	Phosphotyrosine.	18083107	Swiss-Prot 1010711	Y	Phosphorylation	EIDQDKYAVRFIP
FLNB_HUMAN	O75369	1530	Phosphotyrosine.	17389395;19534553	Swiss-Prot 1010711	Y	Phosphorylation	GPGLSSYGVPASL
FLNB_HUMAN	O75369	1684	Phosphotyrosine.	19534553	Swiss-Prot 1010711	Y	Phosphorylation	AAKPGTYVIYVRF
FLNB_HUMAN	O75369	2502	Phosphotyrosine.	15592455;18083107;19534553	Swiss-Prot 1010711	Y	Phosphorylation	SSTETCYSAIPKA
FLNC_HUMAN	Q14315	770	Phosphotyrosine.	18691976	Swiss-Prot 1010711	Y	Phosphorylation	PERVKVYGPGVEK
FLNC_HUMAN	Q14315	2683	Phosphotyrosine.	18083107	Swiss-Prot 1010711	Y	Phosphorylation	TPCEEVYVKHMGN
FLOT1_HUMAN	O75955	203	Phosphotyrosine.	18083107	Swiss-Prot 1010711	Y	Phosphorylation	EKVSAQYLSEIEM
FLOT2_HUMAN	Q14254	241	Phosphotyrosine.	17389395;19534553	Swiss-Prot 1010711	Y	Phosphorylation	AEAQLAYELQGAR
FLT3_HUMAN	P36888	166	Phosphotyrosine.	19369195	Swiss-Prot 1010711	Y	Phosphorylation	IRNTLLYTLRRPY
FLT3_HUMAN	P36888	401	Phosphotyrosine.	19369195	Swiss-Prot 1010711	Y	Phosphorylation	KGLDNGYSISKFC
FLT3_HUMAN	P36888	416	Phosphotyrosine.	19369195	Swiss-Prot 1010711	Y	Phosphorylation	KHQPGEYIFHAEN
FLT3_HUMAN	P36888	572	Phosphotyrosine.	16684964;21262971	Swiss-Prot 1010711	Y	Phosphorylation	YKKQFRYESQLQM
FLT3_HUMAN	P36888	589	Phosphotyrosine; by autocatalysis.	16684964;19477218;21262971	Swiss-Prot 1010711	Y	Phosphorylation	GSSDNEYFYVDFR
FLT3_HUMAN	P36888	591	Phosphotyrosine; by autocatalysis.	15831474;16684964;19477218;21262971	Swiss-Prot 1010711	Y	Phosphorylation	SDNEYFYVDFREY
FLT3_HUMAN	P36888	599	Phosphotyrosine; by autocatalysis.	16684964;19477218;21262971	Swiss-Prot 1010711	Y	Phosphorylation	DFREYEYDLKWEF
FLT3_HUMAN	P36888	726	Phosphotyrosine; by autocatalysis.	19369195;19477218	Swiss-Prot 1010711	Y	Phosphorylation	EHNFSFYPTFQSH
FLT3_HUMAN	P36888	768	Phosphotyrosine.	19477218;21262971	Swiss-Prot 1010711	Y	Phosphorylation	SEDEIEYENQKRL
FLT3_HUMAN	P36888	793	Phosphotyrosine.	19477218;21262971	Swiss-Prot 1010711	Y	Phosphorylation	DLLCFAYQVAKGM
FLT3_HUMAN	P36888	842	Phosphotyrosine; by autocatalysis.	19369195;19477218;21262971	Swiss-Prot 1010711	Y	Phosphorylation	IMSDSNYVVRGNA
FLT3_HUMAN	P36888	955	Phosphotyrosine; by autocatalysis.	19477218;21262971	Swiss-Prot 1010711	Y	Phosphorylation	DAEEAMYQNVDGR
FLT3_HUMAN	P36888	969	Phosphotyrosine; by autocatalysis.	19369195	Swiss-Prot 1010711	Y	Phosphorylation	SECPHTYQNRRPF
FMP27_YEAST	Q06179	2618	Phosphotyrosine.	18407956	Swiss-Prot 1010711	Y	Phosphorylation	LKQLTTYNSYTEP
FN3K_HUMAN	Q9H479	263	Phosphotyrosine.	17924679	Swiss-Prot 1010711	Y	Phosphorylation	RSFFTAYHRKIPK
FNBP1_HUMAN	Q96RU3	522	Phosphotyrosine.	15592455	Swiss-Prot 1010711	Y	Phosphorylation	ESPDGSYTEEQSQ
FNBP1_MOUSE	Q80TY0	499	Phosphotyrosine.	17947660	Swiss-Prot 1010711	Y	Phosphorylation	RRQSGLYDGQTHQ
FNBP4_HUMAN	Q8N3X1	113	Phosphotyrosine.	19413330	Swiss-Prot 1010711	Y	Phosphorylation	LCLLGAYADSDDD
FNTB_HUMAN	P49356	300	Phosphotyrosine.	15592455	Swiss-Prot 1010711	Y	Phosphorylation	KLVDGCYSFWQAG
FOG1_HUMAN	Q8IX07	698	Phosphotyrosine.	17924679	Swiss-Prot 1010711	Y	Phosphorylation	FSRHETYTVHKRY
FOL1_SCHPO	Q4LB35	234	Phosphotyrosine.	18257517	Swiss-Prot 1010711	Y	Phosphorylation	IYRTRSYFLQESL
FOXJ2_HUMAN	Q9P0K8	259	Phosphotyrosine.	18669648	Swiss-Prot 1010711	Y	Phosphorylation	WSFRNLYKSMLEK
FR1OP_MOUSE	Q66JX5	337	Phosphotyrosine.	17947660	Swiss-Prot 1010711	Y	Phosphorylation	TGEDEDYADDFNS
FRK_HUMAN	P42685	46	Phosphotyrosine.	17389395;18083107;19534553	Swiss-Prot 1010711	Y	Phosphorylation	SQRHGHYFVALFD
FRK_HUMAN	P42685	497	Phosphotyrosine.	15951569;17389395;18083107	Swiss-Prot 1010711	Y	Phosphorylation	FETDSSYSDANNF
FRM4B_MOUSE	Q920B0	675	Phosphotyrosine.	17242355	Swiss-Prot 1010711	Y	Phosphorylation	VLTRNAYSSSHLE
FRMD6_HUMAN	Q96NE9	412	Phosphotyrosine.	17389395	Swiss-Prot 1010711	Y	Phosphorylation	TGPEDSYSSSAIH
FRS2_MOUSE	Q8C180	196	Phosphotyrosine; by FGFR1.	8780727;9182757;9632781;11353842;11390647	Swiss-Prot 1010711	Y	Phosphorylation	EEQVHTYVNTTGV
FRS2_MOUSE	Q8C180	306	Phosphotyrosine; by FGFR1.	8780727;9182757;9632781;11353842;11390647	Swiss-Prot 1010711	Y	Phosphorylation	PVNKLVYENINGL
FRS2_MOUSE	Q8C180	349	Phosphotyrosine; by FGFR1.	8780727;9182757;9632781;11353842;11390647;19131326	Swiss-Prot 1010711	Y	Phosphorylation	RPALLNYENLPSL
FRS2_MOUSE	Q8C180	392	Phosphotyrosine; by FGFR1.	8780727;9182757;9632781;11353842;11390647	Swiss-Prot 1010711	Y	Phosphorylation	LDPMHNYVNTENV
FRS2_MOUSE	Q8C180	436	Phosphotyrosine; by FGFR1.	8780727;9182757;9632781;11353842;11390647	Swiss-Prot 1010711	Y	Phosphorylation	EHRQLNYIQVDLE
FRS2_MOUSE	Q8C180	471	Phosphotyrosine; by FGFR1.	8780727;9182757;11353842;11390647	Swiss-Prot 1010711	Y	Phosphorylation	TRRTELYAVIDIE
FRY_HUMAN	Q5TBA9	213	Phosphotyrosine.	19690332	Swiss-Prot 1010711	Y	Phosphorylation	FKYKEGYLGPNTG
FRY_HUMAN	Q5TBA9	954	Phosphotyrosine.	17924679	Swiss-Prot 1010711	Y	Phosphorylation	PDGTVSYDNKAIG
FUBP1_HUMAN	Q96AE4	58	Phosphotyrosine.	15592455	Swiss-Prot 1010711	Y	Phosphorylation	SLNSNDYGYGGQK
FUBP1_HUMAN	Q96AE4	626	Phosphotyrosine.	19369195	Swiss-Prot 1010711	Y	Phosphorylation	RQQAAYYAQTSPQ
FUMH_HUMAN	P07954	491	Phosphotyrosine.	18083107	Swiss-Prot 1010711	Y	Phosphorylation	TAIELGYLTAEQF
FUND1_HUMAN	Q8IVP5	18	Phosphotyrosine; by SRC.	22267086	Swiss-Prot 1010711	Y	Phosphorylation	ESDDDSYEVLDLT
FUS3_YEAST	P16892	182	Phosphotyrosine.	15665377;18407956	Swiss-Prot 1010711	Y	Phosphorylation	QSGMTEYVATRWY
FXR1_HUMAN	P51114	477	Phosphotyrosine.	15592455	Swiss-Prot 1010711	Y	Phosphorylation	DPDSNPYSLLDNT
FXR1_MOUSE	Q61584	68	Phosphotyrosine.	17947660	Swiss-Prot 1010711	Y	Phosphorylation	GDEVEVYSRANDQ
FXR2_HUMAN	P51116	519	Phosphotyrosine.	15592455	Swiss-Prot 1010711	Y	Phosphorylation	DPDSNPYSLLDTS
FYB_HUMAN	O15117	571	Phosphotyrosine.	18083107;18088087;19690332	Swiss-Prot 1010711	Y	Phosphorylation	TAVEIDYDSLKLK
FYB_HUMAN	O15117	651	Phosphotyrosine.	19690332	Swiss-Prot 1010711	Y	Phosphorylation	DMGDEVYDDVDTS
FYB_MOUSE	O35601	559	Phosphotyrosine.	17947660;19144319	Swiss-Prot 1010711	Y	Phosphorylation	TAVEIDYDSLKRK
FYN_HUMAN	P06241	213	Phosphotyrosine.	18083107	Swiss-Prot 1010711	Y	Phosphorylation	KLDNGGYYITTRA
FYN_HUMAN	P06241	214	Phosphotyrosine.	18083107	Swiss-Prot 1010711	Y	Phosphorylation	LDNGGYYITTRAQ
FYN_HUMAN	P06241	420	Phosphotyrosine; by autocatalysis.	17192257;18083107;18088087;19690332	Swiss-Prot 1010711	Y	Phosphorylation	LIEDNEYTARQGA
FYN_HUMAN	P06241	440	Phosphotyrosine.	18083107	Swiss-Prot 1010711	Y	Phosphorylation	APEAALYGRFTIK
FYN_HUMAN	P06241	531	Phosphotyrosine; by CSK.	1533589;1699196;18691976;19369195	Swiss-Prot 1010711	Y	Phosphorylation	TATEPQYQPGENL
FYN_MOUSE	P39688	185	Phosphotyrosine.	18034455	Swiss-Prot 1010711	Y	Phosphorylation	QTTKGAYSLSIRD
FYN_MOUSE	P39688	420	Phosphotyrosine; by autocatalysis.	8441403;19144319	Swiss-Prot 1010711	Y	Phosphorylation	LIEDNEYTARQGA
FYV1_HUMAN	Q9Y2I7	46	Phosphotyrosine.	15144186	Swiss-Prot 1010711	Y	Phosphorylation	PPFKSAYSSFVNL
FYV1_HUMAN	Q9Y2I7	1155	Phosphotyrosine.	17081983	Swiss-Prot 1010711	Y	Phosphorylation	GRMLADYRARGGR
FYV1_HUMAN	Q9Y2I7	1772	Phosphotyrosine.	15592455;19369195	Swiss-Prot 1010711	Y	Phosphorylation	RGADSAYYQVGQT
FYV8_YEAST	P46949	98	Phosphotyrosine.	18407956	Swiss-Prot 1010711	Y	Phosphorylation	SDKEVGYLSDGVP
FZR_HUMAN	Q9UM11	91	Phosphotyrosine.	18187866	Swiss-Prot 1010711	Y	Phosphorylation	GKDGLAYSALLKN
G3P_HUMAN	P04406	42	Phosphotyrosine.	15592455	Swiss-Prot 1010711	Y	Phosphorylation	PFIDLNYMVYMFQ
G3P_HUMAN	P04406	320	Phosphotyrosine.	19534553	Swiss-Prot 1010711	Y	Phosphorylation	YDNEFGYSNRVVD
G3P_MOUSE	P16858	312	Phosphotyrosine.	18034455	Swiss-Prot 1010711	Y	Phosphorylation	VKLISWYDNEYGY
G3P_MOUSE	P16858	316	Phosphotyrosine.	17947660;18034455	Swiss-Prot 1010711	Y	Phosphorylation	SWYDNEYGYSNRV
G3P_MOUSE	P16858	318	Phosphotyrosine.	17947660;18034455	Swiss-Prot 1010711	Y	Phosphorylation	YDNEYGYSNRVVD
G3P1_YEAST	P00360	43	Phosphotyrosine.	18407956	Swiss-Prot 1010711	Y	Phosphorylation	SNDYAAYMVKYDS
G3P2_DROME	P07487	273	Phosphotyrosine.	17372656	Swiss-Prot 1010711	Y	Phosphorylation	LKGILGYTDEEVV
G3P2_YEAST	P00358	54	Phosphotyrosine.	17287358	Swiss-Prot 1010711	Y	Phosphorylation	DSTHGRYAGEVSH
G3P3_YEAST	P00359	312	Phosphotyrosine.	18407956	Swiss-Prot 1010711	Y	Phosphorylation	VKLVSWYDNEYGY
G6B_HUMAN	O95866	211	Phosphotyrosine.	11544253	Swiss-Prot 1010711	Y	Phosphorylation	QEPSLLYADLDHL
G6PD_HUMAN	P11413	401	Phosphotyrosine.	15592455;18083107	Swiss-Prot 1010711	Y	Phosphorylation	QPNEAVYTKMMTK
G6PD_HUMAN	P11413	503	Phosphotyrosine.	18083107;19534553	Swiss-Prot 1010711	Y	Phosphorylation	KRVGFQYEGTYKW
G6PD_HUMAN	P11413	507	Phosphotyrosine.	15951569;18083107	Swiss-Prot 1010711	Y	Phosphorylation	FQYEGTYKWVNPH
G6PD_YEAST	P11412	145	Phosphotyrosine.	17330950	Swiss-Prot 1010711	Y	Phosphorylation	QIKSRVYAENGIT
G6PD1_MOUSE	Q00612	401	Phosphotyrosine.	18034455	Swiss-Prot 1010711	Y	Phosphorylation	QPNEAVYTKMMTK
G6PD1_MOUSE	Q00612	503	Phosphotyrosine.	18034455	Swiss-Prot 1010711	Y	Phosphorylation	KRVGFQYEGTYKW
G6PD1_MOUSE	Q00612	507	Phosphotyrosine.	17947660;18034455	Swiss-Prot 1010711	Y	Phosphorylation	FQYEGTYKWVNPH
G6PE_HUMAN	O95479	316	Phosphotyrosine.	17053785	Swiss-Prot 1010711	Y	Phosphorylation	VGQYQSYSEQVRR
GAB1_HUMAN	Q13480	183	Phosphotyrosine.	19534553	Swiss-Prot 1010711	Y	Phosphorylation	QEDPQDYLLLINC
GAB1_HUMAN	Q13480	259	Phosphotyrosine.	12522270;19534553	Swiss-Prot 1010711	Y	Phosphorylation	SVDSSLYNLPRSY
GAB1_HUMAN	Q13480	373	Phosphotyrosine.	17389395;19534553	Swiss-Prot 1010711	Y	Phosphorylation	SDTDSSYCIPTAG
GAB1_HUMAN	Q13480	406	Phosphotyrosine.	17389395;18083107;19534553	Swiss-Prot 1010711	Y	Phosphorylation	ASSQDCYDIPRAF
GAB1_HUMAN	Q13480	627	Phosphotyrosine.	17389395;18083107	Swiss-Prot 1010711	Y	Phosphorylation	GDKQVEYLDLDLD
GAB1_HUMAN	Q13480	659	Phosphotyrosine.	17389395;18083107;18669648;19534553	Swiss-Prot 1010711	Y	Phosphorylation	ADERVDYVVVDQQ
GAB2_HUMAN	Q9UQC2	266	Phosphotyrosine.	12522270;18083107	Swiss-Prot 1010711	Y	Phosphorylation	EFRDSTYDLPRSL
GAB2_HUMAN	Q9UQC2	293	Phosphotyrosine.	19172738	Swiss-Prot 1010711	Y	Phosphorylation	TDNEDVYTFKTPS
GAB2_MOUSE	Q9Z1S8	263	Phosphotyrosine.	17947660	Swiss-Prot 1010711	Y	Phosphorylation	EFKDSTYDLPRSL
GAB2_MOUSE	Q9Z1S8	290	Phosphotyrosine.	17947660	Swiss-Prot 1010711	Y	Phosphorylation	TDNEDVYTFKMPS
GAB2_MOUSE	Q9Z1S8	441	Phosphotyrosine.	15750601	Swiss-Prot 1010711	Y	Phosphorylation	ASSDDNYVPMNPG
GAGE3_HUMAN	Q13067	10	Phosphotyrosine.	12522270	Swiss-Prot 1010711	Y	Phosphorylation	SRGKSTYYWPRPR
GAK_HUMAN	O14976	615	Phosphotyrosine.	19369195	Swiss-Prot 1010711	Y	Phosphorylation	ASTSQEYDKMRDF
GALR2_HUMAN	O43603	213	Phosphotyrosine.	18083107	Swiss-Prot 1010711	Y	Phosphorylation	YARTLRYLWRAVD
GAMT_HUMAN	Q14353	222	Phosphotyrosine.	17053785	Swiss-Prot 1010711	Y	Phosphorylation	PPADCRYYAFPQM
GAMT_HUMAN	Q14353	223	Phosphotyrosine.	17053785	Swiss-Prot 1010711	Y	Phosphorylation	PADCRYYAFPQMI
GAN_HUMAN	Q9H2C0	471	Phosphotyrosine.	17081983	Swiss-Prot 1010711	Y	Phosphorylation	GVAMELYVFGGVR
GAN_MOUSE	Q8CA72	471	Phosphotyrosine.	17203969	Swiss-Prot 1010711	Y	Phosphorylation	GVAMELYVFGGVR
GBB2_MOUSE	P62880	239	Phosphotyrosine.	18034455	Swiss-Prot 1010711	Y	Phosphorylation	AFFPNGYAFTTGS
GBF1_HUMAN	Q92538	1316	Phosphotyrosine.	19690332	Swiss-Prot 1010711	Y	Phosphorylation	VSLDRGYTSDSEV
GBG12_HUMAN	Q9UBI6	42	Phosphotyrosine.	17053785	Swiss-Prot 1010711	Y	Phosphorylation	SADLMSYCEEHAR
GBLP_HUMAN	P63244	228	Phosphotyrosine.	15592455	Swiss-Prot 1010711	Y	Phosphorylation	NEGKHLYTLDGGD
GBLP_SCHPO	Q10281	52	Phosphotyrosine.	18257517	Swiss-Prot 1010711	Y	Phosphorylation	VRDDVNYGVAQRR
GBRA1_MOUSE	P62812	367	Phosphotyrosine.	18034455	Swiss-Prot 1010711	Y	Phosphorylation	IKKNNTYAPTATS
GBRA1_MOUSE	P62812	374	Phosphotyrosine.	17114649	Swiss-Prot 1010711	Y	Phosphorylation	APTATSYTPNLAR
GBRB2_MOUSE	P63137	434	Phosphotyrosine.	18034455	Swiss-Prot 1010711	Y	Phosphorylation	RSTMLAYDASSIQ
GBRB2_MOUSE	P63137	441	Phosphotyrosine.	18034455	Swiss-Prot 1010711	Y	Phosphorylation	DASSIQYRKAGLP
GCET2_HUMAN	Q8N6F7	148	Phosphotyrosine.	19690332	Swiss-Prot 1010711	Y	Phosphorylation	RSPEDEYELLMPH
GCH1_YEAST	P51601	25	Phosphotyrosine.	18407956	Swiss-Prot 1010711	Y	Phosphorylation	IRPTSPYTLNPPV
GCP2_HUMAN	Q9BSJ2	83	Phosphotyrosine.	15592455;18083107	Swiss-Prot 1010711	Y	Phosphorylation	NLDPLVYLLSKLT
GCP6_HUMAN	Q96RT7	439	Phosphotyrosine.	18187866	Swiss-Prot 1010711	Y	Phosphorylation	TSGLRRYLQYYRA
GCP6_HUMAN	Q96RT7	443	Phosphotyrosine.	18187866	Swiss-Prot 1010711	Y	Phosphorylation	RRYLQYYRACVLS
GDE_HUMAN	P35573	584	Phosphotyrosine.	18083107	Swiss-Prot 1010711	Y	Phosphorylation	REAMSAYNSHEEG
GDIA_HUMAN	P31150	333	Phosphotyrosine.	15592455	Swiss-Prot 1010711	Y	Phosphorylation	NRKSDIYVCMISY
GDIA_MOUSE	P50396	339	Phosphotyrosine.	18034455	Swiss-Prot 1010711	Y	Phosphorylation	YVCMISYAHNVAA
GDIB_HUMAN	P50395	203	Phosphotyrosine.	18083107	Swiss-Prot 1010711	Y	Phosphorylation	YLDQPCYETINRI
GDIR2_HUMAN	P52566	24	Phosphotyrosine.	15592455	Swiss-Prot 1010711	Y	Phosphorylation	LDSKLNYKPPPQK
GELS_HUMAN	P06396	86	Phosphotyrosine; by SRC; in vitro.	10210201	Swiss-Prot 1010711	Y	Phosphorylation	PVPTNLYGDFFTG
GELS_HUMAN	P06396	409	Phosphotyrosine; by SRC; in vitro.	10210201	Swiss-Prot 1010711	Y	Phosphorylation	DGLGLSYLSSHIA
GELS_HUMAN	P06396	465	Phosphotyrosine; by SRC.	10210201	Swiss-Prot 1010711	Y	Phosphorylation	PVDPATYGQFYGG
GELS_HUMAN	P06396	603	Phosphotyrosine; by SRC; in vitro.	10210201	Swiss-Prot 1010711	Y	Phosphorylation	KTPSAAYLWVGTG
GELS_HUMAN	P06396	651	Phosphotyrosine; by SRC; in vitro.	10210201	Swiss-Prot 1010711	Y	Phosphorylation	LGGKAAYRTSPRL
GEMI2_HUMAN	O14893	171	Phosphotyrosine.	19413330	Swiss-Prot 1010711	Y	Phosphorylation	ESPGIDYVQIGFP
GEN_DROME	Q9VRJ0	439	Phosphotyrosine.	18327897	Swiss-Prot 1010711	Y	Phosphorylation	DKQIAEYEAEHPK
GHT2_SCHPO	O74969	523	Phosphotyrosine.	18257517	Swiss-Prot 1010711	Y	Phosphorylation	TDSSPQYSSHEED
GIT1_HUMAN	Q9Y2X7	383	Phosphotyrosine.	18669648;19413330;19690332	Swiss-Prot 1010711	Y	Phosphorylation	LDDQHDYDSVASD
GIT1_HUMAN	Q9Y2X7	545	Phosphotyrosine.	15592455;15951569;17389395;19534553;19690332	Swiss-Prot 1010711	Y	Phosphorylation	LEDDAIYSVHVPA
GIT1_HUMAN	Q9Y2X7	554	Phosphotyrosine.	15592455	Swiss-Prot 1010711	Y	Phosphorylation	HVPAGLYRIRKGV
GIT1_HUMAN	Q9Y2X7	598	Phosphotyrosine.	16083285;17081983;18088087;19413330	Swiss-Prot 1010711	Y	Phosphorylation	SGADSDYENTQSG
GIT1_MOUSE	Q68FF6	224	Phosphotyrosine.	18034455	Swiss-Prot 1010711	Y	Phosphorylation	RLVECQYELTDRL
GIT1_MOUSE	Q68FF6	554	Phosphotyrosine.	19131326	Swiss-Prot 1010711	Y	Phosphorylation	LEDDAIYSVHVPA
GIT2_HUMAN	Q14161	484	Phosphotyrosine.	15592455	Swiss-Prot 1010711	Y	Phosphorylation	QATTNVYQVQTGS
GIT2_HUMAN	Q14161	492	Phosphotyrosine.	15592455	Swiss-Prot 1010711	Y	Phosphorylation	VQTGSEYTDTSNH
GLCE_HUMAN	O94923	560	Phosphotyrosine.	18187866	Swiss-Prot 1010711	Y	Phosphorylation	TGSGTIYDLRHFM
GLGB_HUMAN	Q04446	173	Phosphotyrosine.	15592455	Swiss-Prot 1010711	Y	Phosphorylation	EGDNVNYDWIHWD
GLNA_MOUSE	P15105	104	Phosphotyrosine.	18034455	Swiss-Prot 1010711	Y	Phosphorylation	LCEVFKYNRKPAE
GLNA_MOUSE	P15105	180	Phosphotyrosine.	18034455	Swiss-Prot 1010711	Y	Phosphorylation	DIVEAHYRACLYA
GLYC_HUMAN	P34896	34	Phosphotyrosine.	19690332	Swiss-Prot 1010711	Y	Phosphorylation	DSDVEVYNIIKKE
GLYC_MOUSE	P50431	28	Phosphotyrosine.	17203969	Swiss-Prot 1010711	Y	Phosphorylation	DSDAEVYSIIKKE
GMCLL_HUMAN	Q8NEA9	424	Phosphotyrosine.	16094384	Swiss-Prot 1010711	Y	Phosphorylation	FDLLVIYTNGYII
GMFB_HUMAN	P60983	84	Phosphotyrosine.	15592455	Swiss-Prot 1010711	Y	Phosphorylation	DDGRVSYPLCFIF
GNAI2_HUMAN	P04899	69	Phosphotyrosine.	18083107	Swiss-Prot 1010711	Y	Phosphorylation	EEECRQYRAVVYS
GNAI3_HUMAN	P08754	69	Phosphotyrosine.	18083107	Swiss-Prot 1010711	Y	Phosphorylation	EDECKQYKVVVYS
GNAT1_HUMAN	P11488	142	Phosphotyrosine; by SRC.	11032890	Swiss-Prot 1010711	Y	Phosphorylation	FERASEYQLNDSA
GNDS_HUMAN	Q12967	586	Phosphotyrosine.	17924679	Swiss-Prot 1010711	Y	Phosphorylation	AMKDYLYGRLINF
GOGA5_HUMAN	Q8TBA6	42	Phosphotyrosine.	15144186;15592455	Swiss-Prot 1010711	Y	Phosphorylation	YSKNTDYTELHQQ
GOGA5_HUMAN	Q8TBA6	54	Phosphotyrosine.	15144186;15592455	Swiss-Prot 1010711	Y	Phosphorylation	QNTDLIYQTGPKS
GOLI4_HUMAN	O00461	394	Phosphotyrosine.	17081983	Swiss-Prot 1010711	Y	Phosphorylation	HARAEVYPSAKPM
GOLI4_MOUSE	Q8BXA1	633	Phosphotyrosine.	18034455	Swiss-Prot 1010711	Y	Phosphorylation	KGRQEHYEEEEDE
GP128_HUMAN	Q96K78	760	Phosphotyrosine.	17081983	Swiss-Prot 1010711	Y	Phosphorylation	RLRVKMYNFLRSL
GP155_HUMAN	Q7Z3F1	451	Phosphotyrosine.	17053785	Swiss-Prot 1010711	Y	Phosphorylation	LVFVLLYSSLYST
GP1BA_HUMAN	P07359	292	Phosphotyrosine.	18088087	Swiss-Prot 1010711	Y	Phosphorylation	EGDTDLYDYYPEE
GP1BA_HUMAN	P07359	294	Phosphotyrosine.	18088087	Swiss-Prot 1010711	Y	Phosphorylation	DTDLYDYYPEEDT
GP1BA_HUMAN	P07359	295	Phosphotyrosine.	18088087	Swiss-Prot 1010711	Y	Phosphorylation	TDLYDYYPEEDTE
GPAT1_HUMAN	Q9HCL2	111	Phosphotyrosine.	17924679	Swiss-Prot 1010711	Y	Phosphorylation	LARRLSYVLFIQE
GPAT4_HUMAN	Q86UL3	218	Phosphotyrosine.	17924679	Swiss-Prot 1010711	Y	Phosphorylation	HVHLMCYRICVRA
GPC5C_HUMAN	Q9NQ84	324	Phosphotyrosine.	18083107	Swiss-Prot 1010711	Y	Phosphorylation	PTRGVGYETILKE
GPC5C_HUMAN	Q9NQ84	387	Phosphotyrosine.	17389395	Swiss-Prot 1010711	Y	Phosphorylation	VPSEGAYDIILPR
GPCP1_MOUSE	Q8C0L9	611	Phosphotyrosine.	18034455	Swiss-Prot 1010711	Y	Phosphorylation	GVNGLIYDRIYDW
GPDM_MOUSE	Q64521	600	Phosphotyrosine.	18034455	Swiss-Prot 1010711	Y	Phosphorylation	TATRFLYYEMGYK
GPDM_MOUSE	Q64521	601	Phosphotyrosine.	18034455	Swiss-Prot 1010711	Y	Phosphorylation	ATRFLYYEMGYKS
GPMI_BACSU	P39773	36	Phosphotyrosine.	17218307	Swiss-Prot 1010711	Y	Phosphorylation	KPNFDRYWNQYPH
GPTC8_HUMAN	Q9UKJ3	1031	Phosphotyrosine.	17081983	Swiss-Prot 1010711	Y	Phosphorylation	FIRSKIYRSQSPH
GRAP2_HUMAN	O75791	45	Phosphotyrosine.	15144186;19690332	Swiss-Prot 1010711	Y	Phosphorylation	LGSQEGYVPKNFI
GRASP_HUMAN	Q7Z6J2	237	Phosphotyrosine.	19690332	Swiss-Prot 1010711	Y	Phosphorylation	VKDPSIYDTLESV
GRB10_HUMAN	Q13322	67	Phosphotyrosine; by TEC.	9753425	Swiss-Prot 1010711	Y	Phosphorylation	ASLESLYSACSMQ
GRB10_HUMAN	Q13322	404	Phosphotyrosine.	18083107	Swiss-Prot 1010711	Y	Phosphorylation	KYGMLLYQNYRIP
GRB2_HUMAN	P62993	160	Phosphotyrosine.	17081983	Swiss-Prot 1010711	Y	Phosphorylation	VPQQPTYVQALFD
GRB2_HUMAN	P62993	209	Phosphotyrosine.	17081983	Swiss-Prot 1010711	Y	Phosphorylation	GMFPRNYVTPVNR
GRB7_HUMAN	Q14451	107	Phosphotyrosine.	19534553	Swiss-Prot 1010711	Y	Phosphorylation	PHVVKVYSEDGAC
GRB7_HUMAN	Q14451	188	Phosphotyrosine; by FAK1.	19473962	Swiss-Prot 1010711	Y	Phosphorylation	RKNFAKYELFKSS
GRB7_HUMAN	Q14451	338	Phosphotyrosine; by FAK1.	19473962	Swiss-Prot 1010711	Y	Phosphorylation	AFRLFKYGVQLYK
GRIA2_MOUSE	P23819	869	Phosphotyrosine.	18034455	Swiss-Prot 1010711	Y	Phosphorylation	SQNFATYKEGYNV
GRIA2_MOUSE	P23819	876	Phosphotyrosine.	15240807;18034455	Swiss-Prot 1010711	Y	Phosphorylation	KEGYNVYGIESVK
GRIA2_RAT	P19491	876	Phosphotyrosine.	15240807	Swiss-Prot 1010711	Y	Phosphorylation	KEGYNVYGIESVK
GRIA3_MOUSE	Q9Z2W9	871	Phosphotyrosine.	18034455	Swiss-Prot 1010711	Y	Phosphorylation	ATNTQNYATYREG
GRIA3_MOUSE	Q9Z2W9	881	Phosphotyrosine.	18034455	Swiss-Prot 1010711	Y	Phosphorylation	REGYNVYGTESVK
GRIK3_HUMAN	Q13003	544	Phosphotyrosine.	17053785	Swiss-Prot 1010711	Y	Phosphorylation	LGVSILYRKPNGT
GRM1_HUMAN	Q13255	672	Phosphotyrosine.	18187866	Swiss-Prot 1010711	Y	Phosphorylation	LSSAMCYSALVTK
GRM1_HUMAN	Q13255	1109	Phosphotyrosine.	17053785	Swiss-Prot 1010711	Y	Phosphorylation	FKLLQEYVYEHER
GRM1_HUMAN	Q13255	1111	Phosphotyrosine.	17053785	Swiss-Prot 1010711	Y	Phosphorylation	LLQEYVYEHEREG
GRM1B_HUMAN	Q3KR37	389	Phosphotyrosine.	18669648	Swiss-Prot 1010711	Y	Phosphorylation	FSVDKLYDLLFTN
GRP75_HUMAN	P38646	568	Phosphotyrosine.	18083107	Swiss-Prot 1010711	Y	Phosphorylation	VKNAEKYAEEDRR
GRP78_HUMAN	P11021	466	Phosphotyrosine.	17287340	Swiss-Prot 1010711	Y	Phosphorylation	TVTIKVYEGERPL
GRP78_YEAST	P16474	665	Phosphotyrosine.	18407956	Swiss-Prot 1010711	Y	Phosphorylation	GSGAADYDDEDED
GRP78_YEAST	P16474	676	Phosphotyrosine.	18407956	Swiss-Prot 1010711	Y	Phosphorylation	EDDDGDYFEHDEL
GSCR1_HUMAN	Q9NZM4	364	Phosphotyrosine.	17053785	Swiss-Prot 1010711	Y	Phosphorylation	VLPPKLYQLTPKP
GSDMD_HUMAN	P57764	37	Phosphotyrosine.	15592455	Swiss-Prot 1010711	Y	Phosphorylation	STGFQPYCLVVRK
GSDMD_HUMAN	P57764	158	Phosphotyrosine.	15592455	Swiss-Prot 1010711	Y	Phosphorylation	SRGDNVYVVTEVL
GSHR_HUMAN	P00390	65	Phosphotyrosine.	15592455	Swiss-Prot 1010711	Y	Phosphorylation	AGAVASYDYLVIG
GSK3_DICDI	P51136	214	Phosphotyrosine; by zakA.	12408804	Swiss-Prot 1010711	Y	Phosphorylation	GETNVSYICSRHY
GSK3_DICDI	P51136	220	Phosphotyrosine; by zakA.	12408804	Swiss-Prot 1010711	Y	Phosphorylation	YICSRHYRAPELI
GSK3_SCHPO	Q10452	192	Phosphotyrosine; by autocatalysis.	8524294;18257517	Swiss-Prot 1010711	Y	Phosphorylation	GEPNVSYICSRYY
GSK31_SCHPO	Q9URT9	185	Phosphotyrosine.	18257517	Swiss-Prot 1010711	Y	Phosphorylation	SEPNVSYICSRYY
GSK3A_HUMAN	P49840	279	Phosphotyrosine.	15592455;17192257;17389395;18083107;18088087;19413330	Swiss-Prot 1010711	Y	Phosphorylation	GEPNVSYICSRYY
GSK3A_RAT	P18265	279	Phosphotyrosine.	8382613	Swiss-Prot 1010711	Y	Phosphorylation	GEPNVSYICSRYY
GSK3B_HUMAN	P49841	216	Phosphotyrosine.	12554650;15592455;15951569;16964243;17081983;17192257;17389395;18083107;18088087;18669648;18691976;19369195;19534553	Swiss-Prot 1010711	Y	Phosphorylation	GEPNVSYICSRYY
GSK3B_MOUSE	Q9WV60	216	Phosphotyrosine.	15592455;16452087;17114649;17242355;17947660;18034455	Swiss-Prot 1010711	Y	Phosphorylation	GEPNVSYICSRYY
GSK3B_RAT	P18266	216	Phosphotyrosine.	8382613	Swiss-Prot 1010711	Y	Phosphorylation	GEPNVSYICSRYY
GSTM1_MOUSE	P10649	23	Phosphotyrosine.	18034455	Swiss-Prot 1010711	Y	Phosphorylation	IRMLLEYTDSSYD
GSTM1_MOUSE	P10649	33	Phosphotyrosine.	17242355	Swiss-Prot 1010711	Y	Phosphorylation	SYDEKRYTMGDAP
GSTP1_HUMAN	P09211	8	Phosphotyrosine.	19534553	Swiss-Prot 1010711	Y	Phosphorylation	PPYTVVYFPVRGR
GSTP1_HUMAN	P09211	199	Phosphotyrosine; by EGFR.	19254954	Swiss-Prot 1010711	Y	Phosphorylation	FLASPEYVNLPIN
GSTP1_MOUSE	P19157	109	Phosphotyrosine.	18034455	Swiss-Prot 1010711	Y	Phosphorylation	KYVTLIYTNYENG
GTF2I_HUMAN	P78347	248	Phosphotyrosine; by BTK.	11373296;16738337	Swiss-Prot 1010711	Y	Phosphorylation	ESEDPDYYQYNIQ
GTF2I_HUMAN	P78347	398	Phosphotyrosine; by BTK.	11373296	Swiss-Prot 1010711	Y	Phosphorylation	SHVEDLYVEGLPE
GTF2I_HUMAN	P78347	503	Phosphotyrosine; by BTK.	11373296	Swiss-Prot 1010711	Y	Phosphorylation	AHPNDLYVEGLPE
GWL_HUMAN	Q96GX5	720	Phosphotyrosine.	18669648	Swiss-Prot 1010711	Y	Phosphorylation	IKSGTPYRTPKSV
GYP1_YEAST	Q08484	90	Phosphotyrosine.	18407956	Swiss-Prot 1010711	Y	Phosphorylation	RRTSNSYSPLRYV
H1BP3_HUMAN	Q53T59	85	Phosphotyrosine.	19690332	Swiss-Prot 1010711	Y	Phosphorylation	QKLSSRYAAASLP
H2B2B_MOUSE	Q64525	43	Phosphotyrosine.	18034455	Swiss-Prot 1010711	Y	Phosphorylation	SYSVYVYKVLKQV
H31_HUMAN	P68431	42	Phosphotyrosine.	19783980	Swiss-Prot 1010711	Y	Phosphorylation	VKKPHRYRPGTVA
H32_HUMAN	Q71DI3	42	Phosphotyrosine.	19783980	Swiss-Prot 1010711	Y	Phosphorylation	VKKPHRYRPGTVA
H33_HUMAN	P84243	42	Phosphotyrosine.	19783980	Swiss-Prot 1010711	Y	Phosphorylation	VKKPHRYRPGTVA
H4_HUMAN	P62805	52	Phosphotyrosine.	18083107	Swiss-Prot 1010711	Y	Phosphorylation	RISGLIYEETRGV
H4_HUMAN	P62805	89	Phosphotyrosine.	18083107	Swiss-Prot 1010711	Y	Phosphorylation	TAMDVVYALKRQG
H4_MOUSE	P62806	52	Phosphotyrosine.	17947660;18034455	Swiss-Prot 1010711	Y	Phosphorylation	RISGLIYEETRGV
H4_MOUSE	P62806	89	Phosphotyrosine.	18034455	Swiss-Prot 1010711	Y	Phosphorylation	TAMDVVYALKRQG
HAP28_HUMAN	Q13442	17	Phosphotyrosine.	17389395	Swiss-Prot 1010711	Y	Phosphorylation	KGRARQYTSPEEI
HAP28_HUMAN	Q13442	70	Phosphotyrosine.	17287340	Swiss-Prot 1010711	Y	Phosphorylation	EDEEDDYQQKRKG
HAP28_MOUSE	Q3UHX2	70	Phosphotyrosine.	19131326	Swiss-Prot 1010711	Y	Phosphorylation	EDEDDDYQQKRKG
HBA_HUMAN	P69905	25	Phosphotyrosine.	18083107	Swiss-Prot 1010711	Y	Phosphorylation	GAHAGEYGAEALE
HBA_HUMAN	P69905	43	Phosphotyrosine.	18083107	Swiss-Prot 1010711	Y	Phosphorylation	FPTTKTYFPHFDL
HBB_HUMAN	P68871	131	Phosphotyrosine.	18083107	Swiss-Prot 1010711	Y	Phosphorylation	PPVQAAYQKVVAG
HBB2_MOUSE	P02089	36	Phosphotyrosine.	18034455	Swiss-Prot 1010711	Y	Phosphorylation	GRLLVVYPWTQRY
HBB2_MOUSE	P02089	42	Phosphotyrosine.	17242355	Swiss-Prot 1010711	Y	Phosphorylation	YPWTQRYFDSFGD
HBE_HUMAN	P02100	36	Phosphotyrosine.	18083107	Swiss-Prot 1010711	Y	Phosphorylation	GRLLVVYPWTQRF
HBG2_HUMAN	P69892	36	Phosphotyrosine.	18083107	Swiss-Prot 1010711	Y	Phosphorylation	GRLLVVYPWTQRF
HCFC2_HUMAN	Q9Y5Z7	159	Phosphotyrosine.	17053785	Swiss-Prot 1010711	Y	Phosphorylation	NNNVPRYLNDFYE
HCK_HUMAN	P08631	51	Phosphotyrosine; by autocatalysis.	11896602;19369195	Swiss-Prot 1010711	Y	Phosphorylation	SPHCPVYVPDPTS
HCK_HUMAN	P08631	127	Phosphotyrosine.	19369195	Swiss-Prot 1010711	Y	Phosphorylation	ATRKEGYIPSNYV
HCK_HUMAN	P08631	209	Phosphotyrosine.	18083107;19369195	Swiss-Prot 1010711	Y	Phosphorylation	LDNGGFYISPRST
HCK_HUMAN	P08631	330	Phosphotyrosine.	19369195	Swiss-Prot 1010711	Y	Phosphorylation	VTKEPIYIITEFM
HCK_HUMAN	P08631	411	Phosphotyrosine; by autocatalysis.	10644735;11896602;17081983;18088087;19369195	Swiss-Prot 1010711	Y	Phosphorylation	VIEDNEYTAREGA
HCK_HUMAN	P08631	515	Phosphotyrosine.	19369195	Swiss-Prot 1010711	Y	Phosphorylation	SVLDDFYTATESQ
HCK_MOUSE	P08103	50	Phosphotyrosine; by autocatalysis.	10934191	Swiss-Prot 1010711	Y	Phosphorylation	NQKGPVYVPDPTS
HCK_MOUSE	P08103	207	Phosphotyrosine.	19144319	Swiss-Prot 1010711	Y	Phosphorylation	LDSGGFYISPRST
HCK_MOUSE	P08103	409	Phosphotyrosine; by autocatalysis.	10934191;18034455;19131326;19144319	Swiss-Prot 1010711	Y	Phosphorylation	IIEDNEYTAREGA
HCLS1_HUMAN	P14317	103	Phosphotyrosine.	16094384	Swiss-Prot 1010711	Y	Phosphorylation	SAVGHEYVAEVEK
HCLS1_HUMAN	P14317	198	Phosphotyrosine.	12522270	Swiss-Prot 1010711	Y	Phosphorylation	KGFGGQYGIQKDR
HCLS1_HUMAN	P14317	222	Phosphotyrosine; by FGR.	8611520;10066823	Swiss-Prot 1010711	Y	Phosphorylation	EAPTTAYKKTTPI
HCLS1_MOUSE	P49710	140	Phosphotyrosine.	17947660	Swiss-Prot 1010711	Y	Phosphorylation	SAVGFDYKGEVEK
HCST_HUMAN	Q9UBK5	86	Phosphotyrosine.	16582911	Swiss-Prot 1010711	Y	Phosphorylation	QEDGKVYINMPGR
HDAC1_HUMAN	Q13547	221	Phosphotyrosine.	15592455	Swiss-Prot 1010711	Y	Phosphorylation	GAGKGKYYAVNYP
HDAC7_HUMAN	Q8WUI4	114	Phosphotyrosine.	18220336	Swiss-Prot 1010711	Y	Phosphorylation	NSPGIPYRTLEPL
HEBP2_HUMAN	Q9Y5Z4	179	Phosphotyrosine.	19413330	Swiss-Prot 1010711	Y	Phosphorylation	VYYTAGYNSPVKL
HELZ_HUMAN	P42694	1162	Phosphotyrosine.	19369195	Swiss-Prot 1010711	Y	Phosphorylation	GNPIRAYTPPPPL
HER1_YEAST	Q12276	1194	Phosphotyrosine.	18407956	Swiss-Prot 1010711	Y	Phosphorylation	VGLESLYGDELNS
HGNAT_MOUSE	Q3UDW8	249	Phosphotyrosine.	17947660	Swiss-Prot 1010711	Y	Phosphorylation	DPLSADYQPETRR
HGS_HUMAN	O14964	132	Phosphotyrosine.	18083107	Swiss-Prot 1010711	Y	Phosphorylation	KVVQDTYQIMKVE
HGS_HUMAN	O14964	216	Phosphotyrosine.	15592455;18083107	Swiss-Prot 1010711	Y	Phosphorylation	RVCEPCYEQLNRK
HGS_HUMAN	O14964	286	Phosphotyrosine.	19534553	Swiss-Prot 1010711	Y	Phosphorylation	LRQKSTYTSYPKA
HGS_HUMAN	O14964	289	Phosphotyrosine.	19534553	Swiss-Prot 1010711	Y	Phosphorylation	KSTYTSYPKAEPM
HGS_HUMAN	O14964	308	Phosphotyrosine.	16212419;19534553	Swiss-Prot 1010711	Y	Phosphorylation	PPASSLYSSPVNS
HGS_MOUSE	Q99LI8	216	Phosphotyrosine.	15592455;18034455	Swiss-Prot 1010711	Y	Phosphorylation	RVCEPCYEQLNKK
HGS_MOUSE	Q99LI8	308	Phosphotyrosine.	17947660	Swiss-Prot 1010711	Y	Phosphorylation	PPAGSLYSSPVNS
HGS_MOUSE	Q99LI8	329	Phosphotyrosine.	12953068	Swiss-Prot 1010711	Y	Phosphorylation	DPELARYLNRNYW
HGS_MOUSE	Q99LI8	334	Phosphotyrosine.	12953068	Swiss-Prot 1010711	Y	Phosphorylation	RYLNRNYWEKKQE
HIPK1_HUMAN	Q86Z02	352	Phosphotyrosine.	18083107;18691976;19690332	Swiss-Prot 1010711	Y	Phosphorylation	KAVCSTYLQSRYY
HIPK1_MOUSE	O88904	352	Phosphotyrosine.	15592455;17114649	Swiss-Prot 1010711	Y	Phosphorylation	KAVCSTYLQSRYY
HIPK2_HUMAN	Q9H2X6	361	Phosphotyrosine.	18083107;19369195;19534553	Swiss-Prot 1010711	Y	Phosphorylation	KAVCSTYLQSRYY
HIPK2_MOUSE	Q9QZR5	361	Phosphotyrosine.	18034455	Swiss-Prot 1010711	Y	Phosphorylation	KAVCSTYLQSRYY
HIPK3_HUMAN	Q9H422	359	Phosphotyrosine.	15592455;18083107;19369195;19534553	Swiss-Prot 1010711	Y	Phosphorylation	KTVCSTYLQSRYY
HIPK3_MOUSE	Q9ERH7	359	Phosphotyrosine.	18034455	Swiss-Prot 1010711	Y	Phosphorylation	KTVCSTYLQSRYY
HIRP3_HUMAN	Q9BW71	111	Phosphotyrosine.	17081983	Swiss-Prot 1010711	Y	Phosphorylation	EASSPDYFGPPAK
HIRP3_HUMAN	Q9BW71	167	Phosphotyrosine.	17693683	Swiss-Prot 1010711	Y	Phosphorylation	EEEEKGYKGKTRK
HLTF_HUMAN	Q14527	394	Phosphotyrosine.	18669648	Swiss-Prot 1010711	Y	Phosphorylation	RKTAVQYIESSDS
HMGB2_HUMAN	P26583	155	Phosphotyrosine.	17287340	Swiss-Prot 1010711	Y	Phosphorylation	AKLKEKYEKDIAA
HMGB2_HUMAN	P26583	162	Phosphotyrosine.	17287340	Swiss-Prot 1010711	Y	Phosphorylation	EKDIAAYRAKGKS
HMGD_DROME	Q05783	12	Phosphotyrosine.	18327897	Swiss-Prot 1010711	Y	Phosphorylation	KRPLSAYMLWLNS
HMGN5_HUMAN	P82970	76	Phosphotyrosine.	15592455	Swiss-Prot 1010711	Y	Phosphorylation	AVVEEDYNENAKN
HNRH1_HUMAN	P31943	246	Phosphotyrosine.	15592455	Swiss-Prot 1010711	Y	Phosphorylation	YGGYDDYNGYNDG
HNRH1_HUMAN	P31943	306	Phosphotyrosine.	15592455	Swiss-Prot 1010711	Y	Phosphorylation	ATENDIYNFFSPL
HNRH3_HUMAN	P31942	296	Phosphotyrosine.	15592455;18083107	Swiss-Prot 1010711	Y	Phosphorylation	MDNQGGYGSVGRM
HNRPF_HUMAN	P52597	246	Phosphotyrosine.	15592455	Swiss-Prot 1010711	Y	Phosphorylation	YGGYEEYSGLSDG
HNRPK_HUMAN	P61978	380	Phosphotyrosine.	19690332	Swiss-Prot 1010711	Y	Phosphorylation	AGGRGSYGDLGGP
HNRPQ_HUMAN	O60506	373	Phosphotyrosine.	12601080	Swiss-Prot 1010711	Y	Phosphorylation	VKKLKDYAFIHFD
HNRPU_HUMAN	Q00839	473	Phosphotyrosine.	15592455	Swiss-Prot 1010711	Y	Phosphorylation	FPIPEEYTFIQNV
HOG1_SCHPO	Q09892	173	Phosphotyrosine.	18257517	Swiss-Prot 1010711	Y	Phosphorylation	DPQMTGYVSTRYY
HOG1_YEAST	P32485	176	Phosphotyrosine.	11875433;12637550;18407956	Swiss-Prot 1010711	Y	Phosphorylation	DPQMTGYVSTRYY
HOIL1_HUMAN	Q9BYM8	330	Phosphotyrosine.	15951569;17389395;19534553	Swiss-Prot 1010711	Y	Phosphorylation	PFIDNTYSCSGKL
HOIL1_MOUSE	Q9WUB0	328	Phosphotyrosine.	17947660;18034455	Swiss-Prot 1010711	Y	Phosphorylation	PFIDSTYSCPGKL
HOOK3_HUMAN	Q86VS8	708	Phosphotyrosine.	18220336	Swiss-Prot 1010711	Y	Phosphorylation	TSSRRSYPGHVQP
HPH1_YEAST	Q99332	166	Phosphotyrosine.	18407956	Swiss-Prot 1010711	Y	Phosphorylation	GRHSRSYSGASSL
HPS3_HUMAN	Q969F9	957	Phosphotyrosine.	18187866	Swiss-Prot 1010711	Y	Phosphorylation	GEKYQLYLSSLKE
HPS3_HUMAN	Q969F9	996	Phosphotyrosine.	17053785	Swiss-Prot 1010711	Y	Phosphorylation	FLPYLLYCSRKKP
HS90A_MOUSE	P07901	314	Phosphotyrosine.	18034455	Swiss-Prot 1010711	Y	Phosphorylation	EEYGEFYKSLTND
HS90A_MOUSE	P07901	493	Phosphotyrosine.	17947660	Swiss-Prot 1010711	Y	Phosphorylation	ENQKHIYFITGET
HS90B_HUMAN	P08238	484	Phosphotyrosine.	15592455;18083107;19534553	Swiss-Prot 1010711	Y	Phosphorylation	ETQKSIYYITGES
HS90B_MOUSE	P11499	305	Phosphotyrosine.	18034455	Swiss-Prot 1010711	Y	Phosphorylation	EEYGEFYKSLTND
HS90B_MOUSE	P11499	484	Phosphotyrosine.	17947660	Swiss-Prot 1010711	Y	Phosphorylation	ETQKSIYYITGES
HSC82_YEAST	P15108	602	Phosphotyrosine.	18407956	Swiss-Prot 1010711	Y	Phosphorylation	DSSMSSYMSSKKT
HSP71_HUMAN	P08107	41	Phosphotyrosine.	18083107	Swiss-Prot 1010711	Y	Phosphorylation	NRTTPSYVAFTDT
HSP71_HUMAN	P08107	107	Phosphotyrosine.	19413330	Swiss-Prot 1010711	Y	Phosphorylation	PKVQVSYKGETKA
HSP71_HUMAN	P08107	611	Phosphotyrosine.	17287340	Swiss-Prot 1010711	Y	Phosphorylation	PIISGLYQGAGGP
HSP72_HUMAN	P54652	42	Phosphotyrosine.	18083107	Swiss-Prot 1010711	Y	Phosphorylation	NRTTPSYVAFTDT
HSP72_HUMAN	P54652	108	Phosphotyrosine.	18083107	Swiss-Prot 1010711	Y	Phosphorylation	PKVQVEYKGETKT
HSP74_HUMAN	P34932	89	Phosphotyrosine.	15592455	Swiss-Prot 1010711	Y	Phosphorylation	EKSNLAYDIVQLP
HSP74_HUMAN	P34932	336	Phosphotyrosine.	15592455;19690332	Swiss-Prot 1010711	Y	Phosphorylation	LKKEDIYAVEIVG
HSP74_MOUSE	Q61316	336	Phosphotyrosine.	17947660;18034455	Swiss-Prot 1010711	Y	Phosphorylation	LKKEDIYAVEIVG
HSP74_MOUSE	Q61316	661	Phosphotyrosine.	17947660	Swiss-Prot 1010711	Y	Phosphorylation	DTENWLYEDGEDQ
HSP75_SCHPO	Q10284	151	Phosphotyrosine.	18257517	Swiss-Prot 1010711	Y	Phosphorylation	VITVPAYFSDSQR
HSP75_YEAST	P11484	549	Phosphotyrosine.	18407956	Swiss-Prot 1010711	Y	Phosphorylation	RQRLESYVASIEQ
HSP7C_HUMAN	P11142	15	Phosphotyrosine.	15592455	Swiss-Prot 1010711	Y	Phosphorylation	IDLGTTYSCVGVF
HSP7C_HUMAN	P11142	41	Phosphotyrosine.	18083107	Swiss-Prot 1010711	Y	Phosphorylation	NRTTPSYVAFTDT
HSP7C_HUMAN	P11142	107	Phosphotyrosine.	18083107	Swiss-Prot 1010711	Y	Phosphorylation	PKVQVEYKGETKS
HSP7C_HUMAN	P11142	115	Phosphotyrosine.	18669648	Swiss-Prot 1010711	Y	Phosphorylation	GETKSFYPEEVSS
HSP7C_MOUSE	P63017	15	Phosphotyrosine.	18034455	Swiss-Prot 1010711	Y	Phosphorylation	IDLGTTYSCVGVF
HSP7C_MOUSE	P63017	41	Phosphotyrosine.	18034455	Swiss-Prot 1010711	Y	Phosphorylation	NRTTPSYVAFTDT
HSP83_DROME	P02828	294	Phosphotyrosine.	18327897	Swiss-Prot 1010711	Y	Phosphorylation	DISQEEYGEFYKS
HSPB8_HUMAN	Q9UJY1	118	Phosphotyrosine.	18083107	Swiss-Prot 1010711	Y	Phosphorylation	VKTKDGYVEVSGK
HTS_DROME	Q02645	608	Phosphotyrosine.	18327897	Swiss-Prot 1010711	Y	Phosphorylation	KSVHGEYTDTDFS
HTS_DROME	Q02645	627	Phosphotyrosine.	18327897	Swiss-Prot 1010711	Y	Phosphorylation	QAGTKKYPQSEPE
HXK1_MOUSE	P17710	83	Phosphotyrosine.	18034455	Swiss-Prot 1010711	Y	Phosphorylation	KIDKYLYAMRLSD
HXK2_MOUSE	O08528	461	Phosphotyrosine.	18034455	Swiss-Prot 1010711	Y	Phosphorylation	MVTAVAYRLADQH
HXT1_YEAST	P32465	528	Phosphotyrosine.	12872131	Swiss-Prot 1010711	Y	Phosphorylation	EEVNDMYAEGVLP
HYDIN_HUMAN	Q4G0P3	1072	Phosphotyrosine.	19413330	Swiss-Prot 1010711	Y	Phosphorylation	SILKPDYQPLAIK
IASPP_HUMAN	Q8WUF5	70	Phosphotyrosine.	19690332	Swiss-Prot 1010711	Y	Phosphorylation	PSRPPRYSSSSIP
IBD2_YEAST	P53892	102	Phosphotyrosine.	18407956	Swiss-Prot 1010711	Y	Phosphorylation	IDGQSAYHIDSAE
IBTK_HUMAN	Q9P2D0	630	Phosphotyrosine.	17053785	Swiss-Prot 1010711	Y	Phosphorylation	HPDMFEYLLQFIY
ICK_HUMAN	Q9UPZ9	156	Phosphotyrosine.	18083107;19369195	Swiss-Prot 1010711	Y	Phosphorylation	IRSKPPYTDYVST
ICK_HUMAN	Q9UPZ9	159	Phosphotyrosine.	10699974;18083107;19369195	Swiss-Prot 1010711	Y	Phosphorylation	KPPYTDYVSTRWY
ICK_HUMAN	Q9UPZ9	583	Phosphotyrosine.	19369195	Swiss-Prot 1010711	Y	Phosphorylation	PDPSPGYSSLKAM
IF1_BACSU	P20458	60	Phosphotyrosine.	17218307	Swiss-Prot 1010711	Y	Phosphorylation	TVELSPYDLTRGR
IF172_HUMAN	Q9UG01	1445	Phosphotyrosine.	17053785	Swiss-Prot 1010711	Y	Phosphorylation	YKILHKYVALYAT
IF2B1_CHICK	O42254	396	Phosphotyrosine.	16306994	Swiss-Prot 1010711	Y	Phosphorylation	VSGAAPYSSFMPP
IF2P_HUMAN	O60841	134	Phosphotyrosine.	18669648;19413330;19690332	Swiss-Prot 1010711	Y	Phosphorylation	KPKVEMYSGSDDD
IF4B_HUMAN	P23588	211	Phosphotyrosine.	17389395	Swiss-Prot 1010711	Y	Phosphorylation	TDSFDDYPPRRGD
IF4G_SCHPO	Q10475	923	Phosphotyrosine.	18257517	Swiss-Prot 1010711	Y	Phosphorylation	FGSGSNYKSAPSR
IF4G1_HUMAN	Q04637	594	Phosphotyrosine.	15592455	Swiss-Prot 1010711	Y	Phosphorylation	QPGEQKYEYKSDQ
IF4H_HUMAN	Q15056	12	Phosphotyrosine.	15592455;16094384	Swiss-Prot 1010711	Y	Phosphorylation	TYDDRAYSSFGGG
IF4H_HUMAN	Q15056	45	Phosphotyrosine.	15592455;18083107	Swiss-Prot 1010711	Y	Phosphorylation	EPPYTAYVGNLPF
IF4H_HUMAN	Q15056	101	Phosphotyrosine.	15592455	Swiss-Prot 1010711	Y	Phosphorylation	LKEALTYDGALLG
IF5_HUMAN	P55010	405	Phosphotyrosine.	17287340	Swiss-Prot 1010711	Y	Phosphorylation	ENIEVVYSKAASV
IF6_HUMAN	P56537	113	Phosphotyrosine.	15592455	Swiss-Prot 1010711	Y	Phosphorylation	VTTCNDYVALVHP
IFM3_MOUSE	Q9CQW9	27	Phosphotyrosine.	19144319	Swiss-Prot 1010711	Y	Phosphorylation	ERIKEEYEVAEMG
IGF1R_HUMAN	P08069	1161	Phosphotyrosine; by autocatalysis.	11694888;18083107;18501599;18691976;19041240	Swiss-Prot 1010711	Y	Phosphorylation	GMTRDIYETDYYR
IGF1R_HUMAN	P08069	1165	Phosphotyrosine; by autocatalysis.	11694888;18083107;18501599;18691976;19041240;19369195	Swiss-Prot 1010711	Y	Phosphorylation	DIYETDYYRKGGK
IGF1R_HUMAN	P08069	1166	Phosphotyrosine; by autocatalysis.	11694888;18083107;18501599;19041240	Swiss-Prot 1010711	Y	Phosphorylation	IYETDYYRKGGKG
IKBA_HUMAN	P25963	42	Phosphotyrosine; by Tyr-kinases.	8797825	Swiss-Prot 1010711	Y	Phosphorylation	SMKDEEYEQMVKE
IKKB_DROME	Q9VEZ5	202	Phosphotyrosine.	18327897	Swiss-Prot 1010711	Y	Phosphorylation	VDGKKIYKLTDFG
IKZF2_HUMAN	Q9UKS7	175	Phosphotyrosine.	17924679	Swiss-Prot 1010711	Y	Phosphorylation	KCPFCSYACRRRD
IKZF3_HUMAN	Q9UKT9	286	Phosphotyrosine.	17053785	Swiss-Prot 1010711	Y	Phosphorylation	HCFDVNYNSSYMY
IKZF3_HUMAN	Q9UKT9	290	Phosphotyrosine.	17053785	Swiss-Prot 1010711	Y	Phosphorylation	VNYNSSYMYEKES
IL2RG_MOUSE	P34902	325	Phosphotyrosine.	17947660	Swiss-Prot 1010711	Y	Phosphorylation	ESLQPDYSERFCH
IL3RB_MOUSE	P26955	765	Phosphotyrosine.	17947660	Swiss-Prot 1010711	Y	Phosphorylation	PPGFEDYVELPPS
IL7RA_HUMAN	P16871	159	Phosphotyrosine.	17924679	Swiss-Prot 1010711	Y	Phosphorylation	SHLQKKYVKVLMH
IL7RA_HUMAN	P16871	169	Phosphotyrosine.	17924679	Swiss-Prot 1010711	Y	Phosphorylation	LMHDVAYRQEKDE
ILEU_HUMAN	P30740	282	Phosphotyrosine.	17924679	Swiss-Prot 1010711	Y	Phosphorylation	FKLEESYTLNSDL
ILF3_HUMAN	Q12906	579	Phosphotyrosine.	18669648	Swiss-Prot 1010711	Y	Phosphorylation	KKVAKAYAALAAL
ILV5_YEAST	P06168	85	Phosphotyrosine.	18407956	Swiss-Prot 1010711	Y	Phosphorylation	TFALIGYGSQGYG
IMDH2_HUMAN	P12268	400	Phosphotyrosine.	15592455	Swiss-Prot 1010711	Y	Phosphorylation	TEAPGEYFFSDGI
IMMT_MOUSE	Q8CAQ8	506	Phosphotyrosine.	18034455	Swiss-Prot 1010711	Y	Phosphorylation	QEQELKYEFEQGL
INCE_HUMAN	Q9NQS7	73	Phosphotyrosine.	16565220;18691976;19007248	Swiss-Prot 1010711	Y	Phosphorylation	KKRRISYVQDENR
INCE_HUMAN	Q9NQS7	822	Phosphotyrosine.	19690332	Swiss-Prot 1010711	Y	Phosphorylation	KINPDNYGMDLNS
ING2_SCHPO	O74736	181	Phosphotyrosine.	18257517	Swiss-Prot 1010711	Y	Phosphorylation	SSPQSSYHTPTKR
INSR_HUMAN	P06213	401	Phosphotyrosine.	18669648	Swiss-Prot 1010711	Y	Phosphorylation	LKIRRSYALVSLS
INSR_HUMAN	P06213	1185	Phosphotyrosine; by autocatalysis.	3166375;18083107	Swiss-Prot 1010711	Y	Phosphorylation	GMTRDIYETDYYR
INSR_HUMAN	P06213	1189	Phosphotyrosine; by autocatalysis.	3166375;15951569;17389395;18083107	Swiss-Prot 1010711	Y	Phosphorylation	DIYETDYYRKGGK
INSR_HUMAN	P06213	1190	Phosphotyrosine; by autocatalysis.	3166375;18083107	Swiss-Prot 1010711	Y	Phosphorylation	IYETDYYRKGGKG
INT2_HUMAN	Q9H0H0	848	Phosphotyrosine.	17525332	Swiss-Prot 1010711	Y	Phosphorylation	FVRQQKYTQNDLM
INT7_MOUSE	Q7TQK1	527	Phosphotyrosine.	17622165	Swiss-Prot 1010711	Y	Phosphorylation	SSGWTVYRIARQA
INX3_DROME	Q9VAS7	381	Phosphotyrosine.	18327897	Swiss-Prot 1010711	Y	Phosphorylation	RISHPIYPPVETF
IPO7_HUMAN	O95373	311	Phosphotyrosine.	15592455	Swiss-Prot 1010711	Y	Phosphorylation	LKVLYQYKEKQYM
IPO7_HUMAN	O95373	876	Phosphotyrosine.	18669648	Swiss-Prot 1010711	Y	Phosphorylation	NGLKRAYACHAEH
IQEC2_MOUSE	Q5DU25	89	Phosphotyrosine.	18034455	Swiss-Prot 1010711	Y	Phosphorylation	PGRESQYQNLRET
IQEC2_MOUSE	Q5DU25	611	Phosphotyrosine.	18034455	Swiss-Prot 1010711	Y	Phosphorylation	VHRQLVYEADGCS
IQEC2_MOUSE	Q5DU25	923	Phosphotyrosine.	18034455	Swiss-Prot 1010711	Y	Phosphorylation	DLLVGIYQRIQGR
IQEC2_MOUSE	Q5DU25	1119	Phosphotyrosine.	18034455	Swiss-Prot 1010711	Y	Phosphorylation	SSLEDTYGAGDGL
IQGA1_HUMAN	P46940	172	Phosphotyrosine.	15592455	Swiss-Prot 1010711	Y	Phosphorylation	PQIQDLYGKVDFT
IQGA1_HUMAN	P46940	654	Phosphotyrosine.	18083107	Swiss-Prot 1010711	Y	Phosphorylation	SPDVGLYGVIPEC
IQGA1_HUMAN	P46940	1510	Phosphotyrosine.	18083107;19534553	Swiss-Prot 1010711	Y	Phosphorylation	VKLQQTYAALNSK
IQGA3_HUMAN	Q86VI3	1537	Phosphotyrosine.	18083107	Swiss-Prot 1010711	Y	Phosphorylation	KQPSLHYTAAQLL
IRK2_HUMAN	P63252	337	Phosphotyrosine.	18083107	Swiss-Prot 1010711	Y	Phosphorylation	FEEKHYYKVDYSR
IRS1_HUMAN	P35568	46	Phosphotyrosine.	15592455;18083107	Swiss-Prot 1010711	Y	Phosphorylation	GPARLEYYENEKK
IRS1_HUMAN	P35568	612	Phosphotyrosine; by INSR.	18083107	Swiss-Prot 1010711	Y	Phosphorylation	LHTDDGYMPMSPG
IRS1_HUMAN	P35568	632	Phosphotyrosine; by INSR.	18083107;19534553	Swiss-Prot 1010711	Y	Phosphorylation	RKGSGDYMPMSPK
IRS1_HUMAN	P35568	662	Phosphotyrosine.	15592455	Swiss-Prot 1010711	Y	Phosphorylation	RVDPNGYMMMSPS
IRS1_RAT	P35570	460	Phosphotyrosine; by INSR.	7504175	Swiss-Prot 1010711	Y	Phosphorylation	EEELSNYICMGGK
IRS1_RAT	P35570	608	Phosphotyrosine; by INSR.	7504175	Swiss-Prot 1010711	Y	Phosphorylation	LHTDDGYMPMSPG
IRS1_RAT	P35570	895	Phosphotyrosine; by INSR.	7504175	Swiss-Prot 1010711	Y	Phosphorylation	PKSPGEYVNIEFG
IRS1_RAT	P35570	939	Phosphotyrosine; by INSR.	7504175	Swiss-Prot 1010711	Y	Phosphorylation	ETGSEEYMNMDLG
IRS1_RAT	P35570	987	Phosphotyrosine; by INSR.	7504175	Swiss-Prot 1010711	Y	Phosphorylation	PNSRGDYMTMQIG
IRS1_RAT	P35570	1172	Phosphotyrosine; by INSR.	7504175	Swiss-Prot 1010711	Y	Phosphorylation	LEKSLNYIDLDLV
IRS1_RAT	P35570	1222	Phosphotyrosine; by INSR.	7504175	Swiss-Prot 1010711	Y	Phosphorylation	SEDLSTYASINFQ
IRS2_HUMAN	Q9Y4H2	75	Phosphotyrosine.	18083107	Swiss-Prot 1010711	Y	Phosphorylation	QPPRLEYYESEKK
IRS2_HUMAN	Q9Y4H2	598	Phosphotyrosine.	19534553	Swiss-Prot 1010711	Y	Phosphorylation	SASLDEYTLMRAT
IRS2_HUMAN	Q9Y4H2	653	Phosphotyrosine; by INSR.	18083107;19534553	Swiss-Prot 1010711	Y	Phosphorylation	LGADDGYMPMTPG
IRS2_HUMAN	Q9Y4H2	675	Phosphotyrosine; by INSR.	18083107;19534553	Swiss-Prot 1010711	Y	Phosphorylation	SCRSDDYMPMSPA
IRS2_HUMAN	Q9Y4H2	742	Phosphotyrosine.	18083107;19534553	Swiss-Prot 1010711	Y	Phosphorylation	SPEDSGYMRMWCG
IRS2_HUMAN	Q9Y4H2	823	Phosphotyrosine.	18083107;19534553	Swiss-Prot 1010711	Y	Phosphorylation	GGDSDQYVLMSSP
IRS2_MOUSE	P81122	649	Phosphotyrosine.	18034455	Swiss-Prot 1010711	Y	Phosphorylation	LGADDGYMPMTPG
IRS4_HUMAN	O14654	921	Phosphotyrosine.	15316024	Swiss-Prot 1010711	Y	Phosphorylation	ADSSSDYVNMDFT
IRS4_HUMAN	O14654	1038	Phosphotyrosine.	18083107	Swiss-Prot 1010711	Y	Phosphorylation	ADSAIRYDAETGR
IST1_HUMAN	P53990	43	Phosphotyrosine.	15592455;18083107	Swiss-Prot 1010711	Y	Phosphorylation	RKEIADYLAAGKD
IST2_YEAST	P38250	730	Phosphotyrosine.	18407956	Swiss-Prot 1010711	Y	Phosphorylation	VPTVGSYGVAGAT
ITB1_HUMAN	P05556	783	Phosphotyrosine.	18083107;19534553	Swiss-Prot 1010711	Y	Phosphorylation	TGENPIYKSAVTT
ITB1_MOUSE	P09055	783	Phosphotyrosine.	17947660	Swiss-Prot 1010711	Y	Phosphorylation	TGENPIYKSAVTT
ITB3_HUMAN	P05106	773	Phosphotyrosine.	8631894;18088087;19690332	Swiss-Prot 1010711	Y	Phosphorylation	TANNPLYKEATST
ITB4_HUMAN	P16144	1189	Phosphotyrosine.	19534553	Swiss-Prot 1010711	Y	Phosphorylation	LTNLYPYCDYEMK
ITB4_HUMAN	P16144	1207	Phosphotyrosine.	15951569;17389395;18083107;19534553	Swiss-Prot 1010711	Y	Phosphorylation	AQGEGPYSSLVSC
ITB4_HUMAN	P16144	1469	Phosphotyrosine.	19534553	Swiss-Prot 1010711	Y	Phosphorylation	TTSAAAYGTHLSP
ITB4_HUMAN	P16144	1510	Phosphotyrosine.	17389395;19534553	Swiss-Prot 1010711	Y	Phosphorylation	TTLPRDYSTLTSV
ITCH_HUMAN	Q96J02	420	Phosphotyrosine; by FYN.	16387660;17053785	Swiss-Prot 1010711	Y	Phosphorylation	FNQRFIYGNQDLF
ITIH1_HUMAN	P19827	504	Phosphotyrosine.	17924679	Swiss-Prot 1010711	Y	Phosphorylation	NHHKQYYEGSEIV
ITK_HUMAN	Q08881	180	Phosphotyrosine; by autocatalysis.	12573241	Swiss-Prot 1010711	Y	Phosphorylation	TVVIALYDYQTND
ITK_HUMAN	Q08881	512	Phosphotyrosine; by LCK.	17192257;19690332	Swiss-Prot 1010711	Y	Phosphorylation	FVLDDQYTSSTGT
ITSN2_HUMAN	Q9NZM3	553	Phosphotyrosine.	15951569;18083107;19690332	Swiss-Prot 1010711	Y	Phosphorylation	YQNKLIYLVPEKQ
ITSN2_HUMAN	Q9NZM3	859	Phosphotyrosine.	15592455	Swiss-Prot 1010711	Y	Phosphorylation	PASVTDYQNVSFS
ITSN2_HUMAN	Q9NZM3	968	Phosphotyrosine.	15144186;15592455;17389395;19534553;19690332	Swiss-Prot 1010711	Y	Phosphorylation	EEPEALYAAVNKK
ITSN2_MOUSE	Q9Z0R6	554	Phosphotyrosine.	17947660	Swiss-Prot 1010711	Y	Phosphorylation	YQNKLIYLVPEKQ
ITSN2_MOUSE	Q9Z0R6	922	Phosphotyrosine.	15592455;17947660;19144319	Swiss-Prot 1010711	Y	Phosphorylation	GEPEALYAAVTKK
JAK1_HUMAN	P23458	1035	Phosphotyrosine.	18083107	Swiss-Prot 1010711	Y	Phosphorylation	ETDKEYYTVKDDR
JAK2_HUMAN	O60674	570	Phosphotyrosine.	17389395	Swiss-Prot 1010711	Y	Phosphorylation	RREVGDYGQLHET
JAK2_HUMAN	O60674	1007	Phosphotyrosine; by autocatalysis.	16174768	Swiss-Prot 1010711	Y	Phosphorylation	LPQDKEYYKVKEP
JAK2_MOUSE	Q62120	119	Phosphotyrosine; by autocatalysis.	17024180	Swiss-Prot 1010711	Y	Phosphorylation	LYRIRFYFPHWYC
JAK2_MOUSE	Q62120	372	Phosphotyrosine.	21726629	Swiss-Prot 1010711	Y	Phosphorylation	VSLIDGYYRLTAD
JAK2_MOUSE	Q62120	373	Phosphotyrosine.	21726629	Swiss-Prot 1010711	Y	Phosphorylation	SLIDGYYRLTADA
JAK2_MOUSE	Q62120	570	Phosphotyrosine.	17947660	Swiss-Prot 1010711	Y	Phosphorylation	RREVGDYGQLHKT
JAK2_MOUSE	Q62120	813	Phosphotyrosine.	16824542;17565041	Swiss-Prot 1010711	Y	Phosphorylation	SLFTPDYELLTEN
JAK2_MOUSE	Q62120	868	Phosphotyrosine; by autocatalysis.	20304997	Swiss-Prot 1010711	Y	Phosphorylation	SVEMCRYDPLQDN
JAK2_MOUSE	Q62120	966	Phosphotyrosine; by autocatalysis.	20304997	Swiss-Prot 1010711	Y	Phosphorylation	ICKGMEYLGTKRY
JAK2_MOUSE	Q62120	972	Phosphotyrosine; by autocatalysis.	20304997	Swiss-Prot 1010711	Y	Phosphorylation	YLGTKRYIHRDLA
JAK2_MOUSE	Q62120	1008	Phosphotyrosine; by autocatalysis.	20304997	Swiss-Prot 1010711	Y	Phosphorylation	PQDKEYYKVKEPG
JAK3_HUMAN	P52333	785	Phosphotyrosine; by autocatalysis.	15121872;15592455;19369195	Swiss-Prot 1010711	Y	Phosphorylation	SLISSDYELLSDP
JAK3_HUMAN	P52333	904	Phosphotyrosine.	18250158	Swiss-Prot 1010711	Y	Phosphorylation	LRLVMEYLPSGCL
JAK3_HUMAN	P52333	939	Phosphotyrosine.	18250158	Swiss-Prot 1010711	Y	Phosphorylation	ICKGMEYLGSRRC
JAK3_HUMAN	P52333	980	Phosphotyrosine; by autocatalysis.	15831699	Swiss-Prot 1010711	Y	Phosphorylation	LPLDKDYYVVREP
JAK3_HUMAN	P52333	981	Phosphotyrosine; by autocatalysis.	15831699	Swiss-Prot 1010711	Y	Phosphorylation	PLDKDYYVVREPG
JAM1_HUMAN	Q9Y624	280	Phosphotyrosine.	18083107;18669648;19534553	Swiss-Prot 1010711	Y	Phosphorylation	SSKKVIYSQPSAR
JHD1_DROME	Q9VHH9	53	Phosphotyrosine.	18327897	Swiss-Prot 1010711	Y	Phosphorylation	RKQRKLYLEEWSL
K0528_HUMAN	Q86YS7	292	Phosphotyrosine.	19369195	Swiss-Prot 1010711	Y	Phosphorylation	PLKNQTYSFSPSK
K1199_HUMAN	Q8WUJ3	142	Phosphotyrosine.	18691976	Swiss-Prot 1010711	Y	Phosphorylation	PYYGLKYIGVGKG
K1467_HUMAN	A2RU67	22	Phosphotyrosine.	18669648	Swiss-Prot 1010711	Y	Phosphorylation	SPDLGEYDPLTQA
K1522_HUMAN	Q9P206	241	Phosphotyrosine.	17389395	Swiss-Prot 1010711	Y	Phosphorylation	RHIDRVYRDDTFV
K1522_MOUSE	A2A7S8	108	Phosphotyrosine.	17947660	Swiss-Prot 1010711	Y	Phosphorylation	EDTISIYSQKSYM
K1683_HUMAN	Q9H0B3	302	Phosphotyrosine.	17525332	Swiss-Prot 1010711	Y	Phosphorylation	TPLSRRYDQAVTR
K1C15_MOUSE	Q61414	35	Phosphotyrosine.	17203969	Swiss-Prot 1010711	Y	Phosphorylation	FGGGSLYGGGGSR
K1C17_HUMAN	Q04695	398	Phosphotyrosine.	19534553	Swiss-Prot 1010711	Y	Phosphorylation	DAHLTQYKKEPVT
K1C18_HUMAN	P05783	13	Phosphotyrosine.	18083107	Swiss-Prot 1010711	Y	Phosphorylation	STFSTNYRSLGSV
K1C18_HUMAN	P05783	36	Phosphotyrosine.	19007248	Swiss-Prot 1010711	Y	Phosphorylation	SSAASVYAGAGGS
K1C18_RAT	Q5BJY9	37	Phosphotyrosine.	16641100	Swiss-Prot 1010711	Y	Phosphorylation	SSAASVYAGAGGS
K1C19_HUMAN	P08727	130	Phosphotyrosine.	18083107	Swiss-Prot 1010711	Y	Phosphorylation	SRDYSHYYTTIQD
K1C19_HUMAN	P08727	391	Phosphotyrosine.	21049038	Swiss-Prot 1010711	Y	Phosphorylation	EGQEDHYNNLSAS
K1C19_MOUSE	P19001	394	Phosphotyrosine.	21049038	Swiss-Prot 1010711	Y	Phosphorylation	EGQEAHYNNLPTP
K2C1_HUMAN	P04264	295	Phosphotyrosine.	17924679	Swiss-Prot 1010711	Y	Phosphorylation	KDVDGAYMTKVDL
K2C1B_MOUSE	Q6IFZ6	253	Phosphotyrosine.	17203969	Swiss-Prot 1010711	Y	Phosphorylation	QDVVEDYKNKYED
K2C5_HUMAN	P13647	60	Phosphotyrosine.	17389395;18083107;19534553	Swiss-Prot 1010711	Y	Phosphorylation	ACGVGGYGSRSLY
K2C5_HUMAN	P13647	66	Phosphotyrosine.	18083107;19534553	Swiss-Prot 1010711	Y	Phosphorylation	YGSRSLYNLGGSK
K2C6A_HUMAN	P02538	62	Phosphotyrosine.	19534553	Swiss-Prot 1010711	Y	Phosphorylation	FGSRSLYGLGGSK
K2C6A_HUMAN	P02538	83	Phosphotyrosine.	19534553	Swiss-Prot 1010711	Y	Phosphorylation	CAISGGYGSRAGG
K2C6A_HUMAN	P02538	551	Phosphotyrosine.	19534553	Swiss-Prot 1010711	Y	Phosphorylation	GSSTIKYTTTSSS
K2C6C_HUMAN	P48668	341	Phosphotyrosine.	18083107	Swiss-Prot 1010711	Y	Phosphorylation	AEVKAQYEEIAQR
K2C7_HUMAN	P08729	40	Phosphotyrosine.	17389395;19534553	Swiss-Prot 1010711	Y	Phosphorylation	LGSSSLYGLGASR
K2C7_HUMAN	P08729	55	Phosphotyrosine.	19534553	Swiss-Prot 1010711	Y	Phosphorylation	VAVRSAYGGPVGA
K2C7_HUMAN	P08729	205	Phosphotyrosine.	18083107	Swiss-Prot 1010711	Y	Phosphorylation	KDVDAAYMSKVEL
K2C7_HUMAN	P08729	375	Phosphotyrosine.	17287340	Swiss-Prot 1010711	Y	Phosphorylation	ARQLREYQELMSV
K2C8_HUMAN	P05787	204	Phosphotyrosine.	18083107	Swiss-Prot 1010711	Y	Phosphorylation	KDVDEAYMNKVEL
K2C8_HUMAN	P05787	267	Phosphotyrosine.	18083107	Swiss-Prot 1010711	Y	Phosphorylation	AEVKAQYEDIANR
K6PF2_YEAST	P16862	172	Phosphotyrosine.	18407956	Swiss-Prot 1010711	Y	Phosphorylation	SSKVHSYTDLAYR
K6PF2_YEAST	P16862	177	Phosphotyrosine.	18407956	Swiss-Prot 1010711	Y	Phosphorylation	SYTDLAYRMKTTD
K6PL_HUMAN	P17858	633	Phosphotyrosine.	15592455	Swiss-Prot 1010711	Y	Phosphorylation	NEKCHDYYTTEFL
K6PL_MOUSE	P12382	640	Phosphotyrosine.	18034455	Swiss-Prot 1010711	Y	Phosphorylation	YTTEFLYNLYSSE
K6PP_HUMAN	Q01813	651	Phosphotyrosine.	15592455	Swiss-Prot 1010711	Y	Phosphorylation	YTTDFIYQLYSEE
K6PP_MOUSE	Q9WUA3	650	Phosphotyrosine.	17947660	Swiss-Prot 1010711	Y	Phosphorylation	YTTDFIYQLYSEE
KAISO_HUMAN	Q86T24	442	Phosphotyrosine.	15592455	Swiss-Prot 1010711	Y	Phosphorylation	NIGEDTYDIVIPV
KAPA_YEAST	P06244	240	Phosphotyrosine.	18407956	Swiss-Prot 1010711	Y	Phosphorylation	YVPDVTYTLCGTP
KAPCB_MOUSE	P68181	69	Phosphotyrosine.	18034455	Swiss-Prot 1010711	Y	Phosphorylation	HKATEQYYAMKIL
KAPR2_DROME	P81900	90	Phosphotyrosine.	18327897	Swiss-Prot 1010711	Y	Phosphorylation	SVFAEAYDPEADD
KAT2A_HUMAN	Q92830	734	Phosphotyrosine.	15592455;18083107	Swiss-Prot 1010711	Y	Phosphorylation	KDPDQLYTTLKNL
KAT2B_HUMAN	Q92831	729	Phosphotyrosine.	18083107	Swiss-Prot 1010711	Y	Phosphorylation	RDPDQLYSTLKSI
KBTBB_HUMAN	O94819	237	Phosphotyrosine.	15592455	Swiss-Prot 1010711	Y	Phosphorylation	LSLANCYEVLSAA
KCAB2_HUMAN	Q13303	25	Phosphotyrosine.	15592455	Swiss-Prot 1010711	Y	Phosphorylation	GSPGMIYSTRYGS
KCAB2_MOUSE	P62482	25	Phosphotyrosine.	18034455	Swiss-Prot 1010711	Y	Phosphorylation	GSPGMIYSTRYGS
KCAB2_MOUSE	P62482	360	Phosphotyrosine.	18034455	Swiss-Prot 1010711	Y	Phosphorylation	ILGNKPYSKKDYR
KCC2A_MOUSE	P11798	13	Phosphotyrosine.	18034455	Swiss-Prot 1010711	Y	Phosphorylation	TRFTEEYQLFEEL
KCC2B_MOUSE	P28652	17	Phosphotyrosine.	18034455	Swiss-Prot 1010711	Y	Phosphorylation	TDEYQLYEDIGKG
KCC2D_MOUSE	Q6PHZ2	231	Phosphotyrosine.	18034455	Swiss-Prot 1010711	Y	Phosphorylation	QIKAGAYDFPSPE
KCD12_MOUSE	Q6WVG3	119	Phosphotyrosine.	18034455	Swiss-Prot 1010711	Y	Phosphorylation	LQREAEYFELPEL
KCD16_MOUSE	Q5DTY9	112	Phosphotyrosine.	18034455	Swiss-Prot 1010711	Y	Phosphorylation	LKREAEYFQLPDL
KCIP2_HUMAN	Q9NS61	111	Phosphotyrosine.	18220336	Swiss-Prot 1010711	Y	Phosphorylation	KELQVLYRGFKNE
KCMA1_HUMAN	Q12791	1086	Phosphotyrosine.	18083107	Swiss-Prot 1010711	Y	Phosphorylation	NALRGGYSTPQTL
KCNA2_MOUSE	P63141	429	Phosphotyrosine.	18034455	Swiss-Prot 1010711	Y	Phosphorylation	GEEQAQYLQVTSC
KCNB1_RAT	P15387	128	Phosphotyrosine; by Src.	12615930	Swiss-Prot 1010711	Y	Phosphorylation	WGIDEIYLESCCQ
KCNC1_HUMAN	P48547	188	Phosphotyrosine.	17053785	Swiss-Prot 1010711	Y	Phosphorylation	DPYSSRYARYVAF
KCND3_HUMAN	Q9UK17	441	Phosphotyrosine.	17287340	Swiss-Prot 1010711	Y	Phosphorylation	TGSSNAYLHSKRN
KCNE2_HUMAN	Q9Y6J6	47	Phosphotyrosine.	19369195	Swiss-Prot 1010711	Y	Phosphorylation	VDAENFYYVILYL
KCNE2_HUMAN	Q9Y6J6	48	Phosphotyrosine.	19369195	Swiss-Prot 1010711	Y	Phosphorylation	DAENFYYVILYLM
KCNN1_RAT	P70606	105	Phosphotyrosine.	16641100	Swiss-Prot 1010711	Y	Phosphorylation	RKRLSDYALIFGM
KCRB_MOUSE	Q04447	39	Phosphotyrosine.	18034455	Swiss-Prot 1010711	Y	Phosphorylation	VLTPELYAELRAK
KCRB_MOUSE	Q04447	125	Phosphotyrosine.	18034455	Swiss-Prot 1010711	Y	Phosphorylation	DDLDPNYVLSSRV
KCRU_HUMAN	P12532	153	Phosphotyrosine.	18083107;19534553	Swiss-Prot 1010711	Y	Phosphorylation	SKIRSGYFDERYV
KCRU_MOUSE	P30275	154	Phosphotyrosine.	18034455	Swiss-Prot 1010711	Y	Phosphorylation	SKIRSGYFDERYV
KCS1_YEAST	Q12494	210	Phosphotyrosine.	18407956	Swiss-Prot 1010711	Y	Phosphorylation	VSSATYYPHKSKA
KCTD7_HUMAN	Q96MP8	162	Phosphotyrosine.	18083107	Swiss-Prot 1010711	Y	Phosphorylation	FLGLMPYYKDHLE
KCTD7_HUMAN	Q96MP8	163	Phosphotyrosine.	18083107	Swiss-Prot 1010711	Y	Phosphorylation	LGLMPYYKDHLER
KDM2B_HUMAN	Q8NHM5	223	Phosphotyrosine.	17924679	Swiss-Prot 1010711	Y	Phosphorylation	AIAEMKYPKVKKY
KDM4A_HUMAN	O75164	547	Phosphotyrosine.	16094384	Swiss-Prot 1010711	Y	Phosphorylation	VLTVHSYAKGDGR
KGUA_MOUSE	Q64520	53	Phosphotyrosine.	18034455	Swiss-Prot 1010711	Y	Phosphorylation	EEDGKDYYFVTRE
KHDR1_HUMAN	Q07666	435	Phosphotyrosine; by PTK6.	16179349	Swiss-Prot 1010711	Y	Phosphorylation	RPVKGAYREHPYG
KI20A_HUMAN	O95235	246	Phosphotyrosine.	19007248	Swiss-Prot 1010711	Y	Phosphorylation	SLKRSVYIESRIG
KI21A_MOUSE	Q9QXL2	80	Phosphotyrosine.	17203969	Swiss-Prot 1010711	Y	Phosphorylation	EGCFEGYNATVFA
KI21A_MOUSE	Q9QXL2	87	Phosphotyrosine.	17203969	Swiss-Prot 1010711	Y	Phosphorylation	NATVFAYGQTGAG
KI67_HUMAN	P46013	1552	Phosphotyrosine.	18669648	Swiss-Prot 1010711	Y	Phosphorylation	SGEKNIYAFMGTP
KIF14_HUMAN	Q15058	196	Phosphotyrosine.	17081983	Swiss-Prot 1010711	Y	Phosphorylation	MMADKKYKETFSA
KIF23_HUMAN	Q02241	29	Phosphotyrosine.	15592455	Swiss-Prot 1010711	Y	Phosphorylation	KDPVGVYCRVRPL
KIF4A_HUMAN	O95239	1020	Phosphotyrosine.	18669648	Swiss-Prot 1010711	Y	Phosphorylation	PDSSFEYVPPKPK
KIRR1_HUMAN	Q96J84	622	Phosphotyrosine.	15144186	Swiss-Prot 1010711	Y	Phosphorylation	SSRAVLYADYRAP
KIRR1_HUMAN	Q96J84	625	Phosphotyrosine.	15144186	Swiss-Prot 1010711	Y	Phosphorylation	AVLYADYRAPGPA
KIRR1_HUMAN	Q96J84	721	Phosphotyrosine.	19534553	Swiss-Prot 1010711	Y	Phosphorylation	GLERTPYEAYDPI
KIRR1_HUMAN	Q96J84	724	Phosphotyrosine.	15144186;19534553	Swiss-Prot 1010711	Y	Phosphorylation	RTPYEAYDPIGKY
KIRR1_RAT	Q6X936	637	Phosphotyrosine; by FYN.	18258597	Swiss-Prot 1010711	Y	Phosphorylation	KDPTNGYYNVRAH
KIRR1_RAT	Q6X936	638	Phosphotyrosine; by FYN.	18258597	Swiss-Prot 1010711	Y	Phosphorylation	DPTNGYYNVRAHE
KISS1_HUMAN	Q15726	112	Phosphotyrosine.	15144186	Swiss-Prot 1010711	Y	Phosphorylation	EKDLPNYNWNSFG
KIT_HUMAN	P10721	568	Phosphotyrosine; by autocatalysis.	9038210;12824176;19265199;21030588	Swiss-Prot 1010711	Y	Phosphorylation	EINGNNYVYIDPT
KIT_HUMAN	P10721	570	Phosphotyrosine; by autocatalysis.	9038210;12824176	Swiss-Prot 1010711	Y	Phosphorylation	NGNNYVYIDPTQL
KIT_HUMAN	P10721	703	Phosphotyrosine; by autocatalysis.	10377264;19265199;20147452	Swiss-Prot 1010711	Y	Phosphorylation	HAEAALYKNLLHS
KIT_HUMAN	P10721	721	Phosphotyrosine; by autocatalysis.	9038210;19265199;20147452	Swiss-Prot 1010711	Y	Phosphorylation	SDSTNEYMDMKPG
KIT_HUMAN	P10721	823	Phosphotyrosine; by autocatalysis.	20147452	Swiss-Prot 1010711	Y	Phosphorylation	IKNDSNYVVKGNA
KIT_HUMAN	P10721	900	Phosphotyrosine; by autocatalysis.	12878163;20147452	Swiss-Prot 1010711	Y	Phosphorylation	HAPAEMYDIMKTC
KIT_HUMAN	P10721	936	Phosphotyrosine; by autocatalysis.	10377264;18083107;19265199	Swiss-Prot 1010711	Y	Phosphorylation	ESTNHIYSNLANC
KLC1_MOUSE	O88447	448	Phosphotyrosine.	17947660	Swiss-Prot 1010711	Y	Phosphorylation	GSAFGEYGGWYKA
KLC4_HUMAN	Q9NSK0	593	Phosphotyrosine.	19413330	Swiss-Prot 1010711	Y	Phosphorylation	RAASLNYLNQPSA
KLD7A_HUMAN	Q5VTJ3	292	Phosphotyrosine.	18083107	Swiss-Prot 1010711	Y	Phosphorylation	KGKVYDYYVESTS
KLD7A_HUMAN	Q5VTJ3	293	Phosphotyrosine.	18083107	Swiss-Prot 1010711	Y	Phosphorylation	GKVYDYYVESTSQ
KLHL9_HUMAN	Q9P2J3	419	Phosphotyrosine.	17053785	Swiss-Prot 1010711	Y	Phosphorylation	LATVECYNPRMNE
KLOT_MOUSE	O35082	499	Phosphotyrosine.	17114649	Swiss-Prot 1010711	Y	Phosphorylation	KSSALFYQKLIED
KP58_DROME	Q9VPC0	447	Phosphotyrosine.	18327897	Swiss-Prot 1010711	Y	Phosphorylation	LSVGELYKSPKQR
KPBB_HUMAN	Q93100	29	Phosphotyrosine.	18691976	Swiss-Prot 1010711	Y	Phosphorylation	KRSGSVYEPLKSI
KPCA_HUMAN	P17252	195	Phosphotyrosine.	18083107	Swiss-Prot 1010711	Y	Phosphorylation	NGLSDPYVKLKLI
KPCA_MOUSE	P20444	658	Phosphotyrosine; by SYK.	12881490	Swiss-Prot 1010711	Y	Phosphorylation	DFEGFSYVNPQFV
KPCB_MOUSE	P68404	195	Phosphotyrosine.	18034455	Swiss-Prot 1010711	Y	Phosphorylation	NGLSDPYVKLKLI
KPCB_MOUSE	P68404	662	Phosphotyrosine; by SYK.	12881490	Swiss-Prot 1010711	Y	Phosphorylation	EFAGFSYTNPEFV
KPCD_HUMAN	Q05655	155	Phosphotyrosine.	15774464	Swiss-Prot 1010711	Y	Phosphorylation	KQAKIHYIKNHEF
KPCD_HUMAN	Q05655	374	Phosphotyrosine.	18083107;19534553	Swiss-Prot 1010711	Y	Phosphorylation	LKGRGEYFAIKAL
KPCD_HUMAN	Q05655	567	Phosphotyrosine.	17570831	Swiss-Prot 1010711	Y	Phosphorylation	RVDTPHYPRWITK
KPCD_RAT	P09215	64	Phosphotyrosine.	17562707	Swiss-Prot 1010711	Y	Phosphorylation	TFDAHIYEGRVIQ
KPCD_RAT	P09215	155	Phosphotyrosine.	17562707	Swiss-Prot 1010711	Y	Phosphorylation	KQAKIHYIKNHEF
KPCD_RAT	P09215	311	Phosphotyrosine; by SRC.	18550549	Swiss-Prot 1010711	Y	Phosphorylation	PETVGIYQGFEKK
KPCD_RAT	P09215	332	Phosphotyrosine; by SRC.	18550549	Swiss-Prot 1010711	Y	Phosphorylation	PDNNGTYGKIWEG
KPCD1_HUMAN	Q15139	95	Phosphotyrosine.	17804414	Swiss-Prot 1010711	Y	Phosphorylation	FPECGFYGMYDKI
KPCD1_HUMAN	Q15139	432	Phosphotyrosine.	12637538	Swiss-Prot 1010711	Y	Phosphorylation	EGWMVHYTSKDTL
KPCD1_HUMAN	Q15139	463	Phosphotyrosine.	12637538	Swiss-Prot 1010711	Y	Phosphorylation	DTGSRYYKEIPLS
KPCD1_HUMAN	Q15139	502	Phosphotyrosine.	12637538	Swiss-Prot 1010711	Y	Phosphorylation	TANVVYYVGENVV
KPCD2_HUMAN	Q9BZL6	438	Phosphotyrosine; by ABL1.	15604256	Swiss-Prot 1010711	Y	Phosphorylation	NTTNRYYKEIPLS
KPCD2_HUMAN	Q9BZL6	717	Phosphotyrosine.	19369195	Swiss-Prot 1010711	Y	Phosphorylation	VVGTPAYLAPEVL
KPCG_HUMAN	P05129	195	Phosphotyrosine.	18083107	Swiss-Prot 1010711	Y	Phosphorylation	NGLSDPYVKLKLI
KPCG_MOUSE	P63318	195	Phosphotyrosine.	18034455	Swiss-Prot 1010711	Y	Phosphorylation	NGLSDPYVKLKLI
KPCG_MOUSE	P63318	312	Phosphotyrosine.	18034455	Swiss-Prot 1010711	Y	Phosphorylation	NYPLELYERVRMG
KPCI_HUMAN	P41743	265	Phosphotyrosine; by SRC.	11713277;11891849	Swiss-Prot 1010711	Y	Phosphorylation	VIGRGSYAKVLLV
KPCI_HUMAN	P41743	280	Phosphotyrosine; by SRC.	11713277	Swiss-Prot 1010711	Y	Phosphorylation	KKTDRIYAMKVVK
KPCI_HUMAN	P41743	334	Phosphotyrosine; by SRC.	11713277	Swiss-Prot 1010711	Y	Phosphorylation	LFFVIEYVNGGDL
KPCI_RAT	F1M7Y5	265	Phosphotyrosine; by SRC.	11891849	Swiss-Prot 1010711	Y	Phosphorylation	VIGRGSYAKVLLV
KPCT_HUMAN	Q04759	90	Phosphotyrosine; by LCK.	10652356	Swiss-Prot 1010711	Y	Phosphorylation	ETTVELYSLAERC
KPR1_YEAST	P32895	290	Phosphotyrosine.	18407956	Swiss-Prot 1010711	Y	Phosphorylation	HGLGGTYDAVDSE
KPR5_YEAST	Q12265	119	Phosphotyrosine.	17330950	Swiss-Prot 1010711	Y	Phosphorylation	SKPKENYTFESHP
KPYK1_YEAST	P00549	479	Phosphotyrosine.	18407956	Swiss-Prot 1010711	Y	Phosphorylation	LKKGDTYVSIQGF
KPYM_HUMAN	P14618	83	Phosphotyrosine.	15592455	Swiss-Prot 1010711	Y	Phosphorylation	SHGTHEYHAETIK
KPYM_HUMAN	P14618	105	Phosphotyrosine.	15592455;19534553	Swiss-Prot 1010711	Y	Phosphorylation	ASDPILYRPVAVA
KPYM_HUMAN	P14618	148	Phosphotyrosine.	19690332	Swiss-Prot 1010711	Y	Phosphorylation	ITLDNAYMEKCDE
KPYM_HUMAN	P14618	175	Phosphotyrosine.	19690332	Swiss-Prot 1010711	Y	Phosphorylation	EVGSKIYVDDGLI
KPYM_HUMAN	P14618	390	Phosphotyrosine.	15592455	Swiss-Prot 1010711	Y	Phosphorylation	EAEAAIYHLQLFE
KPYM_MOUSE	P52480	105	Phosphotyrosine.	18034455	Swiss-Prot 1010711	Y	Phosphorylation	ASDPILYRPVAVA
KPYM_MOUSE	P52480	148	Phosphotyrosine.	18034455	Swiss-Prot 1010711	Y	Phosphorylation	ITLDNAYMEKCDE
KRBA2_HUMAN	Q6ZNG9	125	Phosphotyrosine.	18669648	Swiss-Prot 1010711	Y	Phosphorylation	LVESKSYNSKVFS
KRI1_YEAST	P42846	482	Phosphotyrosine.	18407956	Swiss-Prot 1010711	Y	Phosphorylation	QDLKFRYREVSPE
KS6A1_HUMAN	Q15418	220	Phosphotyrosine.	19369195	Swiss-Prot 1010711	Y	Phosphorylation	DHEKKAYSFCGTV
KS6A1_HUMAN	Q15418	576	Phosphotyrosine.	19369195	Swiss-Prot 1010711	Y	Phosphorylation	LLMTPCYTANFVA
KS6A2_HUMAN	Q15349	217	Phosphotyrosine.	19369195	Swiss-Prot 1010711	Y	Phosphorylation	DHDKRAYSFCGTI
KS6A3_HUMAN	P51812	226	Phosphotyrosine.	19369195	Swiss-Prot 1010711	Y	Phosphorylation	DHEKKAYSFCGTV
KS6A3_MOUSE	P18654	529	Phosphotyrosine; by FGFR3.	17785202	Swiss-Prot 1010711	Y	Phosphorylation	ITKTVEYLHAQGV
KS6A4_HUMAN	O75676	342	Phosphotyrosine.	19369195	Swiss-Prot 1010711	Y	Phosphorylation	TRLEPVYSPPGSP
KSS1_YEAST	P14681	185	Phosphotyrosine.	17330950	Swiss-Prot 1010711	Y	Phosphorylation	VGFMTEYVATRWY
KSYK_HUMAN	P43405	28	Phosphotyrosine.	19690332;21469132	Swiss-Prot 1010711	Y	Phosphorylation	REEAEDYLVQGGM
KSYK_HUMAN	P43405	47	Phosphotyrosine.	21469132	Swiss-Prot 1010711	Y	Phosphorylation	LRQSRNYLGGFAL
KSYK_HUMAN	P43405	131	Phosphotyrosine.	21469132	Swiss-Prot 1010711	Y	Phosphorylation	ENLIREYVKQTWN
KSYK_HUMAN	P43405	296	Phosphotyrosine.	18083107;19369195;21469132	Swiss-Prot 1010711	Y	Phosphorylation	ISRIKSYSFPKPG
KSYK_HUMAN	P43405	323	Phosphotyrosine; by LYN.	17389395;18083107;19369195;21469132	Swiss-Prot 1010711	Y	Phosphorylation	TVSFNPYEPELAP
KSYK_HUMAN	P43405	348	Phosphotyrosine.	12522270;18083107;21469132	Swiss-Prot 1010711	Y	Phosphorylation	PMDTEVYESPYAD
KSYK_HUMAN	P43405	352	Phosphotyrosine.	12522270;18083107;19369195;21469132	Swiss-Prot 1010711	Y	Phosphorylation	EVYESPYADPEEI
KSYK_HUMAN	P43405	364	Phosphotyrosine.	21469132	Swiss-Prot 1010711	Y	Phosphorylation	IRPKEVYLDRKLL
KSYK_HUMAN	P43405	484	Phosphotyrosine.	21469132	Swiss-Prot 1010711	Y	Phosphorylation	VSMGMKYLEESNF
KSYK_HUMAN	P43405	507	Phosphotyrosine.	21469132	Swiss-Prot 1010711	Y	Phosphorylation	LLVTQHYAKISDF
KSYK_HUMAN	P43405	525	Phosphotyrosine; by autocatalysis.	21469132	Swiss-Prot 1010711	Y	Phosphorylation	LRADENYYKAQTH
KSYK_HUMAN	P43405	526	Phosphotyrosine.	18083107;21469132	Swiss-Prot 1010711	Y	Phosphorylation	RADENYYKAQTHG
KSYK_HUMAN	P43405	629	Phosphotyrosine.	21469132	Swiss-Prot 1010711	Y	Phosphorylation	ELRLRNYYYDVVN
KSYK_MOUSE	P48025	317	Phosphotyrosine; by LYN.	12077122;17947660	Swiss-Prot 1010711	Y	Phosphorylation	TVSFNPYEPTGGP
KSYK_MOUSE	P48025	342	Phosphotyrosine.	11672534;12077122;17947660	Swiss-Prot 1010711	Y	Phosphorylation	PMDTEVYESPYAD
KSYK_MOUSE	P48025	346	Phosphotyrosine.	12077122;17947660	Swiss-Prot 1010711	Y	Phosphorylation	EVYESPYADPEEI
KSYK_MOUSE	P48025	519	Phosphotyrosine; by autocatalysis.	11672534;17947660	Swiss-Prot 1010711	Y	Phosphorylation	LRADENYYKAQTH
KSYK_MOUSE	P48025	520	Phosphotyrosine.	11672534;17947660	Swiss-Prot 1010711	Y	Phosphorylation	RADENYYKAQTHG
KSYK_MOUSE	P48025	540	Phosphotyrosine.	17947660	Swiss-Prot 1010711	Y	Phosphorylation	APECINYYKFSSK
KSYK_MOUSE	P48025	623	Phosphotyrosine.	17947660	Swiss-Prot 1010711	Y	Phosphorylation	ELRLRNYYYDVVN
KSYK_PIG	Q00655	341	Phosphotyrosine.	8986718	Swiss-Prot 1010711	Y	Phosphorylation	PMDTEVYESPYAD
KSYK_RAT	Q64725	317	Phosphotyrosine; by LYN.	12077122	Swiss-Prot 1010711	Y	Phosphorylation	TVSFNPYEPTGGA
KSYK_RAT	Q64725	342	Phosphotyrosine.	12077122	Swiss-Prot 1010711	Y	Phosphorylation	PMDTEVYESPYAD
KSYK_RAT	Q64725	346	Phosphotyrosine.	12077122	Swiss-Prot 1010711	Y	Phosphorylation	EVYESPYADPEEI
L2GL1_HUMAN	Q15334	509	Phosphotyrosine.	18083107	Swiss-Prot 1010711	Y	Phosphorylation	VGCFDPYSDDPRL
LAIR1_HUMAN	Q6GTX8	251	Phosphotyrosine.	10764762	Swiss-Prot 1010711	Y	Phosphorylation	SSQEVTYAQLDHW
LAIR1_HUMAN	Q6GTX8	281	Phosphotyrosine.	10764762	Swiss-Prot 1010711	Y	Phosphorylation	MAESITYAAVARH
LAM0_DROME	P08928	249	Phosphotyrosine.	18327897	Swiss-Prot 1010711	Y	Phosphorylation	RIKQTEYSEIDGR
LAMA4_HUMAN	Q16363	1593	Phosphotyrosine.	17924679	Swiss-Prot 1010711	Y	Phosphorylation	KIKGPIYLGGVAP
LAMA5_HUMAN	O15230	182	Phosphotyrosine.	19690332	Swiss-Prot 1010711	Y	Phosphorylation	MDFGRTYQPWQFF
LAMC2_HUMAN	Q13753	250	Phosphotyrosine.	18083107	Swiss-Prot 1010711	Y	Phosphorylation	QRLDPVYFVAPAK
LAMC2_HUMAN	Q13753	265	Phosphotyrosine.	18083107	Swiss-Prot 1010711	Y	Phosphorylation	GNQQVSYGQSLSF
LAMC2_HUMAN	Q13753	273	Phosphotyrosine.	18083107	Swiss-Prot 1010711	Y	Phosphorylation	QSLSFDYRVDRGG
LANC2_MOUSE	Q9JJK2	198	Phosphotyrosine.	18034455	Swiss-Prot 1010711	Y	Phosphorylation	LPDELLYGRAGYL
LANC2_MOUSE	Q9JJK2	259	Phosphotyrosine.	18034455	Swiss-Prot 1010711	Y	Phosphorylation	QWHRKQYVGAAHG
LANC2_MOUSE	Q9JJK2	295	Phosphotyrosine.	18034455	Swiss-Prot 1010711	Y	Phosphorylation	VKPSIDYVRHKKF
LAP2_HUMAN	Q96RT1	483	Phosphotyrosine.	17924679	Swiss-Prot 1010711	Y	Phosphorylation	EGNLKRYPTPYPD
LAP2_HUMAN	Q96RT1	487	Phosphotyrosine.	17924679	Swiss-Prot 1010711	Y	Phosphorylation	KRYPTPYPDELKN
LAP2_HUMAN	Q96RT1	733	Phosphotyrosine.	16094384	Swiss-Prot 1010711	Y	Phosphorylation	DFNLPEYDLNVEE
LAP2_HUMAN	Q96RT1	920	Phosphotyrosine.	15144186	Swiss-Prot 1010711	Y	Phosphorylation	KSATLLYDQPLQV
LAP2_HUMAN	Q96RT1	972	Phosphotyrosine.	15592455	Swiss-Prot 1010711	Y	Phosphorylation	QSAPQIYGPPQYN
LAP2_HUMAN	Q96RT1	981	Phosphotyrosine.	15592455	Swiss-Prot 1010711	Y	Phosphorylation	PQYNIQYSSSAAV
LAP2_HUMAN	Q96RT1	1104	Phosphotyrosine.	15144186;15592455;16094384;17389395;19534553;19690332	Swiss-Prot 1010711	Y	Phosphorylation	QIPEGDYLSYREF
LAP2_HUMAN	Q96RT1	1107	Phosphotyrosine.	15592455	Swiss-Prot 1010711	Y	Phosphorylation	EGDYLSYREFHSA
LAP2_HUMAN	Q96RT1	1132	Phosphotyrosine.	16094384	Swiss-Prot 1010711	Y	Phosphorylation	PLSARTYSIDGPN
LAP2_HUMAN	Q96RT1	1164	Phosphotyrosine.	19534553	Swiss-Prot 1010711	Y	Phosphorylation	SVSDFNYSRTSPS
LAP2_HUMAN	Q96RT1	1293	Phosphotyrosine.	17389395	Swiss-Prot 1010711	Y	Phosphorylation	REQLIDYLMLKVA
LAP2_MOUSE	Q80TH2	1097	Phosphotyrosine.	17947660	Swiss-Prot 1010711	Y	Phosphorylation	RRTEGDYLSYREL
LARP_DROME	Q9VAW5	1315	Phosphotyrosine.	18327897	Swiss-Prot 1010711	Y	Phosphorylation	SPTASSYGSFGSS
LARP1_HUMAN	Q6PKG0	633	Phosphotyrosine.	19413330	Swiss-Prot 1010711	Y	Phosphorylation	SDEESDYEIDDRD
LARP1_HUMAN	Q6PKG0	862	Phosphotyrosine.	19413330	Swiss-Prot 1010711	Y	Phosphorylation	TPTVGSYGCTPQS
LASP1_HUMAN	Q14847	171	Phosphotyrosine.	16094384	Swiss-Prot 1010711	Y	Phosphorylation	PTSAPVYQQPQQQ
LAT_HUMAN	O43561	200	Phosphotyrosine.	9489702	Swiss-Prot 1010711	Y	Phosphorylation	MESIDDYVNVPES
LAT_HUMAN	O43561	255	Phosphotyrosine.	19690332	Swiss-Prot 1010711	Y	Phosphorylation	EEGAPDYENLQEL
LATS1_HUMAN	O95835	277	Phosphotyrosine.	17053785	Swiss-Prot 1010711	Y	Phosphorylation	NSQTKRYSGNMEY
LAX1_HUMAN	Q8IWV1	345	Phosphotyrosine.	19690332	Swiss-Prot 1010711	Y	Phosphorylation	FLASGDYADFQPF
LAX1_HUMAN	Q8IWV1	373	Phosphotyrosine.	19690332	Swiss-Prot 1010711	Y	Phosphorylation	NEDSSDYENVLTA
LCAP_HUMAN	Q9UIQ6	70	Phosphotyrosine.	17389395	Swiss-Prot 1010711	Y	Phosphorylation	EEDEEDYESSAKL
LCK_HUMAN	P06239	192	Phosphotyrosine.	17192257;18083107;19690332	Swiss-Prot 1010711	Y	Phosphorylation	LDNGGFYISPRIT
LCK_HUMAN	P06239	394	Phosphotyrosine; by autocatalysis.	8139546;15592455;17192257	Swiss-Prot 1010711	Y	Phosphorylation	LIEDNEYTAREGA
LCK_MOUSE	P06240	394	Phosphotyrosine; by autocatalysis.	15592455	Swiss-Prot 1010711	Y	Phosphorylation	LIEDNEYTAREGA
LCP2_HUMAN	Q13094	173	Phosphotyrosine.	16094384	Swiss-Prot 1010711	Y	Phosphorylation	PNSNSMYIDRPPS
LCP2_MOUSE	Q60787	23	Phosphotyrosine.	17947660	Swiss-Prot 1010711	Y	Phosphorylation	SDNLADYFRKLNY
LDH_BACSU	P13714	223	Phosphotyrosine.	17218307	Swiss-Prot 1010711	Y	Phosphorylation	DVKNAAYHIIEKK
LDHA_HUMAN	P00338	10	Phosphotyrosine.	19690332	Swiss-Prot 1010711	Y	Phosphorylation	LKDQLIYNLLKEE
LDHA_HUMAN	P00338	239	Phosphotyrosine.	15592455;18083107;19690332	Swiss-Prot 1010711	Y	Phosphorylation	QVVESAYEVIKLK
LDHA_MOUSE	P06151	239	Phosphotyrosine.	17947660;18034455	Swiss-Prot 1010711	Y	Phosphorylation	QVVDSAYEVIKLK
LDHB_HUMAN	P07195	240	Phosphotyrosine.	15592455;18083107;19534553;19690332	Swiss-Prot 1010711	Y	Phosphorylation	MVVESAYEVIKLK
LDHB_HUMAN	P07195	248	Phosphotyrosine.	19690332	Swiss-Prot 1010711	Y	Phosphorylation	VIKLKGYTNWAIG
LDHB_MOUSE	P16125	240	Phosphotyrosine.	18034455	Swiss-Prot 1010711	Y	Phosphorylation	MVVDSAYEVIKLK
LDLR_HUMAN	P01130	845	Phosphotyrosine.	15592455;17389395;19534553	Swiss-Prot 1010711	Y	Phosphorylation	CHNQDGYSYPSRQ
LDLR_HUMAN	P01130	847	Phosphotyrosine.	19534553	Swiss-Prot 1010711	Y	Phosphorylation	NQDGYSYPSRQMV
LEG1_HUMAN	P09382	105	Phosphotyrosine.	19534553	Swiss-Prot 1010711	Y	Phosphorylation	VKLPDGYEFKFPN
LEPR_MOUSE	P48356	985	Phosphotyrosine; by JAK2.	11108838	Swiss-Prot 1010711	Y	Phosphorylation	RQPSVKYATLVSN
LEPR_MOUSE	P48356	1077	Phosphotyrosine.	11108838	Swiss-Prot 1010711	Y	Phosphorylation	REKSVCYLGVTSV
LFG2_MOUSE	Q8K097	39	Phosphotyrosine.	18034455	Swiss-Prot 1010711	Y	Phosphorylation	PSAPPSYEEATSG
LFG3_HUMAN	Q969X1	73	Phosphotyrosine.	19534553	Swiss-Prot 1010711	Y	Phosphorylation	YGPGHGYDGEERA
LHX5_HUMAN	Q9H2C1	119	Phosphotyrosine.	17053785	Swiss-Prot 1010711	Y	Phosphorylation	FVCKDDYLSSSSL
LIG_DROME	Q86S05	321	Phosphotyrosine.	18327897	Swiss-Prot 1010711	Y	Phosphorylation	DWNNEEYEGSLKD
LIMA1_HUMAN	Q9UHB6	229	Phosphotyrosine.	18669648	Swiss-Prot 1010711	Y	Phosphorylation	KISENSYSLDDLE
LIMA1_HUMAN	Q9UHB6	752	Phosphotyrosine.	15592455	Swiss-Prot 1010711	Y	Phosphorylation	IKRNRYYDEDEDE
LIMD1_HUMAN	Q9UGP4	179	Phosphotyrosine.	19534553	Swiss-Prot 1010711	Y	Phosphorylation	CLTHGDYYDNLSL
[truncated: 25,917 more rows]
