# Supplementary material for: Controllability of protein-protein interaction phosphorylation-based networks: Participation of the hub 14-3-3 protein family
Source: Sci Rep. 2016 May 19;6:26234. doi: 10.1038/srep26234 (PMC4872533; doi:10.1038/srep26234)
Supplement: Supplementary Information [file srep26234-s12.csv]

#Controllability of protein-protein interaction phosphorylation-based networks. Participation of
#the hub 14-3-3 protein family.
#Marina Uhart1 , Gabriel Flores2 and Diego M Bustos1a
#1 Cell Signal Integration Lab, Instituto de Histología y Embriología "Dr. Mario H.
#Burgos" CCT CONICET Mendoza Facultad de Ciencias Médicas U.N.Cuyo P.O. Box
#56 - Mendoza - Argentina. ZIP 5500.
#2 Eventioz/Eventbrite Company, Adolfo A Calle 1853, Dorrego, Guaymallén,
#Mendoza, Argentina.
#a corresponding author dbustos@mendoza-conicet.gob.ar
###################################################################################################
ABI5_ARATH	Q9SJN0	391	Glycyl lysine isopeptide (Lys-Gly) (interchain with G-Cter in SUMO).	19276109	Swiss-Prot 1010711	K	Sumoylation	AELNQLKEENAQL
ANDR_HUMAN	P10275	386	Glycyl lysine isopeptide (Lys-Gly) (interchain with G-Cter in SUMO).	11121022	Swiss-Prot 1010711	K	Sumoylation	HPHARIKLENPLD
ANDR_HUMAN	P10275	520	Glycyl lysine isopeptide (Lys-Gly) (interchain with G-Cter in SUMO).	11121022	Swiss-Prot 1010711	K	Sumoylation	PSPTCVKSEMGPW
AP2C_HUMAN	Q92754	10	Glycyl lysine isopeptide (Lys-Gly) (interchain with G-Cter in SUMO).	12072434	Swiss-Prot 1010711	K	Sumoylation	KITDNVKYEEDCE
ATX1_HUMAN	P54253	16	Glycyl lysine isopeptide (Lys-Gly) (interchain with G-Cter in SUMO).	15824120	Swiss-Prot 1010711	K	Sumoylation	ECLPPKKREIPAT
ATX1_HUMAN	P54253	194	Glycyl lysine isopeptide (Lys-Gly) (interchain with G-Cter in SUMO).	15824120	Swiss-Prot 1010711	K	Sumoylation	SQTPGHKAEQQQQ
ATX1_HUMAN	P54253	609	Glycyl lysine isopeptide (Lys-Gly) (interchain with G-Cter in SUMO).	15824120	Swiss-Prot 1010711	K	Sumoylation	EISNDLKIDSSTV
ATX1_HUMAN	P54253	696	Glycyl lysine isopeptide (Lys-Gly) (interchain with G-Cter in SUMO).	15824120	Swiss-Prot 1010711	K	Sumoylation	LKNGSVKKGQPVD
ATX1_HUMAN	P54253	745	Glycyl lysine isopeptide (Lys-Gly) (interchain with G-Cter in SUMO).	15824120	Swiss-Prot 1010711	K	Sumoylation	SENGELKFPEKMG
ATX7_HUMAN	O15265	257	Glycyl lysine isopeptide (Lys-Gly) (interchain with G-Cter in SUMO).	19843541	Swiss-Prot 1010711	K	Sumoylation	IMTPSVKVEKIHP
BMAL1_MOUSE	Q9WTL8	266	Glycyl lysine isopeptide (Lys-Gly) (interchain with G-Cter in SUMO).	16109848	Swiss-Prot 1010711	K	Sumoylation	CNRPSVKVEDKDF
CBS_HUMAN	P35520	211	Glycyl lysine isopeptide (Lys-Gly) (interchain with G-Cter in SUMO).	17087506	Swiss-Prot 1010711	K	Sumoylation	GVAWRLKNEIPNS
CBX4_HUMAN	O00257	494	Glycyl lysine isopeptide (Lys-Gly) (interchain with G-Cter in SUMO).	15592428	Swiss-Prot 1010711	K	Sumoylation	PSSLQVKPETPAS
CDC3_YEAST	P32457	11	Glycyl lysine isopeptide (Lys-Gly) (interchain with G-Cter in SUMO).	10579719	Swiss-Prot 1010711	K	Sumoylation	EEQVSIKQDPEQE
CDC3_YEAST	P32457	30	Glycyl lysine isopeptide (Lys-Gly) (interchain with G-Cter in SUMO).	10579719	Swiss-Prot 1010711	K	Sumoylation	FNDVQIKQESQDH
CDC3_YEAST	P32457	63	Glycyl lysine isopeptide (Lys-Gly) (interchain with G-Cter in SUMO).	10579719;15166219;15542864	Swiss-Prot 1010711	K	Sumoylation	AAESDVKVEPGLG
CDC3_YEAST	P32457	287	Glycyl lysine isopeptide (Lys-Gly) (interchain with G-Cter in SUMO).	10579719	Swiss-Prot 1010711	K	Sumoylation	LIPVIAKSDILTD
CEBPB_HUMAN	P17676	174	Glycyl lysine isopeptide (Lys-Gly) (interchain with G-Cter in SUMO).	12810706	Swiss-Prot 1010711	K	Sumoylation	PPPAELKAEPGFE
CEBPD_HUMAN	P49716	120	Glycyl lysine isopeptide (Lys-Gly) (interchain with G-Cter in SUMO).	16397300	Swiss-Prot 1010711	K	Sumoylation	AAPRLLKREPDWG
CHD8_RAT	Q9JIX5	609	Glycyl lysine isopeptide (Lys-Gly) (interchain with G-Cter in SUMO).	16452319	Swiss-Prot 1010711	K	Sumoylation	DVTGPIKPEPILP
CPSF3_HUMAN	Q9UKF6	462	Glycyl lysine isopeptide (Lys-Gly) (interchain with G-Cter in SUMO).	17923699	Swiss-Prot 1010711	K	Sumoylation	LNFRGEKLAKVMG
CPSF3_HUMAN	Q9UKF6	465	Glycyl lysine isopeptide (Lys-Gly) (interchain with G-Cter in SUMO).	17923699	Swiss-Prot 1010711	K	Sumoylation	RGEKLAKVMGFLA
CPSF3_HUMAN	Q9UKF6	545	Glycyl lysine isopeptide (Lys-Gly) (interchain with G-Cter in SUMO).	17923699	Swiss-Prot 1010711	K	Sumoylation	ELEIQEKPALKVF
CTBP1_HUMAN	Q13363	428	Glycyl lysine isopeptide (Lys-Gly) (interchain with G-Cter in SUMO).	12679040	Swiss-Prot 1010711	K	Sumoylation	SPGQTVKPEADRD
CTCF_MOUSE	Q61164	74	Glycyl lysine isopeptide (Lys-Gly) (interchain with G-Cter in SUMO).	19029252	Swiss-Prot 1010711	K	Sumoylation	PTLLQMKTEVMEG
CTCF_MOUSE	Q61164	698	Glycyl lysine isopeptide (Lys-Gly) (interchain with G-Cter in SUMO).	19029252	Swiss-Prot 1010711	K	Sumoylation	NIIVEVKKEPDAE
DDX17_HUMAN	Q92841	129	Glycyl lysine isopeptide (Lys-Gly) (interchain with G-Cter in SUMO).	19995069	Swiss-Prot 1010711	K	Sumoylation	DLSELPKFEKNFY
DDX5_HUMAN	P17844	53	Glycyl lysine isopeptide (Lys-Gly) (interchain with G-Cter in SUMO).	17369852;19995069	Swiss-Prot 1010711	K	Sumoylation	NLDELPKFEKNFY
DNM1L_HUMAN	O00429	532	Glycyl lysine isopeptide (Lys-Gly) (interchain with G-Cter in SUMO).	19638400	Swiss-Prot 1010711	K	Sumoylation	SAVSRDKSSKVPS
DNM1L_HUMAN	O00429	535	Glycyl lysine isopeptide (Lys-Gly) (interchain with G-Cter in SUMO).	19638400	Swiss-Prot 1010711	K	Sumoylation	SRDKSSKVPSALA
DNM1L_HUMAN	O00429	558	Glycyl lysine isopeptide (Lys-Gly) (interchain with G-Cter in SUMO).	19638400	Swiss-Prot 1010711	K	Sumoylation	SAEADGKLIQDSR
DNM1L_HUMAN	O00429	568	Glycyl lysine isopeptide (Lys-Gly) (interchain with G-Cter in SUMO).	19638400	Swiss-Prot 1010711	K	Sumoylation	DSRRETKNVASGG
DNM1L_HUMAN	O00429	597	Glycyl lysine isopeptide (Lys-Gly) (interchain with G-Cter in SUMO).	19638400	Swiss-Prot 1010711	K	Sumoylation	GMLKTSKAEELLA
DNM1L_HUMAN	O00429	608	Glycyl lysine isopeptide (Lys-Gly) (interchain with G-Cter in SUMO).	19638400	Swiss-Prot 1010711	K	Sumoylation	LAEEKSKPIPIMP
DSRAD_HUMAN	P55265	418	Glycyl lysine isopeptide (Lys-Gly) (interchain with G-Cter in SUMO).	16120648	Swiss-Prot 1010711	K	Sumoylation	GQEPVIKLENRQE
ELK1_HUMAN	P19419	230	Glycyl lysine isopeptide (Lys-Gly) (interchain with G-Cter in SUMO).	15210726	Swiss-Prot 1010711	K	Sumoylation	PEAPNLKSEELNV
ELK1_HUMAN	P19419	249	Glycyl lysine isopeptide (Lys-Gly) (interchain with G-Cter in SUMO).	12887893;15210726	Swiss-Prot 1010711	K	Sumoylation	ALPPEVKVEGPKE
ELK1_HUMAN	P19419	254	Glycyl lysine isopeptide (Lys-Gly) (interchain with G-Cter in SUMO).	15210726	Swiss-Prot 1010711	K	Sumoylation	VKVEGPKEELEVA
EP300_HUMAN	Q09472	1020	Glycyl lysine isopeptide (Lys-Gly) (interchain with G-Cter in SUMO); alternate.	12718889	Swiss-Prot 1010711	K	Sumoylation	ERSTELKTEIKEE
EP300_HUMAN	Q09472	1024	Glycyl lysine isopeptide (Lys-Gly) (interchain with G-Cter in SUMO); alternate.	12718889	Swiss-Prot 1010711	K	Sumoylation	ELKTEIKEEEDQP
ERR1_HUMAN	P11474	14	Glycyl lysine isopeptide (Lys-Gly) (interchain with G-Cter in SUMO).	17676930;18063693	Swiss-Prot 1010711	K	Sumoylation	IEPLYIKAEPASP
ERR1_HUMAN	P11474	403	Glycyl lysine isopeptide (Lys-Gly) (interchain with G-Cter in SUMO); partial.	17676930;18063693	Swiss-Prot 1010711	K	Sumoylation	AHFYGVKLEGKVP
ERR3_HUMAN	P62508	40	Glycyl lysine isopeptide (Lys-Gly) (interchain with G-Cter in SUMO).	16371476;18063693;19067653	Swiss-Prot 1010711	K	Sumoylation	SCSSFIKTEPSSP
ETS1_MOUSE	P27577	15	Glycyl lysine isopeptide (Lys-Gly) (interchain with G-Cter in SUMO).	16862185	Swiss-Prot 1010711	K	Sumoylation	PTLTIIKTEKVDL
ETS1_MOUSE	P27577	227	Glycyl lysine isopeptide (Lys-Gly) (interchain with G-Cter in SUMO).	16862185	Swiss-Prot 1010711	K	Sumoylation	TDYFAIKQEVLTP
ETV4_HUMAN	P43268	96	Glycyl lysine isopeptide (Lys-Gly) (interchain with G-Cter in SUMO).	19307308	Swiss-Prot 1010711	K	Sumoylation	SPTTRIKKEPQSP
ETV4_HUMAN	P43268	226	Glycyl lysine isopeptide (Lys-Gly) (interchain with G-Cter in SUMO).	19307308	Swiss-Prot 1010711	K	Sumoylation	YPQQSFKQEYHDP
ETV4_HUMAN	P43268	260	Glycyl lysine isopeptide (Lys-Gly) (interchain with G-Cter in SUMO).	19307308	Swiss-Prot 1010711	K	Sumoylation	GAGVVIKQEQTDF
FAK1_RAT	O35346	152	Glycyl lysine isopeptide (Lys-Gly) (interchain with G-Cter in SUMO).	14500712	Swiss-Prot 1010711	K	Sumoylation	FFYQQVKSDYMLE
FOXL2_HUMAN	P58012	25	Glycyl lysine isopeptide (Lys-Gly) (interchain with G-Cter in SUMO).	19744555	Swiss-Prot 1010711	K	Sumoylation	ETGRTVKEPEGPP
GATA1_HUMAN	P15976	137	Glycyl lysine isopeptide (Lys-Gly) (interchain with G-Cter in SUMO).	16371476	Swiss-Prot 1010711	K	Sumoylation	SFLETLKTERLSP
GATA1_MOUSE	P17679	137	Glycyl lysine isopeptide (Lys-Gly) (interchain with G-Cter in SUMO).	15173587	Swiss-Prot 1010711	K	Sumoylation	TFLDTLKTERLSP
GPP1_YEAST	P41277	64	Glycyl lysine isopeptide (Lys-Gly) (interchain with G-Cter in SUMO).	15166219	Swiss-Prot 1010711	K	Sumoylation	TYDAIAKFAPDFA
GYL1_YEAST	Q04322	498	Glycyl lysine isopeptide (Lys-Gly) (interchain with G-Cter in SUMO).	15542864	Swiss-Prot 1010711	K	Sumoylation	SRDHLLKMGFDDM
H2B1_YEAST	P02293	7	Glycyl lysine isopeptide (Lys-Gly) (interchain with G-Cter in SUMO); alternate.	16598039	Swiss-Prot 1010711	K	Sumoylation	MSAKAEKKPASKA
H2B1_YEAST	P02293	8	Glycyl lysine isopeptide (Lys-Gly) (interchain with G-Cter in SUMO); alternate.	16598039	Swiss-Prot 1010711	K	Sumoylation	SAKAEKKPASKAP
H2B2_YEAST	P02294	7	Glycyl lysine isopeptide (Lys-Gly) (interchain with G-Cter in SUMO); alternate.	16598039	Swiss-Prot 1010711	K	Sumoylation	MSSAAEKKPASKA
H2B2_YEAST	P02294	8	Glycyl lysine isopeptide (Lys-Gly) (interchain with G-Cter in SUMO); alternate.	16598039	Swiss-Prot 1010711	K	Sumoylation	SSAAEKKPASKAP
HDAC1_HUMAN	Q13547	444	Glycyl lysine isopeptide (Lys-Gly) (interchain with G-Cter in SUMO).	11960997	Swiss-Prot 1010711	K	Sumoylation	KKAKRVKTEDEKE
HDAC1_HUMAN	Q13547	476	Glycyl lysine isopeptide (Lys-Gly) (interchain with G-Cter in SUMO).	11960997	Swiss-Prot 1010711	K	Sumoylation	PEAKGVKEEVKLA
HDAC4_HUMAN	P56524	559	Glycyl lysine isopeptide (Lys-Gly) (interchain with G-Cter in SUMO).	12032081	Swiss-Prot 1010711	K	Sumoylation	QAGVQVKQEPIES
HDGF_HUMAN	P51858	80	Glycyl lysine isopeptide (Lys-Gly) (interchain with G-Cter in SUMO).	18331345	Swiss-Prot 1010711	K	Sumoylation	GKPNKRKGFSEGL
HIC1_HUMAN	Q14526	333	Glycyl lysine isopeptide (Lys-Gly) (interchain with G-Cter in SUMO); alternate.	17283066	Swiss-Prot 1010711	K	Sumoylation	LLYRWMKHEPGLG
HIF1A_HUMAN	Q16665	391	Glycyl lysine isopeptide (Lys-Gly) (interchain with G-Cter in SUMO).	15465032;17610843	Swiss-Prot 1010711	K	Sumoylation	SLFDKLKKEPDAL
HIF1A_HUMAN	Q16665	477	Glycyl lysine isopeptide (Lys-Gly) (interchain with G-Cter in SUMO).	15465032;17610843	Swiss-Prot 1010711	K	Sumoylation	NQEVALKLEPNPE
HIPK1_HUMAN	Q86Z02	25	Glycyl lysine isopeptide (Lys-Gly) (interchain with G-Cter in SUMO).	15701637	Swiss-Prot 1010711	K	Sumoylation	CSAKKLKIEPSGW
HIPK2_HUMAN	Q9H2X6	32	Glycyl lysine isopeptide (Lys-Gly) (interchain with G-Cter in SUMO).	17018294	Swiss-Prot 1010711	K	Sumoylation	CSVKKLKIEPSSN
HNRPC_HUMAN	P07910	250	Glycyl lysine isopeptide (Lys-Gly) (interchain with G-Cter in SUMO).	15082759	Swiss-Prot 1010711	K	Sumoylation	KDETNVKMESEGG
HNRPF_HUMAN	P52597	72	Glycyl lysine isopeptide (Lys-Gly) (interchain with G-Cter in SUMO).	15161980	Swiss-Prot 1010711	K	Sumoylation	DVKMALKKDRESM
HSF1_HUMAN	Q00613	298	Glycyl lysine isopeptide (Lys-Gly) (interchain with G-Cter in SUMO).	11514557;12665592;16371476	Swiss-Prot 1010711	K	Sumoylation	SPLVRVKEEPPSP
HSF4_HUMAN	Q9ULV5	293	Glycyl lysine isopeptide (Lys-Gly) (interchain with G-Cter in SUMO).	16371476	Swiss-Prot 1010711	K	Sumoylation	KGLALLKEEPASP
HSFA2_ARATH	O80982	315	Glycyl lysine isopeptide (Lys-Gly) (interchain with G-Cter in SUMO).	20521085	Swiss-Prot 1010711	K	Sumoylation	EAALDVKVEDLVG
ICE1_ARATH	Q9LSE2	393	Glycyl lysine isopeptide (Lys-Gly) (interchain with G-Cter in SUMO).	17416732	Swiss-Prot 1010711	K	Sumoylation	TLSCRVKEELCPS
IKZF1_MOUSE	Q03267	58	Glycyl lysine isopeptide (Lys-Gly) (interchain with G-Cter in SUMO).	15767674	Swiss-Prot 1010711	K	Sumoylation	GMGSNVKVETQSD
IKZF1_MOUSE	Q03267	239	Glycyl lysine isopeptide (Lys-Gly) (interchain with G-Cter in SUMO).	15767674	Swiss-Prot 1010711	K	Sumoylation	GVCPVIKEETNHN
IRF1_HUMAN	P10914	275	Glycyl lysine isopeptide (Lys-Gly) (interchain with G-Cter in SUMO).	17942705	Swiss-Prot 1010711	K	Sumoylation	YGDFSCKEEPEID
IRF1_HUMAN	P10914	299	Glycyl lysine isopeptide (Lys-Gly) (interchain with G-Cter in SUMO).	17942705	Swiss-Prot 1010711	K	Sumoylation	RVFTDLKNMDATW
IRF2_HUMAN	P14316	137	Glycyl lysine isopeptide (Lys-Gly) (interchain with G-Cter in SUMO).	18514056	Swiss-Prot 1010711	K	Sumoylation	DKVKHIKQEPVES
IRF2_HUMAN	P14316	166	Glycyl lysine isopeptide (Lys-Gly) (interchain with G-Cter in SUMO).	18514056	Swiss-Prot 1010711	K	Sumoylation	VLTSTIKNEVDST
IRF2_HUMAN	P14316	293	Glycyl lysine isopeptide (Lys-Gly) (interchain with G-Cter in SUMO).	18514056	Swiss-Prot 1010711	K	Sumoylation	DLQVTIKEESNPV
IRF7_HUMAN	Q92985	444	Glycyl lysine isopeptide (Lys-Gly) (interchain with G-Cter in SUMO).	21940674	Swiss-Prot 1010711	K	Sumoylation	LSAGRPKEKSLVL
IRF7_HUMAN	Q92985	446	Glycyl lysine isopeptide (Lys-Gly) (interchain with G-Cter in SUMO).	21940674	Swiss-Prot 1010711	K	Sumoylation	AGRPKEKSLVLVK
KAT5_HUMAN	Q92993	430	Glycyl lysine isopeptide (Lys-Gly) (interchain with G-Cter in SUMO).	17704809	Swiss-Prot 1010711	K	Sumoylation	EILMGLKSESGER
KAT5_HUMAN	Q92993	451	Glycyl lysine isopeptide (Lys-Gly) (interchain with G-Cter in SUMO).	17704809	Swiss-Prot 1010711	K	Sumoylation	SEITSIKKEDVIS
KCNA5_HUMAN	P22460	221	Glycyl lysine isopeptide (Lys-Gly) (interchain with G-Cter in SUMO).	17261810	Swiss-Prot 1010711	K	Sumoylation	EDEGFIKEEEKPL
KCNA5_HUMAN	P22460	536	Glycyl lysine isopeptide (Lys-Gly) (interchain with G-Cter in SUMO).	17261810	Swiss-Prot 1010711	K	Sumoylation	EEPAVLKEEQGTQ
KLF1_MOUSE	P46099	56	Glycyl lysine isopeptide (Lys-Gly) (interchain with G-Cter in SUMO).	17938210	Swiss-Prot 1010711	K	Sumoylation	SLHVSLKSEDPSG
KLF3_MOUSE	Q60980	10	Glycyl lysine isopeptide (Lys-Gly) (interchain with G-Cter in SUMO).	15684403	Swiss-Prot 1010711	K	Sumoylation	FDPVPVKQEAMDP
KLF3_MOUSE	Q60980	197	Glycyl lysine isopeptide (Lys-Gly) (interchain with G-Cter in SUMO).	15684403	Swiss-Prot 1010711	K	Sumoylation	LLQKKIKIEPGIE
KLF8_HUMAN	O95600	67	Glycyl lysine isopeptide (Lys-Gly) (interchain with G-Cter in SUMO).	16617055	Swiss-Prot 1010711	K	Sumoylation	ALFNDIKIEPPEE
LDL3_ARATH	Q9CAE3	287	Glycyl lysine isopeptide (Lys-Gly) (interchain with G-Cter in SUMO).	18069938	Swiss-Prot 1010711	K	Sumoylation	DPDVDIKVEVAFN
LDL3_ARATH	Q9CAE3	693	Glycyl lysine isopeptide (Lys-Gly) (interchain with G-Cter in SUMO).	18069938	Swiss-Prot 1010711	K	Sumoylation	KRNEDPKADQHSN
LDL3_ARATH	Q9CAE3	770	Glycyl lysine isopeptide (Lys-Gly) (interchain with G-Cter in SUMO).	18069938	Swiss-Prot 1010711	K	Sumoylation	SVIASIKAERTGR
LMNA_HUMAN	P02545	201	Glycyl lysine isopeptide (Lys-Gly) (interchain with G-Cter in SUMO).	18606848	Swiss-Prot 1010711	K	Sumoylation	NRLQTMKEELDFQ
LPIN1_MOUSE	Q91ZP3	599	Glycyl lysine isopeptide (Lys-Gly) (interchain with G-Cter in SUMO).	19753306	Swiss-Prot 1010711	K	Sumoylation	GRNATIKEESKPE
LPIN1_MOUSE	Q91ZP3	629	Glycyl lysine isopeptide (Lys-Gly) (interchain with G-Cter in SUMO).	19753306	Swiss-Prot 1010711	K	Sumoylation	GLATRIKHESSSS
MAFB_MOUSE	P54841	32	Glycyl lysine isopeptide (Lys-Gly) (interchain with G-Cter in SUMO).	17548468	Swiss-Prot 1010711	K	Sumoylation	LLKFDVKKEPLGR
MAFB_MOUSE	P54841	297	Glycyl lysine isopeptide (Lys-Gly) (interchain with G-Cter in SUMO).	17548468	Swiss-Prot 1010711	K	Sumoylation	RDAYKVKCEKLAN
MAFG_MOUSE	O54790	14	Glycyl lysine isopeptide (Lys-Gly) (interchain with G-Cter in SUMO).	16738329	Swiss-Prot 1010711	K	Sumoylation	NKALKVKREPGEN
MAPK2_HUMAN	P49137	353	Glycyl lysine isopeptide (Lys-Gly) (interchain with G-Cter in SUMO).	21131586	Swiss-Prot 1010711	K	Sumoylation	ERWEDVKEEMTSA
MBD1_HUMAN	Q9UIS9	499	Glycyl lysine isopeptide (Lys-Gly) (interchain with G-Cter in SUMO).	17066076	Swiss-Prot 1010711	K	Sumoylation	VALPQVKQEKADT
MBD1_HUMAN	Q9UIS9	538	Glycyl lysine isopeptide (Lys-Gly) (interchain with G-Cter in SUMO).	17066076	Swiss-Prot 1010711	K	Sumoylation	PGLPSVKQEPPDP
MEF2A_HUMAN	Q02078	403	Glycyl lysine isopeptide (Lys-Gly) (interchain with G-Cter in SUMO); alternate.	16371476;16563226	Swiss-Prot 1010711	K	Sumoylation	NQNISIKSEPISP
MEF2A_RAT	Q2MJT0	395	Glycyl lysine isopeptide (Lys-Gly) (interchain with G-Cter in SUMO); alternate.	16484498	Swiss-Prot 1010711	K	Sumoylation	NQNINIKTEPISP
MEF2C_HUMAN	Q06413	391	Glycyl lysine isopeptide (Lys-Gly) (interchain with G-Cter in SUMO).	15743823;16478538	Swiss-Prot 1010711	K	Sumoylation	TQSLNIKSEPVSP
MEF2D_HUMAN	Q14814	439	Glycyl lysine isopeptide (Lys-Gly) (interchain with G-Cter in SUMO); alternate.	15743823;16166628;16356933	Swiss-Prot 1010711	K	Sumoylation	HPHISIKSEPVSP
MITF_HUMAN	O75030	289	Glycyl lysine isopeptide (Lys-Gly) (interchain with G-Cter in SUMO).	15507434	Swiss-Prot 1010711	K	Sumoylation	ANLPNIKRELTAC
MITF_HUMAN	O75030	423	Glycyl lysine isopeptide (Lys-Gly) (interchain with G-Cter in SUMO).	15507434	Swiss-Prot 1010711	K	Sumoylation	LVNRIIKQEPVLE
MP2K1_DICDI	Q55CL6	105	Glycyl lysine isopeptide (Lys-Gly) (interchain with G-Cter in SUMO).	12062087	Swiss-Prot 1010711	K	Sumoylation	KKGLLIKGESPKN
MRP8_YEAST	P35719	137	Glycyl lysine isopeptide (Lys-Gly) (interchain with G-Cter in SUMO).	15166219	Swiss-Prot 1010711	K	Sumoylation	KSLKEFKDIPDLK
MSX1_MOUSE	P13297	9	Glycyl lysine isopeptide (Lys-Gly) (interchain with G-Cter in SUMO).	16678795	Swiss-Prot 1010711	K	Sumoylation	SLPLGVKVEDSAF
MSX1_MOUSE	P13297	127	Glycyl lysine isopeptide (Lys-Gly) (interchain with G-Cter in SUMO).	16678795	Swiss-Prot 1010711	K	Sumoylation	PEDALVKAESPEK
NCOA1_HUMAN	Q15788	732	Glycyl lysine isopeptide (Lys-Gly) (interchain with G-Cter in SUMO).	12529333	Swiss-Prot 1010711	K	Sumoylation	QGNSSIKLELDAS
NCOA1_HUMAN	Q15788	774	Glycyl lysine isopeptide (Lys-Gly) (interchain with G-Cter in SUMO).	12529333	Swiss-Prot 1010711	K	Sumoylation	LDDVKVKVEKKEQ
NEMO_HUMAN	Q9Y6K9	277	Glycyl lysine isopeptide (Lys-Gly) (interchain with G-Cter in SUMO); alternate.	14651848;21455181	Swiss-Prot 1010711	K	Sumoylation	EEALVAKQEVIDK
NEMO_HUMAN	Q9Y6K9	309	Glycyl lysine isopeptide (Lys-Gly) (interchain with G-Cter in SUMO); alternate.	14651848;19136968;20010814;21455181	Swiss-Prot 1010711	K	Sumoylation	AQADIYKADFQAE
NOP58_HUMAN	Q9Y2X3	467	Glycyl lysine isopeptide (Lys-Gly) (interchain with G-Cter in SUMO).	20797632	Swiss-Prot 1010711	K	Sumoylation	KAKIKVKVEEEEE
NOP58_HUMAN	Q9Y2X3	497	Glycyl lysine isopeptide (Lys-Gly) (interchain with G-Cter in SUMO).	20797632	Swiss-Prot 1010711	K	Sumoylation	GKKKHIKEEPLSE
NPM_HUMAN	P06748	230	Glycyl lysine isopeptide (Lys-Gly) (interchain with G-Cter in SUMO).	15897463	Swiss-Prot 1010711	K	Sumoylation	GQESFKKQEKTPK
NPM_HUMAN	P06748	263	Glycyl lysine isopeptide (Lys-Gly) (interchain with G-Cter in SUMO).	15897463	Swiss-Prot 1010711	K	Sumoylation	KGGSLPKVEAKFI
NR2C1_MOUSE	Q505F1	238	Glycyl lysine isopeptide (Lys-Gly) (interchain with G-Cter in SUMO).	17187077	Swiss-Prot 1010711	K	Sumoylation	IHPSGIKTEPAML
NR2E3_MOUSE	Q9QXZ7	178	Glycyl lysine isopeptide (Lys-Gly) (interchain with G-Cter in SUMO).	19186166	Swiss-Prot 1010711	K	Sumoylation	TAETCAKLEPEDA
NRL_MOUSE	P54846	20	Glycyl lysine isopeptide (Lys-Gly) (interchain with G-Cter in SUMO).	20551322	Swiss-Prot 1010711	K	Sumoylation	NDFDLMKFEIKRE
NRL_MOUSE	P54846	24	Glycyl lysine isopeptide (Lys-Gly) (interchain with G-Cter in SUMO).	20551322	Swiss-Prot 1010711	K	Sumoylation	LMKFEIKREPSEG
P53_HUMAN	P04637	386	Glycyl lysine isopeptide (Lys-Gly) (interchain with G-Cter in SUMO).	11124955	Swiss-Prot 1010711	K	Sumoylation	HKKLMFKTEGPDS
P73_HUMAN	O15350	627	Glycyl lysine isopeptide (Lys-Gly) (interchain with G-Cter in SUMO); in isoform Alpha.	10961991	Swiss-Prot 1010711	K	Sumoylation	ARKQPIKEEFTEA
PAPOA_MOUSE	Q61183	730	Glycyl lysine isopeptide (Lys-Gly) (interchain with G-Cter in SUMO); alternate.	18281463	Swiss-Prot 1010711	K	Sumoylation	NPIPVIKNSIKLR
PARK7_HUMAN	Q99497	130	Glycyl lysine isopeptide (Lys-Gly) (interchain with G-Cter in SUMO).	15976810	Swiss-Prot 1010711	K	Sumoylation	TTHPLAKDKMMNG
PCNA_YEAST	P15873	127	Glycyl lysine isopeptide (Lys-Gly) (interchain with G-Cter in SUMO).	12226657;15166219	Swiss-Prot 1010711	K	Sumoylation	IDADFLKIEELQY
PCNA_YEAST	P15873	164	Glycyl lysine isopeptide (Lys-Gly) (interchain with G-Cter in SUMO); alternate.	12226657;15166219;15542864	Swiss-Prot 1010711	K	Sumoylation	INIMITKETIKFV
PDE4A_HUMAN	P27815	358	Glycyl lysine isopeptide (Lys-Gly) (interchain with G-Cter in SUMO).	20196770	Swiss-Prot 1010711	K	Sumoylation	IPRFGVKTDQEEL
PDE4D_HUMAN	Q08499	387	Glycyl lysine isopeptide (Lys-Gly) (interchain with G-Cter in SUMO).	20196770	Swiss-Prot 1010711	K	Sumoylation	IPRFGVKTEQEDV
PIAS4_HUMAN	Q8N2W9	35	Glycyl lysine isopeptide (Lys-Gly) (interchain with G-Cter in SUMO).	15831457	Swiss-Prot 1010711	K	Sumoylation	RSKSGLKHELVTR
PIAS4_HUMAN	Q8N2W9	128	Glycyl lysine isopeptide (Lys-Gly) (interchain with G-Cter in SUMO).	15831457	Swiss-Prot 1010711	K	Sumoylation	LPAKTLKPEVRLV
PML_HUMAN	P29590	65	Glycyl lysine isopeptide (Lys-Gly) (interchain with G-Cter in SUMO).	9756909	Swiss-Prot 1010711	K	Sumoylation	QCQAEAKCPKLLP
PML_HUMAN	P29590	160	Glycyl lysine isopeptide (Lys-Gly) (interchain with G-Cter in SUMO).	9756909	Swiss-Prot 1010711	K	Sumoylation	AHQWFLKHEARPL
PML_HUMAN	P29590	490	Glycyl lysine isopeptide (Lys-Gly) (interchain with G-Cter in SUMO).	9756909	Swiss-Prot 1010711	K	Sumoylation	CPRKVIKMESEEG
PO5F1_MOUSE	P20263	118	Glycyl lysine isopeptide (Lys-Gly) (interchain with G-Cter in SUMO).	17097055;17496161;17525163	Swiss-Prot 1010711	K	Sumoylation	DRPNAVKLEKVEP
PRGR_HUMAN	P06401	7	Glycyl lysine isopeptide (Lys-Gly) (interchain with G-Cter in SUMO).	17020914	Swiss-Prot 1010711	K	Sumoylation	MTELKAKGPRAPH
PRGR_HUMAN	P06401	388	Glycyl lysine isopeptide (Lys-Gly) (interchain with G-Cter in SUMO); alternate.	17020914;17347654;17717077	Swiss-Prot 1010711	K	Sumoylation	PPALKIKEEEEGA
PRGR_HUMAN	P06401	531	Glycyl lysine isopeptide (Lys-Gly) (interchain with G-Cter in SUMO).	17020914	Swiss-Prot 1010711	K	Sumoylation	YQAAVLKEGLPQV
RABP2_HUMAN	P29373	102	Glycyl lysine isopeptide (Lys-Gly) (interchain with G-Cter in SUMO).	21998312	Swiss-Prot 1010711	K	Sumoylation	CEQKLLKGEGPKT
RAGP1_MOUSE	P46061	526	Glycyl lysine isopeptide (Lys-Gly) (interchain with G-Cter in SUMO).	9442102;9456312;16469311	Swiss-Prot 1010711	K	Sumoylation	IHMGLLKSEDKIK
RARA_HUMAN	P10276	166	Glycyl lysine isopeptide (Lys-Gly) (interchain with G-Cter in SUMO).	19850744	Swiss-Prot 1010711	K	Sumoylation	NDRNKKKKEVPKP
RARA_HUMAN	P10276	171	Glycyl lysine isopeptide (Lys-Gly) (interchain with G-Cter in SUMO).	19850744	Swiss-Prot 1010711	K	Sumoylation	KKKEVPKPECSES
RARA_HUMAN	P10276	399	Glycyl lysine isopeptide (Lys-Gly) (interchain with G-Cter in SUMO).	19850744	Swiss-Prot 1010711	K	Sumoylation	ERVITLKMEIPGS
RBP2_HUMAN	P49792	2592	Glycyl lysine isopeptide (Lys-Gly) (interchain with G-Cter in SUMO).	15378033	Swiss-Prot 1010711	K	Sumoylation	EQSSDSKVKNLFA
RFA1_HUMAN	P27694	449	Glycyl lysine isopeptide (Lys-Gly) (interchain with G-Cter in SUMO).	20705237	Swiss-Prot 1010711	K	Sumoylation	KTLYEVKSENLGQ
RFA1_HUMAN	P27694	577	Glycyl lysine isopeptide (Lys-Gly) (interchain with G-Cter in SUMO).	20705237	Swiss-Prot 1010711	K	Sumoylation	IFRVRVKVETYND
RHC31_YEAST	Q06624	35	Glycyl lysine isopeptide (Lys-Gly) (interchain with G-Cter in SUMO).	15166219	Swiss-Prot 1010711	K	Sumoylation	ANMRSAKVLLINL
RL25_YEAST	P04456	61	Glycyl lysine isopeptide (Lys-Gly) (interchain with G-Cter in SUMO).	15542864	Swiss-Prot 1010711	K	Sumoylation	NRLDSYKVIEQPI
ROA1_HUMAN	P09651	113	Glycyl lysine isopeptide (Lys-Gly) (interchain with G-Cter in SUMO).	15161980	Swiss-Prot 1010711	K	Sumoylation	IFVGGIKEDTEEH
RORA_HUMAN	P35398	273	Glycyl lysine isopeptide (Lys-Gly) (interchain with G-Cter in SUMO).	19041634	Swiss-Prot 1010711	K	Sumoylation	LDINGIKPEPICD
RXRA_HUMAN	P19793	108	Glycyl lysine isopeptide (Lys-Gly) (interchain with G-Cter in SUMO).	16912044	Swiss-Prot 1010711	K	Sumoylation	SSSEDIKPPLGLN
SAFB1_HUMAN	Q15424	231	Glycyl lysine isopeptide (Lys-Gly) (interchain with G-Cter in SUMO).	21527249	Swiss-Prot 1010711	K	Sumoylation	CKSEPVKEESSEL
SAFB1_HUMAN	Q15424	294	Glycyl lysine isopeptide (Lys-Gly) (interchain with G-Cter in SUMO).	21527249	Swiss-Prot 1010711	K	Sumoylation	SLLAVVKREPAEQ
SAFB2_HUMAN	Q14151	230	Glycyl lysine isopeptide (Lys-Gly) (interchain with G-Cter in SUMO).	21527249	Swiss-Prot 1010711	K	Sumoylation	CKSEPVKEESSEL
SAFB2_HUMAN	Q14151	293	Glycyl lysine isopeptide (Lys-Gly) (interchain with G-Cter in SUMO).	21527249	Swiss-Prot 1010711	K	Sumoylation	SLLAVVKREPAEQ
SATB1_HUMAN	Q01826	744	Glycyl lysine isopeptide (Lys-Gly) (interchain with G-Cter in SUMO).	18408014	Swiss-Prot 1010711	K	Sumoylation	NTLFSVKLEEELS
SHS1_YEAST	Q07657	426	Glycyl lysine isopeptide (Lys-Gly) (interchain with G-Cter in SUMO).	10579719	Swiss-Prot 1010711	K	Sumoylation	QLGREIKQENENL
SHS1_YEAST	Q07657	437	Glycyl lysine isopeptide (Lys-Gly) (interchain with G-Cter in SUMO).	10579719	Swiss-Prot 1010711	K	Sumoylation	NLIRSIKTESSPK
SIR4_YEAST	P11978	1128	Glycyl lysine isopeptide (Lys-Gly) (interchain with G-Cter in SUMO).	15542864	Swiss-Prot 1010711	K	Sumoylation	KKPLMVKNVKPSS
SIZ1_ARATH	Q680Q4	100	Glycyl lysine isopeptide (Lys-Gly) (interchain with G-Cter in SUMO).	18502747	Swiss-Prot 1010711	K	Sumoylation	TSNLKVKGEPEDP
SIZ1_ARATH	Q680Q4	488	Glycyl lysine isopeptide (Lys-Gly) (interchain with G-Cter in SUMO).	18502747	Swiss-Prot 1010711	K	Sumoylation	MEMLPVKQEGYSD
SNIP1_HUMAN	Q8TAD8	30	Glycyl lysine isopeptide (Lys-Gly) (interchain with G-Cter in SUMO).	16371476	Swiss-Prot 1010711	K	Sumoylation	PAGVVVKQERLSP
SODC_YEAST	P00445	19	Glycyl lysine isopeptide (Lys-Gly) (interchain with G-Cter in SUMO).	15166219	Swiss-Prot 1010711	K	Sumoylation	GVSGVVKFEQASE
SODC_YEAST	P00445	70	Glycyl lysine isopeptide (Lys-Gly) (interchain with G-Cter in SUMO).	15166219	Swiss-Prot 1010711	K	Sumoylation	HFNPFKKTHGAPT
SOX10_XENLA	Q8AXX8	52	Glycyl lysine isopeptide (Lys-Gly) (interchain with G-Cter in SUMO).	16256735	Swiss-Prot 1010711	K	Sumoylation	EEETKVKKEQDSE
SOX10_XENLA	Q8AXX8	341	Glycyl lysine isopeptide (Lys-Gly) (interchain with G-Cter in SUMO).	16256735	Swiss-Prot 1010711	K	Sumoylation	DSKAQVKTESSST
SOX2_MOUSE	P48432	247	Glycyl lysine isopeptide (Lys-Gly) (interchain with G-Cter in SUMO).	17097055	Swiss-Prot 1010711	K	Sumoylation	SMGSVVKSEASSS
SOX6_HUMAN	P35712	404	Glycyl lysine isopeptide (Lys-Gly) (interchain with G-Cter in SUMO).	16442531	Swiss-Prot 1010711	K	Sumoylation	VSPTGIKNEKRGT
SOX6_HUMAN	P35712	417	Glycyl lysine isopeptide (Lys-Gly) (interchain with G-Cter in SUMO).	16442531	Swiss-Prot 1010711	K	Sumoylation	SPVTQVKDEAAAQ
SOX9A_XENLA	B7ZR65	61	Glycyl lysine isopeptide (Lys-Gly) (interchain with G-Cter in SUMO).	16256735	Swiss-Prot 1010711	K	Sumoylation	KGDQELKKETEDE
SOX9A_XENLA	B7ZR65	365	Glycyl lysine isopeptide (Lys-Gly) (interchain with G-Cter in SUMO).	16256735	Swiss-Prot 1010711	K	Sumoylation	QQRTHIKTEQLSP
SP1_HUMAN	P08047	16	Glycyl lysine isopeptide (Lys-Gly) (interchain with G-Cter in SUMO).	16407261;18239466	Swiss-Prot 1010711	K	Sumoylation	EMTAVVKIEKGVG
SP3_HUMAN	Q02447	120	Glycyl lysine isopeptide (Lys-Gly) (interchain with G-Cter in SUMO).	12419227	Swiss-Prot 1010711	K	Sumoylation	ATPTTIKDEAGNL
SP3_HUMAN	Q02447	551	Glycyl lysine isopeptide (Lys-Gly) (interchain with G-Cter in SUMO); alternate.	12419227;15494207;16781829;18617891	Swiss-Prot 1010711	K	Sumoylation	PADIRIKEEEPDP
SPP41_YEAST	P38904	981	Glycyl lysine isopeptide (Lys-Gly) (interchain with G-Cter in SUMO).	15166219	Swiss-Prot 1010711	K	Sumoylation	GVTTPIKIEDSDA
SPP41_YEAST	P38904	1154	Glycyl lysine isopeptide (Lys-Gly) (interchain with G-Cter in SUMO).	15166219	Swiss-Prot 1010711	K	Sumoylation	LKRPQIKPEVSVI
STAT1_HUMAN	P42224	703	Glycyl lysine isopeptide (Lys-Gly) (interchain with G-Cter in SUMO).	12764129;12855578	Swiss-Prot 1010711	K	Sumoylation	KGTGYIKTELISV
STF1_HUMAN	Q13285	119	Glycyl lysine isopeptide (Lys-Gly) (interchain with G-Cter in SUMO).	15192080	Swiss-Prot 1010711	K	Sumoylation	IRANGFKLETGPP
STF1_HUMAN	Q13285	194	Glycyl lysine isopeptide (Lys-Gly) (interchain with G-Cter in SUMO).	15192080	Swiss-Prot 1010711	K	Sumoylation	FPGRAIKSEYPEP
SUMO2_HUMAN	P61956	11	Glycyl lysine isopeptide (Lys-Gly) (interchain with G-Cter in SUMO); alternate.	11451954;18408734;20388717	Swiss-Prot 1010711	K	Sumoylation	KPKEGVKTENNDH
SUMO3_HUMAN	P55854	11	Glycyl lysine isopeptide (Lys-Gly) (interchain with G-Cter in SUMO).	11451954	Swiss-Prot 1010711	K	Sumoylation	KPKEGVKTENDHI
SUZ12_HUMAN	Q15022	72	Glycyl lysine isopeptide (Lys-Gly) (interchain with G-Cter in SUMO).	18628979	Swiss-Prot 1010711	K	Sumoylation	AAVLPVKKPKMEH
SUZ12_HUMAN	Q15022	73	Glycyl lysine isopeptide (Lys-Gly) (interchain with G-Cter in SUMO).	18628979	Swiss-Prot 1010711	K	Sumoylation	AVLPVKKPKMEHV
SUZ12_HUMAN	Q15022	75	Glycyl lysine isopeptide (Lys-Gly) (interchain with G-Cter in SUMO).	18628979	Swiss-Prot 1010711	K	Sumoylation	LPVKKPKMEHVQA
TDG_HUMAN	Q13569	330	Glycyl lysine isopeptide (Lys-Gly) (interchain with G-Cter in SUMO).	11889051	Swiss-Prot 1010711	K	Sumoylation	AKKMAVKEEKYDP
TF7L2_HUMAN	Q9NQB0	320	Glycyl lysine isopeptide (Lys-Gly) (interchain with G-Cter in SUMO).	12727872	Swiss-Prot 1010711	K	Sumoylation	IVTPTVKQESSQS
TGFR1_RAT	P80204	389	Glycyl lysine isopeptide (Lys-Gly) (interchain with G-Cter in SUMO).	18469808	Swiss-Prot 1010711	K	Sumoylation	DDSINMKHFESFK
TIF1B_HUMAN	Q13263	554	Glycyl lysine isopeptide (Lys-Gly) (interchain with G-Cter in SUMO).	17079232	Swiss-Prot 1010711	K	Sumoylation	AGMAIVKEEETEA
TIF1B_HUMAN	Q13263	676	Glycyl lysine isopeptide (Lys-Gly) (interchain with G-Cter in SUMO).	18488044	Swiss-Prot 1010711	K	Sumoylation	HVLPDLKEEDGSL
TIF1B_HUMAN	Q13263	750	Glycyl lysine isopeptide (Lys-Gly) (interchain with G-Cter in SUMO).	18488044	Swiss-Prot 1010711	K	Sumoylation	RARLQEKLSPPYS
TIF1B_HUMAN	Q13263	804	Glycyl lysine isopeptide (Lys-Gly) (interchain with G-Cter in SUMO).	17079232;18488044	Swiss-Prot 1010711	K	Sumoylation	EAFGDTKFSAVLV
TOP1_HUMAN	P11387	117	Glycyl lysine isopeptide (Lys-Gly) (interchain with G-Cter in SUMO).	12149243	Swiss-Prot 1010711	K	Sumoylation	SSPPQIKDEPEDD
TRAF6_HUMAN	Q9Y4K3	124	Glycyl lysine isopeptide (Lys-Gly) (interchain with G-Cter in SUMO); alternate.	17135271;18093978	Swiss-Prot 1010711	K	Sumoylation	FPDNFAKREILSL
TRAF6_HUMAN	Q9Y4K3	142	Glycyl lysine isopeptide (Lys-Gly) (interchain with G-Cter in SUMO).	18093978	Swiss-Prot 1010711	K	Sumoylation	NEGCLHKMELRHL
TRAF6_HUMAN	Q9Y4K3	453	Glycyl lysine isopeptide (Lys-Gly) (interchain with G-Cter in SUMO).	18093978	Swiss-Prot 1010711	K	Sumoylation	EEIMDAKPELLAF
TRI1_YEAST	Q05024	201	Glycyl lysine isopeptide (Lys-Gly) (interchain with G-Cter in SUMO).	17603101	Swiss-Prot 1010711	K	Sumoylation	NPDEIVKHEEEQK
TRI1_YEAST	Q05024	215	Glycyl lysine isopeptide (Lys-Gly) (interchain with G-Cter in SUMO).	17603101	Swiss-Prot 1010711	K	Sumoylation	TPEKEIKLENESL
TRPS1_HUMAN	Q9UHF7	1192	Glycyl lysine isopeptide (Lys-Gly) (interchain with G-Cter in SUMO).	17391059	Swiss-Prot 1010711	K	Sumoylation	KAPPNVKNEGPLN
TRPS1_HUMAN	Q9UHF7	1201	Glycyl lysine isopeptide (Lys-Gly) (interchain with G-Cter in SUMO).	17391059	Swiss-Prot 1010711	K	Sumoylation	GPLNVVKTEKVDR
U520_HUMAN	O75643	944	Glycyl lysine isopeptide (Lys-Gly) (interchain with G-Cter in SUMO).	15175327	Swiss-Prot 1010711	K	Sumoylation	ISHDDLKGDPLLD
U520_HUMAN	O75643	971	Glycyl lysine isopeptide (Lys-Gly) (interchain with G-Cter in SUMO).	15175327	Swiss-Prot 1010711	K	Sumoylation	DKNNLVKYDKKTG
U520_HUMAN	O75643	1071	Glycyl lysine isopeptide (Lys-Gly) (interchain with G-Cter in SUMO).	15175327	Swiss-Prot 1010711	K	Sumoylation	AFISQLKLEGFAL
U520_HUMAN	O75643	1199	Glycyl lysine isopeptide (Lys-Gly) (interchain with G-Cter in SUMO).	15175327	Swiss-Prot 1010711	K	Sumoylation	ITRSTLKVELTIT
U520_HUMAN	O75643	2091	Glycyl lysine isopeptide (Lys-Gly) (interchain with G-Cter in SUMO).	15175327	Swiss-Prot 1010711	K	Sumoylation	QQKAKVKLDFVAP
UBE2K_BOVIN	P61085	14	Glycyl lysine isopeptide (Lys-Gly) (interchain with G-Cter in SUMO).	15723079	Swiss-Prot 1010711	K	Sumoylation	RIKREFKEVLKSE
UBP25_HUMAN	Q9UHP3	99	Glycyl lysine isopeptide (Lys-Gly) (interchain with G-Cter in SUMO); alternate.	18538659;19440361	Swiss-Prot 1010711	K	Sumoylation	DLTGDDKDDLQRA
VIE1_HCMVT	P03169	450	Glycyl lysine isopeptide (Lys-Gly) (interchain with G-Cter in SUMO).	18701593	Swiss-Prot 1010711	K	Sumoylation	EDTVSVKSEPVSE
VIE2_HCMVA	P19893	175	Glycyl lysine isopeptide (Lys-Gly) (interchain with G-Cter in SUMO).	19812159	Swiss-Prot 1010711	K	Sumoylation	IMLPLIKQEDIKP
VIE2_HCMVA	P19893	180	Glycyl lysine isopeptide (Lys-Gly) (interchain with G-Cter in SUMO).	19812159	Swiss-Prot 1010711	K	Sumoylation	IKQEDIKPEPDFT
WT1_HUMAN	P19544	73	Glycyl lysine isopeptide (Lys-Gly) (interchain with G-Cter in SUMO).	15520190	Swiss-Prot 1010711	K	Sumoylation	PPHSFIKQEPSWG
WT1_HUMAN	P19544	177	Glycyl lysine isopeptide (Lys-Gly) (interchain with G-Cter in SUMO).	15520190	Swiss-Prot 1010711	K	Sumoylation	FPNHSFKHEDPMG
XRCC4_HUMAN	Q13426	210	Glycyl lysine isopeptide (Lys-Gly) (interchain with G-Cter in SUMO).	16478998	Swiss-Prot 1010711	K	Sumoylation	EREKDIKQEGETA
ZEB1_HUMAN	P37275	347	Glycyl lysine isopeptide (Lys-Gly) (interchain with G-Cter in SUMO).	16061479	Swiss-Prot 1010711	K	Sumoylation	LSVNQIKTEPVDY
ZEB1_HUMAN	P37275	774	Glycyl lysine isopeptide (Lys-Gly) (interchain with G-Cter in SUMO).	16061479	Swiss-Prot 1010711	K	Sumoylation	LNLSCAKKEPQKD
ZEB2_HUMAN	O60315	391	Glycyl lysine isopeptide (Lys-Gly) (interchain with G-Cter in SUMO).	16061479	Swiss-Prot 1010711	K	Sumoylation	TGLLKIKTEPLDF
ZEB2_HUMAN	O60315	866	Glycyl lysine isopeptide (Lys-Gly) (interchain with G-Cter in SUMO).	16061479	Swiss-Prot 1010711	K	Sumoylation	LNLTFIKKEFSNS
GCR_HUMAN	P04150	277	Glycyl lysine isopeptide (Lys-Gly) (interchain with G-Cter in SUMO).	-	Swiss-Prot 1010711	K	Sumoylation	VTLPQVKTEKEDF
GCR_HUMAN	P04150	293	Glycyl lysine isopeptide (Lys-Gly) (interchain with G-Cter in SUMO).	-	Swiss-Prot 1010711	K	Sumoylation	CTPGVIKQEKLGT
HIPK2_MOUSE	Q9QZR5	1189	Glycyl lysine isopeptide (Lys-Gly) (interchain with G-Cter in SUMO).	-	Swiss-Prot 1010711	K	Sumoylation	YPLSPAKVNQYPY
LEF1_MOUSE	P27782	25	Glycyl lysine isopeptide (Lys-Gly) (interchain with G-Cter in SUMO).	-	Swiss-Prot 1010711	K	Sumoylation	DEMIPFKDEGDPQ
LEF1_MOUSE	P27782	267	Glycyl lysine isopeptide (Lys-Gly) (interchain with G-Cter in SUMO).	-	Swiss-Prot 1010711	K	Sumoylation	IVTPQVKQEHPHT
MAFG_HUMAN	O15525	14	Glycyl lysine isopeptide (Lys-Gly) (interchain with G-Cter in SUMO).	-	Swiss-Prot 1010711	K	Sumoylation	NKALKVKREPGEN
NR2E3_MOUSE	Q9QXZ7	315	Glycyl lysine isopeptide (Lys-Gly) (interchain with G-Cter in SUMO).	-	Swiss-Prot 1010711	K	Sumoylation	KALVLFKPETRGL
NR2E3_MOUSE	Q9QXZ7	322	Glycyl lysine isopeptide (Lys-Gly) (interchain with G-Cter in SUMO).	-	Swiss-Prot 1010711	K	Sumoylation	PETRGLKDPEHVE
PLAG1_HUMAN	Q6DJT9	244	Glycyl lysine isopeptide (Lys-Gly) (interchain with G-Cter in SUMO).	-	Swiss-Prot 1010711	K	Sumoylation	QELLKVKTEPVDF
PLAG1_HUMAN	Q6DJT9	263	Glycyl lysine isopeptide (Lys-Gly) (interchain with G-Cter in SUMO).	-	Swiss-Prot 1010711	K	Sumoylation	NVSVPIKDELLPV
TOPRS_HUMAN	Q9NS56	560	Glycyl lysine isopeptide (Lys-Gly) (interchain with G-Cter in SUMO).	-	Swiss-Prot 1010711	K	Sumoylation	TRIKSKKEEKRST
CREB1_HUMAN	P16220	285	Glycyl lysine isopeptide (Lys-Gly) (interchain with G-Cter in SUMO) (interchain with G-Cter in SUMO1	12552083	Swiss-Prot 1010711	K	Sumoylation	AEEAARKREVRLM
CREB1_HUMAN	P16220	304	Glycyl lysine isopeptide (Lys-Gly) (interchain with G-Cter in SUMO) (interchain with G-Cter in SUMO1	12552083	Swiss-Prot 1010711	K	Sumoylation	RECRRKKKEYVKC
IKKE_HUMAN	Q14164	231	Glycyl lysine isopeptide (Lys-Gly) (interchain with G-Cter in SUMO) (interchain with G-Cter in SUMO1	20188669	Swiss-Prot 1010711	K	Sumoylation	GGPRRNKEIMYRI
ATF7_HUMAN	P17544	118	Glycyl lysine isopeptide (Lys-Gly) (interchain with G-Cter in SUMO) (interchain with G-Cter in SUMO-	17264123;18950637	Swiss-Prot 1010711	K	Sumoylation	TPDIKIKEEEPVE
BC11A_MOUSE	Q9QYE3	634	Glycyl lysine isopeptide (Lys-Gly) (interchain with G-Cter in SUMO) (interchain with G-Cter in SUMO-	18681895	Swiss-Prot 1010711	K	Sumoylation	SLSPFSKRIKLEK
CBP_MOUSE	P45481	999	Glycyl lysine isopeptide (Lys-Gly) (interchain with G-Cter in SUMO) (interchain with G-Cter in SUMO-	16287980	Swiss-Prot 1010711	K	Sumoylation	VPMLEMKTEVQTD
CBP_MOUSE	P45481	1034	Glycyl lysine isopeptide (Lys-Gly) (interchain with G-Cter in SUMO) (interchain with G-Cter in SUMO-	16287980	Swiss-Prot 1010711	K	Sumoylation	QGSSQVKEETDTT
CBP_MOUSE	P45481	1057	Glycyl lysine isopeptide (Lys-Gly) (interchain with G-Cter in SUMO) (interchain with G-Cter in SUMO-	16287980	Swiss-Prot 1010711	K	Sumoylation	EKKPEVKVEAKEE
CKP2L_HUMAN	Q8IYA6	198	Glycyl lysine isopeptide (Lys-Gly) (interchain with G-Cter in SUMO) (interchain with G-Cter in SUMO-	20388717	Swiss-Prot 1010711	K	Sumoylation	LTEPERKPDPKLY
GRIK2_RAT	P42260	886	Glycyl lysine isopeptide (Lys-Gly) (interchain with G-Cter in SUMO) (interchain with G-Cter in SUMO-	17486098	Swiss-Prot 1010711	K	Sumoylation	QAPVIVKTEEVIN
GRM8_MOUSE	P47743	882	Glycyl lysine isopeptide (Lys-Gly) (interchain with G-Cter in SUMO) (interchain with G-Cter in SUMO-	16144832	Swiss-Prot 1010711	K	Sumoylation	RPNGEVKSELCES
HSFX1_HUMAN	Q9UBD0	215	Glycyl lysine isopeptide (Lys-Gly) (interchain with G-Cter in SUMO) (interchain with G-Cter in SUMO-	20388717	Swiss-Prot 1010711	K	Sumoylation	KRRVGVKSAPRHQ
IF16_HUMAN	Q16666	561	Glycyl lysine isopeptide (Lys-Gly) (interchain with G-Cter in SUMO) (interchain with G-Cter in SUMO-	20388717	Swiss-Prot 1010711	K	Sumoylation	TLKPRLKTEPEEV
MRC2_HUMAN	Q9UBG0	1142	Glycyl lysine isopeptide (Lys-Gly) (interchain with G-Cter in SUMO) (interchain with G-Cter in SUMO-	20388717	Swiss-Prot 1010711	K	Sumoylation	TFRLLQKPLRWHD
RAGP1_HUMAN	P46060	8	Glycyl lysine isopeptide (Lys-Gly) (interchain with G-Cter in SUMO) (interchain with G-Cter in SUMO-	20388717	Swiss-Prot 1010711	K	Sumoylation	ASEDIAKLAETLA
RAGP1_HUMAN	P46060	524	Glycyl lysine isopeptide (Lys-Gly) (interchain with G-Cter in SUMO) (interchain with G-Cter in SUMO-	20388717	Swiss-Prot 1010711	K	Sumoylation	VHMGLLKSEDKVK
SCAF8_HUMAN	Q9UPN6	18	Glycyl lysine isopeptide (Lys-Gly) (interchain with G-Cter in SUMO) (interchain with G-Cter in SUMO-	20388717	Swiss-Prot 1010711	K	Sumoylation	YSLNDYKPPISKA
SUMO1_HUMAN	P63165	7	Glycyl lysine isopeptide (Lys-Gly) (interchain with G-Cter in SUMO) (interchain with G-Cter in SUMO-	20388717	Swiss-Prot 1010711	K	Sumoylation	MSDQEAKPSTEDL
SUMO1_HUMAN	P63165	25	Glycyl lysine isopeptide (Lys-Gly) (interchain with G-Cter in SUMO) (interchain with G-Cter in SUMO-	20388717	Swiss-Prot 1010711	K	Sumoylation	GEYIKLKVIGQDS
TIF1B_HUMAN	Q13263	779	Glycyl lysine isopeptide (Lys-Gly) (interchain with G-Cter in SUMO) (interchain with G-Cter in SUMO-	17079232;18488044;20388717	Swiss-Prot 1010711	K	Sumoylation	NKLTEDKADVQSI
UIF_HUMAN	Q96QD9	140	Glycyl lysine isopeptide (Lys-Gly) (interchain with G-Cter in SUMO) (interchain with G-Cter in SUMO-	20388717	Swiss-Prot 1010711	K	Sumoylation	FPVLKRKANLLRQ
CAV3_HUMAN	P56539	38	Glycyl lysine isopeptide (Lys-Gly) (interchain with G-Cter in SUMO) (interchain with G-Cter in SUMO3	21362625	Swiss-Prot 1010711	K	Sumoylation	INEDIVKVDFEDV
A4_HUMAN	P05067	670	Glycyl lysine isopeptide (Lys-Gly) (interchain with G-Cter in SUMO)	1302033	Phosphositeplus.1010730	K	Sumoylation	EEISEVKMDAEFR
ACADV_HUMAN	P49748	635	Glycyl lysine isopeptide (Lys-Gly) (interchain with G-Cter in SUMO)	19721078	Phosphositeplus.1010730	K	Sumoylation	ELYRNFKSISKAL
ACINU_HUMAN	Q9UKV3	532	Glycyl lysine isopeptide (Lys-Gly) (interchain with G-Cter in SUMO)	20797634	Phosphositeplus.1010730	K	Sumoylation	AQPLPLKIEELAL
ACTB_HUMAN	P60709	284	Glycyl lysine isopeptide (Lys-Gly) (interchain with G-Cter in SUMO)	15175327;19635839	Phosphositeplus.1010730	K	Sumoylation	TFNSIMKCDVDIR
ACTB_HUMAN	P60709	68	Glycyl lysine isopeptide (Lys-Gly) (interchain with G-Cter in SUMO)	19635839	Phosphositeplus.1010730	K	Sumoylation	RGILTLKYPIEHG
ADSV_HUMAN	Q9Y6U3	299	Glycyl lysine isopeptide (Lys-Gly) (interchain with G-Cter in SUMO)	21098080	Phosphositeplus.1010730	K	Sumoylation	IFVWKGKDANPQE
AHRR_MOUSE	Q3U1U7	542	Glycyl lysine isopeptide (Lys-Gly) (interchain with G-Cter in SUMO)	19251700	Phosphositeplus.1010730	K	Sumoylation	SLDVPIKMENESG
AHRR_MOUSE	Q3U1U7	583	Glycyl lysine isopeptide (Lys-Gly) (interchain with G-Cter in SUMO)	19251700	Phosphositeplus.1010730	K	Sumoylation	PARMHLKTEPDYR
AHRR_MOUSE	Q3U1U7	660	Glycyl lysine isopeptide (Lys-Gly) (interchain with G-Cter in SUMO)	19251700	Phosphositeplus.1010730	K	Sumoylation	CRAPIVKREPLDS
ANDR_HUMAN	P10275	386	Glycyl lysine isopeptide (Lys-Gly) (interchain with G-Cter in SUMO)	11121022;12177000;15031320;19497852	Phosphositeplus.1010730	K	Sumoylation	HPHARIKLENPLD
ANDR_HUMAN	P10275	520	Glycyl lysine isopeptide (Lys-Gly) (interchain with G-Cter in SUMO)	11121022;12177000;15031320;19497852	Phosphositeplus.1010730	K	Sumoylation	PSPTCVKSEMGPW
ANXA5_HUMAN	P08758	29	Glycyl lysine isopeptide (Lys-Gly) (interchain with G-Cter in SUMO)	20797634	Phosphositeplus.1010730	K	Sumoylation	TLRKAMKGLGTDE
AP2C_HUMAN	Q92754	10	Glycyl lysine isopeptide (Lys-Gly) (interchain with G-Cter in SUMO)	12072434	Phosphositeplus.1010730	K	Sumoylation	KITDNVKYEEDCE
APC4_HUMAN	Q9UJX5	772	Glycyl lysine isopeptide (Lys-Gly) (interchain with G-Cter in SUMO)	20797634	Phosphositeplus.1010730	K	Sumoylation	NKPVKIKEEVLSE
APC4_HUMAN	Q9UJX5	798	Glycyl lysine isopeptide (Lys-Gly) (interchain with G-Cter in SUMO)	20797634	Phosphositeplus.1010730	K	Sumoylation	APEIVIKVEKLDP
ARI3A_HUMAN	Q99856	398	Glycyl lysine isopeptide (Lys-Gly) (interchain with G-Cter in SUMO)	19436740	Phosphositeplus.1010730	K	Sumoylation	TPAPKIKKEEDSA
ARI4A_HUMAN	P29374	418	Glycyl lysine isopeptide (Lys-Gly) (interchain with G-Cter in SUMO)	16479010	Phosphositeplus.1010730	K	Sumoylation	HHEPKVKEEKKDL
ARI4A_HUMAN	P29374	444	Glycyl lysine isopeptide (Lys-Gly) (interchain with G-Cter in SUMO)	16479010	Phosphositeplus.1010730	K	Sumoylation	MPLTEVKSEPEEN
ARI4B_HUMAN	Q4LE39	429	Glycyl lysine isopeptide (Lys-Gly) (interchain with G-Cter in SUMO)	16479010;20797634	Phosphositeplus.1010730	K	Sumoylation	VKEIKVKEENETE
ARI4B_HUMAN	Q4LE39	440	Glycyl lysine isopeptide (Lys-Gly) (interchain with G-Cter in SUMO)	16479010	Phosphositeplus.1010730	K	Sumoylation	TEIKEIKMEEERN
ARNT_MOUSE	P53762	245	Glycyl lysine isopeptide (Lys-Gly) (interchain with G-Cter in SUMO)	12354770	Phosphositeplus.1010730	K	Sumoylation	LKTGTVKKEGQQS
AT2A2_HUMAN	P16615	480	Glycyl lysine isopeptide (Lys-Gly) (interchain with G-Cter in SUMO)	21900893	Phosphositeplus.1010730	K	Sumoylation	VIKQLMKKEFTLE
AT2A2_HUMAN	P16615	585	Glycyl lysine isopeptide (Lys-Gly) (interchain with G-Cter in SUMO)	21900893	Phosphositeplus.1010730	K	Sumoylation	DSANFIKYETNLT
ATF7_HUMAN	P17544	118	Glycyl lysine isopeptide (Lys-Gly) (interchain with G-Cter in SUMO)	17264123;18950637	Phosphositeplus.1010730	K	Sumoylation	TPDIKIKEEEPVE
ATX1_HUMAN	P54253	16	Glycyl lysine isopeptide (Lys-Gly) (interchain with G-Cter in SUMO)	15824120	Phosphositeplus.1010730	K	Sumoylation	ECLPPKKREIPAT
ATX1_HUMAN	P54253	194	Glycyl lysine isopeptide (Lys-Gly) (interchain with G-Cter in SUMO)	15824120	Phosphositeplus.1010730	K	Sumoylation	SQTPGHKAEQQQQ
ATX1_HUMAN	P54253	609	Glycyl lysine isopeptide (Lys-Gly) (interchain with G-Cter in SUMO)	15824120	Phosphositeplus.1010730	K	Sumoylation	EISNDLKIDSSTV
ATX1_HUMAN	P54253	696	Glycyl lysine isopeptide (Lys-Gly) (interchain with G-Cter in SUMO)	15824120	Phosphositeplus.1010730	K	Sumoylation	LKNGSVKKGQPVD
ATX1_HUMAN	P54253	745	Glycyl lysine isopeptide (Lys-Gly) (interchain with G-Cter in SUMO)	15824120	Phosphositeplus.1010730	K	Sumoylation	SENGELKFPEKMG
ATX2L_HUMAN	Q8WWM7	573	Glycyl lysine isopeptide (Lys-Gly) (interchain with G-Cter in SUMO)	15175327	Phosphositeplus.1010730	K	Sumoylation	FPPRILKEEPKGK
ATX2L_HUMAN	Q8WWM7	641	Glycyl lysine isopeptide (Lys-Gly) (interchain with G-Cter in SUMO)	15175327	Phosphositeplus.1010730	K	Sumoylation	PPVGLIKGEDKDE
ATX7_HUMAN	O15265	257	Glycyl lysine isopeptide (Lys-Gly) (interchain with G-Cter in SUMO)	19843541	Phosphositeplus.1010730	K	Sumoylation	IMTPSVKVEKIHP
AURKB_HUMAN	Q96GD4	202	Glycyl lysine isopeptide (Lys-Gly) (interchain with G-Cter in SUMO)	21554500	Phosphositeplus.1010730	K	Sumoylation	VIHRDIKPENLLL
AURKB_HUMAN	Q96GD4	85	Glycyl lysine isopeptide (Lys-Gly) (interchain with G-Cter in SUMO)	21554500	Phosphositeplus.1010730	K	Sumoylation	IGRPLGKGKFGNV
AURKB_HUMAN	Q96GD4	87	Glycyl lysine isopeptide (Lys-Gly) (interchain with G-Cter in SUMO)	21554500	Phosphositeplus.1010730	K	Sumoylation	RPLGKGKFGNVYL
BACH2_HUMAN	Q9BYV9	202	Glycyl lysine isopeptide (Lys-Gly) (interchain with G-Cter in SUMO)	18201693	Phosphositeplus.1010730	K	Sumoylation	AIPVAEKEEALLP
BACH2_HUMAN	Q9BYV9	276	Glycyl lysine isopeptide (Lys-Gly) (interchain with G-Cter in SUMO)	18201693	Phosphositeplus.1010730	K	Sumoylation	LARGQIKSEPPSE
BACH2_HUMAN	Q9BYV9	421	Glycyl lysine isopeptide (Lys-Gly) (interchain with G-Cter in SUMO)	18201693	Phosphositeplus.1010730	K	Sumoylation	GLEALCKQEGELD
BACH2_HUMAN	Q9BYV9	580	Glycyl lysine isopeptide (Lys-Gly) (interchain with G-Cter in SUMO)	18201693	Phosphositeplus.1010730	K	Sumoylation	QVRPQIKCEQSYG
BC11A_MOUSE	Q9QYE3	637	Glycyl lysine isopeptide (Lys-Gly) (interchain with G-Cter in SUMO)	18681895	Phosphositeplus.1010730	K	Sumoylation	PFSKRIKLEKEFD
BC11B_MOUSE	Q99PV8	679	Glycyl lysine isopeptide (Lys-Gly) (interchain with G-Cter in SUMO)	22700985	Phosphositeplus.1010730	K	Sumoylation	HAAKRIKVEKDLE
BC11B_MOUSE	Q99PV8	877	Glycyl lysine isopeptide (Lys-Gly) (interchain with G-Cter in SUMO)	22700985	Phosphositeplus.1010730	K	Sumoylation	LLTNDVKIEQAER
BCLF1_HUMAN	Q9NYF8	831	Glycyl lysine isopeptide (Lys-Gly) (interchain with G-Cter in SUMO)	20797634	Phosphositeplus.1010730	K	Sumoylation	TFQKRPKEEEWDP
BLM_HUMAN	P54132	317	Glycyl lysine isopeptide (Lys-Gly) (interchain with G-Cter in SUMO)	15829507	Phosphositeplus.1010730	K	Sumoylation	ASSSSSKCLSTLK
BLM_HUMAN	P54132	331	Glycyl lysine isopeptide (Lys-Gly) (interchain with G-Cter in SUMO)	15829507	Phosphositeplus.1010730	K	Sumoylation	LDTSDRKEDVLST
BLM_HUMAN	P54132	344	Glycyl lysine isopeptide (Lys-Gly) (interchain with G-Cter in SUMO)	15829507	Phosphositeplus.1010730	K	Sumoylation	SKDLLSKPEKMSM
BLM_HUMAN	P54132	347	Glycyl lysine isopeptide (Lys-Gly) (interchain with G-Cter in SUMO)	15829507	Phosphositeplus.1010730	K	Sumoylation	LLSKPEKMSMQEL
BMAL1_HUMAN	O00327	259	Glycyl lysine isopeptide (Lys-Gly) (interchain with G-Cter in SUMO)	18644859	Phosphositeplus.1010730	K	Sumoylation	CNRPSVKVEDKDF
BMAL1_MOUSE	Q9WTL8	266	Glycyl lysine isopeptide (Lys-Gly) (interchain with G-Cter in SUMO)	16109848	Phosphositeplus.1010730	K	Sumoylation	CNRPSVKVEDKDF
BRCA1_HUMAN	P38398	119	Glycyl lysine isopeptide (Lys-Gly) (interchain with G-Cter in SUMO)	20016594	Phosphositeplus.1010730	K	Sumoylation	NSPEHLKDEVSII
BUB1B_HUMAN	O60566	250	Glycyl lysine isopeptide (Lys-Gly) (interchain with G-Cter in SUMO)	22167194	Phosphositeplus.1010730	K	Sumoylation	RVGGALKAPSQNR
C8AP2_HUMAN	Q9UKL3	1813	Glycyl lysine isopeptide (Lys-Gly) (interchain with G-Cter in SUMO)	19615980	Phosphositeplus.1010730	K	Sumoylation	VKKDELKSEPGSN
CAN2_HUMAN	P17655	390	Glycyl lysine isopeptide (Lys-Gly) (interchain with G-Cter in SUMO)	19422794	Phosphositeplus.1010730	K	Sumoylation	NPQYLIKLEEEDE
CASP2_HUMAN	P42575	77	Glycyl lysine isopeptide (Lys-Gly) (interchain with G-Cter in SUMO)	15882978	Phosphositeplus.1010730	K	Sumoylation	RELIQAKVGSFSQ
CAV3_RAT	P51638	38	Glycyl lysine isopeptide (Lys-Gly) (interchain with G-Cter in SUMO)	21362625	Phosphositeplus.1010730	K	Sumoylation	INEDIVKVDFEDV
CBP_MOUSE	P45481	1034	Glycyl lysine isopeptide (Lys-Gly) (interchain with G-Cter in SUMO)	16287980	Phosphositeplus.1010730	K	Sumoylation	QGSSQVKEETDTT
CBP_MOUSE	P45481	1057	Glycyl lysine isopeptide (Lys-Gly) (interchain with G-Cter in SUMO)	16287980	Phosphositeplus.1010730	K	Sumoylation	EKKPEVKVEAKEE
CBP_MOUSE	P45481	999	Glycyl lysine isopeptide (Lys-Gly) (interchain with G-Cter in SUMO)	16287980	Phosphositeplus.1010730	K	Sumoylation	VPMLEMKTEVQTD
CBS_HUMAN	P35520	211	Glycyl lysine isopeptide (Lys-Gly) (interchain with G-Cter in SUMO)	17087506	Phosphositeplus.1010730	K	Sumoylation	GVAWRLKNEIPNS
CBX4_HUMAN	O00257	494	Glycyl lysine isopeptide (Lys-Gly) (interchain with G-Cter in SUMO)	15175327;17018294	Phosphositeplus.1010730	K	Sumoylation	PSSLQVKPETPAS
CCAR1_HUMAN	Q8IX12	1012	Glycyl lysine isopeptide (Lys-Gly) (interchain with G-Cter in SUMO)	20797634	Phosphositeplus.1010730	K	Sumoylation	LPTPTVKQESKDV
CDK2_HUMAN	P24941	33	Glycyl lysine isopeptide (Lys-Gly) (interchain with G-Cter in SUMO)	19773423	Phosphositeplus.1010730	K	Sumoylation	GEVVALKKIRLDT
CEBPA_MOUSE	P53566	159	Glycyl lysine isopeptide (Lys-Gly) (interchain with G-Cter in SUMO)	12511558	Phosphositeplus.1010730	K	Sumoylation	LRPLVIKQEPREE
CEBPB_HUMAN	P17676	174	Glycyl lysine isopeptide (Lys-Gly) (interchain with G-Cter in SUMO)	12810706;18820298	Phosphositeplus.1010730	K	Sumoylation	PPPAELKAEPGFE
CEBPD_HUMAN	P49716	120	Glycyl lysine isopeptide (Lys-Gly) (interchain with G-Cter in SUMO)	16397300;18477566	Phosphositeplus.1010730	K	Sumoylation	AAPRLLKREPDWG
CEBPD_MOUSE	Q00322	120	Glycyl lysine isopeptide (Lys-Gly) (interchain with G-Cter in SUMO)	18477566	Phosphositeplus.1010730	K	Sumoylation	VARGPLKREPDWG
CEBPE_HUMAN	Q15744	121	Glycyl lysine isopeptide (Lys-Gly) (interchain with G-Cter in SUMO)	12161447;15661739	Phosphositeplus.1010730	K	Sumoylation	PRAVAVKEEPRGP
CENPC_HUMAN	Q03188	534	Glycyl lysine isopeptide (Lys-Gly) (interchain with G-Cter in SUMO)	15272016	Phosphositeplus.1010730	K	Sumoylation	SDWWVVKSEESPV
CENPC_HUMAN	Q03188	721	Glycyl lysine isopeptide (Lys-Gly) (interchain with G-Cter in SUMO)	15272016	Phosphositeplus.1010730	K	Sumoylation	QSKVIPKNRIHHK
CENPC_HUMAN	Q03188	746	Glycyl lysine isopeptide (Lys-Gly) (interchain with G-Cter in SUMO)	15272016	Phosphositeplus.1010730	K	Sumoylation	TKRTRLKPLEYWR
CHD7_HUMAN	Q9P2D1	1196	Glycyl lysine isopeptide (Lys-Gly) (interchain with G-Cter in SUMO)	21098080	Phosphositeplus.1010730	K	Sumoylation	LKEDVEKNLAPKE
CHD8_HUMAN	Q9HCK8	592	Glycyl lysine isopeptide (Lys-Gly) (interchain with G-Cter in SUMO)	19721078	Phosphositeplus.1010730	K	Sumoylation	TEDLDIKITDDEE
CKP2L_HUMAN	Q8IYA6	198	Glycyl lysine isopeptide (Lys-Gly) (interchain with G-Cter in SUMO)	20388717	Phosphositeplus.1010730	K	Sumoylation	LTEPERKPDPKLY
CPSF3_HUMAN	Q9UKF6	462	Glycyl lysine isopeptide (Lys-Gly) (interchain with G-Cter in SUMO)	17923699	Phosphositeplus.1010730	K	Sumoylation	LNFRGEKLAKVMG
CPSF3_HUMAN	Q9UKF6	465	Glycyl lysine isopeptide (Lys-Gly) (interchain with G-Cter in SUMO)	17923699	Phosphositeplus.1010730	K	Sumoylation	RGEKLAKVMGFLA
CPSF3_HUMAN	Q9UKF6	545	Glycyl lysine isopeptide (Lys-Gly) (interchain with G-Cter in SUMO)	17923699	Phosphositeplus.1010730	K	Sumoylation	ELEIQEKPALKVF
CREB1_HUMAN	P16220	285	Glycyl lysine isopeptide (Lys-Gly) (interchain with G-Cter in SUMO)	12552083	Phosphositeplus.1010730	K	Sumoylation	AEEAARKREVRLM
CREB1_HUMAN	P16220	304	Glycyl lysine isopeptide (Lys-Gly) (interchain with G-Cter in SUMO)	12552083	Phosphositeplus.1010730	K	Sumoylation	RECRRKKKEYVKC
CSEN_HUMAN	Q9Y2W7	26	Glycyl lysine isopeptide (Lys-Gly) (interchain with G-Cter in SUMO)	21070824	Phosphositeplus.1010730	K	Sumoylation	GHTPLSKKEGIKW
CSEN_HUMAN	Q9Y2W7	90	Glycyl lysine isopeptide (Lys-Gly) (interchain with G-Cter in SUMO)	21070824	Phosphositeplus.1010730	K	Sumoylation	AQTKFTKKELQSL
CSKP_RAT	Q62915	679	Glycyl lysine isopeptide (Lys-Gly) (interchain with G-Cter in SUMO)	18606847	Phosphositeplus.1010730	K	Sumoylation	IAMEKTKQEQQAS
CTBP1_HUMAN	Q13363	428	Glycyl lysine isopeptide (Lys-Gly) (interchain with G-Cter in SUMO)	12679040;12769861	Phosphositeplus.1010730	K	Sumoylation	SPGQTVKPEADRD
CTCF_HUMAN	P49711	689	Glycyl lysine isopeptide (Lys-Gly) (interchain with G-Cter in SUMO)	22354964	Phosphositeplus.1010730	K	Sumoylation	NIIVEVKKEPDAE
CTCF_HUMAN	P49711	74	Glycyl lysine isopeptide (Lys-Gly) (interchain with G-Cter in SUMO)	22354964	Phosphositeplus.1010730	K	Sumoylation	PTLLQMKTEVMEG
DAXX_HUMAN	Q9UER7	630	Glycyl lysine isopeptide (Lys-Gly) (interchain with G-Cter in SUMO)	12150977;16475184;16818774;19465479	Phosphositeplus.1010730	K	Sumoylation	DSGPPCKKSRKEK
DAXX_HUMAN	Q9UER7	631	Glycyl lysine isopeptide (Lys-Gly) (interchain with G-Cter in SUMO)	12150977;16475184;16818774;19465479	Phosphositeplus.1010730	K	Sumoylation	SGPPCKKSRKEKK
DDX5_HUMAN	P17844	53	Glycyl lysine isopeptide (Lys-Gly) (interchain with G-Cter in SUMO)	17369852;19995069;20663877	Phosphositeplus.1010730	K	Sumoylation	NLDELPKFEKNFY
DLX3_HUMAN	O60479	112	Glycyl lysine isopeptide (Lys-Gly) (interchain with G-Cter in SUMO)	21268066	Phosphositeplus.1010730	K	Sumoylation	QDPVSVKEEPEAE
DLX3_HUMAN	O60479	83	Glycyl lysine isopeptide (Lys-Gly) (interchain with G-Cter in SUMO)	21268066	Phosphositeplus.1010730	K	Sumoylation	TGAYSPKSEYTYG
DNM1L_HUMAN	O00429	532	Glycyl lysine isopeptide (Lys-Gly) (interchain with G-Cter in SUMO)	19638400	Phosphositeplus.1010730	K	Sumoylation	SAVSRDKSSKVPS
DNM1L_HUMAN	O00429	535	Glycyl lysine isopeptide (Lys-Gly) (interchain with G-Cter in SUMO)	19638400	Phosphositeplus.1010730	K	Sumoylation	SRDKSSKVPSALA
DNM1L_HUMAN	O00429	558	Glycyl lysine isopeptide (Lys-Gly) (interchain with G-Cter in SUMO)	19638400	Phosphositeplus.1010730	K	Sumoylation	SAEADGKLIQDSR
DNM1L_HUMAN	O00429	568	Glycyl lysine isopeptide (Lys-Gly) (interchain with G-Cter in SUMO)	19638400	Phosphositeplus.1010730	K	Sumoylation	DSRRETKNVASGG
DNM1L_HUMAN	O00429	594	Glycyl lysine isopeptide (Lys-Gly) (interchain with G-Cter in SUMO)	19638400	Phosphositeplus.1010730	K	Sumoylation	NWRGMLKTSKAEE
DNM1L_HUMAN	O00429	597	Glycyl lysine isopeptide (Lys-Gly) (interchain with G-Cter in SUMO)	19638400	Phosphositeplus.1010730	K	Sumoylation	GMLKTSKAEELLA
DNM1L_HUMAN	O00429	606	Glycyl lysine isopeptide (Lys-Gly) (interchain with G-Cter in SUMO)	19638400	Phosphositeplus.1010730	K	Sumoylation	ELLAEEKSKPIPI
DNM1L_HUMAN	O00429	608	Glycyl lysine isopeptide (Lys-Gly) (interchain with G-Cter in SUMO)	19638400	Phosphositeplus.1010730	K	Sumoylation	LAEEKSKPIPIMP
DNMT1_HUMAN	P26358	1135	Glycyl lysine isopeptide (Lys-Gly) (interchain with G-Cter in SUMO)	19450230	Phosphositeplus.1010730	K	Sumoylation	EPEIEIKLPKLRT
DNMT1_HUMAN	P26358	148	Glycyl lysine isopeptide (Lys-Gly) (interchain with G-Cter in SUMO)	19450230	Phosphositeplus.1010730	K	Sumoylation	KSDGEAKPEPSPS
DNMT1_HUMAN	P26358	1609	Glycyl lysine isopeptide (Lys-Gly) (interchain with G-Cter in SUMO)	19450230	Phosphositeplus.1010730	K	Sumoylation	SASAKIKEEEAAK
DNMT1_HUMAN	P26358	194	Glycyl lysine isopeptide (Lys-Gly) (interchain with G-Cter in SUMO)	19450230	Phosphositeplus.1010730	K	Sumoylation	KSDESIKEEDKDQ
DNMT1_HUMAN	P26358	675	Glycyl lysine isopeptide (Lys-Gly) (interchain with G-Cter in SUMO)	19450230	Phosphositeplus.1010730	K	Sumoylation	ACKDMVKFGGSGR
DNMT1_HUMAN	P26358	739	Glycyl lysine isopeptide (Lys-Gly) (interchain with G-Cter in SUMO)	19450230	Phosphositeplus.1010730	K	Sumoylation	WVGEAVKTDGKKS
DNMT1_HUMAN	P26358	957	Glycyl lysine isopeptide (Lys-Gly) (interchain with G-Cter in SUMO)	19450230	Phosphositeplus.1010730	K	Sumoylation	KLSSPVKRPRKEP
DPOD3_HUMAN	Q15054	258	Glycyl lysine isopeptide (Lys-Gly) (interchain with G-Cter in SUMO)	16934752	Phosphositeplus.1010730	K	Sumoylation	DSEQAVKEEKIVE
DPOD3_HUMAN	Q15054	433	Glycyl lysine isopeptide (Lys-Gly) (interchain with G-Cter in SUMO)	16934752	Phosphositeplus.1010730	K	Sumoylation	PPAMTVKKEPREE
DSRAD_HUMAN	P55265	418	Glycyl lysine isopeptide (Lys-Gly) (interchain with G-Cter in SUMO)	16120648;20797634	Phosphositeplus.1010730	K	Sumoylation	GQEPVIKLENRQE
DYHC1_HUMAN	Q14204	3207	Glycyl lysine isopeptide (Lys-Gly) (interchain with G-Cter in SUMO)	19721078	Phosphositeplus.1010730	K	Sumoylation	LNVGLRKIKETVD
DYR_HUMAN	P00374	179	Glycyl lysine isopeptide (Lys-Gly) (interchain with G-Cter in SUMO)	18067453	Phosphositeplus.1010730	K	Sumoylation	EKGIKYKFEVYEK
ELF4_HUMAN	Q99607	657	Glycyl lysine isopeptide (Lys-Gly) (interchain with G-Cter in SUMO)	16904644	Phosphositeplus.1010730	K	Sumoylation	NPTSLIKMEPHDI
ELK1_HUMAN	P19419	230	Glycyl lysine isopeptide (Lys-Gly) (interchain with G-Cter in SUMO)	12887893;14992729;15210726	Phosphositeplus.1010730	K	Sumoylation	PEAPNLKSEELNV
ELK1_HUMAN	P19419	249	Glycyl lysine isopeptide (Lys-Gly) (interchain with G-Cter in SUMO)	12887893;14992729;15210726	Phosphositeplus.1010730	K	Sumoylation	ALPPEVKVEGPKE
ELK1_HUMAN	P19419	254	Glycyl lysine isopeptide (Lys-Gly) (interchain with G-Cter in SUMO)	15210726	Phosphositeplus.1010730	K	Sumoylation	VKVEGPKEELEVA
ELK3_HUMAN	P41970	162	Glycyl lysine isopeptide (Lys-Gly) (interchain with G-Cter in SUMO)	15580297	Phosphositeplus.1010730	K	Sumoylation	DAFKAIKTEKLEE
ELK4_HUMAN	P28324	167	Glycyl lysine isopeptide (Lys-Gly) (interchain with G-Cter in SUMO)	20637912	Phosphositeplus.1010730	K	Sumoylation	KLFKLIKTENPAE
EP300_HUMAN	Q09472	1020	Glycyl lysine isopeptide (Lys-Gly) (interchain with G-Cter in SUMO)	12718889	Phosphositeplus.1010730	K	Sumoylation	ERSTELKTEIKEE
EP300_HUMAN	Q09472	1024	Glycyl lysine isopeptide (Lys-Gly) (interchain with G-Cter in SUMO)	12718889	Phosphositeplus.1010730	K	Sumoylation	ELKTEIKEEEDQP
EPAS1_HUMAN	Q99814	394	Glycyl lysine isopeptide (Lys-Gly) (interchain with G-Cter in SUMO)	20026589	Phosphositeplus.1010730	K	Sumoylation	FLFTKLKEEPEEL
ERR1_MOUSE	O08580	14	Glycyl lysine isopeptide (Lys-Gly) (interchain with G-Cter in SUMO)	17676930;18063693	Phosphositeplus.1010730	K	Sumoylation	IEPLYIKAEPASP
ERR1_MOUSE	O08580	402	Glycyl lysine isopeptide (Lys-Gly) (interchain with G-Cter in SUMO)	17676930;18063693	Phosphositeplus.1010730	K	Sumoylation	AHFYGVKLEGKVP
ERR3_HUMAN	P62508	40	Glycyl lysine isopeptide (Lys-Gly) (interchain with G-Cter in SUMO)	19067653	Phosphositeplus.1010730	K	Sumoylation	SCSSFIKTEPSSP
ERR3_MOUSE	P62509	360	Glycyl lysine isopeptide (Lys-Gly) (interchain with G-Cter in SUMO)	18063693	Phosphositeplus.1010730	K	Sumoylation	KKYKSMKLEKEEF
ESR1_HUMAN	P03372	266	Glycyl lysine isopeptide (Lys-Gly) (interchain with G-Cter in SUMO)	15961505	Phosphositeplus.1010730	K	Sumoylation	RGGRMLKHKRQRD
ESR1_HUMAN	P03372	268	Glycyl lysine isopeptide (Lys-Gly) (interchain with G-Cter in SUMO)	15961505	Phosphositeplus.1010730	K	Sumoylation	GRMLKHKRQRDDG
ETS1_MOUSE	P27577	15	Glycyl lysine isopeptide (Lys-Gly) (interchain with G-Cter in SUMO)	16319071;16729975;16862185	Phosphositeplus.1010730	K	Sumoylation	PTLTIIKTEKVDL
ETS1_MOUSE	P27577	227	Glycyl lysine isopeptide (Lys-Gly) (interchain with G-Cter in SUMO)	16729975;16862185	Phosphositeplus.1010730	K	Sumoylation	TDYFAIKQEVLTP
ETV4_HUMAN	P43268	226	Glycyl lysine isopeptide (Lys-Gly) (interchain with G-Cter in SUMO)	17585876	Phosphositeplus.1010730	K	Sumoylation	YPQQSFKQEYHDP
ETV4_HUMAN	P43268	260	Glycyl lysine isopeptide (Lys-Gly) (interchain with G-Cter in SUMO)	17585876	Phosphositeplus.1010730	K	Sumoylation	GAGVVIKQEQTDF
ETV4_HUMAN	P43268	322	Glycyl lysine isopeptide (Lys-Gly) (interchain with G-Cter in SUMO)	17585876	Phosphositeplus.1010730	K	Sumoylation	KFEGDIKQEGVGA
ETV4_HUMAN	P43268	96	Glycyl lysine isopeptide (Lys-Gly) (interchain with G-Cter in SUMO)	17585876	Phosphositeplus.1010730	K	Sumoylation	SPTTRIKKEPQSP
ETV4_MOUSE	P28322	171	Glycyl lysine isopeptide (Lys-Gly) (interchain with G-Cter in SUMO)	18447755;19307308;21543453	Phosphositeplus.1010730	K	Sumoylation	SPTTRIKKEPQSP
ETV4_MOUSE	P28322	297	Glycyl lysine isopeptide (Lys-Gly) (interchain with G-Cter in SUMO)	18447755;19307308;21543453	Phosphositeplus.1010730	K	Sumoylation	YPQQNFKQEYHDP
ETV4_MOUSE	P28322	331	Glycyl lysine isopeptide (Lys-Gly) (interchain with G-Cter in SUMO)	18447755;19307308;21543453	Phosphositeplus.1010730	K	Sumoylation	GAGVVIKQERTDF
ETV4_MOUSE	P28322	393	Glycyl lysine isopeptide (Lys-Gly) (interchain with G-Cter in SUMO)	21543453	Phosphositeplus.1010730	K	Sumoylation	KFEGDIKQEGIGA
ETV4_MOUSE	P28322	512	Glycyl lysine isopeptide (Lys-Gly) (interchain with G-Cter in SUMO)	21543453	Phosphositeplus.1010730	K	Sumoylation	NQRPALKAEFDRP
ETV5_HUMAN	P41161	263	Glycyl lysine isopeptide (Lys-Gly) (interchain with G-Cter in SUMO)	15857832;18243147	Phosphositeplus.1010730	K	Sumoylation	PPPQGFKQEYHDP
ETV5_HUMAN	P41161	293	Glycyl lysine isopeptide (Lys-Gly) (interchain with G-Cter in SUMO)	15857832;18243147	Phosphositeplus.1010730	K	Sumoylation	QSPMGIKQEPRDY
ETV5_HUMAN	P41161	350	Glycyl lysine isopeptide (Lys-Gly) (interchain with G-Cter in SUMO)	15857832;18243147	Phosphositeplus.1010730	K	Sumoylation	RLEGKVKQEPTMY
ETV5_HUMAN	P41161	468	Glycyl lysine isopeptide (Lys-Gly) (interchain with G-Cter in SUMO)	18243147	Phosphositeplus.1010730	K	Sumoylation	NQRPFLKAESECH
ETV5_HUMAN	P41161	89	Glycyl lysine isopeptide (Lys-Gly) (interchain with G-Cter in SUMO)	15857832;18243147	Phosphositeplus.1010730	K	Sumoylation	PPPTKIKRELHSP
ETV6_HUMAN	P41212	11	Glycyl lysine isopeptide (Lys-Gly) (interchain with G-Cter in SUMO)	18212042	Phosphositeplus.1010730	K	Sumoylation	PAQCSIKQERISY
ETV6_HUMAN	P41212	99	Glycyl lysine isopeptide (Lys-Gly) (interchain with G-Cter in SUMO)	12626745;18022807	Phosphositeplus.1010730	K	Sumoylation	ALLLLTKEDFRYR
FAK1_RAT	O35346	152	Glycyl lysine isopeptide (Lys-Gly) (interchain with G-Cter in SUMO)	14500712	Phosphositeplus.1010730	K	Sumoylation	FFYQQVKSDYMLE
FLI1_HUMAN	Q01543	67	Glycyl lysine isopeptide (Lys-Gly) (interchain with G-Cter in SUMO)	16148010	Phosphositeplus.1010730	K	Sumoylation	PVRVNVKREYDHM
FLNA_HUMAN	P21333	299	Glycyl lysine isopeptide (Lys-Gly) (interchain with G-Cter in SUMO)	20797634	Phosphositeplus.1010730	K	Sumoylation	PTGNMVKKRAEFT
FNBP4_HUMAN	Q8N3X1	348	Glycyl lysine isopeptide (Lys-Gly) (interchain with G-Cter in SUMO)	20797634	Phosphositeplus.1010730	K	Sumoylation	RRKVICKEEPVSE
FOG1_HUMAN	Q8IX07	463	Glycyl lysine isopeptide (Lys-Gly) (interchain with G-Cter in SUMO)	20587419	Phosphositeplus.1010730	K	Sumoylation	AAPRSIKVEAVEE
FOG1_HUMAN	Q8IX07	501	Glycyl lysine isopeptide (Lys-Gly) (interchain with G-Cter in SUMO)	20587419	Phosphositeplus.1010730	K	Sumoylation	PAPARVKAELSSP
FOS_HUMAN	P01100	265	Glycyl lysine isopeptide (Lys-Gly) (interchain with G-Cter in SUMO)	16055710	Phosphositeplus.1010730	K	Sumoylation	ISSMELKTEPFDD
FOSL2_HUMAN	P15408	222	Glycyl lysine isopeptide (Lys-Gly) (interchain with G-Cter in SUMO)	20797634	Phosphositeplus.1010730	K	Sumoylation	VGAVVVKQEPLEE
FOXL2_HUMAN	P58012	25	Glycyl lysine isopeptide (Lys-Gly) (interchain with G-Cter in SUMO)	19744555	Phosphositeplus.1010730	K	Sumoylation	ETGRTVKEPEGPP
FUBP1_HUMAN	Q96AE4	312	Glycyl lysine isopeptide (Lys-Gly) (interchain with G-Cter in SUMO)	15161980	Phosphositeplus.1010730	K	Sumoylation	GVRIQFKPDDGTT
FUBP2_HUMAN	Q92945	359	Glycyl lysine isopeptide (Lys-Gly) (interchain with G-Cter in SUMO)	15161980	Phosphositeplus.1010730	K	Sumoylation	GVRIQFKQDDGTG
GATA1_HUMAN	P15976	137	Glycyl lysine isopeptide (Lys-Gly) (interchain with G-Cter in SUMO)	20064464	Phosphositeplus.1010730	K	Sumoylation	SFLETLKTERLSP
GATA1_MOUSE	P17679	137	Glycyl lysine isopeptide (Lys-Gly) (interchain with G-Cter in SUMO)	15173587	Phosphositeplus.1010730	K	Sumoylation	TFLDTLKTERLSP
GATA4_MOUSE	Q08369	366	Glycyl lysine isopeptide (Lys-Gly) (interchain with G-Cter in SUMO)	15337742	Phosphositeplus.1010730	K	Sumoylation	EEMRPIKTEPGLS
GCM1_HUMAN	Q9NP62	156	Glycyl lysine isopeptide (Lys-Gly) (interchain with G-Cter in SUMO)	17646165;21791615	Phosphositeplus.1010730	K	Sumoylation	GEHDHPKPETKLE
GCR_HUMAN	P04150	277	Glycyl lysine isopeptide (Lys-Gly) (interchain with G-Cter in SUMO)	12144530;12193561	Phosphositeplus.1010730	K	Sumoylation	VTLPQVKTEKEDF
GCR_HUMAN	P04150	293	Glycyl lysine isopeptide (Lys-Gly) (interchain with G-Cter in SUMO)	12144530;12193561	Phosphositeplus.1010730	K	Sumoylation	CTPGVIKQEKLGT
GCR_RAT	P06536	297	Glycyl lysine isopeptide (Lys-Gly) (interchain with G-Cter in SUMO)	14663148;18337589	Phosphositeplus.1010730	K	Sumoylation	VALPQVKTEKDDF
GCR_RAT	P06536	313	Glycyl lysine isopeptide (Lys-Gly) (interchain with G-Cter in SUMO)	14663148;18337589	Phosphositeplus.1010730	K	Sumoylation	CTPGVIKQEKLGP
GEMI5_HUMAN	Q8TEQ6	754	Glycyl lysine isopeptide (Lys-Gly) (interchain with G-Cter in SUMO)	20797634	Phosphositeplus.1010730	K	Sumoylation	TLRTPVKLESIDG
GLI2_MOUSE	Q0VGT2	630	Glycyl lysine isopeptide (Lys-Gly) (interchain with G-Cter in SUMO)	22549777	Phosphositeplus.1010730	K	Sumoylation	LHIKAIKTESSGL
GLI2_MOUSE	Q0VGT2	716	Glycyl lysine isopeptide (Lys-Gly) (interchain with G-Cter in SUMO)	22549777	Phosphositeplus.1010730	K	Sumoylation	HRFEQLKREKLKS
GLYC_HUMAN	P34896	38	Glycyl lysine isopeptide (Lys-Gly) (interchain with G-Cter in SUMO)	17446168	Phosphositeplus.1010730	K	Sumoylation	EVYNIIKKESNRQ
GLYC_HUMAN	P34896	39	Glycyl lysine isopeptide (Lys-Gly) (interchain with G-Cter in SUMO)	17446168	Phosphositeplus.1010730	K	Sumoylation	VYNIIKKESNRQR
GLYR1_HUMAN	Q49A26	269	Glycyl lysine isopeptide (Lys-Gly) (interchain with G-Cter in SUMO)	20797634	Phosphositeplus.1010730	K	Sumoylation	ITPTDKKIGFLGL
GRIK2_HUMAN	Q13002	886	Glycyl lysine isopeptide (Lys-Gly) (interchain with G-Cter in SUMO)	22522402	Phosphositeplus.1010730	K	Sumoylation	QAPVIVKTEEVIN
GRIK2_RAT	P42260	886	Glycyl lysine isopeptide (Lys-Gly) (interchain with G-Cter in SUMO)	17486098;22089239	Phosphositeplus.1010730	K	Sumoylation	QAPVIVKTEEVIN
GRM7_HUMAN	Q14831	889	Glycyl lysine isopeptide (Lys-Gly) (interchain with G-Cter in SUMO)	21255632	Phosphositeplus.1010730	K	Sumoylation	RPNGEAKTELCEN
GRM8_MOUSE	P47743	882	Glycyl lysine isopeptide (Lys-Gly) (interchain with G-Cter in SUMO)	16144832	Phosphositeplus.1010730	K	Sumoylation	RPNGEVKSELCES
GSC_MOUSE	Q02591	183	Glycyl lysine isopeptide (Lys-Gly) (interchain with G-Cter in SUMO)	18336814	Phosphositeplus.1010730	K	Sumoylation	NLFQETKYPDVGT
GSC_MOUSE	Q02591	196	Glycyl lysine isopeptide (Lys-Gly) (interchain with G-Cter in SUMO)	18336814	Phosphositeplus.1010730	K	Sumoylation	REQLARKVHLREE
GSC_MOUSE	Q02591	203	Glycyl lysine isopeptide (Lys-Gly) (interchain with G-Cter in SUMO)	18336814	Phosphositeplus.1010730	K	Sumoylation	VHLREEKVEVWFK
GSC_MOUSE	Q02591	209	Glycyl lysine isopeptide (Lys-Gly) (interchain with G-Cter in SUMO)	18336814	Phosphositeplus.1010730	K	Sumoylation	KVEVWFKNRRAKW
GSC_MOUSE	Q02591	214	Glycyl lysine isopeptide (Lys-Gly) (interchain with G-Cter in SUMO)	18336814	Phosphositeplus.1010730	K	Sumoylation	FKNRRAKWRRQKR
GSC_MOUSE	Q02591	238	Glycyl lysine isopeptide (Lys-Gly) (interchain with G-Cter in SUMO)	18336814	Phosphositeplus.1010730	K	Sumoylation	WNKTSSKASPEKR
GSK3B_HUMAN	P49841	292	Glycyl lysine isopeptide (Lys-Gly) (interchain with G-Cter in SUMO)	18949077	Phosphositeplus.1010730	K	Sumoylation	PNYTEFKFPQIKA
GTF2I_HUMAN	P78347	991	Glycyl lysine isopeptide (Lys-Gly) (interchain with G-Cter in SUMO)	20797634	Phosphositeplus.1010730	K	Sumoylation	DGSSQIKQEPDPT
H31_HUMAN	P68431	24	Glycyl lysine isopeptide (Lys-Gly) (interchain with G-Cter in SUMO)	21098080	Phosphositeplus.1010730	K	Sumoylation	RKQLATKAARKSA
H4_HUMAN	P62805	13	Glycyl lysine isopeptide (Lys-Gly) (interchain with G-Cter in SUMO)	21098080	Phosphositeplus.1010730	K	Sumoylation	GGKGLGKGGAKRH
HD_HUMAN	P42858	15	Glycyl lysine isopeptide (Lys-Gly) (interchain with G-Cter in SUMO)	15064418	Phosphositeplus.1010730	K	Sumoylation	KAFESLKSFQQQQ
HD_HUMAN	P42858	9	Glycyl lysine isopeptide (Lys-Gly) (interchain with G-Cter in SUMO)	15064418	Phosphositeplus.1010730	K	Sumoylation	TLEKLMKAFESLK
HDAC1_HUMAN	Q13547	444	Glycyl lysine isopeptide (Lys-Gly) (interchain with G-Cter in SUMO)	11960997;12393750	Phosphositeplus.1010730	K	Sumoylation	KKAKRVKTEDEKE
HDAC1_HUMAN	Q13547	476	Glycyl lysine isopeptide (Lys-Gly) (interchain with G-Cter in SUMO)	11960997;12393750	Phosphositeplus.1010730	K	Sumoylation	PEAKGVKEEVKLA
HDAC4_HUMAN	P56524	559	Glycyl lysine isopeptide (Lys-Gly) (interchain with G-Cter in SUMO)	12032081	Phosphositeplus.1010730	K	Sumoylation	QAGVQVKQEPIES
HDGF_HUMAN	P51858	80	Glycyl lysine isopeptide (Lys-Gly) (interchain with G-Cter in SUMO)	18331345	Phosphositeplus.1010730	K	Sumoylation	GKPNKRKGFSEGL
HIC1_HUMAN	Q14526	333	Glycyl lysine isopeptide (Lys-Gly) (interchain with G-Cter in SUMO)	17283066;20547755	Phosphositeplus.1010730	K	Sumoylation	LLYRWMKHEPGLG
HIF1A_HUMAN	Q16665	391	Glycyl lysine isopeptide (Lys-Gly) (interchain with G-Cter in SUMO)	15465032;17938407	Phosphositeplus.1010730	K	Sumoylation	SLFDKLKKEPDAL
HIF1A_HUMAN	Q16665	477	Glycyl lysine isopeptide (Lys-Gly) (interchain with G-Cter in SUMO)	15465032	Phosphositeplus.1010730	K	Sumoylation	NQEVALKLEPNPE
HIPK2_HUMAN	Q9H2X6	1191	Glycyl lysine isopeptide (Lys-Gly) (interchain with G-Cter in SUMO)	10535925	Phosphositeplus.1010730	K	Sumoylation	YPLSPAKVNQYPY
HIPK2_HUMAN	Q9H2X6	32	Glycyl lysine isopeptide (Lys-Gly) (interchain with G-Cter in SUMO)	15766567;15896780;17018294	Phosphositeplus.1010730	K	Sumoylation	CSVKKLKIEPSSN
HMGN5_HUMAN	P82970	101	Glycyl lysine isopeptide (Lys-Gly) (interchain with G-Cter in SUMO)	20797634	Phosphositeplus.1010730	K	Sumoylation	KEIVEVKEENIED
HNRH1_HUMAN	P31943	72	Glycyl lysine isopeptide (Lys-Gly) (interchain with G-Cter in SUMO)	15161980	Phosphositeplus.1010730	K	Sumoylation	EVKLALKKDRETM
HNRL1_HUMAN	Q9BUJ2	117	Glycyl lysine isopeptide (Lys-Gly) (interchain with G-Cter in SUMO)	20797634	Phosphositeplus.1010730	K	Sumoylation	YDTQVIKQENESG
HNRPC_HUMAN	P07910	232	Glycyl lysine isopeptide (Lys-Gly) (interchain with G-Cter in SUMO)	20797634	Phosphositeplus.1010730	K	Sumoylation	VEMKNDKSEEEQS
HNRPF_HUMAN	P52597	72	Glycyl lysine isopeptide (Lys-Gly) (interchain with G-Cter in SUMO)	15161980	Phosphositeplus.1010730	K	Sumoylation	DVKMALKKDRESM
HNRPK_HUMAN	P61978	422	Glycyl lysine isopeptide (Lys-Gly) (interchain with G-Cter in SUMO)	15161980	Phosphositeplus.1010730	K	Sumoylation	ESGASIKIDEPLE
HNRPM_HUMAN	P52272	120	Glycyl lysine isopeptide (Lys-Gly) (interchain with G-Cter in SUMO)	15175327	Phosphositeplus.1010730	K	Sumoylation	CAVVEFKMEESMK
HNRPM_HUMAN	P52272	145	Glycyl lysine isopeptide (Lys-Gly) (interchain with G-Cter in SUMO)	15175327	Phosphositeplus.1010730	K	Sumoylation	GRPLKVKEDPDGE
HNRPM_HUMAN	P52272	17	Glycyl lysine isopeptide (Lys-Gly) (interchain with G-Cter in SUMO)	15175327;20797634	Phosphositeplus.1010730	K	Sumoylation	VAATEIKMEEESG
HNRPM_HUMAN	P52272	277	Glycyl lysine isopeptide (Lys-Gly) (interchain with G-Cter in SUMO)	15175327	Phosphositeplus.1010730	K	Sumoylation	DRPMHVKMDERAL
HNRPM_HUMAN	P52272	685	Glycyl lysine isopeptide (Lys-Gly) (interchain with G-Cter in SUMO)	15175327	Phosphositeplus.1010730	K	Sumoylation	VLYADIKMENGKS
HNRPM_HUMAN	P52272	698	Glycyl lysine isopeptide (Lys-Gly) (interchain with G-Cter in SUMO)	15175327;20797634	Phosphositeplus.1010730	K	Sumoylation	KGCGVVKFESPEV
HNRPU_HUMAN	Q00839	17	Glycyl lysine isopeptide (Lys-Gly) (interchain with G-Cter in SUMO)	15161980	Phosphositeplus.1010730	K	Sumoylation	LKVSELKEELKKR
HSF1_HUMAN	Q00613	298	Glycyl lysine isopeptide (Lys-Gly) (interchain with G-Cter in SUMO)	11514557;12646186;16371476;19597476	Phosphositeplus.1010730	K	Sumoylation	SPLVRVKEEPPSP
HSF2_HUMAN	Q03933	139	Glycyl lysine isopeptide (Lys-Gly) (interchain with G-Cter in SUMO)	16428449;19017645	Phosphositeplus.1010730	K	Sumoylation	AQKVQIKQETIES
HSF2_HUMAN	Q03933	82	Glycyl lysine isopeptide (Lys-Gly) (interchain with G-Cter in SUMO)	16428449;19017645	Phosphositeplus.1010730	K	Sumoylation	IDSGIVKQERDGP
HSF2_MOUSE	P38533	82	Glycyl lysine isopeptide (Lys-Gly) (interchain with G-Cter in SUMO)	11278381	Phosphositeplus.1010730	K	Sumoylation	IESGIIKQERDGP
HSF4_HUMAN	Q9ULV5	287	Glycyl lysine isopeptide (Lys-Gly) (interchain with G-Cter in SUMO)	21098080	Phosphositeplus.1010730	K	Sumoylation	SDGRREKGLALLK
HSF4_HUMAN	Q9ULV5	293	Glycyl lysine isopeptide (Lys-Gly) (interchain with G-Cter in SUMO)	16371476	Phosphositeplus.1010730	K	Sumoylation	KGLALLKEEPASP
HSFX1_HUMAN	Q9UBD0	215	Glycyl lysine isopeptide (Lys-Gly) (interchain with G-Cter in SUMO)	20388717	Phosphositeplus.1010730	K	Sumoylation	KRRVGVKSAPRHQ
IF16_HUMAN	Q16666	561	Glycyl lysine isopeptide (Lys-Gly) (interchain with G-Cter in SUMO)	20797634	Phosphositeplus.1010730	K	Sumoylation	TLKPRLKTEPEEV
IGF1R_HUMAN	P08069	1055	Glycyl lysine isopeptide (Lys-Gly) (interchain with G-Cter in SUMO)	20145208	Phosphositeplus.1010730	K	Sumoylation	NEASVMKEFNCHH
IGF1R_HUMAN	P08069	1130	Glycyl lysine isopeptide (Lys-Gly) (interchain with G-Cter in SUMO)	20145208	Phosphositeplus.1010730	K	Sumoylation	AYLNANKFVHRDL
IGF1R_HUMAN	P08069	1150	Glycyl lysine isopeptide (Lys-Gly) (interchain with G-Cter in SUMO)	20145208	Phosphositeplus.1010730	K	Sumoylation	AEDFTVKIGDFGM
IKBA_HUMAN	P25963	21	Glycyl lysine isopeptide (Lys-Gly) (interchain with G-Cter in SUMO)	17956732;20696840;9734360	Phosphositeplus.1010730	K	Sumoylation	GPRDGLKKERLLD
IKBA_HUMAN	P25963	22	Glycyl lysine isopeptide (Lys-Gly) (interchain with G-Cter in SUMO)	17956732	Phosphositeplus.1010730	K	Sumoylation	PRDGLKKERLLDD
IKBA_MOUSE	Q9Z1E3	21	Glycyl lysine isopeptide (Lys-Gly) (interchain with G-Cter in SUMO)	14613580	Phosphositeplus.1010730	K	Sumoylation	GPRDGLKKERLVD
IKKE_HUMAN	Q14164	231	Glycyl lysine isopeptide (Lys-Gly) (interchain with G-Cter in SUMO)	20188669	Phosphositeplus.1010730	K	Sumoylation	GGPRRNKEIMYRI
IKZF1_MOUSE	Q03267	239	Glycyl lysine isopeptide (Lys-Gly) (interchain with G-Cter in SUMO)	15767674	Phosphositeplus.1010730	K	Sumoylation	GVCPVIKEETNHN
IKZF1_MOUSE	Q03267	58	Glycyl lysine isopeptide (Lys-Gly) (interchain with G-Cter in SUMO)	15767674	Phosphositeplus.1010730	K	Sumoylation	GMGSNVKVETQSD
JUN_HUMAN	P05412	226	Glycyl lysine isopeptide (Lys-Gly) (interchain with G-Cter in SUMO)	11867732;16055710;19106612	Phosphositeplus.1010730	K	Sumoylation	PRLQALKEEPQTV
JUN_HUMAN	P05412	254	Glycyl lysine isopeptide (Lys-Gly) (interchain with G-Cter in SUMO)	16055710	Phosphositeplus.1010730	K	Sumoylation	ESQERIKAERKRM
JUN_MOUSE	P05627	229	Glycyl lysine isopeptide (Lys-Gly) (interchain with G-Cter in SUMO)	10788439	Phosphositeplus.1010730	K	Sumoylation	PRLQALKEEPQTV
JUNB_MOUSE	P09450	237	Glycyl lysine isopeptide (Lys-Gly) (interchain with G-Cter in SUMO)	18424718	Phosphositeplus.1010730	K	Sumoylation	RGASAFKEEPQTV
JUNB_MOUSE	P09450	267	Glycyl lysine isopeptide (Lys-Gly) (interchain with G-Cter in SUMO)	18424718	Phosphositeplus.1010730	K	Sumoylation	EDQERIKVERKRL
JUNB_MOUSE	P09450	301	Glycyl lysine isopeptide (Lys-Gly) (interchain with G-Cter in SUMO)	18424718	Phosphositeplus.1010730	K	Sumoylation	DKVKTLKAENAGL
K2018_HUMAN	Q68DE3	33	Glycyl lysine isopeptide (Lys-Gly) (interchain with G-Cter in SUMO)	21098080	Phosphositeplus.1010730	K	Sumoylation	ERHRKKKINAGIN
KAT5_HUMAN	Q92993	430	Glycyl lysine isopeptide (Lys-Gly) (interchain with G-Cter in SUMO)	17704809	Phosphositeplus.1010730	K	Sumoylation	EILMGLKSESGER
KAT5_HUMAN	Q92993	451	Glycyl lysine isopeptide (Lys-Gly) (interchain with G-Cter in SUMO)	17704809	Phosphositeplus.1010730	K	Sumoylation	SEITSIKKEDVIS
KCNA5_HUMAN	P22460	221	Glycyl lysine isopeptide (Lys-Gly) (interchain with G-Cter in SUMO)	17261810	Phosphositeplus.1010730	K	Sumoylation	EDEGFIKEEEKPL
KCNA5_HUMAN	P22460	536	Glycyl lysine isopeptide (Lys-Gly) (interchain with G-Cter in SUMO)	17261810	Phosphositeplus.1010730	K	Sumoylation	EEPAVLKEEQGTQ
KCNB1_RAT	P15387	474	Glycyl lysine isopeptide (Lys-Gly) (interchain with G-Cter in SUMO)	21518833	Phosphositeplus.1010730	K	Sumoylation	NGESIAKKDKVQD
KDM2B_HUMAN	Q8NHM5	890	Glycyl lysine isopeptide (Lys-Gly) (interchain with G-Cter in SUMO)	20797634	Phosphositeplus.1010730	K	Sumoylation	KPLRRFKQEPEDE
KDM5A_HUMAN	P29375	1382	Glycyl lysine isopeptide (Lys-Gly) (interchain with G-Cter in SUMO)	15161980	Phosphositeplus.1010730	K	Sumoylation	DEEIPIKSEEVVT
KHDR1_HUMAN	Q07666	102	Glycyl lysine isopeptide (Lys-Gly) (interchain with G-Cter in SUMO)	20797634	Phosphositeplus.1010730	K	Sumoylation	KMEPENKYLPELM
KHDR1_HUMAN	Q07666	96	Glycyl lysine isopeptide (Lys-Gly) (interchain with G-Cter in SUMO)	16568089	Phosphositeplus.1010730	K	Sumoylation	SATASVKMEPENK
KI67_HUMAN	P46013	1517	Glycyl lysine isopeptide (Lys-Gly) (interchain with G-Cter in SUMO)	19471022	Phosphositeplus.1010730	K	Sumoylation	SKRSLRKVDVEEE
KI67_HUMAN	P46013	2734	Glycyl lysine isopeptide (Lys-Gly) (interchain with G-Cter in SUMO)	20797634	Phosphositeplus.1010730	K	Sumoylation	VQKVQVKEEPSAV
KIME_RAT	P17256	256	Glycyl lysine isopeptide (Lys-Gly) (interchain with G-Cter in SUMO)	20167237	Phosphositeplus.1010730	K	Sumoylation	VRSRLIKFPEIMA
KIME_RAT	P17256	345	Glycyl lysine isopeptide (Lys-Gly) (interchain with G-Cter in SUMO)	20167237	Phosphositeplus.1010730	K	Sumoylation	CGITLLKPGLERA
KLF3_HUMAN	P57682	10	Glycyl lysine isopeptide (Lys-Gly) (interchain with G-Cter in SUMO)	15684403	Phosphositeplus.1010730	K	Sumoylation	FDPVPVKQEAMDP
KLF3_HUMAN	P57682	198	Glycyl lysine isopeptide (Lys-Gly) (interchain with G-Cter in SUMO)	15684403	Phosphositeplus.1010730	K	Sumoylation	ISQKKIKIEPGIE
KLF5_MOUSE	Q9Z0Z7	151	Glycyl lysine isopeptide (Lys-Gly) (interchain with G-Cter in SUMO)	18782761	Phosphositeplus.1010730	K	Sumoylation	PCVTQIKTEPVTI
KLF5_MOUSE	Q9Z0Z7	202	Glycyl lysine isopeptide (Lys-Gly) (interchain with G-Cter in SUMO)	18782761	Phosphositeplus.1010730	K	Sumoylation	VNNIFIKQELPIP
LA_HUMAN	P05455	41	Glycyl lysine isopeptide (Lys-Gly) (interchain with G-Cter in SUMO)	17646655	Phosphositeplus.1010730	K	Sumoylation	FLKEQIKLDEGWV
LAP2_HUMAN	Q96RT1	506	Glycyl lysine isopeptide (Lys-Gly) (interchain with G-Cter in SUMO)	20797634	Phosphositeplus.1010730	K	Sumoylation	TIVHRLKDEETNE
LMNA_HUMAN	P02545	201	Glycyl lysine isopeptide (Lys-Gly) (interchain with G-Cter in SUMO)	18606848	Phosphositeplus.1010730	K	Sumoylation	NRLQTMKEELDFQ
LMNA_HUMAN	P02545	420	Glycyl lysine isopeptide (Lys-Gly) (interchain with G-Cter in SUMO)	21098080	Phosphositeplus.1010730	K	Sumoylation	SVTKKRKLESTES
M3K1_HUMAN	Q13233	436	Glycyl lysine isopeptide (Lys-Gly) (interchain with G-Cter in SUMO)	15161980	Phosphositeplus.1010730	K	Sumoylation	SSENSIKDEEEQM
M3K5_HUMAN	Q99683	1083	Glycyl lysine isopeptide (Lys-Gly) (interchain with G-Cter in SUMO)	16142216	Phosphositeplus.1010730	K	Sumoylation	AEEPKLKWEHITT
M3K5_HUMAN	Q99683	1114	Glycyl lysine isopeptide (Lys-Gly) (interchain with G-Cter in SUMO)	16142216	Phosphositeplus.1010730	K	Sumoylation	TTLSKLKLELDFD
M3K5_HUMAN	Q99683	535	Glycyl lysine isopeptide (Lys-Gly) (interchain with G-Cter in SUMO)	16142216	Phosphositeplus.1010730	K	Sumoylation	TEQPVAKQELVDF
MAFB_MOUSE	P54841	297	Glycyl lysine isopeptide (Lys-Gly) (interchain with G-Cter in SUMO)	17548468	Phosphositeplus.1010730	K	Sumoylation	RDAYKVKCEKLAN
MAFB_MOUSE	P54841	32	Glycyl lysine isopeptide (Lys-Gly) (interchain with G-Cter in SUMO)	17548468	Phosphositeplus.1010730	K	Sumoylation	LLKFDVKKEPLGR
MAFG_HUMAN	O15525	14	Glycyl lysine isopeptide (Lys-Gly) (interchain with G-Cter in SUMO)	16738329	Phosphositeplus.1010730	K	Sumoylation	NKALKVKREPGEN
MAP4_HUMAN	P27816	838	Glycyl lysine isopeptide (Lys-Gly) (interchain with G-Cter in SUMO)	20797634	Phosphositeplus.1010730	K	Sumoylation	KKPTAIKTEGKPA
MAPK2_HUMAN	P49137	353	Glycyl lysine isopeptide (Lys-Gly) (interchain with G-Cter in SUMO)	21131586	Phosphositeplus.1010730	K	Sumoylation	ERWEDVKEEMTSA
MBD1_HUMAN	Q9UIS9	499	Glycyl lysine isopeptide (Lys-Gly) (interchain with G-Cter in SUMO)	17066076	Phosphositeplus.1010730	K	Sumoylation	VALPQVKQEKADT
MBD1_HUMAN	Q9UIS9	538	Glycyl lysine isopeptide (Lys-Gly) (interchain with G-Cter in SUMO)	17066076	Phosphositeplus.1010730	K	Sumoylation	PGLPSVKQEPPDP
MDM2_HUMAN	Q00987	446	Glycyl lysine isopeptide (Lys-Gly) (interchain with G-Cter in SUMO)	10892746	Phosphositeplus.1010730	K	Sumoylation	ICQGRPKNGCIVH
MDM4_HUMAN	O15151	254	Glycyl lysine isopeptide (Lys-Gly) (interchain with G-Cter in SUMO)	15907800	Phosphositeplus.1010730	K	Sumoylation	QLGVGIKVEAADT
MDM4_HUMAN	O15151	379	Glycyl lysine isopeptide (Lys-Gly) (interchain with G-Cter in SUMO)	15907800	Phosphositeplus.1010730	K	Sumoylation	PKDAYIKKENSKL
MEF2D_HUMAN	Q14814	439	Glycyl lysine isopeptide (Lys-Gly) (interchain with G-Cter in SUMO)	16356933	Phosphositeplus.1010730	K	Sumoylation	HPHISIKSEPVSP
MITF_MOUSE	Q08874	289	Glycyl lysine isopeptide (Lys-Gly) (interchain with G-Cter in SUMO)	16029420	Phosphositeplus.1010730	K	Sumoylation	ANLPNIKRELTAC
MITF_MOUSE	Q08874	423	Glycyl lysine isopeptide (Lys-Gly) (interchain with G-Cter in SUMO)	16029420	Phosphositeplus.1010730	K	Sumoylation	LVNRIIKQEPVLE
MK07_MOUSE	Q9WVS8	22	Glycyl lysine isopeptide (Lys-Gly) (interchain with G-Cter in SUMO)	18218985;18467627;20538799	Phosphositeplus.1010730	K	Sumoylation	EPPGRVKAEPVHT
MKL1_HUMAN	Q969V6	499	Glycyl lysine isopeptide (Lys-Gly) (interchain with G-Cter in SUMO)	16098147	Phosphositeplus.1010730	K	Sumoylation	PLQILVKEEGPRA
MKL1_HUMAN	Q969V6	576	Glycyl lysine isopeptide (Lys-Gly) (interchain with G-Cter in SUMO)	16098147	Phosphositeplus.1010730	K	Sumoylation	PLGTPVKQENSFS
MKL1_HUMAN	Q969V6	624	Glycyl lysine isopeptide (Lys-Gly) (interchain with G-Cter in SUMO)	16098147	Phosphositeplus.1010730	K	Sumoylation	PPSVVVKQEALQP
MRC2_HUMAN	Q9UBG0	1142	Glycyl lysine isopeptide (Lys-Gly) (interchain with G-Cter in SUMO)	20388717	Phosphositeplus.1010730	K	Sumoylation	TFRLLQKPLRWHD
MRP2_RAT	Q63120	949	Glycyl lysine isopeptide (Lys-Gly) (interchain with G-Cter in SUMO)	19074644	Phosphositeplus.1010730	K	Sumoylation	EGQKLIKKEFVET
MSX1_MOUSE	P13297	127	Glycyl lysine isopeptide (Lys-Gly) (interchain with G-Cter in SUMO)	16678795	Phosphositeplus.1010730	K	Sumoylation	PEDALVKAESPEK
MSX1_MOUSE	P13297	9	Glycyl lysine isopeptide (Lys-Gly) (interchain with G-Cter in SUMO)	16678795	Phosphositeplus.1010730	K	Sumoylation	SLPLGVKVEDSAF
MTA1_HUMAN	Q13330	509	Glycyl lysine isopeptide (Lys-Gly) (interchain with G-Cter in SUMO)	21965678	Phosphositeplus.1010730	K	Sumoylation	INSAAIKAECTAR
MYB_HUMAN	P10242	503	Glycyl lysine isopeptide (Lys-Gly) (interchain with G-Cter in SUMO)	12631292	Phosphositeplus.1010730	K	Sumoylation	DLQDVIKQESDES
MYB_HUMAN	P10242	527	Glycyl lysine isopeptide (Lys-Gly) (interchain with G-Cter in SUMO)	12631292	Phosphositeplus.1010730	K	Sumoylation	PLLKKIKQEVESP
MYB_MOUSE	P06876	499	Glycyl lysine isopeptide (Lys-Gly) (interchain with G-Cter in SUMO)	11779867;16162816;17077080	Phosphositeplus.1010730	K	Sumoylation	DLQDVIKQESDES
MYB_MOUSE	P06876	523	Glycyl lysine isopeptide (Lys-Gly) (interchain with G-Cter in SUMO)	11779867;16162816;17077080	Phosphositeplus.1010730	K	Sumoylation	PLLKKIKQEVESP
MYCD_HUMAN	Q8IZQ8	571	Glycyl lysine isopeptide (Lys-Gly) (interchain with G-Cter in SUMO)	17101795	Phosphositeplus.1010730	K	Sumoylation	FLAASIKQEEAVS
MYO1B_HUMAN	O43795	287	Glycyl lysine isopeptide (Lys-Gly) (interchain with G-Cter in SUMO)	20797634	Phosphositeplus.1010730	K	Sumoylation	LGNIEFKPESRVN
NAB1_HUMAN	Q13506	480	Glycyl lysine isopeptide (Lys-Gly) (interchain with G-Cter in SUMO)	20797634	Phosphositeplus.1010730	K	Sumoylation	LEKKVIKTEPEDS
NCOA1_HUMAN	Q15788	732	Glycyl lysine isopeptide (Lys-Gly) (interchain with G-Cter in SUMO)	12529333	Phosphositeplus.1010730	K	Sumoylation	QGNSSIKLELDAS
NCOA1_HUMAN	Q15788	774	Glycyl lysine isopeptide (Lys-Gly) (interchain with G-Cter in SUMO)	12529333	Phosphositeplus.1010730	K	Sumoylation	LDDVKVKVEKKEQ
NCOA2_HUMAN	Q15596	239	Glycyl lysine isopeptide (Lys-Gly) (interchain with G-Cter in SUMO)	12060666	Phosphositeplus.1010730	K	Sumoylation	SQPKSIKEEGEDL
NCOA2_HUMAN	Q15596	731	Glycyl lysine isopeptide (Lys-Gly) (interchain with G-Cter in SUMO)	12060666	Phosphositeplus.1010730	K	Sumoylation	GSEVTIKQEPVSP
NCOA2_HUMAN	Q15596	788	Glycyl lysine isopeptide (Lys-Gly) (interchain with G-Cter in SUMO)	12060666	Phosphositeplus.1010730	K	Sumoylation	IAMKTEKEEMSFE
NCOA3_HUMAN	Q9Y6Q9	1194	Glycyl lysine isopeptide (Lys-Gly) (interchain with G-Cter in SUMO)	16760465	Phosphositeplus.1010730	K	Sumoylation	RQALELKMENPTA
NCOA3_HUMAN	Q9Y6Q9	723	Glycyl lysine isopeptide (Lys-Gly) (interchain with G-Cter in SUMO)	16760465	Phosphositeplus.1010730	K	Sumoylation	GDGNVVKQEQLSP
NCOA3_HUMAN	Q9Y6Q9	786	Glycyl lysine isopeptide (Lys-Gly) (interchain with G-Cter in SUMO)	16760465	Phosphositeplus.1010730	K	Sumoylation	EKDPKIKTETSEE
NCOR1_MOUSE	Q60974	1117	Glycyl lysine isopeptide (Lys-Gly) (interchain with G-Cter in SUMO)	16421255	Phosphositeplus.1010730	K	Sumoylation	APLTYIKQEEFSP
NCOR1_MOUSE	Q60974	1330	Glycyl lysine isopeptide (Lys-Gly) (interchain with G-Cter in SUMO)	16421255	Phosphositeplus.1010730	K	Sumoylation	KYPKQIKRESPPI
NCOR1_MOUSE	Q60974	152	Glycyl lysine isopeptide (Lys-Gly) (interchain with G-Cter in SUMO)	16421255	Phosphositeplus.1010730	K	Sumoylation	DPAFGVKHEAPSS
NCOR2_MOUSE	Q9WU42	668	Glycyl lysine isopeptide (Lys-Gly) (interchain with G-Cter in SUMO)	20555024	Phosphositeplus.1010730	K	Sumoylation	LQQHKLKMEKERN
NEMO_HUMAN	Q9Y6K9	277	Glycyl lysine isopeptide (Lys-Gly) (interchain with G-Cter in SUMO)	14651848;16906147;20065354	Phosphositeplus.1010730	K	Sumoylation	EEALVAKQEVIDK
NEMO_HUMAN	Q9Y6K9	309	Glycyl lysine isopeptide (Lys-Gly) (interchain with G-Cter in SUMO)	14651848;16906147;20065354	Phosphositeplus.1010730	K	Sumoylation	AQADIYKADFQAE
NFAC1_HUMAN	O95644	349	Glycyl lysine isopeptide (Lys-Gly) (interchain with G-Cter in SUMO)	19218564	Phosphositeplus.1010730	K	Sumoylation	PPSVALKVEPVGE
NFAC1_HUMAN	O95644	702	Glycyl lysine isopeptide (Lys-Gly) (interchain with G-Cter in SUMO)	19218564	Phosphositeplus.1010730	K	Sumoylation	ANVPIIKTEPTDD
NFAC1_HUMAN	O95644	914	Glycyl lysine isopeptide (Lys-Gly) (interchain with G-Cter in SUMO)	19218564	Phosphositeplus.1010730	K	Sumoylation	PIPVTVKREPEEL
NFAC1_MOUSE	O88942	351	Glycyl lysine isopeptide (Lys-Gly) (interchain with G-Cter in SUMO)	21498542	Phosphositeplus.1010730	K	Sumoylation	APSVALKVEPAGE
NFAC2_MOUSE	Q60591	684	Glycyl lysine isopeptide (Lys-Gly) (interchain with G-Cter in SUMO)	15117942	Phosphositeplus.1010730	K	Sumoylation	HPVPAIKTEPSDE
NFAC2_MOUSE	Q60591	897	Glycyl lysine isopeptide (Lys-Gly) (interchain with G-Cter in SUMO)	15117942	Phosphositeplus.1010730	K	Sumoylation	PTGVTVKQEQNLD
NFKB2_HUMAN	Q00653	298	Glycyl lysine isopeptide (Lys-Gly) (interchain with G-Cter in SUMO)	18617892	Phosphositeplus.1010730	K	Sumoylation	PPYHKMKIERPVT
NFKB2_HUMAN	Q00653	689	Glycyl lysine isopeptide (Lys-Gly) (interchain with G-Cter in SUMO)	18617892	Phosphositeplus.1010730	K	Sumoylation	LTRLLLKAGADIH
NFKB2_HUMAN	Q00653	863	Glycyl lysine isopeptide (Lys-Gly) (interchain with G-Cter in SUMO)	18617892	Phosphositeplus.1010730	K	Sumoylation	PSTAEVKEDSAYG
NFKB2_HUMAN	Q00653	90	Glycyl lysine isopeptide (Lys-Gly) (interchain with G-Cter in SUMO)	18617892	Phosphositeplus.1010730	K	Sumoylation	NYEGPAKIEVDLV
NIN_HUMAN	Q8N4C6	1641	Glycyl lysine isopeptide (Lys-Gly) (interchain with G-Cter in SUMO)	16154161	Phosphositeplus.1010730	K	Sumoylation	QEKFNLKEELERC
NIN_HUMAN	Q8N4C6	1680	Glycyl lysine isopeptide (Lys-Gly) (interchain with G-Cter in SUMO)	16154161	Phosphositeplus.1010730	K	Sumoylation	QENHLLKDELEKM
NKX25_MOUSE	P42582	51	Glycyl lysine isopeptide (Lys-Gly) (interchain with G-Cter in SUMO)	21677783	Phosphositeplus.1010730	K	Sumoylation	CMLAAFKPEAYSG
NOP58_HUMAN	Q9Y2X3	467	Glycyl lysine isopeptide (Lys-Gly) (interchain with G-Cter in SUMO)	20797634	Phosphositeplus.1010730	K	Sumoylation	KAKIKVKVEEEEE
NOP58_HUMAN	Q9Y2X3	497	Glycyl lysine isopeptide (Lys-Gly) (interchain with G-Cter in SUMO)	20797634	Phosphositeplus.1010730	K	Sumoylation	GKKKHIKEEPLSE
NPM_HUMAN	P06748	230	Glycyl lysine isopeptide (Lys-Gly) (interchain with G-Cter in SUMO)	17535915;17951246;18931307	Phosphositeplus.1010730	K	Sumoylation	GQESFKKQEKTPK
NPM_HUMAN	P06748	263	Glycyl lysine isopeptide (Lys-Gly) (interchain with G-Cter in SUMO)	17535915;17951246;18931307	Phosphositeplus.1010730	K	Sumoylation	KGGSLPKVEAKFI
NR1H2_HUMAN	P55055	409	Glycyl lysine isopeptide (Lys-Gly) (interchain with G-Cter in SUMO)	17218271;21331046	Phosphositeplus.1010730	K	Sumoylation	LSYTRIKRPQDQL
NR1H2_HUMAN	P55055	447	Glycyl lysine isopeptide (Lys-Gly) (interchain with G-Cter in SUMO)	17218271;21331046	Phosphositeplus.1010730	K	Sumoylation	LRLQDKKLPPLLS
NR1H3_HUMAN	Q13133	328	Glycyl lysine isopeptide (Lys-Gly) (interchain with G-Cter in SUMO)	17218271	Phosphositeplus.1010730	K	Sumoylation	NREDFAKAGLQVE
NR1H3_HUMAN	Q13133	434	Glycyl lysine isopeptide (Lys-Gly) (interchain with G-Cter in SUMO)	17218271	Phosphositeplus.1010730	K	Sumoylation	LRLQDKKLPPLLS
NR2C1_MOUSE	Q505F1	238	Glycyl lysine isopeptide (Lys-Gly) (interchain with G-Cter in SUMO)	18682553;19204783	Phosphositeplus.1010730	K	Sumoylation	IHPSGIKTEPAML
NR2E3_MOUSE	Q9QXZ7	178	Glycyl lysine isopeptide (Lys-Gly) (interchain with G-Cter in SUMO)	19186166	Phosphositeplus.1010730	K	Sumoylation	TAETCAKLEPEDA
NR2E3_MOUSE	Q9QXZ7	315	Glycyl lysine isopeptide (Lys-Gly) (interchain with G-Cter in SUMO)	19186166	Phosphositeplus.1010730	K	Sumoylation	KALVLFKPETRGL
NR2E3_MOUSE	Q9QXZ7	322	Glycyl lysine isopeptide (Lys-Gly) (interchain with G-Cter in SUMO)	19186166	Phosphositeplus.1010730	K	Sumoylation	PETRGLKDPEHVE
NR4A2_HUMAN	P43354	558	Glycyl lysine isopeptide (Lys-Gly) (interchain with G-Cter in SUMO)	19345186	Phosphositeplus.1010730	K	Sumoylation	LSKLLGKLPELRT
NR4A2_HUMAN	P43354	577	Glycyl lysine isopeptide (Lys-Gly) (interchain with G-Cter in SUMO)	19345186	Phosphositeplus.1010730	K	Sumoylation	QRIFYLKLEDLVP
NR4A2_RAT	Q07917	577	Glycyl lysine isopeptide (Lys-Gly) (interchain with G-Cter in SUMO)	14559918	Phosphositeplus.1010730	K	Sumoylation	QRIFYLKLEDLVP
NR4A2_RAT	Q07917	91	Glycyl lysine isopeptide (Lys-Gly) (interchain with G-Cter in SUMO)	14559918	Phosphositeplus.1010730	K	Sumoylation	GQQSSIKVEDIQM
NR5A2_HUMAN	O00482	270	Glycyl lysine isopeptide (Lys-Gly) (interchain with G-Cter in SUMO)	21614002	Phosphositeplus.1010730	K	Sumoylation	FPSRAIKSEYPDP
NR5A2_MOUSE	P45448	173	Glycyl lysine isopeptide (Lys-Gly) (interchain with G-Cter in SUMO)	19125815	Phosphositeplus.1010730	K	Sumoylation	CIDVGMKLEAVRA
NR5A2_MOUSE	P45448	289	Glycyl lysine isopeptide (Lys-Gly) (interchain with G-Cter in SUMO)	19125815	Phosphositeplus.1010730	K	Sumoylation	FPSRAIKSEYPDP
NRIP1_HUMAN	P48552	756	Glycyl lysine isopeptide (Lys-Gly) (interchain with G-Cter in SUMO)	18211901	Phosphositeplus.1010730	K	Sumoylation	ILMVKIKSEPCDD
NRL_HUMAN	P54845	20	Glycyl lysine isopeptide (Lys-Gly) (interchain with G-Cter in SUMO)	20551322	Phosphositeplus.1010730	K	Sumoylation	NDFDLMKFEVKRE
NUMA1_HUMAN	Q14980	1766	Glycyl lysine isopeptide (Lys-Gly) (interchain with G-Cter in SUMO)	20797634	Phosphositeplus.1010730	K	Sumoylation	SQRLPPKVESLES
OZF_HUMAN	Q15072	157	Glycyl lysine isopeptide (Lys-Gly) (interchain with G-Cter in SUMO)	15881673	Phosphositeplus.1010730	K	Sumoylation	IGEKPFKCSECGT
OZF_HUMAN	Q15072	169	Glycyl lysine isopeptide (Lys-Gly) (interchain with G-Cter in SUMO)	15881673	Phosphositeplus.1010730	K	Sumoylation	TAFGQKKYLIKHQ
P53_HUMAN	P04637	386	Glycyl lysine isopeptide (Lys-Gly) (interchain with G-Cter in SUMO)	10562558;10788439;11867732;17012228;17277783;19107411;19174562;19339993;19721078;19838051	Phosphositeplus.1010730	K	Sumoylation	HKKLMFKTEGPDS
P63_HUMAN	Q9H3D4	588	Glycyl lysine isopeptide (Lys-Gly) (interchain with G-Cter in SUMO)	15539951	Phosphositeplus.1010730	K	Sumoylation	DDLASLKIPEQFR
P66A_HUMAN	Q86YP4	30	Glycyl lysine isopeptide (Lys-Gly) (interchain with G-Cter in SUMO)	16738318	Phosphositeplus.1010730	K	Sumoylation	VESKKIKMERGLL
P66A_HUMAN	Q86YP4	487	Glycyl lysine isopeptide (Lys-Gly) (interchain with G-Cter in SUMO)	16738318	Phosphositeplus.1010730	K	Sumoylation	TAPAQAKAEPTAA
P66B_HUMAN	Q8WXI9	33	Glycyl lysine isopeptide (Lys-Gly) (interchain with G-Cter in SUMO)	16738318	Phosphositeplus.1010730	K	Sumoylation	VLAKRLKMEGHEA
P73_HUMAN	O15350	627	Glycyl lysine isopeptide (Lys-Gly) (interchain with G-Cter in SUMO)	10961991;15572666	Phosphositeplus.1010730	K	Sumoylation	ARKQPIKEEFTEA
PA2G4_HUMAN	Q9UQ80	298	Glycyl lysine isopeptide (Lys-Gly) (interchain with G-Cter in SUMO)	19946338	Phosphositeplus.1010730	K	Sumoylation	GVVECAKHELLQP
PA2G4_HUMAN	Q9UQ80	93	Glycyl lysine isopeptide (Lys-Gly) (interchain with G-Cter in SUMO)	19946338	Phosphositeplus.1010730	K	Sumoylation	CHFSPLKSDQDYI
PAPOA_HUMAN	P51003	444	Glycyl lysine isopeptide (Lys-Gly) (interchain with G-Cter in SUMO)	18281463	Phosphositeplus.1010730	K	Sumoylation	VIGLVFKKTENSE
PAPOA_HUMAN	P51003	445	Glycyl lysine isopeptide (Lys-Gly) (interchain with G-Cter in SUMO)	18281463	Phosphositeplus.1010730	K	Sumoylation	IGLVFKKTENSEN
PAPOA_HUMAN	P51003	662	Glycyl lysine isopeptide (Lys-Gly) (interchain with G-Cter in SUMO)	18281463	Phosphositeplus.1010730	K	Sumoylation	HKEESPKKTKTEE
PAPOA_HUMAN	P51003	663	Glycyl lysine isopeptide (Lys-Gly) (interchain with G-Cter in SUMO)	18281463	Phosphositeplus.1010730	K	Sumoylation	KEESPKKTKTEED
PARK7_HUMAN	Q99497	130	Glycyl lysine isopeptide (Lys-Gly) (interchain with G-Cter in SUMO)	11477070;12761214;15976810;18339323	Phosphositeplus.1010730	K	Sumoylation	TTHPLAKDKMMNG
PARP1_HUMAN	P09874	203	Glycyl lysine isopeptide (Lys-Gly) (interchain with G-Cter in SUMO)	19779455	Phosphositeplus.1010730	K	Sumoylation	KQLPGVKSEGKRK
PARP1_HUMAN	P09874	486	Glycyl lysine isopeptide (Lys-Gly) (interchain with G-Cter in SUMO)	19622798;19779455;20228053;20797634	Phosphositeplus.1010730	K	Sumoylation	PWGAEVKAEPVEV
PAX8_MOUSE	Q00288	309	Glycyl lysine isopeptide (Lys-Gly) (interchain with G-Cter in SUMO)	18974227	Phosphositeplus.1010730	K	Sumoylation	HSPFAIKQETPEL
PB1_HUMAN	Q86U86	1293	Glycyl lysine isopeptide (Lys-Gly) (interchain with G-Cter in SUMO)	20797634	Phosphositeplus.1010730	K	Sumoylation	EIYYFRKPIVPQK
PCNA_HUMAN	P12004	164	Glycyl lysine isopeptide (Lys-Gly) (interchain with G-Cter in SUMO)	12226657	Phosphositeplus.1010730	K	Sumoylation	VVISCAKDGVKFS
PDE4A_HUMAN	P27815	358	Glycyl lysine isopeptide (Lys-Gly) (interchain with G-Cter in SUMO)	20196770	Phosphositeplus.1010730	K	Sumoylation	IPRFGVKTDQEEL
PELI1_HUMAN	Q96FA3	202	Glycyl lysine isopeptide (Lys-Gly) (interchain with G-Cter in SUMO)	21120624	Phosphositeplus.1010730	K	Sumoylation	GFTEDSKPGIWRE
PELI1_HUMAN	Q96FA3	266	Glycyl lysine isopeptide (Lys-Gly) (interchain with G-Cter in SUMO)	21120624	Phosphositeplus.1010730	K	Sumoylation	SHTPTVKHLEALR
PELI1_HUMAN	Q96FA3	295	Glycyl lysine isopeptide (Lys-Gly) (interchain with G-Cter in SUMO)	21120624	Phosphositeplus.1010730	K	Sumoylation	LAFPSMKRKDVVD
PELI1_HUMAN	Q96FA3	297	Glycyl lysine isopeptide (Lys-Gly) (interchain with G-Cter in SUMO)	21120624	Phosphositeplus.1010730	K	Sumoylation	FPSMKRKDVVDEK
PELI1_HUMAN	Q96FA3	303	Glycyl lysine isopeptide (Lys-Gly) (interchain with G-Cter in SUMO)	21120624	Phosphositeplus.1010730	K	Sumoylation	KDVVDEKQPWVYL
PHOS_BOVIN	P19632	33	Glycyl lysine isopeptide (Lys-Gly) (interchain with G-Cter in SUMO)	16421094	Phosphositeplus.1010730	K	Sumoylation	NDWRKFKLESEDS
PIAS4_HUMAN	Q8N2W9	35	Glycyl lysine isopeptide (Lys-Gly) (interchain with G-Cter in SUMO)	15831457	Phosphositeplus.1010730	K	Sumoylation	RSKSGLKHELVTR
PININ_HUMAN	Q9H307	304	Glycyl lysine isopeptide (Lys-Gly) (interchain with G-Cter in SUMO)	20797634	Phosphositeplus.1010730	K	Sumoylation	VRNEEQKAEQEEG
PKCB1_HUMAN	Q9ULU4	645	Glycyl lysine isopeptide (Lys-Gly) (interchain with G-Cter in SUMO)	20797634	Phosphositeplus.1010730	K	Sumoylation	TNPVEIKEELKST
PLAG1_HUMAN	Q6DJT9	244	Glycyl lysine isopeptide (Lys-Gly) (interchain with G-Cter in SUMO)	15208321;16207715	Phosphositeplus.1010730	K	Sumoylation	QELLKVKTEPVDF
PLAG1_HUMAN	Q6DJT9	263	Glycyl lysine isopeptide (Lys-Gly) (interchain with G-Cter in SUMO)	15208321;16207715	Phosphositeplus.1010730	K	Sumoylation	NVSVPIKDELLPV
PLAG1_HUMAN	Q6DJT9	353	Glycyl lysine isopeptide (Lys-Gly) (interchain with G-Cter in SUMO)	16207715	Phosphositeplus.1010730	K	Sumoylation	EKEQPLKGEIESY
PLAL2_HUMAN	Q9UPG8	250	Glycyl lysine isopeptide (Lys-Gly) (interchain with G-Cter in SUMO)	16207715;17551969;18655774	Phosphositeplus.1010730	K	Sumoylation	QELLKIKTEPVDM
PLAL2_HUMAN	Q9UPG8	269	Glycyl lysine isopeptide (Lys-Gly) (interchain with G-Cter in SUMO)	16207715;17551969;18655774	Phosphositeplus.1010730	K	Sumoylation	SSTVSVKEELSPV
PLAL2_HUMAN	Q9UPG8	356	Glycyl lysine isopeptide (Lys-Gly) (interchain with G-Cter in SUMO)	16207715;17551969;18655774	Phosphositeplus.1010730	K	Sumoylation	LPDKLPKVEVDSF
PML_HUMAN	P29590	160	Glycyl lysine isopeptide (Lys-Gly) (interchain with G-Cter in SUMO)	11413191;12759344;12885887;15710327;16608850;17989716;18408733;19106612;19380586;20205709;9756909	Phosphositeplus.1010730	K	Sumoylation	AHQWFLKHEARPL
PML_HUMAN	P29590	380	Glycyl lysine isopeptide (Lys-Gly) (interchain with G-Cter in SUMO)	21098080	Phosphositeplus.1010730	K	Sumoylation	DGFDEFKVRLQDL
PML_HUMAN	P29590	400	Glycyl lysine isopeptide (Lys-Gly) (interchain with G-Cter in SUMO)	21098080	Phosphositeplus.1010730	K	Sumoylation	KDAAVSKKASPEA
PML_HUMAN	P29590	487	Glycyl lysine isopeptide (Lys-Gly) (interchain with G-Cter in SUMO)	9885291	Phosphositeplus.1010730	K	Sumoylation	QTQCPRKVIKMES
PML_HUMAN	P29590	490	Glycyl lysine isopeptide (Lys-Gly) (interchain with G-Cter in SUMO)	12759344;16608850;17989716;18408733;19106612;19380586;20205709;20797634;21098080;9756909;9885291	Phosphositeplus.1010730	K	Sumoylation	CPRKVIKMESEEG
PML_HUMAN	P29590	497	Glycyl lysine isopeptide (Lys-Gly) (interchain with G-Cter in SUMO)	21098080	Phosphositeplus.1010730	K	Sumoylation	MESEEGKEARLAR
PML_HUMAN	P29590	65	Glycyl lysine isopeptide (Lys-Gly) (interchain with G-Cter in SUMO)	12759344;16608850;17989716;18408733;19106612;19380586;9756909	Phosphositeplus.1010730	K	Sumoylation	QCQAEAKCPKLLP
PO5F1_HUMAN	Q01860	123	Glycyl lysine isopeptide (Lys-Gly) (interchain with G-Cter in SUMO)	17525163	Phosphositeplus.1010730	K	Sumoylation	VTPGAVKLEKEKL
PO5F1_MOUSE	P20263	118	Glycyl lysine isopeptide (Lys-Gly) (interchain with G-Cter in SUMO)	17496161	Phosphositeplus.1010730	K	Sumoylation	DRPNAVKLEKVEP
PPARA_HUMAN	Q07869	185	Glycyl lysine isopeptide (Lys-Gly) (interchain with G-Cter in SUMO)	19955185	Phosphositeplus.1010730	K	Sumoylation	SEKAKLKAEILTC
PPARG_HUMAN	P37231	107	Glycyl lysine isopeptide (Lys-Gly) (interchain with G-Cter in SUMO)	15229330;15507114	Phosphositeplus.1010730	K	Sumoylation	EYQSAIKVEPASP
PPARG_MOUSE	P37238	107	Glycyl lysine isopeptide (Lys-Gly) (interchain with G-Cter in SUMO)	16534556;18832723;19339015;20950277	Phosphositeplus.1010730	K	Sumoylation	EYQSAIKVEPASP
PPARG_MOUSE	P37238	63	Glycyl lysine isopeptide (Lys-Gly) (interchain with G-Cter in SUMO)	19339015	Phosphositeplus.1010730	K	Sumoylation	SHSFDIKPFTTVD
PRGC1_MOUSE	O70343	183	Glycyl lysine isopeptide (Lys-Gly) (interchain with G-Cter in SUMO)	19625249	Phosphositeplus.1010730	K	Sumoylation	TNPAIVKTENSWS
PRGR_HUMAN	P06401	388	Glycyl lysine isopeptide (Lys-Gly) (interchain with G-Cter in SUMO)	12114521;12529333;17020914;17053081;17347654;19211567;19706513	Phosphositeplus.1010730	K	Sumoylation	PPALKIKEEEEGA
PRGR_HUMAN	P06401	531	Glycyl lysine isopeptide (Lys-Gly) (interchain with G-Cter in SUMO)	17020914	Phosphositeplus.1010730	K	Sumoylation	YQAAVLKEGLPQV
PRGR_HUMAN	P06401	7	Glycyl lysine isopeptide (Lys-Gly) (interchain with G-Cter in SUMO)	17020914	Phosphositeplus.1010730	K	Sumoylation	MTELKAKGPRAPH
PROX1_HUMAN	Q92786	353	Glycyl lysine isopeptide (Lys-Gly) (interchain with G-Cter in SUMO)	18948102	Phosphositeplus.1010730	K	Sumoylation	HLAETLKQELNTA
PROX1_HUMAN	Q92786	556	Glycyl lysine isopeptide (Lys-Gly) (interchain with G-Cter in SUMO)	18948102;19706680	Phosphositeplus.1010730	K	Sumoylation	LSLSLIKSECGDL
PSD12_HUMAN	O00232	92	Glycyl lysine isopeptide (Lys-Gly) (interchain with G-Cter in SUMO)	20797634	Phosphositeplus.1010730	K	Sumoylation	NIMLLSKRRSQLK
PSME3_HUMAN	P61289	12	Glycyl lysine isopeptide (Lys-Gly) (interchain with G-Cter in SUMO)	21445096	Phosphositeplus.1010730	K	Sumoylation	KVDQEVKLKVDSF
PSME3_HUMAN	P61289	14	Glycyl lysine isopeptide (Lys-Gly) (interchain with G-Cter in SUMO)	21445096	Phosphositeplus.1010730	K	Sumoylation	DQEVKLKVDSFRE
PTN1_HUMAN	P18031	335	Glycyl lysine isopeptide (Lys-Gly) (interchain with G-Cter in SUMO)	17159996	Phosphositeplus.1010730	K	Sumoylation	PNHQWVKEETQED
PTN1_HUMAN	P18031	347	Glycyl lysine isopeptide (Lys-Gly) (interchain with G-Cter in SUMO)	17159996	Phosphositeplus.1010730	K	Sumoylation	DKDCPIKEEKGSP
PTPRN_MOUSE	Q60673	754	Glycyl lysine isopeptide (Lys-Gly) (interchain with G-Cter in SUMO)	16622421	Phosphositeplus.1010730	K	Sumoylation	HARIKLKVESSPS
PTRF_HUMAN	Q6NZI2	161	Glycyl lysine isopeptide (Lys-Gly) (interchain with G-Cter in SUMO)	20797634	Phosphositeplus.1010730	K	Sumoylation	IYQDEVKLPAKLS
RABP2_HUMAN	P29373	102	Glycyl lysine isopeptide (Lys-Gly) (interchain with G-Cter in SUMO)	21998312	Phosphositeplus.1010730	K	Sumoylation	CEQKLLKGEGPKT
RAD52_HUMAN	P43351	411	Glycyl lysine isopeptide (Lys-Gly) (interchain with G-Cter in SUMO)	20190268	Phosphositeplus.1010730	K	Sumoylation	RKSQDMKKRKYDP
RAD52_HUMAN	P43351	412	Glycyl lysine isopeptide (Lys-Gly) (interchain with G-Cter in SUMO)	20190268	Phosphositeplus.1010730	K	Sumoylation	KSQDMKKRKYDPS
RAGP1_HUMAN	P46060	26	Glycyl lysine isopeptide (Lys-Gly) (interchain with G-Cter in SUMO)	19721078	Phosphositeplus.1010730	K	Sumoylation	GGQLSFKGKSLKL
RAGP1_HUMAN	P46060	28	Glycyl lysine isopeptide (Lys-Gly) (interchain with G-Cter in SUMO)	19721078	Phosphositeplus.1010730	K	Sumoylation	QLSFKGKSLKLNT
RAGP1_HUMAN	P46060	524	Glycyl lysine isopeptide (Lys-Gly) (interchain with G-Cter in SUMO)	15161980;15355965;16194093;18344540;19471022;19721078;20388717;20797634	Phosphositeplus.1010730	K	Sumoylation	VHMGLLKSEDKVK
RAGP1_HUMAN	P46060	8	Glycyl lysine isopeptide (Lys-Gly) (interchain with G-Cter in SUMO)	20388717	Phosphositeplus.1010730	K	Sumoylation	ASEDIAKLAETLA
RAGP1_MOUSE	P46061	526	Glycyl lysine isopeptide (Lys-Gly) (interchain with G-Cter in SUMO)	15931224;16791211;9442102	Phosphositeplus.1010730	K	Sumoylation	IHMGLLKSEDKIK
RARA_HUMAN	P10276	166	Glycyl lysine isopeptide (Lys-Gly) (interchain with G-Cter in SUMO)	19850744	Phosphositeplus.1010730	K	Sumoylation	NDRNKKKKEVPKP
RARA_HUMAN	P10276	171	Glycyl lysine isopeptide (Lys-Gly) (interchain with G-Cter in SUMO)	19850744	Phosphositeplus.1010730	K	Sumoylation	KKKEVPKPECSES
RARA_HUMAN	P10276	399	Glycyl lysine isopeptide (Lys-Gly) (interchain with G-Cter in SUMO)	19850744	Phosphositeplus.1010730	K	Sumoylation	ERVITLKMEIPGS
RB_HUMAN	P06400	720	Glycyl lysine isopeptide (Lys-Gly) (interchain with G-Cter in SUMO)	15806172	Phosphositeplus.1010730	K	Sumoylation	VKNIDLKFKIIVT
RB12B_HUMAN	Q8IXT5	151	Glycyl lysine isopeptide (Lys-Gly) (interchain with G-Cter in SUMO)	20797634	Phosphositeplus.1010730	K	Sumoylation	RKTRPLKAENPYL
RBM25_HUMAN	P49756	578	Glycyl lysine isopeptide (Lys-Gly) (interchain with G-Cter in SUMO)	20797634	Phosphositeplus.1010730	K	Sumoylation	RRQPQIKQEPESE
RBP2_HUMAN	P49792	1414	Glycyl lysine isopeptide (Lys-Gly) (interchain with G-Cter in SUMO)	19721078	Phosphositeplus.1010730	K	Sumoylation	FALVTPKKEGHWD
RBP2_HUMAN	P49792	1723	Glycyl lysine isopeptide (Lys-Gly) (interchain with G-Cter in SUMO)	19721078	Phosphositeplus.1010730	K	Sumoylation	FEGMFTKKEGQWD
RBP2_HUMAN	P49792	2255	Glycyl lysine isopeptide (Lys-Gly) (interchain with G-Cter in SUMO)	19721078	Phosphositeplus.1010730	K	Sumoylation	ASSPVRKNLFRFG
RBP2_HUMAN	P49792	2433	Glycyl lysine isopeptide (Lys-Gly) (interchain with G-Cter in SUMO)	19721078	Phosphositeplus.1010730	K	Sumoylation	DVADSFKKIFDEA
RBP2_HUMAN	P49792	2513	Glycyl lysine isopeptide (Lys-Gly) (interchain with G-Cter in SUMO)	19721078	Phosphositeplus.1010730	K	Sumoylation	AVVSPPKFVFGSE
RBP2_HUMAN	P49792	2571	Glycyl lysine isopeptide (Lys-Gly) (interchain with G-Cter in SUMO)	16194093;20797634	Phosphositeplus.1010730	K	Sumoylation	QSGSESKVEPKKC
RBP2_HUMAN	P49792	2592	Glycyl lysine isopeptide (Lys-Gly) (interchain with G-Cter in SUMO)	16194093;19721078;20797634	Phosphositeplus.1010730	K	Sumoylation	EQSSDSKVKNLFA
RBP2_HUMAN	P49792	2594	Glycyl lysine isopeptide (Lys-Gly) (interchain with G-Cter in SUMO)	16194093;20797634	Phosphositeplus.1010730	K	Sumoylation	SSDSKVKNLFASF
RBP2_HUMAN	P49792	2618	Glycyl lysine isopeptide (Lys-Gly) (interchain with G-Cter in SUMO)	19721078	Phosphositeplus.1010730	K	Sumoylation	KTPEKAKEKKKPE
RBP2_HUMAN	P49792	2650	Glycyl lysine isopeptide (Lys-Gly) (interchain with G-Cter in SUMO)	16194093	Phosphositeplus.1010730	K	Sumoylation	QKALATKLKLPPT
RBP2_HUMAN	P49792	2723	Glycyl lysine isopeptide (Lys-Gly) (interchain with G-Cter in SUMO)	16194093	Phosphositeplus.1010730	K	Sumoylation	KPTVEEKAKADTL
RBP2_HUMAN	P49792	2725	Glycyl lysine isopeptide (Lys-Gly) (interchain with G-Cter in SUMO)	16194093	Phosphositeplus.1010730	K	Sumoylation	TVEEKAKADTLKL
RCOR1_HUMAN	Q9UKL0	294	Glycyl lysine isopeptide (Lys-Gly) (interchain with G-Cter in SUMO)	18854179	Phosphositeplus.1010730	K	Sumoylation	ETVPQVKKEKHST
RGPD4_HUMAN	Q7Z3J3	691	Glycyl lysine isopeptide (Lys-Gly) (interchain with G-Cter in SUMO)	19721078	Phosphositeplus.1010730	K	Sumoylation	ALIFHRKAEDIAN
RLF_HUMAN	Q13129	1599	Glycyl lysine isopeptide (Lys-Gly) (interchain with G-Cter in SUMO)	20797634	Phosphositeplus.1010730	K	Sumoylation	KYGTKIKEEPPSE
RLF_HUMAN	Q13129	839	Glycyl lysine isopeptide (Lys-Gly) (interchain with G-Cter in SUMO)	20797634	Phosphositeplus.1010730	K	Sumoylation	DIKKSVKLEESAT
ROA1_HUMAN	P09651	113	Glycyl lysine isopeptide (Lys-Gly) (interchain with G-Cter in SUMO)	15161980	Phosphositeplus.1010730	K	Sumoylation	IFVGGIKEDTEEH
ROA3_HUMAN	P51991	134	Glycyl lysine isopeptide (Lys-Gly) (interchain with G-Cter in SUMO)	15161980	Phosphositeplus.1010730	K	Sumoylation	IFVGGIKEDTEEY
RORA_HUMAN	P35398	273	Glycyl lysine isopeptide (Lys-Gly) (interchain with G-Cter in SUMO)	19041634	Phosphositeplus.1010730	K	Sumoylation	LDINGIKPEPICD
RPA34_HUMAN	O15446	270	Glycyl lysine isopeptide (Lys-Gly) (interchain with G-Cter in SUMO)	20797634	Phosphositeplus.1010730	K	Sumoylation	PEDKTVKQEQINT
RREB1_HUMAN	Q92766	615	Glycyl lysine isopeptide (Lys-Gly) (interchain with G-Cter in SUMO)	20797634	Phosphositeplus.1010730	K	Sumoylation	SMEAKIKQEITEG
RS3_HUMAN	P23396	18	Glycyl lysine isopeptide (Lys-Gly) (interchain with G-Cter in SUMO)	21968017	Phosphositeplus.1010730	K	Sumoylation	VADGIFKAELNEF
RS3_HUMAN	P23396	214	Glycyl lysine isopeptide (Lys-Gly) (interchain with G-Cter in SUMO)	21968017	Phosphositeplus.1010730	K	Sumoylation	VSIVEPKDEILPT
RS3_HUMAN	P23396	230	Glycyl lysine isopeptide (Lys-Gly) (interchain with G-Cter in SUMO)	21968017	Phosphositeplus.1010730	K	Sumoylation	SEQKGGKPEPPAM
RSF1_HUMAN	Q96T23	254	Glycyl lysine isopeptide (Lys-Gly) (interchain with G-Cter in SUMO)	20797634	Phosphositeplus.1010730	K	Sumoylation	KESEKMKSEEQPM
RSF1_HUMAN	Q96T23	277	Glycyl lysine isopeptide (Lys-Gly) (interchain with G-Cter in SUMO)	20797634;21098080	Phosphositeplus.1010730	K	Sumoylation	LEETTVKKEKEDE
RSF1_HUMAN	Q96T23	294	Glycyl lysine isopeptide (Lys-Gly) (interchain with G-Cter in SUMO)	20797634	Phosphositeplus.1010730	K	Sumoylation	KLPVIVKLEKPLP
RSF1_HUMAN	Q96T23	309	Glycyl lysine isopeptide (Lys-Gly) (interchain with G-Cter in SUMO)	20797634	Phosphositeplus.1010730	K	Sumoylation	EEKKIIKEESDSF
RSF1_HUMAN	Q96T23	419	Glycyl lysine isopeptide (Lys-Gly) (interchain with G-Cter in SUMO)	20797634	Phosphositeplus.1010730	K	Sumoylation	FLKDEIKQEEETC
RSF1_HUMAN	Q96T23	456	Glycyl lysine isopeptide (Lys-Gly) (interchain with G-Cter in SUMO)	20797634	Phosphositeplus.1010730	K	Sumoylation	RVAPNFKTEPIET
RUVB1_HUMAN	Q9Y265	225	Glycyl lysine isopeptide (Lys-Gly) (interchain with G-Cter in SUMO)	18087039	Phosphositeplus.1010730	K	Sumoylation	EYVPLPKGDVHKK
RUVB2_HUMAN	Q9Y230	456	Glycyl lysine isopeptide (Lys-Gly) (interchain with G-Cter in SUMO)	16699503	Phosphositeplus.1010730	K	Sumoylation	FLFNELKGETMDT
RXRA_HUMAN	P19793	108	Glycyl lysine isopeptide (Lys-Gly) (interchain with G-Cter in SUMO)	16912044	Phosphositeplus.1010730	K	Sumoylation	SSSEDIKPPLGLN
S10A4_HUMAN	P26447	22	Glycyl lysine isopeptide (Lys-Gly) (interchain with G-Cter in SUMO)	20685652	Phosphositeplus.1010730	K	Sumoylation	FHKYSGKEGDKFK
SAE2_HUMAN	Q9UBT2	236	Glycyl lysine isopeptide (Lys-Gly) (interchain with G-Cter in SUMO)	19721078	Phosphositeplus.1010730	K	Sumoylation	NEDGDIKRISTKE
SAE2_HUMAN	Q9UBT2	257	Glycyl lysine isopeptide (Lys-Gly) (interchain with G-Cter in SUMO)	19721078	Phosphositeplus.1010730	K	Sumoylation	PVKLFTKLFKDDI
SAE2_HUMAN	Q9UBT2	271	Glycyl lysine isopeptide (Lys-Gly) (interchain with G-Cter in SUMO)	19721078	Phosphositeplus.1010730	K	Sumoylation	YLLTMDKLWRKRK
SAE2_HUMAN	Q9UBT2	540	Glycyl lysine isopeptide (Lys-Gly) (interchain with G-Cter in SUMO)	20797634	Phosphositeplus.1010730	K	Sumoylation	HSEDLGKDVEFEV
SAE2_HUMAN	Q9UBT2	623	Glycyl lysine isopeptide (Lys-Gly) (interchain with G-Cter in SUMO)	19721078	Phosphositeplus.1010730	K	Sumoylation	KENLSAKRSRIEQ
SAE2_HUMAN	Q9UBT2	630	Glycyl lysine isopeptide (Lys-Gly) (interchain with G-Cter in SUMO)	19721078	Phosphositeplus.1010730	K	Sumoylation	RSRIEQKEELDDV
SAFB1_HUMAN	Q15424	231	Glycyl lysine isopeptide (Lys-Gly) (interchain with G-Cter in SUMO)	20797634;21527249	Phosphositeplus.1010730	K	Sumoylation	CKSEPVKEESSEL
SAFB1_HUMAN	Q15424	294	Glycyl lysine isopeptide (Lys-Gly) (interchain with G-Cter in SUMO)	19471022;20797634;21527249	Phosphositeplus.1010730	K	Sumoylation	SLLAVVKREPAEQ
SAFB2_HUMAN	Q14151	391	Glycyl lysine isopeptide (Lys-Gly) (interchain with G-Cter in SUMO)	20797634	Phosphositeplus.1010730	K	Sumoylation	KEEKDIKPIIKDE
SAFB2_HUMAN	Q14151	517	Glycyl lysine isopeptide (Lys-Gly) (interchain with G-Cter in SUMO)	20797634	Phosphositeplus.1010730	K	Sumoylation	HHSVEIKIEKTVI
SAFB2_HUMAN	Q14151	524	Glycyl lysine isopeptide (Lys-Gly) (interchain with G-Cter in SUMO)	21098080	Phosphositeplus.1010730	K	Sumoylation	IEKTVIKKEEKIE
SALL1_HUMAN	Q9NSC2	1086	Glycyl lysine isopeptide (Lys-Gly) (interchain with G-Cter in SUMO)	12200128	Phosphositeplus.1010730	K	Sumoylation	SLSSLIKTEVNGF
SATB1_HUMAN	Q01826	744	Glycyl lysine isopeptide (Lys-Gly) (interchain with G-Cter in SUMO)	18408014;20351170	Phosphositeplus.1010730	K	Sumoylation	NTLFSVKLEEELS
SATB2_HUMAN	Q9UPW6	233	Glycyl lysine isopeptide (Lys-Gly) (interchain with G-Cter in SUMO)	14701874	Phosphositeplus.1010730	K	Sumoylation	KKYKKIKVERVER
SATB2_HUMAN	Q9UPW6	350	Glycyl lysine isopeptide (Lys-Gly) (interchain with G-Cter in SUMO)	14701874	Phosphositeplus.1010730	K	Sumoylation	PIPRAVKPEPTNS
SCAF8_HUMAN	Q9UPN6	18	Glycyl lysine isopeptide (Lys-Gly) (interchain with G-Cter in SUMO)	20388717	Phosphositeplus.1010730	K	Sumoylation	YSLNDYKPPISKA
SETD8_HUMAN	Q9NQR1	151	Glycyl lysine isopeptide (Lys-Gly) (interchain with G-Cter in SUMO)	21829513	Phosphositeplus.1010730	K	Sumoylation	AVRSAMKSEEQKI
SETD8_HUMAN	Q9NQR1	172	Glycyl lysine isopeptide (Lys-Gly) (interchain with G-Cter in SUMO)	21829513	Phosphositeplus.1010730	K	Sumoylation	VPFPNQKSEAAEP
SF3B1_HUMAN	O75533	413	Glycyl lysine isopeptide (Lys-Gly) (interchain with G-Cter in SUMO)	20797634	Phosphositeplus.1010730	K	Sumoylation	MFPEGYKVLPPPA
SH3K1_HUMAN	Q96B97	598	Glycyl lysine isopeptide (Lys-Gly) (interchain with G-Cter in SUMO)	22203040	Phosphositeplus.1010730	K	Sumoylation	GTEGKPKMEPAAS
SIR1_HUMAN	Q96EB6	734	Glycyl lysine isopeptide (Lys-Gly) (interchain with G-Cter in SUMO)	17934453	Phosphositeplus.1010730	K	Sumoylation	NEAISVKQEVTDM
SKIL_HUMAN	P12757	383	Glycyl lysine isopeptide (Lys-Gly) (interchain with G-Cter in SUMO)	16966324;17202138	Phosphositeplus.1010730	K	Sumoylation	SWYPVIKQEGDHV
SKIL_HUMAN	P12757	50	Glycyl lysine isopeptide (Lys-Gly) (interchain with G-Cter in SUMO)	16966324;17202138	Phosphositeplus.1010730	K	Sumoylation	NKVPTVKKEHLDD
SMAD4_HUMAN	Q13485	113	Glycyl lysine isopeptide (Lys-Gly) (interchain with G-Cter in SUMO)	12621041;12740389;14750902;15028714	Phosphositeplus.1010730	K	Sumoylation	NELKHVKYCQYAF
SMAD4_HUMAN	Q13485	159	Glycyl lysine isopeptide (Lys-Gly) (interchain with G-Cter in SUMO)	12621041;12740389;14514699;14750902;15028714;15637079	Phosphositeplus.1010730	K	Sumoylation	PSSMMVKDEYVHD
SNIP1_HUMAN	Q8TAD8	30	Glycyl lysine isopeptide (Lys-Gly) (interchain with G-Cter in SUMO)	20797634	Phosphositeplus.1010730	K	Sumoylation	PAGVVVKQERLSP
SNUT1_HUMAN	O43290	141	Glycyl lysine isopeptide (Lys-Gly) (interchain with G-Cter in SUMO)	15175327;20346425;20797634	Phosphositeplus.1010730	K	Sumoylation	LEVNAIKKEAGTK
SNUT1_HUMAN	O43290	709	Glycyl lysine isopeptide (Lys-Gly) (interchain with G-Cter in SUMO)	15175327;20346425	Phosphositeplus.1010730	K	Sumoylation	GYKPDVKIEYVDE
SNUT1_HUMAN	O43290	742	Glycyl lysine isopeptide (Lys-Gly) (interchain with G-Cter in SUMO)	20346425	Phosphositeplus.1010730	K	Sumoylation	KGSGKMKTERRMK
SNUT1_HUMAN	O43290	94	Glycyl lysine isopeptide (Lys-Gly) (interchain with G-Cter in SUMO)	15175327;20346425	Phosphositeplus.1010730	K	Sumoylation	PSERRVKREKRDD
SODC_HUMAN	P00441	76	Glycyl lysine isopeptide (Lys-Gly) (interchain with G-Cter in SUMO)	16828461	Phosphositeplus.1010730	K	Sumoylation	RKHGGPKDEERHV
SOX10_HUMAN	P56693	246	Glycyl lysine isopeptide (Lys-Gly) (interchain with G-Cter in SUMO)	16494873	Phosphositeplus.1010730	K	Sumoylation	TPPTTPKTELQSG
SOX10_HUMAN	P56693	357	Glycyl lysine isopeptide (Lys-Gly) (interchain with G-Cter in SUMO)	16494873	Phosphositeplus.1010730	K	Sumoylation	DAKAQVKTETAGP
SOX10_HUMAN	P56693	55	Glycyl lysine isopeptide (Lys-Gly) (interchain with G-Cter in SUMO)	16494873	Phosphositeplus.1010730	K	Sumoylation	GELGKVKKEQQDG
SOX2_MOUSE	P48432	247	Glycyl lysine isopeptide (Lys-Gly) (interchain with G-Cter in SUMO)	17097055;19900357	Phosphositeplus.1010730	K	Sumoylation	SMGSVVKSEASSS
SOX6_HUMAN	P35712	404	Glycyl lysine isopeptide (Lys-Gly) (interchain with G-Cter in SUMO)	16442531	Phosphositeplus.1010730	K	Sumoylation	VSPTGIKNEKRGT
SOX6_HUMAN	P35712	417	Glycyl lysine isopeptide (Lys-Gly) (interchain with G-Cter in SUMO)	16442531	Phosphositeplus.1010730	K	Sumoylation	SPVTQVKDEAAAQ
SP1_HUMAN	P08047	16	Glycyl lysine isopeptide (Lys-Gly) (interchain with G-Cter in SUMO)	18239466;18572193	Phosphositeplus.1010730	K	Sumoylation	EMTAVVKIEKGVG
SP100_HUMAN	P23497	297	Glycyl lysine isopeptide (Lys-Gly) (interchain with G-Cter in SUMO)	10212234;11313457;11792325;19721078	Phosphositeplus.1010730	K	Sumoylation	VRLVDIKKEKPFS
SP100_HUMAN	P23497	387	Glycyl lysine isopeptide (Lys-Gly) (interchain with G-Cter in SUMO)	19721078	Phosphositeplus.1010730	K	Sumoylation	EPMDFRKLSTFRE
SP100_HUMAN	P23497	396	Glycyl lysine isopeptide (Lys-Gly) (interchain with G-Cter in SUMO)	19721078	Phosphositeplus.1010730	K	Sumoylation	TFRESFKKRVIGQ
SP130_HUMAN	Q9H0E3	785	Glycyl lysine isopeptide (Lys-Gly) (interchain with G-Cter in SUMO)	15561718	Phosphositeplus.1010730	K	Sumoylation	VPEIKVKEEVEPM
SP3_HUMAN	Q02447	120	Glycyl lysine isopeptide (Lys-Gly) (interchain with G-Cter in SUMO)	12419227	Phosphositeplus.1010730	K	Sumoylation	ATPTTIKDEAGNL
SP3_HUMAN	Q02447	551	Glycyl lysine isopeptide (Lys-Gly) (interchain with G-Cter in SUMO)	12419227;15247228;15494207	Phosphositeplus.1010730	K	Sumoylation	PADIRIKEEEPDP
SRBP1_HUMAN	P36956	123	Glycyl lysine isopeptide (Lys-Gly) (interchain with G-Cter in SUMO)	12615929;18403372	Phosphositeplus.1010730	K	Sumoylation	SPGPGIKEESVPL
SRBP1_HUMAN	P36956	418	Glycyl lysine isopeptide (Lys-Gly) (interchain with G-Cter in SUMO)	12615929	Phosphositeplus.1010730	K	Sumoylation	VLMEGVKTEVEDT
SRBP2_HUMAN	Q12772	249	Glycyl lysine isopeptide (Lys-Gly) (interchain with G-Cter in SUMO)	15161980	Phosphositeplus.1010730	K	Sumoylation	VQPQIIKTDSLVL
SRBP2_HUMAN	Q12772	464	Glycyl lysine isopeptide (Lys-Gly) (interchain with G-Cter in SUMO)	12615929;18403372	Phosphositeplus.1010730	K	Sumoylation	LDDAKVKDEPDSP
SRF_HUMAN	P11831	147	Glycyl lysine isopeptide (Lys-Gly) (interchain with G-Cter in SUMO)	12788062	Phosphositeplus.1010730	K	Sumoylation	RGRVKIKMEFIDN
STAT1_HUMAN	P42224	703	Glycyl lysine isopeptide (Lys-Gly) (interchain with G-Cter in SUMO)	12855578;15761017;17277783;19107411;19174562;20797634	Phosphositeplus.1010730	K	Sumoylation	KGTGYIKTELISV
STF1_HUMAN	Q13285	119	Glycyl lysine isopeptide (Lys-Gly) (interchain with G-Cter in SUMO)	15192092;19692572;19995909	Phosphositeplus.1010730	K	Sumoylation	IRANGFKLETGPP
STF1_HUMAN	Q13285	194	Glycyl lysine isopeptide (Lys-Gly) (interchain with G-Cter in SUMO)	15192092;19692572;19995909	Phosphositeplus.1010730	K	Sumoylation	FPGRAIKSEYPEP
STF1_MOUSE	P33242	119	Glycyl lysine isopeptide (Lys-Gly) (interchain with G-Cter in SUMO)	15192080;15713642;18838537;21820362	Phosphositeplus.1010730	K	Sumoylation	IRANGFKLETGPP
STF1_MOUSE	P33242	194	Glycyl lysine isopeptide (Lys-Gly) (interchain with G-Cter in SUMO)	15192080;15713642;18838537;19015234;21820362	Phosphositeplus.1010730	K	Sumoylation	FSNRTIKSEYPEP
SUMO1_HUMAN	P63165	16	Glycyl lysine isopeptide (Lys-Gly) (interchain with G-Cter in SUMO)	16194093	Phosphositeplus.1010730	K	Sumoylation	TEDLGDKKEGEYI
SUMO1_HUMAN	P63165	17	Glycyl lysine isopeptide (Lys-Gly) (interchain with G-Cter in SUMO)	19721078	Phosphositeplus.1010730	K	Sumoylation	EDLGDKKEGEYIK
SUMO1_HUMAN	P63165	25	Glycyl lysine isopeptide (Lys-Gly) (interchain with G-Cter in SUMO)	20388717	Phosphositeplus.1010730	K	Sumoylation	GEYIKLKVIGQDS
SUMO1_HUMAN	P63165	37	Glycyl lysine isopeptide (Lys-Gly) (interchain with G-Cter in SUMO)	16194093	Phosphositeplus.1010730	K	Sumoylation	SSEIHFKVKMTTH
SUMO1_HUMAN	P63165	39	Glycyl lysine isopeptide (Lys-Gly) (interchain with G-Cter in SUMO)	16194093;21474068	Phosphositeplus.1010730	K	Sumoylation	EIHFKVKMTTHLK
SUMO1_HUMAN	P63165	46	Glycyl lysine isopeptide (Lys-Gly) (interchain with G-Cter in SUMO)	16194093	Phosphositeplus.1010730	K	Sumoylation	MTTHLKKLKESYC
SUMO1_HUMAN	P63165	7	Glycyl lysine isopeptide (Lys-Gly) (interchain with G-Cter in SUMO)	20388717;20797634	Phosphositeplus.1010730	K	Sumoylation	MSDQEAKPSTEDL
SUMO2_HUMAN	P61956	11	Glycyl lysine isopeptide (Lys-Gly) (interchain with G-Cter in SUMO)	11451954;15175327;16194093;19471022;19721078;20388717;20797634;21098080	Phosphositeplus.1010730	K	Sumoylation	KPKEGVKTENNDH
SUMO2_HUMAN	P61956	42	Glycyl lysine isopeptide (Lys-Gly) (interchain with G-Cter in SUMO)	16194093;21098080	Phosphositeplus.1010730	K	Sumoylation	RHTPLSKLMKAYC
SUMO2_HUMAN	P61956	7	Glycyl lysine isopeptide (Lys-Gly) (interchain with G-Cter in SUMO)	16194093	Phosphositeplus.1010730	K	Sumoylation	MADEKPKEGVKTE
SUMO3_HUMAN	P55854	11	Glycyl lysine isopeptide (Lys-Gly) (interchain with G-Cter in SUMO)	11451954;12506199;15175327;17938407;19471022;21098080	Phosphositeplus.1010730	K	Sumoylation	KPKEGVKTENDHI
SUMO3_HUMAN	P55854	41	Glycyl lysine isopeptide (Lys-Gly) (interchain with G-Cter in SUMO)	21098080	Phosphositeplus.1010730	K	Sumoylation	RHTPLSKLMKAYC
SUMO4_HUMAN	Q6EEV6	11	Glycyl lysine isopeptide (Lys-Gly) (interchain with G-Cter in SUMO)	21098080	Phosphositeplus.1010730	K	Sumoylation	KPTEEVKTENNNH
SYEP_HUMAN	P07814	318	Glycyl lysine isopeptide (Lys-Gly) (interchain with G-Cter in SUMO)	19721078	Phosphositeplus.1010730	K	Sumoylation	RKNPIEKNLQMWE
SYMPK_HUMAN	Q92797	361	Glycyl lysine isopeptide (Lys-Gly) (interchain with G-Cter in SUMO)	17923699;20797634	Phosphositeplus.1010730	K	Sumoylation	STLKKMKLEPNLG
SYMPK_HUMAN	Q92797	483	Glycyl lysine isopeptide (Lys-Gly) (interchain with G-Cter in SUMO)	17923699	Phosphositeplus.1010730	K	Sumoylation	KEEKVVKTESVLI
SYUA_HUMAN	P37840	10	Glycyl lysine isopeptide (Lys-Gly) (interchain with G-Cter in SUMO)	21746851	Phosphositeplus.1010730	K	Sumoylation	FMKGLSKAKEGVV
SYUA_HUMAN	P37840	102	Glycyl lysine isopeptide (Lys-Gly) (interchain with G-Cter in SUMO)	16464864;21746851	Phosphositeplus.1010730	K	Sumoylation	KKDQLGKNEEGAP
SYUA_HUMAN	P37840	12	Glycyl lysine isopeptide (Lys-Gly) (interchain with G-Cter in SUMO)	21746851	Phosphositeplus.1010730	K	Sumoylation	KGLSKAKEGVVAA
SYUA_HUMAN	P37840	21	Glycyl lysine isopeptide (Lys-Gly) (interchain with G-Cter in SUMO)	21746851	Phosphositeplus.1010730	K	Sumoylation	VVAAAEKTKQGVA
SYUA_HUMAN	P37840	23	Glycyl lysine isopeptide (Lys-Gly) (interchain with G-Cter in SUMO)	21746851	Phosphositeplus.1010730	K	Sumoylation	AAAEKTKQGVAEA
SYUA_HUMAN	P37840	34	Glycyl lysine isopeptide (Lys-Gly) (interchain with G-Cter in SUMO)	21746851	Phosphositeplus.1010730	K	Sumoylation	EAAGKTKEGVLYV
SYUA_HUMAN	P37840	45	Glycyl lysine isopeptide (Lys-Gly) (interchain with G-Cter in SUMO)	21746851	Phosphositeplus.1010730	K	Sumoylation	YVGSKTKEGVVHG
SYUA_HUMAN	P37840	60	Glycyl lysine isopeptide (Lys-Gly) (interchain with G-Cter in SUMO)	21746851	Phosphositeplus.1010730	K	Sumoylation	TVAEKTKEQVTNV
SYUA_HUMAN	P37840	80	Glycyl lysine isopeptide (Lys-Gly) (interchain with G-Cter in SUMO)	21746851	Phosphositeplus.1010730	K	Sumoylation	VTAVAQKTVEGAG
SYUA_HUMAN	P37840	96	Glycyl lysine isopeptide (Lys-Gly) (interchain with G-Cter in SUMO)	16464864;21746851	Phosphositeplus.1010730	K	Sumoylation	AATGFVKKDQLGK
TAF12_HUMAN	Q16514	19	Glycyl lysine isopeptide (Lys-Gly) (interchain with G-Cter in SUMO)	15637059	Phosphositeplus.1010730	K	Sumoylation	SNFSSIKPEPAST
TAF5_HUMAN	Q15542	14	Glycyl lysine isopeptide (Lys-Gly) (interchain with G-Cter in SUMO)	15637059	Phosphositeplus.1010730	K	Sumoylation	QTEVAVKLEPEGP
TBL1R_HUMAN	Q9BZK7	497	Glycyl lysine isopeptide (Lys-Gly) (interchain with G-Cter in SUMO)	21777810	Phosphositeplus.1010730	K	Sumoylation	WNAAGDKVGASAS
TBL1X_HUMAN	O60907	560	Glycyl lysine isopeptide (Lys-Gly) (interchain with G-Cter in SUMO)	21777810	Phosphositeplus.1010730	K	Sumoylation	WNARGDKVGASAS
TBX22_HUMAN	Q9Y458	271	Glycyl lysine isopeptide (Lys-Gly) (interchain with G-Cter in SUMO)	17846996	Phosphositeplus.1010730	K	Sumoylation	QQITKLKIERNPF
TBX22_HUMAN	Q9Y458	63	Glycyl lysine isopeptide (Lys-Gly) (interchain with G-Cter in SUMO)	17846996	Phosphositeplus.1010730	K	Sumoylation	PLEKQPKTEPSTS
TCOF_HUMAN	Q13428	755	Glycyl lysine isopeptide (Lys-Gly) (interchain with G-Cter in SUMO)	20797634	Phosphositeplus.1010730	K	Sumoylation	PTVTQVKAEKQED
TCRG1_HUMAN	O14776	503	Glycyl lysine isopeptide (Lys-Gly) (interchain with G-Cter in SUMO)	20215116	Phosphositeplus.1010730	K	Sumoylation	EPIKEIKEEPKEE
TCRG1_HUMAN	O14776	608	Glycyl lysine isopeptide (Lys-Gly) (interchain with G-Cter in SUMO)	20215116	Phosphositeplus.1010730	K	Sumoylation	FSMSAIKEEQELM
TDG_HUMAN	Q13569	330	Glycyl lysine isopeptide (Lys-Gly) (interchain with G-Cter in SUMO)	11889051;15823533;15959518;21284855	Phosphositeplus.1010730	K	Sumoylation	AKKMAVKEEKYDP
TDG_MOUSE	P56581	317	Glycyl lysine isopeptide (Lys-Gly) (interchain with G-Cter in SUMO)	17060459	Phosphositeplus.1010730	K	Sumoylation	AKKMAVKEEKYDP
TF2L1_HUMAN	Q9NZI6	30	Glycyl lysine isopeptide (Lys-Gly) (interchain with G-Cter in SUMO)	20661472	Phosphositeplus.1010730	K	Sumoylation	LALPIFKQEEPQL
TF7L2_MOUSE	Q924A0	297	Glycyl lysine isopeptide (Lys-Gly) (interchain with G-Cter in SUMO)	12727872	Phosphositeplus.1010730	K	Sumoylation	IVTPTVKQESSQS
THOC1_HUMAN	Q96FV9	595	Glycyl lysine isopeptide (Lys-Gly) (interchain with G-Cter in SUMO)	20797634	Phosphositeplus.1010730	K	Sumoylation	APYLEMKDSEIRQ
TIF1A_HUMAN	O15164	723	Glycyl lysine isopeptide (Lys-Gly) (interchain with G-Cter in SUMO)	20797634	Phosphositeplus.1010730	K	Sumoylation	LEPIRIKQENSGP
TIF1B_HUMAN	Q13263	554	Glycyl lysine isopeptide (Lys-Gly) (interchain with G-Cter in SUMO)	17079232;17942393;21642969	Phosphositeplus.1010730	K	Sumoylation	AGMAIVKEEETEA
TIF1B_HUMAN	Q13263	750	Glycyl lysine isopeptide (Lys-Gly) (interchain with G-Cter in SUMO)	20797634;21098080	Phosphositeplus.1010730	K	Sumoylation	RARLQEKLSPPYS
TIF1B_HUMAN	Q13263	779	Glycyl lysine isopeptide (Lys-Gly) (interchain with G-Cter in SUMO)	17079232;17942393;20388717;20797634;21098080;21642969	Phosphositeplus.1010730	K	Sumoylation	NKLTEDKADVQSI
TIF1B_HUMAN	Q13263	804	Glycyl lysine isopeptide (Lys-Gly) (interchain with G-Cter in SUMO)	17079232;17942393;20797634;21642969	Phosphositeplus.1010730	K	Sumoylation	EAFGDTKFSAVLV
TIF1B_MOUSE	Q62318	554	Glycyl lysine isopeptide (Lys-Gly) (interchain with G-Cter in SUMO)	17298944	Phosphositeplus.1010730	K	Sumoylation	PGMAIVKEEETEA
TIF1B_MOUSE	Q62318	575	Glycyl lysine isopeptide (Lys-Gly) (interchain with G-Cter in SUMO)	17298944	Phosphositeplus.1010730	K	Sumoylation	PEGPETKPVLMPL
TIF1B_MOUSE	Q62318	676	Glycyl lysine isopeptide (Lys-Gly) (interchain with G-Cter in SUMO)	17298944	Phosphositeplus.1010730	K	Sumoylation	HVLPDLKEEDGSL
TIF1B_MOUSE	Q62318	750	Glycyl lysine isopeptide (Lys-Gly) (interchain with G-Cter in SUMO)	17298944	Phosphositeplus.1010730	K	Sumoylation	RARLQEKLSPPYS
TIF1B_MOUSE	Q62318	779	Glycyl lysine isopeptide (Lys-Gly) (interchain with G-Cter in SUMO)	17298944	Phosphositeplus.1010730	K	Sumoylation	NKLTEDKADVQSI
TIF1B_MOUSE	Q62318	804	Glycyl lysine isopeptide (Lys-Gly) (interchain with G-Cter in SUMO)	17298944	Phosphositeplus.1010730	K	Sumoylation	DAFGDTKFSAVLV
TOP1_HUMAN	P11387	103	Glycyl lysine isopeptide (Lys-Gly) (interchain with G-Cter in SUMO)	12149243;17976381	Phosphositeplus.1010730	K	Sumoylation	SGDAKIKKEKENG
TOP1_HUMAN	P11387	117	Glycyl lysine isopeptide (Lys-Gly) (interchain with G-Cter in SUMO)	12149243;12439742;16428803;17976381;20797634	Phosphositeplus.1010730	K	Sumoylation	SSPPQIKDEPEDD
TOP1_HUMAN	P11387	153	Glycyl lysine isopeptide (Lys-Gly) (interchain with G-Cter in SUMO)	12149243;12439742;17976381	Phosphositeplus.1010730	K	Sumoylation	YKPKKIKTEDTKK
TOP2A_HUMAN	P11388	1228	Glycyl lysine isopeptide (Lys-Gly) (interchain with G-Cter in SUMO)	20797634	Phosphositeplus.1010730	K	Sumoylation	RITIEMKAEAEKK
TOP2A_HUMAN	P11388	1240	Glycyl lysine isopeptide (Lys-Gly) (interchain with G-Cter in SUMO)	20797634	Phosphositeplus.1010730	K	Sumoylation	KNKKKIKNENTEG
TOP2B_HUMAN	Q02880	1271	Glycyl lysine isopeptide (Lys-Gly) (interchain with G-Cter in SUMO)	15161980	Phosphositeplus.1010730	K	Sumoylation	LDTAAVKVEFDEE
TOPRS_HUMAN	Q9NS56	560	Glycyl lysine isopeptide (Lys-Gly) (interchain with G-Cter in SUMO)	14516784	Phosphositeplus.1010730	K	Sumoylation	TRIKSKKEEKRST
TRI33_HUMAN	Q9UPN9	776	Glycyl lysine isopeptide (Lys-Gly) (interchain with G-Cter in SUMO)	20797634	Phosphositeplus.1010730	K	Sumoylation	SDQVKVKQEPGTE
TRPS1_HUMAN	Q9UHF7	1192	Glycyl lysine isopeptide (Lys-Gly) (interchain with G-Cter in SUMO)	17391059	Phosphositeplus.1010730	K	Sumoylation	KAPPNVKNEGPLN
TRPS1_HUMAN	Q9UHF7	1201	Glycyl lysine isopeptide (Lys-Gly) (interchain with G-Cter in SUMO)	17391059	Phosphositeplus.1010730	K	Sumoylation	GPLNVVKTEKVDR
TYSY_HUMAN	P04818	292	Glycyl lysine isopeptide (Lys-Gly) (interchain with G-Cter in SUMO)	18067453	Phosphositeplus.1010730	K	Sumoylation	EKIDDFKAEDFQI
TYY1_HUMAN	P25490	288	Glycyl lysine isopeptide (Lys-Gly) (interchain with G-Cter in SUMO)	17353273	Phosphositeplus.1010730	K	Sumoylation	MKPRKIKEDDAPR
UBC9_HUMAN	P63279	14	Glycyl lysine isopeptide (Lys-Gly) (interchain with G-Cter in SUMO)	18691969;19635459;20424159	Phosphositeplus.1010730	K	Sumoylation	RLAQERKAWRKDH
UBC9_HUMAN	P63279	146	Glycyl lysine isopeptide (Lys-Gly) (interchain with G-Cter in SUMO)	19721078	Phosphositeplus.1010730	K	Sumoylation	NRVEYEKRVRAQA
UBC9_HUMAN	P63279	49	Glycyl lysine isopeptide (Lys-Gly) (interchain with G-Cter in SUMO)	20424159	Phosphositeplus.1010730	K	Sumoylation	CAIPGKKGTPWEG
UBE2K_HUMAN	P61086	14	Glycyl lysine isopeptide (Lys-Gly) (interchain with G-Cter in SUMO)	15723079	Phosphositeplus.1010730	K	Sumoylation	RIKREFKEVLKSE
UBP25_HUMAN	Q9UHP3	141	Glycyl lysine isopeptide (Lys-Gly) (interchain with G-Cter in SUMO)	18538659	Phosphositeplus.1010730	K	Sumoylation	ASIAENKACLKRT
UBP25_HUMAN	Q9UHP3	99	Glycyl lysine isopeptide (Lys-Gly) (interchain with G-Cter in SUMO)	18538659	Phosphositeplus.1010730	K	Sumoylation	DLTGDDKDDLQRA
UIF_HUMAN	Q96QD9	140	Glycyl lysine isopeptide (Lys-Gly) (interchain with G-Cter in SUMO)	20388717	Phosphositeplus.1010730	K	Sumoylation	FPVLKRKANLLRQ
VASP_HUMAN	P50552	286	Glycyl lysine isopeptide (Lys-Gly) (interchain with G-Cter in SUMO)	20797634	Phosphositeplus.1010730	K	Sumoylation	VGEKTPKDESANQ
VHL_HUMAN	P40337	171	Glycyl lysine isopeptide (Lys-Gly) (interchain with G-Cter in SUMO)	20300531	Phosphositeplus.1010730	K	Sumoylation	VVRSLVKPENYRR
WIZ_HUMAN	O95785	1523	Glycyl lysine isopeptide (Lys-Gly) (interchain with G-Cter in SUMO)	21098080	Phosphositeplus.1010730	K	Sumoylation	SPPGTVKAEEHQR
WRN_HUMAN	Q14191	496	Glycyl lysine isopeptide (Lys-Gly) (interchain with G-Cter in SUMO)	15355988	Phosphositeplus.1010730	K	Sumoylation	THSKCLKMERNLG
WT1_HUMAN	P19544	177	Glycyl lysine isopeptide (Lys-Gly) (interchain with G-Cter in SUMO)	15520190	Phosphositeplus.1010730	K	Sumoylation	FPNHSFKHEDPMG
WT1_HUMAN	P19544	73	Glycyl lysine isopeptide (Lys-Gly) (interchain with G-Cter in SUMO)	15520190	Phosphositeplus.1010730	K	Sumoylation	PPHSFIKQEPSWG
XPC_HUMAN	Q01831	655	Glycyl lysine isopeptide (Lys-Gly) (interchain with G-Cter in SUMO)	17693435	Phosphositeplus.1010730	K	Sumoylation	LKRHLLKYEAIYP
XPO7_HUMAN	Q9UIA9	348	Glycyl lysine isopeptide (Lys-Gly) (interchain with G-Cter in SUMO)	15161980	Phosphositeplus.1010730	K	Sumoylation	QLGELVKVENYPE
XRCC4_HUMAN	Q13426	210	Glycyl lysine isopeptide (Lys-Gly) (interchain with G-Cter in SUMO)	16478998	Phosphositeplus.1010730	K	Sumoylation	EREKDIKQEGETA
XRCC5_HUMAN	P13010	568	Glycyl lysine isopeptide (Lys-Gly) (interchain with G-Cter in SUMO)	18164703	Phosphositeplus.1010730	K	Sumoylation	PTAKKLKTEQGGA
YAP1_HUMAN	P46937	280	Glycyl lysine isopeptide (Lys-Gly) (interchain with G-Cter in SUMO)	19111660	Phosphositeplus.1010730	K	Sumoylation	SQSAPVKQPPPLA
YAP1_HUMAN	P46937	97	Glycyl lysine isopeptide (Lys-Gly) (interchain with G-Cter in SUMO)	19111660	Phosphositeplus.1010730	K	Sumoylation	LPDSFFKPPEPKS
YLPM1_HUMAN	P49750	858	Glycyl lysine isopeptide (Lys-Gly) (interchain with G-Cter in SUMO)	20797634	Phosphositeplus.1010730	K	Sumoylation	RGPGLVKQEDFRD
Z280C_HUMAN	Q8ND82	273	Glycyl lysine isopeptide (Lys-Gly) (interchain with G-Cter in SUMO)	20797634	Phosphositeplus.1010730	K	Sumoylation	FLGVIVKSERPCD
ZBT16_HUMAN	Q05516	242	Glycyl lysine isopeptide (Lys-Gly) (interchain with G-Cter in SUMO)	14527952;17498654;18348865;18396468	Phosphositeplus.1010730	K	Sumoylation	PGVAEVKTEMMQV
ZBT16_HUMAN	Q05516	387	Glycyl lysine isopeptide (Lys-Gly) (interchain with G-Cter in SUMO)	17498654	Phosphositeplus.1010730	K	Sumoylation	QRELFSKLGELAV
ZBT16_HUMAN	Q05516	396	Glycyl lysine isopeptide (Lys-Gly) (interchain with G-Cter in SUMO)	17498654	Phosphositeplus.1010730	K	Sumoylation	ELAVGMKSESRTI
ZBT38_HUMAN	Q8NAP3	43	Glycyl lysine isopeptide (Lys-Gly) (interchain with G-Cter in SUMO)	20797634	Phosphositeplus.1010730	K	Sumoylation	IIVEDTKFKAHSN
ZBT7A_HUMAN	O95365	61	Glycyl lysine isopeptide (Lys-Gly) (interchain with G-Cter in SUMO)	17595526	Phosphositeplus.1010730	K	Sumoylation	CSQYFKKLFTSGA
ZBTB1_HUMAN	Q9Y2K1	265	Glycyl lysine isopeptide (Lys-Gly) (interchain with G-Cter in SUMO)	15175327;20797634	Phosphositeplus.1010730	K	Sumoylation	GKDSNIKAEFGEK
ZBTB1_HUMAN	Q9Y2K1	328	Glycyl lysine isopeptide (Lys-Gly) (interchain with G-Cter in SUMO)	15175327;20797634	Phosphositeplus.1010730	K	Sumoylation	RKRIIIKMEPEDI
ZBTB9_HUMAN	Q96C00	286	Glycyl lysine isopeptide (Lys-Gly) (interchain with G-Cter in SUMO)	20797634	Phosphositeplus.1010730	K	Sumoylation	PKIFYIKQEPFEP
ZEB2_HUMAN	O60315	391	Glycyl lysine isopeptide (Lys-Gly) (interchain with G-Cter in SUMO)	16061479	Phosphositeplus.1010730	K	Sumoylation	TGLLKIKTEPLDF
ZEB2_HUMAN	O60315	866	Glycyl lysine isopeptide (Lys-Gly) (interchain with G-Cter in SUMO)	16061479	Phosphositeplus.1010730	K	Sumoylation	LNLTFIKKEFSNS
ZF106_HUMAN	Q9H2Y7	1200	Glycyl lysine isopeptide (Lys-Gly) (interchain with G-Cter in SUMO)	15175327	Phosphositeplus.1010730	K	Sumoylation	DSSVQIKQEPMSP
ZF106_HUMAN	Q9H2Y7	578	Glycyl lysine isopeptide (Lys-Gly) (interchain with G-Cter in SUMO)	15175327	Phosphositeplus.1010730	K	Sumoylation	SEKGSLKIEFQVH
ZF106_HUMAN	Q9H2Y7	911	Glycyl lysine isopeptide (Lys-Gly) (interchain with G-Cter in SUMO)	15175327	Phosphositeplus.1010730	K	Sumoylation	KATMHLKQEVTPR
ZMYM1_HUMAN	Q5SVZ6	25	Glycyl lysine isopeptide (Lys-Gly) (interchain with G-Cter in SUMO)	20797634	Phosphositeplus.1010730	K	Sumoylation	GLLDEIKTEPDNA
ZMYM2_HUMAN	Q9UBW7	963	Glycyl lysine isopeptide (Lys-Gly) (interchain with G-Cter in SUMO)	17027752	Phosphositeplus.1010730	K	Sumoylation	MSEDEGKTETTNI
ZMYM4_HUMAN	Q5VZL5	250	Glycyl lysine isopeptide (Lys-Gly) (interchain with G-Cter in SUMO)	20797634	Phosphositeplus.1010730	K	Sumoylation	ASNIRIKEEPLDD
ZMYM4_HUMAN	Q5VZL5	273	Glycyl lysine isopeptide (Lys-Gly) (interchain with G-Cter in SUMO)	20797634	Phosphositeplus.1010730	K	Sumoylation	GLLDKIKDEPDNA
ZN148_HUMAN	Q9UQR1	115	Glycyl lysine isopeptide (Lys-Gly) (interchain with G-Cter in SUMO)	17940278	Phosphositeplus.1010730	K	Sumoylation	NVPISVKQEITFT
ZN148_HUMAN	Q9UQR1	356	Glycyl lysine isopeptide (Lys-Gly) (interchain with G-Cter in SUMO)	17940278	Phosphositeplus.1010730	K	Sumoylation	SSSTKVKDEYMVA
ZN221_HUMAN	Q9UK13	423	Glycyl lysine isopeptide (Lys-Gly) (interchain with G-Cter in SUMO)	15161980	Phosphositeplus.1010730	K	Sumoylation	SGQKSFKCEECGK
ZN226_HUMAN	Q9NYT6	193	Glycyl lysine isopeptide (Lys-Gly) (interchain with G-Cter in SUMO)	15161980	Phosphositeplus.1010730	K	Sumoylation	DQQISIKNKLCQC
ZN295_HUMAN	Q9ULJ3	40	Glycyl lysine isopeptide (Lys-Gly) (interchain with G-Cter in SUMO)	20797634	Phosphositeplus.1010730	K	Sumoylation	LIVGDQKFRAHKN
ZN451_HUMAN	Q9Y4E5	706	Glycyl lysine isopeptide (Lys-Gly) (interchain with G-Cter in SUMO)	20797634	Phosphositeplus.1010730	K	Sumoylation	KTETSIKTEDDFP
ZN711_HUMAN	Q9Y462	187	Glycyl lysine isopeptide (Lys-Gly) (interchain with G-Cter in SUMO)	15161980	Phosphositeplus.1010730	K	Sumoylation	GSTVTIKTEDDDD
ZN800_HUMAN	Q2TB10	409	Glycyl lysine isopeptide (Lys-Gly) (interchain with G-Cter in SUMO)	20797634	Phosphositeplus.1010730	K	Sumoylation	SSEIKVKVEPADS
ZNF76_HUMAN	P36508	411	Glycyl lysine isopeptide (Lys-Gly) (interchain with G-Cter in SUMO)	15280358;16337145	Phosphositeplus.1010730	K	Sumoylation	AYLSEVKEERDDI
ZXDC_HUMAN	Q2QGD7	660	Glycyl lysine isopeptide (Lys-Gly) (interchain with G-Cter in SUMO)	17696781	Phosphositeplus.1010730	K	Sumoylation	ELLAPIKVEPDSP
SUMO2_HUMAN	P61956	11	Glycyl lysine isopeptide (Lys-Gly) (interchain with G-Cter in SUMO)	11451954	HPRD 9.0	K	Sumoylation	KPKEGVKTENNDH
SP1_HUMAN	P08047	16	Glycyl lysine isopeptide (Lys-Gly) (interchain with G-Cter in SUMO)	18572193	HPRD 9.0	K	Sumoylation	EMTAVVKIEKGVG
ZSC12_HUMAN	O43309	20	Glycyl lysine isopeptide (Lys-Gly) (interchain with G-Cter in SUMO)	17000644	HPRD 9.0	K	Sumoylation	DEPLEVKIEEEKY
RBAK_HUMAN	Q9NYW8	59	Glycyl lysine isopeptide (Lys-Gly) (interchain with G-Cter in SUMO)	17000644	HPRD 9.0	K	Sumoylation	KPNVIIKLEQGEE
MEIS1_HUMAN	O00470	72	Glycyl lysine isopeptide (Lys-Gly) (interchain with G-Cter in SUMO)	17000644	HPRD 9.0	K	Sumoylation	SVNDALKRDKDAI
NUFP2_HUMAN	Q7Z417	74	Glycyl lysine isopeptide (Lys-Gly) (interchain with G-Cter in SUMO)	17000644	HPRD 9.0	K	Sumoylation	AQPKPLKHEQKHT
NFKB2_HUMAN	Q00653	90	Glycyl lysine isopeptide (Lys-Gly) (interchain with G-Cter in SUMO)	18617892	HPRD 9.0	K	Sumoylation	NYEGPAKIEVDLV
STOM_HUMAN	P27105	93	Glycyl lysine isopeptide (Lys-Gly) (interchain with G-Cter in SUMO)	17000644	HPRD 9.0	K	Sumoylation	CTDSFIKVDMRTI
SNUT1_HUMAN	O43290	94	Glycyl lysine isopeptide (Lys-Gly) (interchain with G-Cter in SUMO)	17000644	HPRD 9.0	K	Sumoylation	PSERRVKREKRDD
AMRP_HUMAN	P30533	97	Glycyl lysine isopeptide (Lys-Gly) (interchain with G-Cter in SUMO)	17000644	HPRD 9.0	K	Sumoylation	LAWKKLKLDGLDE
ARI5B_HUMAN	Q14865	105	Glycyl lysine isopeptide (Lys-Gly) (interchain with G-Cter in SUMO)	17000644	HPRD 9.0	K	Sumoylation	SEKVIVKLEDLVK
TOP1_HUMAN	P11387	117	Glycyl lysine isopeptide (Lys-Gly) (interchain with G-Cter in SUMO)	12149243	HPRD 9.0	K	Sumoylation	SSPPQIKDEPEDD
OGT1_HUMAN	O15294	119	Glycyl lysine isopeptide (Lys-Gly) (interchain with G-Cter in SUMO)	17000644	HPRD 9.0	K	Sumoylation	RHALRLKPDFIDG
CEBPD_HUMAN	P49716	120	Glycyl lysine isopeptide (Lys-Gly) (interchain with G-Cter in SUMO)	16397300	HPRD 9.0	K	Sumoylation	AAPRLLKREPDWG
CHD2_HUMAN	O14647	125	Glycyl lysine isopeptide (Lys-Gly) (interchain with G-Cter in SUMO)	17000644	HPRD 9.0	K	Sumoylation	PSRFNIKEEASSG
ARI5B_HUMAN	Q14865	130	Glycyl lysine isopeptide (Lys-Gly) (interchain with G-Cter in SUMO)	17000644	HPRD 9.0	K	Sumoylation	FHAGPVKTEALGR
FAK1_HUMAN	Q05397	131	Glycyl lysine isopeptide (Lys-Gly) (interchain with G-Cter in SUMO)	14500712	HPRD 9.0	K	Sumoylation	RIRYLPKGFLNQF
SNUT1_HUMAN	O43290	141	Glycyl lysine isopeptide (Lys-Gly) (interchain with G-Cter in SUMO)	17000644	HPRD 9.0	K	Sumoylation	LEVNAIKKEAGTK
IN80B_HUMAN	Q9C086	168	Glycyl lysine isopeptide (Lys-Gly) (interchain with G-Cter in SUMO)	17000644	HPRD 9.0	K	Sumoylation	DDNGDLKKEINER
PP1RA_HUMAN	Q96QC0	179	Glycyl lysine isopeptide (Lys-Gly) (interchain with G-Cter in SUMO)	17000644	HPRD 9.0	K	Sumoylation	RPLTEVKAETRAE
STOM_HUMAN	P27105	188	Glycyl lysine isopeptide (Lys-Gly) (interchain with G-Cter in SUMO)	17000644	HPRD 9.0	K	Sumoylation	TDAWGIKVERVEI
ZSC12_HUMAN	O43309	196	Glycyl lysine isopeptide (Lys-Gly) (interchain with G-Cter in SUMO)	17000644	HPRD 9.0	K	Sumoylation	NEYGNLKQEVSEE
IN80B_HUMAN	Q9C086	215	Glycyl lysine isopeptide (Lys-Gly) (interchain with G-Cter in SUMO)	17000644	HPRD 9.0	K	Sumoylation	TEEMLLKREERAR
ZN687_HUMAN	Q8N1G0	222	Glycyl lysine isopeptide (Lys-Gly) (interchain with G-Cter in SUMO)	17000644	HPRD 9.0	K	Sumoylation	PPLGALKQESCSP
PML_HUMAN	P29590	226	Glycyl lysine isopeptide (Lys-Gly) (interchain with G-Cter in SUMO)	17000644	HPRD 9.0	K	Sumoylation	SSHSELKCDISAE
ELK1_HUMAN	P19419	249	Glycyl lysine isopeptide (Lys-Gly) (interchain with G-Cter in SUMO)	12887893,17036045	HPRD 9.0	K	Sumoylation	ALPPEVKVEGPKE
P5CS_HUMAN	P54886	258	Glycyl lysine isopeptide (Lys-Gly) (interchain with G-Cter in SUMO)	17000644	HPRD 9.0	K	Sumoylation	RLAVEMKTDLLIV
HELZ_HUMAN	P42694	261	Glycyl lysine isopeptide (Lys-Gly) (interchain with G-Cter in SUMO)	17000644	HPRD 9.0	K	Sumoylation	ECIEGVKVEHNPD
NUFP2_HUMAN	Q7Z417	262	Glycyl lysine isopeptide (Lys-Gly) (interchain with G-Cter in SUMO)	17000644	HPRD 9.0	K	Sumoylation	QGLETFKPDYSEQ
GCR_HUMAN	P04150	277	Glycyl lysine isopeptide (Lys-Gly) (interchain with G-Cter in SUMO)	12144530	HPRD 9.0	K	Sumoylation	VTLPQVKTEKEDF
ARI5B_HUMAN	Q14865	284	Glycyl lysine isopeptide (Lys-Gly) (interchain with G-Cter in SUMO)	17000644	HPRD 9.0	K	Sumoylation	KAVAKVKCEARSA
ZN687_HUMAN	Q8N1G0	285	Glycyl lysine isopeptide (Lys-Gly) (interchain with G-Cter in SUMO)	17000644	HPRD 9.0	K	Sumoylation	PVCQPLKEEDDDE
GCR_HUMAN	P04150	293	Glycyl lysine isopeptide (Lys-Gly) (interchain with G-Cter in SUMO)	12144530	HPRD 9.0	K	Sumoylation	CTPGVIKQEKLGT
PPB1_HUMAN	P05187	297	Glycyl lysine isopeptide (Lys-Gly) (interchain with G-Cter in SUMO)	17000644	HPRD 9.0	K	Sumoylation	FEPGDMKYEIHRD
HSF1_HUMAN	Q00613	298	Glycyl lysine isopeptide (Lys-Gly) (interchain with G-Cter in SUMO)	15016915	HPRD 9.0	K	Sumoylation	SPLVRVKEEPPSP
NFKB2_HUMAN	Q00653	298	Glycyl lysine isopeptide (Lys-Gly) (interchain with G-Cter in SUMO)	18617892	HPRD 9.0	K	Sumoylation	PPYHKMKIERPVT
RAGP1_HUMAN	P46060	306	Glycyl lysine isopeptide (Lys-Gly) (interchain with G-Cter in SUMO)	17000644	HPRD 9.0	K	Sumoylation	LSFCEIKRDAALA
RSBN1_HUMAN	Q5VWQ0	313	Glycyl lysine isopeptide (Lys-Gly) (interchain with G-Cter in SUMO)	17000644	HPRD 9.0	K	Sumoylation	ESFRYLKDEQLCR
WDR33_HUMAN	Q9C0J8	321	Glycyl lysine isopeptide (Lys-Gly) (interchain with G-Cter in SUMO)	17000644	HPRD 9.0	K	Sumoylation	FDIRNLKEELQVF
FABD_HUMAN	Q8IVS2	325	Glycyl lysine isopeptide (Lys-Gly) (interchain with G-Cter in SUMO)	17000644	HPRD 9.0	K	Sumoylation	QLVSPVKWEQTMH
OGT1_HUMAN	O15294	337	Glycyl lysine isopeptide (Lys-Gly) (interchain with G-Cter in SUMO)	17000644	HPRD 9.0	K	Sumoylation	NNLANIKREQGNI
TSR1_HUMAN	Q2NL82	346	Glycyl lysine isopeptide (Lys-Gly) (interchain with G-Cter in SUMO)	17000644	HPRD 9.0	K	Sumoylation	GLKVLMKADPGRQ
PRGR_HUMAN	P06401	388	Glycyl lysine isopeptide (Lys-Gly) (interchain with G-Cter in SUMO)	12529333	HPRD 9.0	K	Sumoylation	PPALKIKEEEEGA
ARI5B_HUMAN	Q14865	410	Glycyl lysine isopeptide (Lys-Gly) (interchain with G-Cter in SUMO)	17000644	HPRD 9.0	K	Sumoylation	PYERFIKGEEDKP
CTBP1_HUMAN	Q13363	428	Glycyl lysine isopeptide (Lys-Gly) (interchain with G-Cter in SUMO)	12679040	HPRD 9.0	K	Sumoylation	SPGQTVKPEADRD
ATX2_HUMAN	Q99700	436	Glycyl lysine isopeptide (Lys-Gly) (interchain with G-Cter in SUMO)	17000644	HPRD 9.0	K	Sumoylation	NSEEFLKREARAN
RSBN1_HUMAN	Q5VWQ0	439	Glycyl lysine isopeptide (Lys-Gly) (interchain with G-Cter in SUMO)	17000644	HPRD 9.0	K	Sumoylation	FPNTPVKMEILGK
ARI5B_HUMAN	Q14865	445	Glycyl lysine isopeptide (Lys-Gly) (interchain with G-Cter in SUMO)	17000644	HPRD 9.0	K	Sumoylation	SGTKRIKHEIPKS
OGT1_HUMAN	O15294	459	Glycyl lysine isopeptide (Lys-Gly) (interchain with G-Cter in SUMO)	17000644	HPRD 9.0	K	Sumoylation	RTALKLKPDFPDA
SRBP2_HUMAN	Q12772	464	Glycyl lysine isopeptide (Lys-Gly) (interchain with G-Cter in SUMO)	12615929	HPRD 9.0	K	Sumoylation	LDDAKVKDEPDSP
RAGP1_HUMAN	P46060	481	Glycyl lysine isopeptide (Lys-Gly) (interchain with G-Cter in SUMO)	17000644	HPRD 9.0	K	Sumoylation	KVSSVFKDEATVR
PML_HUMAN	P29590	490	Glycyl lysine isopeptide (Lys-Gly) (interchain with G-Cter in SUMO)	17000644	HPRD 9.0	K	Sumoylation	CPRKVIKMESEEG
MKL1_HUMAN	Q969V6	499	Glycyl lysine isopeptide (Lys-Gly) (interchain with G-Cter in SUMO)	16098147	HPRD 9.0	K	Sumoylation	PLQILVKEEGPRA
BEND3_HUMAN	Q5T5X7	512	Glycyl lysine isopeptide (Lys-Gly) (interchain with G-Cter in SUMO)	17000644	HPRD 9.0	K	Sumoylation	DDISVVKVEDSFE
RAGP1_HUMAN	P46060	524	Glycyl lysine isopeptide (Lys-Gly) (interchain with G-Cter in SUMO)	17000644	HPRD 9.0	K	Sumoylation	VHMGLLKSEDKVK
SP3_HUMAN	Q02447	551	Glycyl lysine isopeptide (Lys-Gly) (interchain with G-Cter in SUMO)	15247228	HPRD 9.0	K	Sumoylation	PADIRIKEEEPDP
WDR33_HUMAN	Q9C0J8	560	Glycyl lysine isopeptide (Lys-Gly) (interchain with G-Cter in SUMO)	17000644	HPRD 9.0	K	Sumoylation	QLLEQLKIERLAQ
ATX2L_HUMAN	Q8WWM7	573	Glycyl lysine isopeptide (Lys-Gly) (interchain with G-Cter in SUMO)	17000644	HPRD 9.0	K	Sumoylation	FPPRILKEEPKGK
MKL1_HUMAN	Q969V6	576	Glycyl lysine isopeptide (Lys-Gly) (interchain with G-Cter in SUMO)	16098147	HPRD 9.0	K	Sumoylation	PLGTPVKQENSFS
ZF106_HUMAN	Q9H2Y7	578	Glycyl lysine isopeptide (Lys-Gly) (interchain with G-Cter in SUMO)	17000644	HPRD 9.0	K	Sumoylation	SEKGSLKIEFQVH
RREB1_HUMAN	Q92766	615	Glycyl lysine isopeptide (Lys-Gly) (interchain with G-Cter in SUMO)	17000644	HPRD 9.0	K	Sumoylation	SMEAKIKQEITEG
PML_HUMAN	P29590	616	Glycyl lysine isopeptide (Lys-Gly) (interchain with G-Cter in SUMO)	17000644	HPRD 9.0	K	Sumoylation	LVFFDLKIDNETQ
SP3_HUMAN	Q02447	619	Glycyl lysine isopeptide (Lys-Gly) (interchain with G-Cter in SUMO)	15247228	HPRD 9.0	K	Sumoylation	TNLGKKKQHICHI
CHD2_HUMAN	O14647	623	Glycyl lysine isopeptide (Lys-Gly) (interchain with G-Cter in SUMO)	17000644	HPRD 9.0	K	Sumoylation	DEAHRLKNDDSLL
MKL1_HUMAN	Q969V6	624	Glycyl lysine isopeptide (Lys-Gly) (interchain with G-Cter in SUMO)	16098147	HPRD 9.0	K	Sumoylation	PPSVVVKQEALQP
ARI5B_HUMAN	Q14865	629	Glycyl lysine isopeptide (Lys-Gly) (interchain with G-Cter in SUMO)	17000644	HPRD 9.0	K	Sumoylation	IANCTVKVDQLGS
ATX2L_HUMAN	Q8WWM7	641	Glycyl lysine isopeptide (Lys-Gly) (interchain with G-Cter in SUMO)	17000644	HPRD 9.0	K	Sumoylation	PPVGLIKGEDKDE
NCOR2_HUMAN	Q9Y618	672	Glycyl lysine isopeptide (Lys-Gly) (interchain with G-Cter in SUMO)	17000644	HPRD 9.0	K	Sumoylation	LQQHKLKMEKERN
NFKB2_HUMAN	Q00653	689	Glycyl lysine isopeptide (Lys-Gly) (interchain with G-Cter in SUMO)	18617892	HPRD 9.0	K	Sumoylation	LTRLLLKAGADIH
RLF_HUMAN	Q13129	693	Glycyl lysine isopeptide (Lys-Gly) (interchain with G-Cter in SUMO)	17000644	HPRD 9.0	K	Sumoylation	YLSVHLKAEHQNN
BLM_HUMAN	P54132	695	Glycyl lysine isopeptide (Lys-Gly) (interchain with G-Cter in SUMO)	11500040	HPRD 9.0	K	Sumoylation	MPTGGGKSLCYQL
CHD2_HUMAN	O14647	702	Glycyl lysine isopeptide (Lys-Gly) (interchain with G-Cter in SUMO)	17000644	HPRD 9.0	K	Sumoylation	FLLRRVKKDVEKS
GCR_HUMAN	P04150	703	Glycyl lysine isopeptide (Lys-Gly) (interchain with G-Cter in SUMO)	12144530	HPRD 9.0	K	Sumoylation	LGKAIVKREGNSS
SNUT1_HUMAN	O43290	709	Glycyl lysine isopeptide (Lys-Gly) (interchain with G-Cter in SUMO)	17000644	HPRD 9.0	K	Sumoylation	GYKPDVKIEYVDE
RSBN1_HUMAN	Q5VWQ0	740	Glycyl lysine isopeptide (Lys-Gly) (interchain with G-Cter in SUMO)	17000644	HPRD 9.0	K	Sumoylation	SQCVRIKTESEEA
SNUT1_HUMAN	O43290	742	Glycyl lysine isopeptide (Lys-Gly) (interchain with G-Cter in SUMO)	17000644	HPRD 9.0	K	Sumoylation	KGSGKMKTERRMK
F120C_HUMAN	Q9NX05	747	Glycyl lysine isopeptide (Lys-Gly) (interchain with G-Cter in SUMO)	17000644	HPRD 9.0	K	Sumoylation	AFLACMKSDTPSM
ARI5B_HUMAN	Q14865	774	Glycyl lysine isopeptide (Lys-Gly) (interchain with G-Cter in SUMO)	17000644	HPRD 9.0	K	Sumoylation	TINDIFKHEKLSR
RSBN1_HUMAN	Q5VWQ0	781	Glycyl lysine isopeptide (Lys-Gly) (interchain with G-Cter in SUMO)	17000644	HPRD 9.0	K	Sumoylation	QPIPVLKVESRLD
TSR1_HUMAN	Q2NL82	791	Glycyl lysine isopeptide (Lys-Gly) (interchain with G-Cter in SUMO)	17000644	HPRD 9.0	K	Sumoylation	EPVPWLKSEISST
RBM33_HUMAN	Q96EV2	793	Glycyl lysine isopeptide (Lys-Gly) (interchain with G-Cter in SUMO)	17000644	HPRD 9.0	K	Sumoylation	TRLYRLKIEEQKR
ATX2_HUMAN	Q99700	801	Glycyl lysine isopeptide (Lys-Gly) (interchain with G-Cter in SUMO)	17000644	HPRD 9.0	K	Sumoylation	DDLKKFKNDFRLQ
ARI5B_HUMAN	Q14865	803	Glycyl lysine isopeptide (Lys-Gly) (interchain with G-Cter in SUMO)	17000644	HPRD 9.0	K	Sumoylation	ADSYVLKQEIQEG
F120C_HUMAN	Q9NX05	809	Glycyl lysine isopeptide (Lys-Gly) (interchain with G-Cter in SUMO)	17000644	HPRD 9.0	K	Sumoylation	DRLQELKIEKLDA
RLF_HUMAN	Q13129	839	Glycyl lysine isopeptide (Lys-Gly) (interchain with G-Cter in SUMO)	17000644	HPRD 9.0	K	Sumoylation	DIKKSVKLEESAT
CHD2_HUMAN	O14647	842	Glycyl lysine isopeptide (Lys-Gly) (interchain with G-Cter in SUMO)	17000644	HPRD 9.0	K	Sumoylation	RLDGSIKGEIRKQ
NFKB2_HUMAN	Q00653	863	Glycyl lysine isopeptide (Lys-Gly) (interchain with G-Cter in SUMO)	18617892	HPRD 9.0	K	Sumoylation	PSTAEVKEDSAYG
NCOR2_HUMAN	Q9Y618	863	Glycyl lysine isopeptide (Lys-Gly) (interchain with G-Cter in SUMO)	17000644	HPRD 9.0	K	Sumoylation	KAEEPVKSECTEE
RREB1_HUMAN	Q92766	885	Glycyl lysine isopeptide (Lys-Gly) (interchain with G-Cter in SUMO)	17000644	HPRD 9.0	K	Sumoylation	PPHVSIKLEPASS
NCOR2_HUMAN	Q9Y618	892	Glycyl lysine isopeptide (Lys-Gly) (interchain with G-Cter in SUMO)	17000644	HPRD 9.0	K	Sumoylation	TAEGALKAEKKEG
ZF106_HUMAN	Q9H2Y7	911	Glycyl lysine isopeptide (Lys-Gly) (interchain with G-Cter in SUMO)	17000644	HPRD 9.0	K	Sumoylation	KATMHLKQEVTPR
RREB1_HUMAN	Q92766	913	Glycyl lysine isopeptide (Lys-Gly) (interchain with G-Cter in SUMO)	17000644	HPRD 9.0	K	Sumoylation	LALVQVKQENISF
ZN687_HUMAN	Q8N1G0	983	Glycyl lysine isopeptide (Lys-Gly) (interchain with G-Cter in SUMO)	17000644	HPRD 9.0	K	Sumoylation	EYVAHMKKEHGKS
F120C_HUMAN	Q9NX05	1042	Glycyl lysine isopeptide (Lys-Gly) (interchain with G-Cter in SUMO)	17000644	HPRD 9.0	K	Sumoylation	NSGALIKEEKSDH
SPTB2_HUMAN	Q01082	1108	Glycyl lysine isopeptide (Lys-Gly) (interchain with G-Cter in SUMO)	17000644	HPRD 9.0	K	Sumoylation	TQHENIKNEIDNY
HIPK2_HUMAN	Q9H2X6	1191	Glycyl lysine isopeptide (Lys-Gly) (interchain with G-Cter in SUMO)	10535925	HPRD 9.0	K	Sumoylation	YPLSPAKVNQYPY
ZF106_HUMAN	Q9H2Y7	1200	Glycyl lysine isopeptide (Lys-Gly) (interchain with G-Cter in SUMO)	17000644	HPRD 9.0	K	Sumoylation	DSSVQIKQEPMSP
RLF_HUMAN	Q13129	1224	Glycyl lysine isopeptide (Lys-Gly) (interchain with G-Cter in SUMO)	17000644	HPRD 9.0	K	Sumoylation	CSVDRLKGDCSAE
CHD2_HUMAN	O14647	1285	Glycyl lysine isopeptide (Lys-Gly) (interchain with G-Cter in SUMO)	17000644	HPRD 9.0	K	Sumoylation	GNWELIKTDPELK
ZN462_HUMAN	Q96JM2	1285	Glycyl lysine isopeptide (Lys-Gly) (interchain with G-Cter in SUMO)	17000644	HPRD 9.0	K	Sumoylation	ALRKHIKKDHPAL
CHD2_HUMAN	O14647	1347	Glycyl lysine isopeptide (Lys-Gly) (interchain with G-Cter in SUMO)	17000644	HPRD 9.0	K	Sumoylation	KRKPRVKKENKVP
CHD2_HUMAN	O14647	1356	Glycyl lysine isopeptide (Lys-Gly) (interchain with G-Cter in SUMO)	17000644	HPRD 9.0	K	Sumoylation	NKVPRLKEEHGIE
CHD2_HUMAN	O14647	1379	Glycyl lysine isopeptide (Lys-Gly) (interchain with G-Cter in SUMO)	17000644	HPRD 9.0	K	Sumoylation	SEEGEVKDDGLEK
RLF_HUMAN	Q13129	1561	Glycyl lysine isopeptide (Lys-Gly) (interchain with G-Cter in SUMO)	17000644	HPRD 9.0	K	Sumoylation	GCLSVVKLESSIV
RLF_HUMAN	Q13129	1599	Glycyl lysine isopeptide (Lys-Gly) (interchain with G-Cter in SUMO)	17000644	HPRD 9.0	K	Sumoylation	KYGTKIKEEPPSE
RLF_HUMAN	Q13129	1611	Glycyl lysine isopeptide (Lys-Gly) (interchain with G-Cter in SUMO)	17000644	HPRD 9.0	K	Sumoylation	EADPCIKKEENRS
ASCC3_HUMAN	Q8N3C0	1709	Glycyl lysine isopeptide (Lys-Gly) (interchain with G-Cter in SUMO)	17000644	HPRD 9.0	K	Sumoylation	ILVHDIKKDFYKK
ASCC3_HUMAN	Q8N3C0	1837	Glycyl lysine isopeptide (Lys-Gly) (interchain with G-Cter in SUMO)	17000644	HPRD 9.0	K	Sumoylation	MFKDRLKPECSTE
HELZ_HUMAN	P42694	1845	Glycyl lysine isopeptide (Lys-Gly) (interchain with G-Cter in SUMO)	17000644	HPRD 9.0	K	Sumoylation	PPEDQLKSENLEV
ZN462_HUMAN	Q96JM2	1875	Glycyl lysine isopeptide (Lys-Gly) (interchain with G-Cter in SUMO)	17000644	HPRD 9.0	K	Sumoylation	HHSRDLKRDFIIL
ZN462_HUMAN	Q96JM2	1946	Glycyl lysine isopeptide (Lys-Gly) (interchain with G-Cter in SUMO)	17000644	HPRD 9.0	K	Sumoylation	GAFADFKQERPFG
SPTB2_HUMAN	Q01082	1957	Glycyl lysine isopeptide (Lys-Gly) (interchain with G-Cter in SUMO)	17000644	HPRD 9.0	K	Sumoylation	NNHQGIKAEIDAR
ZN462_HUMAN	Q96JM2	2482	Glycyl lysine isopeptide (Lys-Gly) (interchain with G-Cter in SUMO)	17000644	HPRD 9.0	K	Sumoylation	GIDFSLKNETVAI
SMAD4_HUMAN	Q13485	113	Glycyl lysine isopeptide (Lys-Gly) (interchain with G-Cter in SUMO)	15028714	HPRD 9.0	K	Sumoylation	NELKHVKYCQYAF
STF1_HUMAN	Q13285	119	Glycyl lysine isopeptide (Lys-Gly) (interchain with G-Cter in SUMO)	15192080	HPRD 9.0	K	Sumoylation	IRANGFKLETGPP
SMAD4_HUMAN	Q13485	159	Glycyl lysine isopeptide (Lys-Gly) (interchain with G-Cter in SUMO)	15028714	HPRD 9.0	K	Sumoylation	PSSMMVKDEYVHD
STF1_HUMAN	Q13285	194	Glycyl lysine isopeptide (Lys-Gly) (interchain with G-Cter in SUMO)	15192080	HPRD 9.0	K	Sumoylation	FPGRAIKSEYPEP
SATB2_HUMAN	Q9UPW6	233	Glycyl lysine isopeptide (Lys-Gly) (interchain with G-Cter in SUMO)	14701874	HPRD 9.0	K	Sumoylation	KKYKKIKVERVER
SATB2_HUMAN	Q9UPW6	350	Glycyl lysine isopeptide (Lys-Gly) (interchain with G-Cter in SUMO)	14701874	HPRD 9.0	K	Sumoylation	PIPRAVKPEPTNS
ZNF76_HUMAN	P36508	411	Glycyl lysine isopeptide (Lys-Gly) (interchain with G-Cter in SUMO)	15280358	HPRD 9.0	K	Sumoylation	AYLSEVKEERDDI
P73_HUMAN	O15350	627	Glycyl lysine isopeptide (Lys-Gly) (interchain with G-Cter in SUMO)	15572666	HPRD 9.0	K	Sumoylation	ARKQPIKEEFTEA
PARK7_HUMAN	Q99497	130	Glycyl lysine isopeptide (Lys-Gly) (interchain with G-Cter in SUMO)	11477070,12526767	HPRD 9.0	K	Sumoylation	TTHPLAKDKMMNG
NR4A2_HUMAN	P43354	577	Glycyl lysine isopeptide (Lys-Gly) (interchain with G-Cter in SUMO)	14559918	HPRD 9.0	K	Sumoylation	QRIFYLKLEDLVP
EP300_HUMAN	Q09472	1020	Glycyl lysine isopeptide (Lys-Gly) (interchain with G-Cter in SUMO)	15632193	HPRD 9.0	K	Sumoylation	ERSTELKTEIKEE
EP300_HUMAN	Q09472	1024	Glycyl lysine isopeptide (Lys-Gly) (interchain with G-Cter in SUMO)	15632193	HPRD 9.0	K	Sumoylation	ELKTEIKEEEDQP
ARNT_HUMAN	P27540	245	Glycyl lysine isopeptide (Lys-Gly) (interchain with G-Cter in SUMO)	12354770	HPRD 9.0	K	Sumoylation	LKTGTVKKEGQQS
PML_HUMAN	P29590	65	Glycyl lysine isopeptide (Lys-Gly) (interchain with G-Cter in SUMO)	9756909	HPRD 9.0	K	Sumoylation	QCQAEAKCPKLLP
SRBP1_HUMAN	P36956	123	Glycyl lysine isopeptide (Lys-Gly) (interchain with G-Cter in SUMO)	12615929	HPRD 9.0	K	Sumoylation	SPGPGIKEESVPL
PML_HUMAN	P29590	160	Glycyl lysine isopeptide (Lys-Gly) (interchain with G-Cter in SUMO)	9756909	HPRD 9.0	K	Sumoylation	AHQWFLKHEARPL
ZBT16_HUMAN	Q05516	242	Glycyl lysine isopeptide (Lys-Gly) (interchain with G-Cter in SUMO)	14527952	HPRD 9.0	K	Sumoylation	PGVAEVKTEMMQV
GCR_HUMAN	P04150	277	Glycyl lysine isopeptide (Lys-Gly) (interchain with G-Cter in SUMO)	12144530	HPRD 9.0	K	Sumoylation	VTLPQVKTEKEDF
GCR_HUMAN	P04150	293	Glycyl lysine isopeptide (Lys-Gly) (interchain with G-Cter in SUMO)	12144530	HPRD 9.0	K	Sumoylation	CTPGVIKQEKLGT
SRBP1_HUMAN	P36956	418	Glycyl lysine isopeptide (Lys-Gly) (interchain with G-Cter in SUMO)	12615929	HPRD 9.0	K	Sumoylation	VLMEGVKTEVEDT
PML_HUMAN	P29590	490	Glycyl lysine isopeptide (Lys-Gly) (interchain with G-Cter in SUMO)	9756909,17000644	HPRD 9.0	K	Sumoylation	CPRKVIKMESEEG
GCR_HUMAN	P04150	703	Glycyl lysine isopeptide (Lys-Gly) (interchain with G-Cter in SUMO)	12144530	HPRD 9.0	K	Sumoylation	LGKAIVKREGNSS
STAT1_HUMAN	P42224	703	Glycyl lysine isopeptide (Lys-Gly) (interchain with G-Cter in SUMO)	12855578	HPRD 9.0	K	Sumoylation	KGTGYIKTELISV
NCOA1_HUMAN	Q15788	732	Glycyl lysine isopeptide (Lys-Gly) (interchain with G-Cter in SUMO)	12529333	HPRD 9.0	K	Sumoylation	QGNSSIKLELDAS
NCOA1_HUMAN	Q15788	774	Glycyl lysine isopeptide (Lys-Gly) (interchain with G-Cter in SUMO)	12529333	HPRD 9.0	K	Sumoylation	LDDVKVKVEKKEQ
HSF2_HUMAN	Q03933	82	Glycyl lysine isopeptide (Lys-Gly) (interchain with G-Cter in SUMO)	16428449	HPRD 9.0	K	Sumoylation	IDSGIVKQERDGP
HSF2_HUMAN	Q03933	139	Glycyl lysine isopeptide (Lys-Gly) (interchain with G-Cter in SUMO)	16428449	HPRD 9.0	K	Sumoylation	AQKVQIKQETIES
SOX6_HUMAN	P35712	404	Glycyl lysine isopeptide (Lys-Gly) (interchain with G-Cter in SUMO)	16442531	HPRD 9.0	K	Sumoylation	VSPTGIKNEKRGT
SOX6_HUMAN	P35712	417	Glycyl lysine isopeptide (Lys-Gly) (interchain with G-Cter in SUMO)	16442531	HPRD 9.0	K	Sumoylation	SPVTQVKDEAAAQ
CENPC_HUMAN	Q03188	534	Glycyl lysine isopeptide (Lys-Gly) (interchain with G-Cter in SUMO)	15272016	HPRD 9.0	K	Sumoylation	SDWWVVKSEESPV
CENPC_HUMAN	Q03188	721	Glycyl lysine isopeptide (Lys-Gly) (interchain with G-Cter in SUMO)	15272016	HPRD 9.0	K	Sumoylation	QSKVIPKNRIHHK
CENPC_HUMAN	Q03188	746	Glycyl lysine isopeptide (Lys-Gly) (interchain with G-Cter in SUMO)	15272016	HPRD 9.0	K	Sumoylation	TKRTRLKPLEYWR
HSF2_HUMAN	Q03933	82	Glycyl lysine isopeptide (Lys-Gly) (interchain with G-Cter in SUMO)	16428449	HPRD 9.0	K	Sumoylation	IDSGIVKQERDGP
HSF2_HUMAN	Q03933	139	Glycyl lysine isopeptide (Lys-Gly) (interchain with G-Cter in SUMO)	16428449	HPRD 9.0	K	Sumoylation	AQKVQIKQETIES
CEBPA_HUMAN	P49715	161	Glycyl lysine isopeptide (Lys-Gly) (interchain with G-Cter in SUMO)	12511558	HPRD 9.0	K	Sumoylation	LRPLVIKQEPREE
SOX6_HUMAN	P35712	404	Glycyl lysine isopeptide (Lys-Gly) (interchain with G-Cter in SUMO)	16442531	HPRD 9.0	K	Sumoylation	VSPTGIKNEKRGT
SOX6_HUMAN	P35712	417	Glycyl lysine isopeptide (Lys-Gly) (interchain with G-Cter in SUMO)	16442531	HPRD 9.0	K	Sumoylation	SPVTQVKDEAAAQ
IKBA_HUMAN	P25963	21	Glycyl lysine isopeptide (Lys-Gly) (interchain with G-Cter in SUMO)	9734360,10582246	HPRD 9.0	K	Sumoylation	GPRDGLKKERLLD
AP2C_HUMAN	Q92754	10	Glycyl lysine isopeptide (Lys-Gly) (interchain with G-Cter in SUMO)	12072434	HPRD 9.0	K	Sumoylation	KITDNVKYEEDCE
UBC9_HUMAN	P63279	14	Glycyl lysine isopeptide (Lys-Gly) (interchain with G-Cter in SUMO)	18691969	HPRD 9.0	K	Sumoylation	RLAQERKAWRKDH
AP2B_HUMAN	Q92481	21	Glycyl lysine isopeptide (Lys-Gly) (interchain with G-Cter in SUMO)	12072434	HPRD 9.0	K	Sumoylation	KLVENVKYEDIYE
HSF2_HUMAN	Q03933	82	Glycyl lysine isopeptide (Lys-Gly) (interchain with G-Cter in SUMO)	11278381	HPRD 9.0	K	Sumoylation	IDSGIVKQERDGP
SMAD4_HUMAN	Q13485	113	Glycyl lysine isopeptide (Lys-Gly) (interchain with G-Cter in SUMO)	12621041	HPRD 9.0	K	Sumoylation	NELKHVKYCQYAF
HSF2_HUMAN	Q03933	139	Glycyl lysine isopeptide (Lys-Gly) (interchain with G-Cter in SUMO)	11278381	HPRD 9.0	K	Sumoylation	AQKVQIKQETIES
HSF2_HUMAN	Q03933	151	Glycyl lysine isopeptide (Lys-Gly) (interchain with G-Cter in SUMO)	11278381	HPRD 9.0	K	Sumoylation	SRLSELKSENESL
SMAD4_HUMAN	Q13485	159	Glycyl lysine isopeptide (Lys-Gly) (interchain with G-Cter in SUMO)	12621041	HPRD 9.0	K	Sumoylation	PSSMMVKDEYVHD
ARNT_HUMAN	P27540	245	Glycyl lysine isopeptide (Lys-Gly) (interchain with G-Cter in SUMO)	12354770	HPRD 9.0	K	Sumoylation	LKTGTVKKEGQQS
BMAL1_HUMAN	O00327	259	Glycyl lysine isopeptide (Lys-Gly) (interchain with G-Cter in SUMO)	18644859	HPRD 9.0	K	Sumoylation	CNRPSVKVEDKDF
HDAC1_HUMAN	Q13547	444	Glycyl lysine isopeptide (Lys-Gly) (interchain with G-Cter in SUMO)	11960997	HPRD 9.0	K	Sumoylation	KKAKRVKTEDEKE
DAXX_HUMAN	Q9UER7	630	Glycyl lysine isopeptide (Lys-Gly) (interchain with G-Cter in SUMO)	12150977	HPRD 9.0	K	Sumoylation	DSGPPCKKSRKEK
DAXX_HUMAN	Q9UER7	631	Glycyl lysine isopeptide (Lys-Gly) (interchain with G-Cter in SUMO)	12150977	HPRD 9.0	K	Sumoylation	SGPPCKKSRKEKK
SALL1_HUMAN	Q9NSC2	1086	Glycyl lysine isopeptide (Lys-Gly) (interchain with G-Cter in SUMO)	12200128	HPRD 9.0	K	Sumoylation	SLSSLIKTEVNGF
CDC3_YEAST	P32457	63	Glycyl lysine isopeptide (Lys-Gly) (interchain with G-Cter in SUMO)	15542864	SysPTM 1.1	K	Sumoylation	AAESDVKVEPGLG
GYL1_YEAST	Q04322	498	Glycyl lysine isopeptide (Lys-Gly) (interchain with G-Cter in SUMO)	15542864	SysPTM 1.1	K	Sumoylation	SRDHLLKMGFDDM
PCNA_YEAST	P15873	164	Glycyl lysine isopeptide (Lys-Gly) (interchain with G-Cter in SUMO)	15542864	SysPTM 1.1	K	Sumoylation	INIMITKETIKFV
RL25_YEAST	P04456	61	Glycyl lysine isopeptide (Lys-Gly) (interchain with G-Cter in SUMO)	15542864	SysPTM 1.1	K	Sumoylation	NRLDSYKVIEQPI
SIR4_YEAST	P11978	1128	Glycyl lysine isopeptide (Lys-Gly) (interchain with G-Cter in SUMO)	15542864	SysPTM 1.1	K	Sumoylation	KKPLMVKNVKPSS
