# Supplementary material for: Controllability of protein-protein interaction phosphorylation-based networks: Participation of the hub 14-3-3 protein family
Source: Sci Rep. 2016 May 19;6:26234. doi: 10.1038/srep26234 (PMC4872533; doi:10.1038/srep26234)
Supplement: Supplementary Information [file srep26234-s13.csv]

#Controllability of protein-protein interaction phosphorylation-based networks. Participation of
#the hub 14-3-3 protein family.
#Marina Uhart1 , Gabriel Flores2 and Diego M Bustos1a
#1 Cell Signal Integration Lab, Instituto de Histología y Embriología "Dr. Mario H.
#Burgos" CCT CONICET Mendoza Facultad de Ciencias Médicas U.N.Cuyo P.O. Box
#56 - Mendoza - Argentina. ZIP 5500.
#2 Eventioz/Eventbrite Company, Adolfo A Calle 1853, Dorrego, Guaymallén,
#Mendoza, Argentina.
#a corresponding author dbustos@mendoza-conicet.gob.ar
###################################################################################################
4F2_HUMAN	P08195	147	Glycyl lysine isopeptide (Lys-Gly) (interchain with G-Cter in ubiquitin).	18781797	Swiss-Prot 1010711	K	Ubiquitylation	NGLVKIKVAEDEA
5HT1A_HUMAN	P08908	334	Glycyl lysine isopeptide (Lys-Gly) (interchain with G-Cter in ubiquitin).	17203973	Swiss-Prot 1010711	K	Ubiquitylation	NAEAKRKMALARE
ABCF1_HUMAN	Q8NE71	573	Glycyl lysine isopeptide (Lys-Gly) (interchain with G-Cter in ubiquitin).	17370265	Swiss-Prot 1010711	K	Ubiquitylation	STKQAEKQTKEAL
ABCF1_HUMAN	Q8NE71	582	Glycyl lysine isopeptide (Lys-Gly) (interchain with G-Cter in ubiquitin).	17370265	Swiss-Prot 1010711	K	Ubiquitylation	KEALTRKQQKCRR
ACADV_MOUSE	P50544	332	Glycyl lysine isopeptide (Lys-Gly) (interchain with G-Cter in ubiquitin).	17451654	Swiss-Prot 1010711	K	Ubiquitylation	EVGDGFKVAVNIL
ACCH7_ARATH	P93821	16	Glycyl lysine isopeptide (Lys-Gly) (interchain with G-Cter in ubiquitin).	17272265	Swiss-Prot 1010711	K	Ubiquitylation	NSQSERKSLEETK
ACK1_YEAST	Q07622	184	Glycyl lysine isopeptide (Lys-Gly) (interchain with G-Cter in ubiquitin).	12872131	Swiss-Prot 1010711	K	Ubiquitylation	SRILQEKVYRTEE
ACON_MOUSE	Q99KI0	144	Glycyl lysine isopeptide (Lys-Gly) (interchain with G-Cter in ubiquitin).	17451654	Swiss-Prot 1010711	K	Ubiquitylation	KDLRRAKDINQEV
ACS2_YEAST	P52910	506	Glycyl lysine isopeptide (Lys-Gly) (interchain with G-Cter in ubiquitin).	12872131	Swiss-Prot 1010711	K	Ubiquitylation	YMDTYLKPYPGHY
ACTN4_HUMAN	O43707	378	Glycyl lysine isopeptide (Lys-Gly) (interchain with G-Cter in ubiquitin).	17370265	Swiss-Prot 1010711	K	Ubiquitylation	FMPSEGKMVSDIN
ADRM1_HUMAN	Q16186	34	Glycyl lysine isopeptide (Lys-Gly) (interchain with G-Cter in ubiquitin).	18781797	Swiss-Prot 1010711	K	Ubiquitylation	AGKMSLKGTTVTP
ADT1_MOUSE	P48962	10	Glycyl lysine isopeptide (Lys-Gly) (interchain with G-Cter in ubiquitin).	17451654	Swiss-Prot 1010711	K	Ubiquitylation	QALSFLKDFLAGG
AGO9_ARATH	Q84VQ0	464	Glycyl lysine isopeptide (Lys-Gly) (interchain with G-Cter in ubiquitin).	17272265	Swiss-Prot 1010711	K	Ubiquitylation	LSPIKGKWNFMRK
AIFM1_HUMAN	O95831	255	Glycyl lysine isopeptide (Lys-Gly) (interchain with G-Cter in ubiquitin).	22103349	Swiss-Prot 1010711	K	Ubiquitylation	SQITYEKCLIATG
AKL1_YEAST	P38080	1008	Glycyl lysine isopeptide (Lys-Gly) (interchain with G-Cter in ubiquitin).	12872131	Swiss-Prot 1010711	K	Ubiquitylation	TAITENKRHSTGH
AKL1_YEAST	P38080	1046	Glycyl lysine isopeptide (Lys-Gly) (interchain with G-Cter in ubiquitin).	12872131	Swiss-Prot 1010711	K	Ubiquitylation	YRHSKDKDSNSSI
ALA6_ARATH	Q9SLK6	625	Glycyl lysine isopeptide (Lys-Gly) (interchain with G-Cter in ubiquitin).	17272265	Swiss-Prot 1010711	K	Ubiquitylation	LLDFTSKRKRMSA
ALA6_ARATH	Q9SLK6	717	Glycyl lysine isopeptide (Lys-Gly) (interchain with G-Cter in ubiquitin).	17272265	Swiss-Prot 1010711	K	Ubiquitylation	RDEMLEKVSDMME
ANDR_HUMAN	P10275	845	Glycyl lysine isopeptide (Lys-Gly) (interchain with G-Cter in ubiquitin).	19345326	Swiss-Prot 1010711	K	Ubiquitylation	DRIIACKRKNPTS
ANDR_HUMAN	P10275	847	Glycyl lysine isopeptide (Lys-Gly) (interchain with G-Cter in ubiquitin).	19345326	Swiss-Prot 1010711	K	Ubiquitylation	IIACKRKNPTSCS
ANK3_HUMAN	Q12955	4338	Glycyl lysine isopeptide (Lys-Gly) (interchain with G-Cter in ubiquitin).	17370265	Swiss-Prot 1010711	K	Ubiquitylation	TSPADGKPRLSLH
ANKR6_HUMAN	Q9Y2G4	40	Glycyl lysine isopeptide (Lys-Gly) (interchain with G-Cter in ubiquitin).	17370265	Swiss-Prot 1010711	K	Ubiquitylation	ARVAVTKHGRTPL
ARL2_HUMAN	P36404	71	Glycyl lysine isopeptide (Lys-Gly) (interchain with G-Cter in ubiquitin).	18781797	Swiss-Prot 1010711	K	Ubiquitylation	WDVGGQKSLRSYW
ARO10_YEAST	Q06408	588	Glycyl lysine isopeptide (Lys-Gly) (interchain with G-Cter in ubiquitin).	12872131	Swiss-Prot 1010711	K	Ubiquitylation	LIQCPSKLALKLE
ASH1L_HUMAN	Q9NR48	402	Glycyl lysine isopeptide (Lys-Gly) (interchain with G-Cter in ubiquitin).	17203973	Swiss-Prot 1010711	K	Ubiquitylation	AMGLVNKDIGKKL
ASH1L_HUMAN	Q9NR48	406	Glycyl lysine isopeptide (Lys-Gly) (interchain with G-Cter in ubiquitin).	17203973	Swiss-Prot 1010711	K	Ubiquitylation	VNKDIGKKLMSCP
AT2A2_MOUSE	O55143	143	Glycyl lysine isopeptide (Lys-Gly) (interchain with G-Cter in ubiquitin).	17451654	Swiss-Prot 1010711	K	Ubiquitylation	VQRIKAKDIVPGD
ATAD1_HUMAN	Q8NBU5	46	Glycyl lysine isopeptide (Lys-Gly) (interchain with G-Cter in ubiquitin).	17203973	Swiss-Prot 1010711	K	Ubiquitylation	AIDPTRKQKVEAQ
ATN5_YEAST	Q12691	196	Glycyl lysine isopeptide (Lys-Gly) (interchain with G-Cter in ubiquitin).	14557538	Swiss-Prot 1010711	K	Ubiquitylation	ANLVFGKEEETSV
ATPD_MOUSE	Q9D3D9	136	Glycyl lysine isopeptide (Lys-Gly) (interchain with G-Cter in ubiquitin).	17451654	Swiss-Prot 1010711	K	Ubiquitylation	ARANLEKAQSELS
ATRIP_HUMAN	Q8WXE1	96	Glycyl lysine isopeptide (Lys-Gly) (interchain with G-Cter in ubiquitin).	17203973	Swiss-Prot 1010711	K	Ubiquitylation	LLDGMSKNPSGKN
BARD1_HUMAN	Q99728	423	Glycyl lysine isopeptide (Lys-Gly) (interchain with G-Cter in ubiquitin).	17370265	Swiss-Prot 1010711	K	Ubiquitylation	LPNMAVKRNHRGE
BAZ2B_HUMAN	Q9UIF8	1538	Glycyl lysine isopeptide (Lys-Gly) (interchain with G-Cter in ubiquitin).	17370265	Swiss-Prot 1010711	K	Ubiquitylation	GSSGPGKFYSPLP
BD1L1_HUMAN	Q8NFC6	2981	Glycyl lysine isopeptide (Lys-Gly) (interchain with G-Cter in ubiquitin).	17370265	Swiss-Prot 1010711	K	Ubiquitylation	SDPVEDKKEQESD
BD1L1_HUMAN	Q8NFC6	2982	Glycyl lysine isopeptide (Lys-Gly) (interchain with G-Cter in ubiquitin).	17370265	Swiss-Prot 1010711	K	Ubiquitylation	DPVEDKKEQESDE
BI1_HUMAN	P55061	7	Glycyl lysine isopeptide (Lys-Gly) (interchain with G-Cter in ubiquitin).	18781797	Swiss-Prot 1010711	K	Ubiquitylation	MNIFDRKINFDAL
BSD2_YEAST	P38356	312	Glycyl lysine isopeptide (Lys-Gly) (interchain with G-Cter in ubiquitin).	12872131	Swiss-Prot 1010711	K	Ubiquitylation	VKKLEKKYLNQSQ
BST2_HUMAN	Q10589	18	Glycyl lysine isopeptide (Lys-Gly) (interchain with G-Cter in ubiquitin).	20419159	Swiss-Prot 1010711	K	Ubiquitylation	PMEDGDKRCKLLL
BUB3_HUMAN	O43684	216	Glycyl lysine isopeptide (Lys-Gly) (interchain with G-Cter in ubiquitin).	18781797	Swiss-Prot 1010711	K	Ubiquitylation	PSPEVQKKKYAFK
C144A_HUMAN	A2RUR9	955	Glycyl lysine isopeptide (Lys-Gly) (interchain with G-Cter in ubiquitin).	18655026	Swiss-Prot 1010711	K	Ubiquitylation	RLHDKMKVDMSGL
C71B7_ARATH	Q96514	82	Glycyl lysine isopeptide (Lys-Gly) (interchain with G-Cter in ubiquitin).	19292762	Swiss-Prot 1010711	K	Ubiquitylation	VVVISSKEGAEEA
C8AP2_HUMAN	Q9UKL3	92	Glycyl lysine isopeptide (Lys-Gly) (interchain with G-Cter in ubiquitin).	17370265	Swiss-Prot 1010711	K	Ubiquitylation	QMKELMKKFKEIQ
C8AP2_HUMAN	Q9UKL3	93	Glycyl lysine isopeptide (Lys-Gly) (interchain with G-Cter in ubiquitin).	17370265	Swiss-Prot 1010711	K	Ubiquitylation	MKELMKKFKEIQT
C98A3_ARATH	O22203	172	Glycyl lysine isopeptide (Lys-Gly) (interchain with G-Cter in ubiquitin).	17272265	Swiss-Prot 1010711	K	Ubiquitylation	KGLQLRKYLGAVA
C98A3_ARATH	O22203	189	Glycyl lysine isopeptide (Lys-Gly) (interchain with G-Cter in ubiquitin).	17272265	Swiss-Prot 1010711	K	Ubiquitylation	TRLAFGKRFMNAE
CALM_BOVIN	P62157	22	Glycyl lysine isopeptide (Lys-Gly) (interchain with G-Cter in ubiquitin).	9716384	Swiss-Prot 1010711	K	Ubiquitylation	AFSLFDKDGDGTI
CC138_HUMAN	Q96M89	295	Glycyl lysine isopeptide (Lys-Gly) (interchain with G-Cter in ubiquitin).	17203973	Swiss-Prot 1010711	K	Ubiquitylation	ASEENRKIDIQAK
CCAR1_HUMAN	Q8IX12	637	Glycyl lysine isopeptide (Lys-Gly) (interchain with G-Cter in ubiquitin).	18655026	Swiss-Prot 1010711	K	Ubiquitylation	WSKLDPKTMKVND
CCND1_MOUSE	P25322	269	Glycyl lysine isopeptide (Lys-Gly) (interchain with G-Cter in ubiquitin).	19767775	Swiss-Prot 1010711	K	Ubiquitylation	QQNVDPKATEEEG
CCS_HUMAN	O14618	76	Glycyl lysine isopeptide (Lys-Gly) (interchain with G-Cter in ubiquitin).	20154138	Swiss-Prot 1010711	K	Ubiquitylation	GRQAVLKGMGSGQ
CCS_HUMAN	O14618	189	Glycyl lysine isopeptide (Lys-Gly) (interchain with G-Cter in ubiquitin).	20154138	Swiss-Prot 1010711	K	Ubiquitylation	MEDEQLKVWDVIG
CCS_HUMAN	O14618	216	Glycyl lysine isopeptide (Lys-Gly) (interchain with G-Cter in ubiquitin).	20154138	Swiss-Prot 1010711	K	Ubiquitylation	GGHPLSKITGNSG
CCS_HUMAN	O14618	241	Glycyl lysine isopeptide (Lys-Gly) (interchain with G-Cter in ubiquitin).	20154138	Swiss-Prot 1010711	K	Ubiquitylation	GLFQNPKQICSCD
CDC20_HUMAN	Q12834	485	Glycyl lysine isopeptide (Lys-Gly) (interchain with G-Cter in ubiquitin).	21926987	Swiss-Prot 1010711	K	Ubiquitylation	RRREREKASAAKS
CDC20_HUMAN	Q12834	490	Glycyl lysine isopeptide (Lys-Gly) (interchain with G-Cter in ubiquitin).	21926987	Swiss-Prot 1010711	K	Ubiquitylation	EKASAAKSSLIHQ
CDC48_YEAST	P25694	594	Glycyl lysine isopeptide (Lys-Gly) (interchain with G-Cter in ubiquitin).	12872131	Swiss-Prot 1010711	K	Ubiquitylation	ELDSIAKARGGSL
CDC48_YEAST	P25694	673	Glycyl lysine isopeptide (Lys-Gly) (interchain with G-Cter in ubiquitin).	12872131	Swiss-Prot 1010711	K	Ubiquitylation	LNAQLRKTPLEPG
CDK1_HUMAN	P06493	89	Glycyl lysine isopeptide (Lys-Gly) (interchain with G-Cter in ubiquitin).	18655026	Swiss-Prot 1010711	K	Ubiquitylation	LSMDLKKYLDSIP
CENPE_HUMAN	Q02224	1937	Glycyl lysine isopeptide (Lys-Gly) (interchain with G-Cter in ubiquitin).	17370265	Swiss-Prot 1010711	K	Ubiquitylation	MLSKEHKETVDKL
CFTR_HUMAN	P13569	688	Glycyl lysine isopeptide (Lys-Gly) (interchain with G-Cter in ubiquitin).	22119790	Swiss-Prot 1010711	K	Ubiquitylation	TKKQSFKQTGEFG
CHD1_YEAST	P32657	1144	Glycyl lysine isopeptide (Lys-Gly) (interchain with G-Cter in ubiquitin).	12872131	Swiss-Prot 1010711	K	Ubiquitylation	EDLKYLKNLINSN
CHIP_HUMAN	Q9UNE7	22	Glycyl lysine isopeptide (Lys-Gly) (interchain with G-Cter in ubiquitin).	18042044	Swiss-Prot 1010711	K	Ubiquitylation	GGGSPEKSPSAQE
CHIP_HUMAN	Q9UNE7	221	Glycyl lysine isopeptide (Lys-Gly) (interchain with G-Cter in ubiquitin).	18042044	Swiss-Prot 1010711	K	Ubiquitylation	FSQVDEKRKKRDI
CHIP_HUMAN	Q9UNE7	255	Glycyl lysine isopeptide (Lys-Gly) (interchain with G-Cter in ubiquitin).	18042044	Swiss-Prot 1010711	K	Ubiquitylation	GITYDRKDIEEHL
CHK1_HUMAN	O14757	436	Glycyl lysine isopeptide (Lys-Gly) (interchain with G-Cter in ubiquitin).	17370265;19716789	Swiss-Prot 1010711	K	Ubiquitylation	LLEMDDKILVDFR
CHMP3_HUMAN	Q9Y3E7	179	Glycyl lysine isopeptide (Lys-Gly) (interchain with G-Cter in ubiquitin).	18781797	Swiss-Prot 1010711	K	Ubiquitylation	TAGALGKAPSKVT
CHS3_YEAST	P29465	136	Glycyl lysine isopeptide (Lys-Gly) (interchain with G-Cter in ubiquitin).	12872131	Swiss-Prot 1010711	K	Ubiquitylation	AEDEFDKDGDVDN
CISY2_YEAST	P08679	354	Glycyl lysine isopeptide (Lys-Gly) (interchain with G-Cter in ubiquitin).	12872131	Swiss-Prot 1010711	K	Ubiquitylation	RYMAQRKFAMDHF
CISY2_YEAST	P08679	385	Glycyl lysine isopeptide (Lys-Gly) (interchain with G-Cter in ubiquitin).	12872131	Swiss-Prot 1010711	K	Ubiquitylation	VLTEHGKTKNPWP
CO4A3_HUMAN	Q01955	1414	Glycyl lysine isopeptide (Lys-Gly) (interchain with G-Cter in ubiquitin).	17370265	Swiss-Prot 1010711	K	Ubiquitylation	KGNKGSKGEPGPA
COS2_YEAST	P0CX12	18	Glycyl lysine isopeptide (Lys-Gly) (interchain with G-Cter in ubiquitin).	14557538	Swiss-Prot 1010711	K	Ubiquitylation	VDVLSFKQLESQK
COS2_YEAST	P0CX12	205	Glycyl lysine isopeptide (Lys-Gly) (interchain with G-Cter in ubiquitin).	14557538	Swiss-Prot 1010711	K	Ubiquitylation	KLFNTEKSWSPVG
COS3_YEAST	P0CX13	18	Glycyl lysine isopeptide (Lys-Gly) (interchain with G-Cter in ubiquitin).	14557538	Swiss-Prot 1010711	K	Ubiquitylation	VDVLSFKQLESQK
COS3_YEAST	P0CX13	205	Glycyl lysine isopeptide (Lys-Gly) (interchain with G-Cter in ubiquitin).	14557538	Swiss-Prot 1010711	K	Ubiquitylation	KLFNTEKSWSPVG
COS4_YEAST	P43542	205	Glycyl lysine isopeptide (Lys-Gly) (interchain with G-Cter in ubiquitin).	12872131;14557538	Swiss-Prot 1010711	K	Ubiquitylation	KLFNSEKSWSPVG
COT1_YEAST	P32798	301	Glycyl lysine isopeptide (Lys-Gly) (interchain with G-Cter in ubiquitin).	14557538	Swiss-Prot 1010711	K	Ubiquitylation	LSCKASKILLQAT
CSLCC_ARATH	Q9ZQB9	617	Glycyl lysine isopeptide (Lys-Gly) (interchain with G-Cter in ubiquitin).	17272265	Swiss-Prot 1010711	K	Ubiquitylation	LVEKDEKTTKHQR
CSLCC_ARATH	Q9ZQB9	620	Glycyl lysine isopeptide (Lys-Gly) (interchain with G-Cter in ubiquitin).	17272265	Swiss-Prot 1010711	K	Ubiquitylation	KDEKTTKHQRGVS
CSR2_YEAST	Q12734	841	Glycyl lysine isopeptide (Lys-Gly) (interchain with G-Cter in ubiquitin).	12872131	Swiss-Prot 1010711	K	Ubiquitylation	HKIPQDKNHNEVN
CT152_MOUSE	Q9D5U8	73	Glycyl lysine isopeptide (Lys-Gly) (interchain with G-Cter in ubiquitin).	17451654	Swiss-Prot 1010711	K	Ubiquitylation	ESPASIKEIKAET
CT152_MOUSE	Q9D5U8	83	Glycyl lysine isopeptide (Lys-Gly) (interchain with G-Cter in ubiquitin).	17451654	Swiss-Prot 1010711	K	Ubiquitylation	AETPQPKDRPGVQ
CTR9_YEAST	P89105	196	Glycyl lysine isopeptide (Lys-Gly) (interchain with G-Cter in ubiquitin).	12872131	Swiss-Prot 1010711	K	Ubiquitylation	AKLLYQKKNYMAS
CU059_HUMAN	P57076	210	Glycyl lysine isopeptide (Lys-Gly) (interchain with G-Cter in ubiquitin).	17370265	Swiss-Prot 1010711	K	Ubiquitylation	LSDYVGKNEKTKI
CUE5_YEAST	Q08412	76	Glycyl lysine isopeptide (Lys-Gly) (interchain with G-Cter in ubiquitin).	12872131	Swiss-Prot 1010711	K	Ubiquitylation	TPAEDAKEEEEEH
CUE5_YEAST	Q08412	396	Glycyl lysine isopeptide (Lys-Gly) (interchain with G-Cter in ubiquitin).	12872131	Swiss-Prot 1010711	K	Ubiquitylation	AVSRNKKNPDEDE
CUL1_HUMAN	Q13616	708	Glycyl lysine isopeptide (Lys-Gly) (interchain with G-Cter in ubiquitin).	17370265	Swiss-Prot 1010711	K	Ubiquitylation	NIEEDRKLLIQAA
CUL4A_HUMAN	Q13619	33	Glycyl lysine isopeptide (Lys-Gly) (interchain with G-Cter in ubiquitin).	18781797	Swiss-Prot 1010711	K	Ubiquitylation	LAAAPAKPGGAGG
CX6A2_MOUSE	P43023	70	Glycyl lysine isopeptide (Lys-Gly) (interchain with G-Cter in ubiquitin).	17451654	Swiss-Prot 1010711	K	Ubiquitylation	HLRIRTKPFAWGD
DDI1_YEAST	P40087	171	Glycyl lysine isopeptide (Lys-Gly) (interchain with G-Cter in ubiquitin).	12872131	Swiss-Prot 1010711	K	Ubiquitylation	PDDPDNKKRIAEL
DDI1_YEAST	P40087	257	Glycyl lysine isopeptide (Lys-Gly) (interchain with G-Cter in ubiquitin).	14557538	Swiss-Prot 1010711	K	Ubiquitylation	RGVGTGKIIGRIH
DGK1_ARATH	Q39017	491	Glycyl lysine isopeptide (Lys-Gly) (interchain with G-Cter in ubiquitin).	17272265	Swiss-Prot 1010711	K	Ubiquitylation	TVLDRWKVSILNQ
DGK1_ARATH	Q39017	500	Glycyl lysine isopeptide (Lys-Gly) (interchain with G-Cter in ubiquitin).	17272265	Swiss-Prot 1010711	K	Ubiquitylation	ILNQQGKQLQPPK
DHE4_YEAST	P07262	325	Glycyl lysine isopeptide (Lys-Gly) (interchain with G-Cter in ubiquitin).	12872131	Swiss-Prot 1010711	K	Ubiquitylation	VSGEEAKALVAQG
DHE4_YEAST	P07262	371	Glycyl lysine isopeptide (Lys-Gly) (interchain with G-Cter in ubiquitin).	12872131	Swiss-Prot 1010711	K	Ubiquitylation	VWYGPPKAANLGG
DIAP1_HUMAN	O60610	486	Glycyl lysine isopeptide (Lys-Gly) (interchain with G-Cter in ubiquitin).	17370265	Swiss-Prot 1010711	K	Ubiquitylation	KAAELEKKLDSEL
DIAP3_HUMAN	Q9NSV4	139	Glycyl lysine isopeptide (Lys-Gly) (interchain with G-Cter in ubiquitin).	17370265	Swiss-Prot 1010711	K	Ubiquitylation	MNLNEDKKAPLRE
DLD3_YEAST	P39976	17	Glycyl lysine isopeptide (Lys-Gly) (interchain with G-Cter in ubiquitin).	12872131	Swiss-Prot 1010711	K	Ubiquitylation	TAEAYPKVKRNPN
DMA1_YEAST	P38823	150	Glycyl lysine isopeptide (Lys-Gly) (interchain with G-Cter in ubiquitin).	18202552	Swiss-Prot 1010711	K	Ubiquitylation	LKRRMDKHGLFSI
DMA1_YEAST	P38823	204	Glycyl lysine isopeptide (Lys-Gly) (interchain with G-Cter in ubiquitin).	18202552	Swiss-Prot 1010711	K	Ubiquitylation	VREAISKIPDQYH
DMA1_YEAST	P38823	217	Glycyl lysine isopeptide (Lys-Gly) (interchain with G-Cter in ubiquitin).	18202552	Swiss-Prot 1010711	K	Ubiquitylation	PVVFKSKVISRTH
DMA1_YEAST	P38823	237	Glycyl lysine isopeptide (Lys-Gly) (interchain with G-Cter in ubiquitin).	18202552	Swiss-Prot 1010711	K	Ubiquitylation	QGNWFLKDVKSSS
DMA1_YEAST	P38823	240	Glycyl lysine isopeptide (Lys-Gly) (interchain with G-Cter in ubiquitin).	18202552	Swiss-Prot 1010711	K	Ubiquitylation	WFLKDVKSSSGTF
DMA1_YEAST	P38823	260	Glycyl lysine isopeptide (Lys-Gly) (interchain with G-Cter in ubiquitin).	18202552	Swiss-Prot 1010711	K	Ubiquitylation	SASTTSKDYLLHD
DMA1_YEAST	P38823	300	Glycyl lysine isopeptide (Lys-Gly) (interchain with G-Cter in ubiquitin).	18202552	Swiss-Prot 1010711	K	Ubiquitylation	NKSWKLKANAFNK
DMA1_YEAST	P38823	306	Glycyl lysine isopeptide (Lys-Gly) (interchain with G-Cter in ubiquitin).	18202552	Swiss-Prot 1010711	K	Ubiquitylation	KANAFNKEALSRI
DMA1_YEAST	P38823	313	Glycyl lysine isopeptide (Lys-Gly) (interchain with G-Cter in ubiquitin).	18202552	Swiss-Prot 1010711	K	Ubiquitylation	EALSRIKNLQKLT
DMA1_YEAST	P38823	317	Glycyl lysine isopeptide (Lys-Gly) (interchain with G-Cter in ubiquitin).	18202552	Swiss-Prot 1010711	K	Ubiquitylation	RIKNLQKLTTGLE
DMA2_YEAST	P53924	211	Glycyl lysine isopeptide (Lys-Gly) (interchain with G-Cter in ubiquitin).	18202552	Swiss-Prot 1010711	K	Ubiquitylation	NSQEMYKNLRHLI
DMA2_YEAST	P53924	256	Glycyl lysine isopeptide (Lys-Gly) (interchain with G-Cter in ubiquitin).	18202552	Swiss-Prot 1010711	K	Ubiquitylation	VTLKQRKDKHGLF
DMA2_YEAST	P53924	258	Glycyl lysine isopeptide (Lys-Gly) (interchain with G-Cter in ubiquitin).	18202552	Swiss-Prot 1010711	K	Ubiquitylation	LKQRKDKHGLFSI
DMA2_YEAST	P53924	288	Glycyl lysine isopeptide (Lys-Gly) (interchain with G-Cter in ubiquitin).	18202552	Swiss-Prot 1010711	K	Ubiquitylation	FEPIIRKAGPGSQ
DMA2_YEAST	P53924	310	Glycyl lysine isopeptide (Lys-Gly) (interchain with G-Cter in ubiquitin).	18202552	Swiss-Prot 1010711	K	Ubiquitylation	VRDAISKIPEQYH
DMA2_YEAST	P53924	333	Glycyl lysine isopeptide (Lys-Gly) (interchain with G-Cter in ubiquitin).	18202552	Swiss-Prot 1010711	K	Ubiquitylation	RTHGCFKVDSQGN
DMA2_YEAST	P53924	343	Glycyl lysine isopeptide (Lys-Gly) (interchain with G-Cter in ubiquitin).	18202552	Swiss-Prot 1010711	K	Ubiquitylation	QGNWYIKDVKSSS
DMA2_YEAST	P53924	346	Glycyl lysine isopeptide (Lys-Gly) (interchain with G-Cter in ubiquitin).	18202552	Swiss-Prot 1010711	K	Ubiquitylation	WYIKDVKSSSGTF
DMA2_YEAST	P53924	366	Glycyl lysine isopeptide (Lys-Gly) (interchain with G-Cter in ubiquitin).	18202552	Swiss-Prot 1010711	K	Ubiquitylation	PASSLSKDTPLRD
DMA2_YEAST	P53924	406	Glycyl lysine isopeptide (Lys-Gly) (interchain with G-Cter in ubiquitin).	18202552	Swiss-Prot 1010711	K	Ubiquitylation	NRSWKLKANSFNK
DMA2_YEAST	P53924	412	Glycyl lysine isopeptide (Lys-Gly) (interchain with G-Cter in ubiquitin).	18202552	Swiss-Prot 1010711	K	Ubiquitylation	KANSFNKEALQRL
DMA2_YEAST	P53924	423	Glycyl lysine isopeptide (Lys-Gly) (interchain with G-Cter in ubiquitin).	18202552	Swiss-Prot 1010711	K	Ubiquitylation	RLQNLQKLTTGIE
DNLI1_HUMAN	P18858	422	Glycyl lysine isopeptide (Lys-Gly) (interchain with G-Cter in ubiquitin).	18655026	Swiss-Prot 1010711	K	Ubiquitylation	GSASTAKKIDIIK
DPOLB_HUMAN	P06746	41	Glycyl lysine isopeptide (Lys-Gly) (interchain with G-Cter in ubiquitin).	19713937;21362556	Swiss-Prot 1010711	K	Ubiquitylation	KYNAYRKAASVIA
DPOLB_HUMAN	P06746	61	Glycyl lysine isopeptide (Lys-Gly) (interchain with G-Cter in ubiquitin).	19713937;21362556	Swiss-Prot 1010711	K	Ubiquitylation	SGAEAKKLPGVGT
DPOLB_HUMAN	P06746	81	Glycyl lysine isopeptide (Lys-Gly) (interchain with G-Cter in ubiquitin).	19713937;21362556	Swiss-Prot 1010711	K	Ubiquitylation	EFLATGKLRKLEK
DRA_HUMAN	P01903	244	Glycyl lysine isopeptide (Lys-Gly) (interchain with G-Cter in ubiquitin).	19117940	Swiss-Prot 1010711	K	Ubiquitylation	IIKGVRKSNAAER
DRB4_HUMAN	P13762	254	Glycyl lysine isopeptide (Lys-Gly) (interchain with G-Cter in ubiquitin).	19117940	Swiss-Prot 1010711	K	Ubiquitylation	IYFRNQKGHSGLQ
DRL10_ARATH	F4IBE4	121	Glycyl lysine isopeptide (Lys-Gly) (interchain with G-Cter in ubiquitin).	17272265	Swiss-Prot 1010711	K	Ubiquitylation	LSNRISKVIRDMQ
DRL44_ARATH	P0DI16	121	Glycyl lysine isopeptide (Lys-Gly) (interchain with G-Cter in ubiquitin).	17272265	Swiss-Prot 1010711	K	Ubiquitylation	LSNRISKVIRDMQ
DYST_HUMAN	Q03001	5470	Glycyl lysine isopeptide (Lys-Gly) (interchain with G-Cter in ubiquitin).	18781797	Swiss-Prot 1010711	K	Ubiquitylation	EPADKVKILKQLS
ECM21_YEAST	P38167	577	Glycyl lysine isopeptide (Lys-Gly) (interchain with G-Cter in ubiquitin).	12872131;14557538	Swiss-Prot 1010711	K	Ubiquitylation	AVSTANKPIYINR
ECM21_YEAST	P38167	651	Glycyl lysine isopeptide (Lys-Gly) (interchain with G-Cter in ubiquitin).	12872131	Swiss-Prot 1010711	K	Ubiquitylation	QTDPVAKDPYNPY
ECM21_YEAST	P38167	712	Glycyl lysine isopeptide (Lys-Gly) (interchain with G-Cter in ubiquitin).	12872131	Swiss-Prot 1010711	K	Ubiquitylation	DDDSDSKGNPKER
ECM21_YEAST	P38167	794	Glycyl lysine isopeptide (Lys-Gly) (interchain with G-Cter in ubiquitin).	12872131	Swiss-Prot 1010711	K	Ubiquitylation	SHEENEKPVYDPK
ECM21_YEAST	P38167	807	Glycyl lysine isopeptide (Lys-Gly) (interchain with G-Cter in ubiquitin).	12872131	Swiss-Prot 1010711	K	Ubiquitylation	FHQTIIKSNSGLP
ECM21_YEAST	P38167	1024	Glycyl lysine isopeptide (Lys-Gly) (interchain with G-Cter in ubiquitin).	12872131	Swiss-Prot 1010711	K	Ubiquitylation	RFNNLDKLLSTPS
EF1A1_ARATH	P0DH99	438	Glycyl lysine isopeptide (Lys-Gly) (interchain with G-Cter in ubiquitin).	19292762	Swiss-Prot 1010711	K	Ubiquitylation	KDPTGAKVTKAAV
EF1A1_ARATH	P0DH99	441	Glycyl lysine isopeptide (Lys-Gly) (interchain with G-Cter in ubiquitin).	19292762	Swiss-Prot 1010711	K	Ubiquitylation	TGAKVTKAAVKKG
EF1A2_ARATH	Q8W4H7	438	Glycyl lysine isopeptide (Lys-Gly) (interchain with G-Cter in ubiquitin).	19292762	Swiss-Prot 1010711	K	Ubiquitylation	KDPTGAKVTKAAV
EF1A2_ARATH	Q8W4H7	441	Glycyl lysine isopeptide (Lys-Gly) (interchain with G-Cter in ubiquitin).	19292762	Swiss-Prot 1010711	K	Ubiquitylation	TGAKVTKAAVKKG
EF1A3_ARATH	Q0WL56	438	Glycyl lysine isopeptide (Lys-Gly) (interchain with G-Cter in ubiquitin).	19292762	Swiss-Prot 1010711	K	Ubiquitylation	KDPTGAKVTKAAV
EF1A3_ARATH	Q0WL56	441	Glycyl lysine isopeptide (Lys-Gly) (interchain with G-Cter in ubiquitin).	19292762	Swiss-Prot 1010711	K	Ubiquitylation	TGAKVTKAAVKKG
EF1A4_ARATH	Q8GTY0	438	Glycyl lysine isopeptide (Lys-Gly) (interchain with G-Cter in ubiquitin).	19292762	Swiss-Prot 1010711	K	Ubiquitylation	KDPTGAKVTKAAV
EF1A4_ARATH	Q8GTY0	441	Glycyl lysine isopeptide (Lys-Gly) (interchain with G-Cter in ubiquitin).	19292762	Swiss-Prot 1010711	K	Ubiquitylation	TGAKVTKAAVKKG
EGFR_HUMAN	P00533	716	Glycyl lysine isopeptide (Lys-Gly) (interchain with G-Cter in ubiquitin).	16543144	Swiss-Prot 1010711	K	Ubiquitylation	TEFKKIKVLGSGA
EGFR_HUMAN	P00533	737	Glycyl lysine isopeptide (Lys-Gly) (interchain with G-Cter in ubiquitin).	16543144	Swiss-Prot 1010711	K	Ubiquitylation	WIPEGEKVKIPVA
EGFR_HUMAN	P00533	754	Glycyl lysine isopeptide (Lys-Gly) (interchain with G-Cter in ubiquitin).	16543144	Swiss-Prot 1010711	K	Ubiquitylation	REATSPKANKEIL
EGFR_HUMAN	P00533	867	Glycyl lysine isopeptide (Lys-Gly) (interchain with G-Cter in ubiquitin).	16543144	Swiss-Prot 1010711	K	Ubiquitylation	LLGAEEKEYHAEG
EGFR_HUMAN	P00533	929	Glycyl lysine isopeptide (Lys-Gly) (interchain with G-Cter in ubiquitin).	16543144	Swiss-Prot 1010711	K	Ubiquitylation	ISSILEKGERLPQ
EGFR_HUMAN	P00533	970	Glycyl lysine isopeptide (Lys-Gly) (interchain with G-Cter in ubiquitin).	16543144	Swiss-Prot 1010711	K	Ubiquitylation	LIIEFSKMARDPQ
EIF3A_ARATH	Q9LD55	61	Glycyl lysine isopeptide (Lys-Gly) (interchain with G-Cter in ubiquitin).	17272265	Swiss-Prot 1010711	K	Ubiquitylation	DLCVDLKRGRFAK
EIF3I_HUMAN	Q13347	282	Glycyl lysine isopeptide (Lys-Gly) (interchain with G-Cter in ubiquitin).	18781797	Swiss-Prot 1010711	K	Ubiquitylation	EEFGRVKGHFGPI
ELP3_YEAST	Q02908	453	Glycyl lysine isopeptide (Lys-Gly) (interchain with G-Cter in ubiquitin).	12872131	Swiss-Prot 1010711	K	Ubiquitylation	SYEDPKKDILIGL
EPOR_MOUSE	P14753	280	Glycyl lysine isopeptide (Lys-Gly) (interchain with G-Cter in ubiquitin).	21183685	Swiss-Prot 1010711	K	Ubiquitylation	RRTLQQKIWPGIP
EPOR_MOUSE	P14753	452	Glycyl lysine isopeptide (Lys-Gly) (interchain with G-Cter in ubiquitin).	21183685	Swiss-Prot 1010711	K	Ubiquitylation	PTPPHLKYLYLVV
ERG1_YEAST	P32476	284	Glycyl lysine isopeptide (Lys-Gly) (interchain with G-Cter in ubiquitin).	14557538	Swiss-Prot 1010711	K	Ubiquitylation	KVPADIKSWMIKD
ERG1_YEAST	P32476	311	Glycyl lysine isopeptide (Lys-Gly) (interchain with G-Cter in ubiquitin).	12872131	Swiss-Prot 1010711	K	Ubiquitylation	EAVSQGKFRAMPN
ERG3_YEAST	P32353	324	Glycyl lysine isopeptide (Lys-Gly) (interchain with G-Cter in ubiquitin).	12872131	Swiss-Prot 1010711	K	Ubiquitylation	DSLFDPKLRDAKE
ERG3_YEAST	P32353	344	Glycyl lysine isopeptide (Lys-Gly) (interchain with G-Cter in ubiquitin).	12872131	Swiss-Prot 1010711	K	Ubiquitylation	EVEHFIKEVEGDD
ERG5_YEAST	P54781	164	Glycyl lysine isopeptide (Lys-Gly) (interchain with G-Cter in ubiquitin).	12872131	Swiss-Prot 1010711	K	Ubiquitylation	AHTDYRKSLNGLF
ERG5_YEAST	P54781	198	Glycyl lysine isopeptide (Lys-Gly) (interchain with G-Cter in ubiquitin).	12872131	Swiss-Prot 1010711	K	Ubiquitylation	KFVRLSKENNYEP
ETP1_YEAST	P38748	369	Glycyl lysine isopeptide (Lys-Gly) (interchain with G-Cter in ubiquitin).	12872131	Swiss-Prot 1010711	K	Ubiquitylation	QNEVDGKLVEVGG
ETP1_YEAST	P38748	410	Glycyl lysine isopeptide (Lys-Gly) (interchain with G-Cter in ubiquitin).	12872131;14557538	Swiss-Prot 1010711	K	Ubiquitylation	KSNSNKKDGELAA
ETR2_ARATH	Q0WPQ2	751	Glycyl lysine isopeptide (Lys-Gly) (interchain with G-Cter in ubiquitin).	17272265	Swiss-Prot 1010711	K	Ubiquitylation	INGVVRKPVVLRA
EVPL_HUMAN	Q92817	1467	Glycyl lysine isopeptide (Lys-Gly) (interchain with G-Cter in ubiquitin).	17370265	Swiss-Prot 1010711	K	Ubiquitylation	IMEEVVKLEKDPD
EXO84_YEAST	P38261	219	Glycyl lysine isopeptide (Lys-Gly) (interchain with G-Cter in ubiquitin).	12872131	Swiss-Prot 1010711	K	Ubiquitylation	QVQEEVKLNINKS
FA76B_HUMAN	Q5HYJ3	225	Glycyl lysine isopeptide (Lys-Gly) (interchain with G-Cter in ubiquitin).	17203973	Swiss-Prot 1010711	K	Ubiquitylation	KPKLESKPSNGDS
FACD2_HUMAN	Q9BXW9	561	Glycyl lysine isopeptide (Lys-Gly) (interchain with G-Cter in ubiquitin).	11239454;19111657;20603015;20603016;20603073	Swiss-Prot 1010711	K	Ubiquitylation	MHLVIRKQLSSTV
FANCI_HUMAN	Q9NVI1	523	Glycyl lysine isopeptide (Lys-Gly) (interchain with G-Cter in ubiquitin).	17412408;17460694;19589784	Swiss-Prot 1010711	K	Ubiquitylation	LILVLRKAMFANQ
FKS1_YEAST	P38631	910	Glycyl lysine isopeptide (Lys-Gly) (interchain with G-Cter in ubiquitin).	14557538	Swiss-Prot 1010711	K	Ubiquitylation	NENEAEKEDALKS
FKS2_YEAST	P40989	806	Glycyl lysine isopeptide (Lys-Gly) (interchain with G-Cter in ubiquitin).	12872131	Swiss-Prot 1010711	K	Ubiquitylation	PSEIEGKRTLRAP
FOS_HUMAN	P01100	113	Glycyl lysine isopeptide (Lys-Gly) (interchain with G-Cter in ubiquitin).	17203973	Swiss-Prot 1010711	K	Ubiquitylation	SRAGVVKTMTGGR
GAP1_YEAST	P19145	76	Glycyl lysine isopeptide (Lys-Gly) (interchain with G-Cter in ubiquitin).	12872131;14557538	Swiss-Prot 1010711	K	Ubiquitylation	NLSEAEKVAIITA
GBRA5_HUMAN	P31644	355	Glycyl lysine isopeptide (Lys-Gly) (interchain with G-Cter in ubiquitin).	17370265	Swiss-Prot 1010711	K	Ubiquitylation	WAWDGKKALEAAK
GBRB2_HUMAN	P47870	45	Glycyl lysine isopeptide (Lys-Gly) (interchain with G-Cter in ubiquitin).	17370265	Swiss-Prot 1010711	K	Ubiquitylation	TVDRLLKGYDIRL
GLI3_HUMAN	P10071	773	Glycyl lysine isopeptide (Lys-Gly) (interchain with G-Cter in ubiquitin).	16705181	Swiss-Prot 1010711	K	Ubiquitylation	RNPAGTKWMEHVK
GLI3_HUMAN	P10071	779	Glycyl lysine isopeptide (Lys-Gly) (interchain with G-Cter in ubiquitin).	16705181	Swiss-Prot 1010711	K	Ubiquitylation	KWMEHVKLERLKQ
GLI3_HUMAN	P10071	784	Glycyl lysine isopeptide (Lys-Gly) (interchain with G-Cter in ubiquitin).	16705181	Swiss-Prot 1010711	K	Ubiquitylation	VKLERLKQVNGMF
GLI3_HUMAN	P10071	800	Glycyl lysine isopeptide (Lys-Gly) (interchain with G-Cter in ubiquitin).	16705181	Swiss-Prot 1010711	K	Ubiquitylation	NPILPPKAPAVSP
GLNA_YEAST	P32288	324	Glycyl lysine isopeptide (Lys-Gly) (interchain with G-Cter in ubiquitin).	12872131;14557538	Swiss-Prot 1010711	K	Ubiquitylation	IPRSVAKEGYGYF
GLY1_YEAST	P37303	228	Glycyl lysine isopeptide (Lys-Gly) (interchain with G-Cter in ubiquitin).	12872131;14557538	Swiss-Prot 1010711	K	Ubiquitylation	VLVGNLKFVKKAT
GNAS2_HUMAN	P63092	300	Glycyl lysine isopeptide (Lys-Gly) (interchain with G-Cter in ubiquitin).	18781797	Swiss-Prot 1010711	K	Ubiquitylation	QDLLAEKVLAGKS
GNP1_YEAST	P48813	34	Glycyl lysine isopeptide (Lys-Gly) (interchain with G-Cter in ubiquitin).	12872131	Swiss-Prot 1010711	K	Ubiquitylation	VSHYEMKEIQPKE
GNP1_YEAST	P48813	41	Glycyl lysine isopeptide (Lys-Gly) (interchain with G-Cter in ubiquitin).	12872131	Swiss-Prot 1010711	K	Ubiquitylation	EIQPKEKQIGSIE
GNP1_YEAST	P48813	132	Glycyl lysine isopeptide (Lys-Gly) (interchain with G-Cter in ubiquitin).	12872131	Swiss-Prot 1010711	K	Ubiquitylation	ITVDGIKQSPQEQ
GON4L_HUMAN	Q3T8J9	534	Glycyl lysine isopeptide (Lys-Gly) (interchain with G-Cter in ubiquitin).	17370265	Swiss-Prot 1010711	K	Ubiquitylation	ADDEDWKMWLGGL
GP158_HUMAN	Q5T848	774	Glycyl lysine isopeptide (Lys-Gly) (interchain with G-Cter in ubiquitin).	18655026	Swiss-Prot 1010711	K	Ubiquitylation	QCSKEDKEGADHG
GPA1_YEAST	P08539	165	Glycyl lysine isopeptide (Lys-Gly) (interchain with G-Cter in ubiquitin).	11955054	Swiss-Prot 1010711	K	Ubiquitylation	QSTGRAKAAFDED
GUF1_HUMAN	Q8N442	102	Glycyl lysine isopeptide (Lys-Gly) (interchain with G-Cter in ubiquitin).	17203973	Swiss-Prot 1010711	K	Ubiquitylation	DKTKNNKQVLDKL
GVP36_YEAST	P40531	305	Glycyl lysine isopeptide (Lys-Gly) (interchain with G-Cter in ubiquitin).	12872131	Swiss-Prot 1010711	K	Ubiquitylation	AEEPEAKPEVAEE
GVP36_YEAST	P40531	313	Glycyl lysine isopeptide (Lys-Gly) (interchain with G-Cter in ubiquitin).	12872131	Swiss-Prot 1010711	K	Ubiquitylation	EVAEEEKPQTAIS
H12_ARATH	P26569	156	Glycyl lysine isopeptide (Lys-Gly) (interchain with G-Cter in ubiquitin).	19292762	Swiss-Prot 1010711	K	Ubiquitylation	VAKPKGKVAAAVA
H12_ARATH	P26569	165	Glycyl lysine isopeptide (Lys-Gly) (interchain with G-Cter in ubiquitin).	19292762	Swiss-Prot 1010711	K	Ubiquitylation	AAVAPAKAKAAAK
H12_HUMAN	P16403	17	Glycyl lysine isopeptide (Lys-Gly) (interchain with G-Cter in ubiquitin).	18781797	Swiss-Prot 1010711	K	Ubiquitylation	AAPPAEKAPVKKK
H12_HUMAN	P16403	206	Glycyl lysine isopeptide (Lys-Gly) (interchain with G-Cter in ubiquitin).	17370265	Swiss-Prot 1010711	K	Ubiquitylation	PKVVKPKKAAPKK
H2A_ONCMY	P02264	120	Glycyl lysine isopeptide (Lys-Gly) (interchain with G-Cter in ubiquitin).	2540826	Swiss-Prot 1010711	K	Ubiquitylation	AVLLPKKTEKAVK
H2A1_BOVIN	P0C0S9	120	Glycyl lysine isopeptide (Lys-Gly) (interchain with G-Cter in ubiquitin).	265581	Swiss-Prot 1010711	K	Ubiquitylation	AVLLPKKTESHHK
H2A1_HUMAN	P0C0S8	120	Glycyl lysine isopeptide (Lys-Gly) (interchain with G-Cter in ubiquitin).	15386022;16359901;16702407	Swiss-Prot 1010711	K	Ubiquitylation	AVLLPKKTESHHK
H2A1_MOUSE	P22752	120	Glycyl lysine isopeptide (Lys-Gly) (interchain with G-Cter in ubiquitin).	15509584;15525528	Swiss-Prot 1010711	K	Ubiquitylation	AVLLPKKTESHHK
H2A1A_HUMAN	Q96QV6	120	Glycyl lysine isopeptide (Lys-Gly) (interchain with G-Cter in ubiquitin).	15386022;16359901;16702407	Swiss-Prot 1010711	K	Ubiquitylation	AVLLPKKTESHHH
H2A1B_HUMAN	P04908	119	Glycyl lysine isopeptide (Lys-Gly) (interchain with G-Cter in ubiquitin).	18781797	Swiss-Prot 1010711	K	Ubiquitylation	QAVLLPKKTESHH
H2A1B_HUMAN	P04908	120	Glycyl lysine isopeptide (Lys-Gly) (interchain with G-Cter in ubiquitin).	15386022;16359901;16702407	Swiss-Prot 1010711	K	Ubiquitylation	AVLLPKKTESHHK
H2A1C_HUMAN	Q93077	120	Glycyl lysine isopeptide (Lys-Gly) (interchain with G-Cter in ubiquitin).	15386022;16359901;16702407	Swiss-Prot 1010711	K	Ubiquitylation	AVLLPKKTESHHK
H2A1D_HUMAN	P20671	120	Glycyl lysine isopeptide (Lys-Gly) (interchain with G-Cter in ubiquitin).	15386022;16359901;16702407	Swiss-Prot 1010711	K	Ubiquitylation	AVLLPKKTESHHK
H2A1F_MOUSE	Q8CGP5	120	Glycyl lysine isopeptide (Lys-Gly) (interchain with G-Cter in ubiquitin).	15509584;15525528	Swiss-Prot 1010711	K	Ubiquitylation	AVLLPKKTESHHK
H2A1H_HUMAN	Q96KK5	120	Glycyl lysine isopeptide (Lys-Gly) (interchain with G-Cter in ubiquitin).	15386022;16359901;16702407	Swiss-Prot 1010711	K	Ubiquitylation	AVLLPKKTESHHK
H2A1H_MOUSE	Q8CGP6	120	Glycyl lysine isopeptide (Lys-Gly) (interchain with G-Cter in ubiquitin).	15509584;15525528	Swiss-Prot 1010711	K	Ubiquitylation	AVLLPKKTESHHK
H2A1J_HUMAN	Q99878	120	Glycyl lysine isopeptide (Lys-Gly) (interchain with G-Cter in ubiquitin).	15386022;16359901;16702407	Swiss-Prot 1010711	K	Ubiquitylation	AVLLPKKTESHHK
H2A1K_MOUSE	Q8CGP7	120	Glycyl lysine isopeptide (Lys-Gly) (interchain with G-Cter in ubiquitin).	15509584;15525528	Swiss-Prot 1010711	K	Ubiquitylation	AVLLPKKTETHHK
H2A2A_HUMAN	Q6FI13	120	Glycyl lysine isopeptide (Lys-Gly) (interchain with G-Cter in ubiquitin).	15386022;16359901;16457589;16702407	Swiss-Prot 1010711	K	Ubiquitylation	AVLLPKKTESHHK
H2A2A_MOUSE	Q6GSS7	120	Glycyl lysine isopeptide (Lys-Gly) (interchain with G-Cter in ubiquitin).	15509584;15525528	Swiss-Prot 1010711	K	Ubiquitylation	AVLLPKKTESHHK
H2A2B_HUMAN	Q8IUE6	120	Glycyl lysine isopeptide (Lys-Gly) (interchain with G-Cter in ubiquitin).	15386022;16359901;16702407	Swiss-Prot 1010711	K	Ubiquitylation	AVLLPKKTESHKP
H2A2B_MOUSE	Q64522	120	Glycyl lysine isopeptide (Lys-Gly) (interchain with G-Cter in ubiquitin).	15509584;15525528	Swiss-Prot 1010711	K	Ubiquitylation	AVLLPKKTESHKP
H2A2C_HUMAN	Q16777	120	Glycyl lysine isopeptide (Lys-Gly) (interchain with G-Cter in ubiquitin).	15386022;16359901;16702407	Swiss-Prot 1010711	K	Ubiquitylation	AVLLPKKTESHKA
H2A2C_MOUSE	Q64523	120	Glycyl lysine isopeptide (Lys-Gly) (interchain with G-Cter in ubiquitin).	15509584;15525528	Swiss-Prot 1010711	K	Ubiquitylation	AVLLPKKTESHKA
H2A3_HUMAN	Q7L7L0	120	Glycyl lysine isopeptide (Lys-Gly) (interchain with G-Cter in ubiquitin).	15386022;16359901;16702407	Swiss-Prot 1010711	K	Ubiquitylation	AVLLPKKTESHHK
H2A3_MOUSE	Q8BFU2	120	Glycyl lysine isopeptide (Lys-Gly) (interchain with G-Cter in ubiquitin).	15509584;15525528	Swiss-Prot 1010711	K	Ubiquitylation	AVLLPKKTESHHK
H2AY_HUMAN	O75367	116	Glycyl lysine isopeptide (Lys-Gly) (interchain with G-Cter in ubiquitin); alternate.	16129414	Swiss-Prot 1010711	K	Ubiquitylation	HPELLAKKRGSKG
H2AY_HUMAN	O75367	117	Glycyl lysine isopeptide (Lys-Gly) (interchain with G-Cter in ubiquitin); alternate.	16129414	Swiss-Prot 1010711	K	Ubiquitylation	PELLAKKRGSKGK
H2AZ_HUMAN	P0C0S5	122	Glycyl lysine isopeptide (Lys-Gly) (interchain with G-Cter in ubiquitin).	11835281	Swiss-Prot 1010711	K	Ubiquitylation	KSLIGKKGQQKTV
H2B1_SCHPO	P04913	120	Glycyl lysine isopeptide (Lys-Gly) (interchain with G-Cter in ubiquitin).	16688222	Swiss-Prot 1010711	K	Ubiquitylation	GTKSVTKYSSSAQ
H2B1_YEAST	P02293	124	Glycyl lysine isopeptide (Lys-Gly) (interchain with G-Cter in ubiquitin).	10642555;12535538;12535539;14660635;15280549;16432255	Swiss-Prot 1010711	K	Ubiquitylation	GTRAVTKYSSSTQ
H2B2_YEAST	P02294	124	Glycyl lysine isopeptide (Lys-Gly) (interchain with G-Cter in ubiquitin).	12535538;12535539;14557538;14660635;15280549	Swiss-Prot 1010711	K	Ubiquitylation	GTRAVTKYSSSTQ
H4_HUMAN	P62805	92	Glycyl lysine isopeptide (Lys-Gly) (interchain with G-Cter in ubiquitin); alternate.	19818714	Swiss-Prot 1010711	K	Ubiquitylation	DVVYALKRQGRTL
HCFC1_HUMAN	P51610	105	Glycyl lysine isopeptide (Lys-Gly) (interchain with G-Cter in ubiquitin).	19815555	Swiss-Prot 1010711	K	Ubiquitylation	GMVEYGKYSNDLY
HCFC1_HUMAN	P51610	163	Glycyl lysine isopeptide (Lys-Gly) (interchain with G-Cter in ubiquitin).	19815555	Swiss-Prot 1010711	K	Ubiquitylation	NDSEDPKNNIPRY
HCFC1_HUMAN	P51610	244	Glycyl lysine isopeptide (Lys-Gly) (interchain with G-Cter in ubiquitin).	19815555	Swiss-Prot 1010711	K	Ubiquitylation	DTLTWNKPSLSGV
HCFC1_HUMAN	P51610	363	Glycyl lysine isopeptide (Lys-Gly) (interchain with G-Cter in ubiquitin).	19815555	Swiss-Prot 1010711	K	Ubiquitylation	WYLETEKPPPPAR
HCFC1_HUMAN	P51610	1807	Glycyl lysine isopeptide (Lys-Gly) (interchain with G-Cter in ubiquitin).	19188440	Swiss-Prot 1010711	K	Ubiquitylation	PSKAPMKKENQWF
HCFC1_HUMAN	P51610	1808	Glycyl lysine isopeptide (Lys-Gly) (interchain with G-Cter in ubiquitin).	19188440	Swiss-Prot 1010711	K	Ubiquitylation	SKAPMKKENQWFD
HDAC3_HUMAN	O15379	44	Glycyl lysine isopeptide (Lys-Gly) (interchain with G-Cter in ubiquitin).	18655026	Swiss-Prot 1010711	K	Ubiquitylation	HYGLYKKMIVFKP
HIF3A_HUMAN	Q9Y2N7	467	Glycyl lysine isopeptide (Lys-Gly) (interchain with G-Cter in ubiquitin).	12538644	Swiss-Prot 1010711	K	Ubiquitylation	RLFTSGKDTEAVE
HIF3A_HUMAN	Q9Y2N7	570	Glycyl lysine isopeptide (Lys-Gly) (interchain with G-Cter in ubiquitin).	12538644	Swiss-Prot 1010711	K	Ubiquitylation	PMAGARKRTLAQS
HMDH_CRIGR	P00347	89	Glycyl lysine isopeptide (Lys-Gly) (interchain with G-Cter in ubiquitin).	14563840;15247208	Swiss-Prot 1010711	K	Ubiquitylation	LRQLGSKYILGIA
HMDH_CRIGR	P00347	248	Glycyl lysine isopeptide (Lys-Gly) (interchain with G-Cter in ubiquitin).	14563840;15247208	Swiss-Prot 1010711	K	Ubiquitylation	LEEEENKPNPVTQ
HMDH_HUMAN	P04035	89	Glycyl lysine isopeptide (Lys-Gly) (interchain with G-Cter in ubiquitin).	19458199	Swiss-Prot 1010711	K	Ubiquitylation	LRQLGSKYILGIA
HMDH_HUMAN	P04035	248	Glycyl lysine isopeptide (Lys-Gly) (interchain with G-Cter in ubiquitin).	19458199	Swiss-Prot 1010711	K	Ubiquitylation	LEEEENKPNPVTQ
HMGB1_HUMAN	P09429	112	Glycyl lysine isopeptide (Lys-Gly) (interchain with G-Cter in ubiquitin).	18655026	Swiss-Prot 1010711	K	Ubiquitylation	CSEYRPKIKGEHP
HNF4A_HUMAN	P41235	234	Glycyl lysine isopeptide (Lys-Gly) (interchain with G-Cter in ubiquitin).	21708125	Swiss-Prot 1010711	K	Ubiquitylation	LLLGATKRSMVFK
HNF4A_HUMAN	P41235	307	Glycyl lysine isopeptide (Lys-Gly) (interchain with G-Cter in ubiquitin).	21708125	Swiss-Prot 1010711	K	Ubiquitylation	GLSDPGKIKRLRS
HNRPK_HUMAN	P61978	422	Glycyl lysine isopeptide (Lys-Gly) (interchain with G-Cter in ubiquitin).	18655026	Swiss-Prot 1010711	K	Ubiquitylation	ESGASIKIDEPLE
HNRPQ_HUMAN	O60506	123	Glycyl lysine isopeptide (Lys-Gly) (interchain with G-Cter in ubiquitin).	17370265	Swiss-Prot 1010711	K	Ubiquitylation	KGPDEAKIKALLE
HS104_YEAST	P31539	620	Glycyl lysine isopeptide (Lys-Gly) (interchain with G-Cter in ubiquitin).	14557538	Swiss-Prot 1010711	K	Ubiquitylation	GLSGSGKTELAKK
HSP71_YEAST	P10591	521	Glycyl lysine isopeptide (Lys-Gly) (interchain with G-Cter in ubiquitin).	12872131	Swiss-Prot 1010711	K	Ubiquitylation	MVAEAEKFKEEDE
HSP71_YEAST	P10591	536	Glycyl lysine isopeptide (Lys-Gly) (interchain with G-Cter in ubiquitin).	12872131	Swiss-Prot 1010711	K	Ubiquitylation	SQRIASKNQLESI
HSP72_YEAST	P10592	556	Glycyl lysine isopeptide (Lys-Gly) (interchain with G-Cter in ubiquitin).	12872131	Swiss-Prot 1010711	K	Ubiquitylation	ISEAGDKLEQADK
HSP7C_ARATH	O65719	457	Glycyl lysine isopeptide (Lys-Gly) (interchain with G-Cter in ubiquitin).	19292762	Swiss-Prot 1010711	K	Ubiquitylation	GERARTKDNNLLG
HUA1_YEAST	P40325	18	Glycyl lysine isopeptide (Lys-Gly) (interchain with G-Cter in ubiquitin).	12872131	Swiss-Prot 1010711	K	Ubiquitylation	SYEDVIKEEERLQ
HUNK_HUMAN	P57058	483	Glycyl lysine isopeptide (Lys-Gly) (interchain with G-Cter in ubiquitin).	17203973	Swiss-Prot 1010711	K	Ubiquitylation	NTKALLKDRKASK
HXB7_HUMAN	P09629	191	Glycyl lysine isopeptide (Lys-Gly) (interchain with G-Cter in ubiquitin).	17203973	Swiss-Prot 1010711	K	Ubiquitylation	FQNRRMKWKKENK
HXB7_HUMAN	P09629	193	Glycyl lysine isopeptide (Lys-Gly) (interchain with G-Cter in ubiquitin).	17203973	Swiss-Prot 1010711	K	Ubiquitylation	NRRMKWKKENKTA
HXT4_YEAST	P32467	45	Glycyl lysine isopeptide (Lys-Gly) (interchain with G-Cter in ubiquitin).	14557538	Swiss-Prot 1010711	K	Ubiquitylation	AERDDMKDFDENH
HXT5_YEAST	P38695	61	Glycyl lysine isopeptide (Lys-Gly) (interchain with G-Cter in ubiquitin).	12872131	Swiss-Prot 1010711	K	Ubiquitylation	SHEGPPKDELEEL
HXT6_YEAST	P39003	560	Glycyl lysine isopeptide (Lys-Gly) (interchain with G-Cter in ubiquitin).	12872131	Swiss-Prot 1010711	K	Ubiquitylation	EMAHDDKPLYKRM
HXT7_YEAST	P39004	40	Glycyl lysine isopeptide (Lys-Gly) (interchain with G-Cter in ubiquitin).	12872131	Swiss-Prot 1010711	K	Ubiquitylation	AERDEIKAYGEGE
HXT7_YEAST	P39004	318	Glycyl lysine isopeptide (Lys-Gly) (interchain with G-Cter in ubiquitin).	12872131	Swiss-Prot 1010711	K	Ubiquitylation	GELFSSKTKVLQR
HXT7_YEAST	P39004	560	Glycyl lysine isopeptide (Lys-Gly) (interchain with G-Cter in ubiquitin).	12872131	Swiss-Prot 1010711	K	Ubiquitylation	EMTHDDKPLYKRM
IF1AY_HUMAN	O14602	88	Glycyl lysine isopeptide (Lys-Gly) (interchain with G-Cter in ubiquitin).	18781797	Swiss-Prot 1010711	K	Ubiquitylation	RDYQDNKADVILK
IFM3_HUMAN	Q01628	24	Glycyl lysine isopeptide (Lys-Gly) (interchain with G-Cter in ubiquitin).	22511783	Swiss-Prot 1010711	K	Ubiquitylation	PNYEMLKEEHEVA
IFM3_HUMAN	Q01628	83	Glycyl lysine isopeptide (Lys-Gly) (interchain with G-Cter in ubiquitin).	22511783	Swiss-Prot 1010711	K	Ubiquitylation	AFAYSVKSRDRKM
IFM3_HUMAN	Q01628	88	Glycyl lysine isopeptide (Lys-Gly) (interchain with G-Cter in ubiquitin).	22511783	Swiss-Prot 1010711	K	Ubiquitylation	VKSRDRKMVGDVT
IFM3_HUMAN	Q01628	104	Glycyl lysine isopeptide (Lys-Gly) (interchain with G-Cter in ubiquitin).	22511783	Swiss-Prot 1010711	K	Ubiquitylation	AYASTAKCLNIWA
IKBA_HUMAN	P25963	22	Glycyl lysine isopeptide (Lys-Gly) (interchain with G-Cter in ubiquitin).	7479976;20347421	Swiss-Prot 1010711	K	Ubiquitylation	PRDGLKKERLLDD
IKBA_MOUSE	Q9Z1E3	21	Glycyl lysine isopeptide (Lys-Gly) (interchain with G-Cter in ubiquitin).	9990853	Swiss-Prot 1010711	K	Ubiquitylation	GPRDGLKKERLVD
IKBA_MOUSE	Q9Z1E3	22	Glycyl lysine isopeptide (Lys-Gly) (interchain with G-Cter in ubiquitin).	9990853	Swiss-Prot 1010711	K	Ubiquitylation	PRDGLKKERLVDD
IKKB_HUMAN	O14920	163	Glycyl lysine isopeptide (Lys-Gly) (interchain with G-Cter in ubiquitin).	16267042	Swiss-Prot 1010711	K	Ubiquitylation	EQRLIHKIIDLGY
IMB1_HUMAN	Q14974	206	Glycyl lysine isopeptide (Lys-Gly) (interchain with G-Cter in ubiquitin).	17370265	Swiss-Prot 1010711	K	Ubiquitylation	NSLEFTKANFDKE
IMB1_HUMAN	Q14974	211	Glycyl lysine isopeptide (Lys-Gly) (interchain with G-Cter in ubiquitin).	17370265	Swiss-Prot 1010711	K	Ubiquitylation	TKANFDKESERHF
IN80C_HUMAN	Q6PI98	21	Glycyl lysine isopeptide (Lys-Gly) (interchain with G-Cter in ubiquitin).	17370265	Swiss-Prot 1010711	K	Ubiquitylation	GIVRNSKKRPASP
IN80C_HUMAN	Q6PI98	22	Glycyl lysine isopeptide (Lys-Gly) (interchain with G-Cter in ubiquitin).	17370265	Swiss-Prot 1010711	K	Ubiquitylation	IVRNSKKRPASPS
IN80C_HUMAN	Q6PI98	41	Glycyl lysine isopeptide (Lys-Gly) (interchain with G-Cter in ubiquitin).	17370265	Swiss-Prot 1010711	K	Ubiquitylation	GGYGASKKKKASA
INSI1_HUMAN	O15503	156	Glycyl lysine isopeptide (Lys-Gly) (interchain with G-Cter in ubiquitin).	16399501	Swiss-Prot 1010711	K	Ubiquitylation	HLGEPHKFKREWA
INSI1_HUMAN	O15503	158	Glycyl lysine isopeptide (Lys-Gly) (interchain with G-Cter in ubiquitin).	16399501	Swiss-Prot 1010711	K	Ubiquitylation	GEPHKFKREWASV
IP5PC_ARATH	O80560	946	Glycyl lysine isopeptide (Lys-Gly) (interchain with G-Cter in ubiquitin).	17272265	Swiss-Prot 1010711	K	Ubiquitylation	IIKTNEKVRALLN
IRF5_HUMAN	Q13568	411	Glycyl lysine isopeptide (Lys-Gly) (interchain with G-Cter in ubiquitin).	18824541	Swiss-Prot 1010711	K	Ubiquitylation	DRKPREKKLITVQ
IRF5_HUMAN	Q13568	412	Glycyl lysine isopeptide (Lys-Gly) (interchain with G-Cter in ubiquitin).	18824541	Swiss-Prot 1010711	K	Ubiquitylation	RKPREKKLITVQV
IRF5_MOUSE	P56477	410	Glycyl lysine isopeptide (Lys-Gly) (interchain with G-Cter in ubiquitin).	18824541	Swiss-Prot 1010711	K	Ubiquitylation	DVKPREKKLITVQ
IRF5_MOUSE	P56477	411	Glycyl lysine isopeptide (Lys-Gly) (interchain with G-Cter in ubiquitin).	18824541	Swiss-Prot 1010711	K	Ubiquitylation	VKPREKKLITVQV
ITPR1_RAT	P29994	916	Glycyl lysine isopeptide (Lys-Gly) (interchain with G-Cter in ubiquitin).	18955483	Swiss-Prot 1010711	K	Ubiquitylation	TKGEENKGSNVMR
ITPR1_RAT	P29994	962	Glycyl lysine isopeptide (Lys-Gly) (interchain with G-Cter in ubiquitin).	18955483	Swiss-Prot 1010711	K	Ubiquitylation	KQAEPEKEDIMVM
ITPR1_RAT	P29994	1572	Glycyl lysine isopeptide (Lys-Gly) (interchain with G-Cter in ubiquitin).	18955483	Swiss-Prot 1010711	K	Ubiquitylation	SHNIVQKTAMNWR
ITPR1_RAT	P29994	1772	Glycyl lysine isopeptide (Lys-Gly) (interchain with G-Cter in ubiquitin).	18955483	Swiss-Prot 1010711	K	Ubiquitylation	SPGGPSKPGGGGG
ITPR1_RAT	P29994	1885	Glycyl lysine isopeptide (Lys-Gly) (interchain with G-Cter in ubiquitin).	18955483	Swiss-Prot 1010711	K	Ubiquitylation	TSDLGNKKKDDEV
ITPR1_RAT	P29994	1886	Glycyl lysine isopeptide (Lys-Gly) (interchain with G-Cter in ubiquitin).	18955483	Swiss-Prot 1010711	K	Ubiquitylation	SDLGNKKKDDEVD
ITPR1_RAT	P29994	1887	Glycyl lysine isopeptide (Lys-Gly) (interchain with G-Cter in ubiquitin).	18955483	Swiss-Prot 1010711	K	Ubiquitylation	DLGNKKKDDEVDR
ITPR1_RAT	P29994	1902	Glycyl lysine isopeptide (Lys-Gly) (interchain with G-Cter in ubiquitin).	18955483	Swiss-Prot 1010711	K	Ubiquitylation	PSRKKAKEPTTQI
ITPR1_RAT	P29994	1925	Glycyl lysine isopeptide (Lys-Gly) (interchain with G-Cter in ubiquitin).	18955483	Swiss-Prot 1010711	K	Ubiquitylation	ASAATRKAFTTFR
ITPR1_RAT	P29994	2119	Glycyl lysine isopeptide (Lys-Gly) (interchain with G-Cter in ubiquitin).	18955483	Swiss-Prot 1010711	K	Ubiquitylation	LYNMRPKELVEVI
ITPR1_RAT	P29994	2258	Glycyl lysine isopeptide (Lys-Gly) (interchain with G-Cter in ubiquitin).	18955483	Swiss-Prot 1010711	K	Ubiquitylation	NEMNWQKKLRAQP
ITR1_YEAST	P30605	573	Glycyl lysine isopeptide (Lys-Gly) (interchain with G-Cter in ubiquitin).	12872131;14557538	Swiss-Prot 1010711	K	Ubiquitylation	ARVHELKYEPTQE
JEN1_YEAST	P36035	9	Glycyl lysine isopeptide (Lys-Gly) (interchain with G-Cter in ubiquitin).	12872131	Swiss-Prot 1010711	K	Ubiquitylation	SSITDEKISGEQQ
JEN1_YEAST	P36035	338	Glycyl lysine isopeptide (Lys-Gly) (interchain with G-Cter in ubiquitin).	12872131	Swiss-Prot 1010711	K	Ubiquitylation	ILSDAVKANGGEP
K0284_HUMAN	Q9Y4F5	289	Glycyl lysine isopeptide (Lys-Gly) (interchain with G-Cter in ubiquitin).	17370265	Swiss-Prot 1010711	K	Ubiquitylation	IKDHITKFSLRQR
K0586_HUMAN	Q9BVV6	380	Glycyl lysine isopeptide (Lys-Gly) (interchain with G-Cter in ubiquitin).	17370265	Swiss-Prot 1010711	K	Ubiquitylation	NDSLTRKSESSNT
KCNH5_HUMAN	Q8NCM2	785	Glycyl lysine isopeptide (Lys-Gly) (interchain with G-Cter in ubiquitin).	18655026	Swiss-Prot 1010711	K	Ubiquitylation	RDAMELKPNGGAD
KIF14_HUMAN	Q15058	275	Glycyl lysine isopeptide (Lys-Gly) (interchain with G-Cter in ubiquitin).	17203973	Swiss-Prot 1010711	K	Ubiquitylation	KFGSLEKRTPTKC
KIF27_MOUSE	Q7M6Z4	1084	Glycyl lysine isopeptide (Lys-Gly) (interchain with G-Cter in ubiquitin).	17451654	Swiss-Prot 1010711	K	Ubiquitylation	SRQNSLKASFQNL
KIN10_ARATH	Q38997	43	Glycyl lysine isopeptide (Lys-Gly) (interchain with G-Cter in ubiquitin).	17272265	Swiss-Prot 1010711	K	Ubiquitylation	SILPNYKLGRTLG
KLF4_HUMAN	O43474	32	Glycyl lysine isopeptide (Lys-Gly) (interchain with G-Cter in ubiquitin).	18655026	Swiss-Prot 1010711	K	Ubiquitylation	GPAGREKTLRQAG
KS6A2_HUMAN	Q15349	630	Glycyl lysine isopeptide (Lys-Gly) (interchain with G-Cter in ubiquitin).	17370265	Swiss-Prot 1010711	K	Ubiquitylation	ARIGSGKYALSGG
KTN1_HUMAN	Q86UP2	309	Glycyl lysine isopeptide (Lys-Gly) (interchain with G-Cter in ubiquitin).	17370265	Swiss-Prot 1010711	K	Ubiquitylation	CVVDLLKEKSGVI
LAT1_HUMAN	Q01650	19	Glycyl lysine isopeptide (Lys-Gly) (interchain with G-Cter in ubiquitin).	18781797	Swiss-Prot 1010711	K	Ubiquitylation	APAAEEKEEAREK
LAT1_HUMAN	Q01650	30	Glycyl lysine isopeptide (Lys-Gly) (interchain with G-Cter in ubiquitin).	18781797	Swiss-Prot 1010711	K	Ubiquitylation	EKMLAAKSADGSA
LDB19_YEAST	Q12502	486	Glycyl lysine isopeptide (Lys-Gly) (interchain with G-Cter in ubiquitin).	14557538	Swiss-Prot 1010711	K	Ubiquitylation	EMKSGWKTDFDNN
LR16A_HUMAN	Q5VZK9	593	Glycyl lysine isopeptide (Lys-Gly) (interchain with G-Cter in ubiquitin).	17370265	Swiss-Prot 1010711	K	Ubiquitylation	GAKMLAKALQINT
LRP6_HUMAN	O75581	1403	Glycyl lysine isopeptide (Lys-Gly) (interchain with G-Cter in ubiquitin).	18378904	Swiss-Prot 1010711	K	Ubiquitylation	MLCPRMKGDGETM
LSB1_YEAST	P53281	41	Glycyl lysine isopeptide (Lys-Gly) (interchain with G-Cter in ubiquitin).	12872131;14557538	Swiss-Prot 1010711	K	Ubiquitylation	NSKLPEKWDGNQR
LSB1_YEAST	P53281	79	Glycyl lysine isopeptide (Lys-Gly) (interchain with G-Cter in ubiquitin).	12872131;14557538	Swiss-Prot 1010711	K	Ubiquitylation	SLKTGDKIQVLEK
LST2_HUMAN	Q9HCC9	87	Glycyl lysine isopeptide (Lys-Gly) (interchain with G-Cter in ubiquitin).	19460345	Swiss-Prot 1010711	K	Ubiquitylation	PRDFCVKFPEEIR
M3K3_ARATH	O22042	108	Glycyl lysine isopeptide (Lys-Gly) (interchain with G-Cter in ubiquitin).	17272265	Swiss-Prot 1010711	K	Ubiquitylation	APSSASKEKTQGH
M3K3_ARATH	O22042	110	Glycyl lysine isopeptide (Lys-Gly) (interchain with G-Cter in ubiquitin).	17272265	Swiss-Prot 1010711	K	Ubiquitylation	SSASKEKTQGHIR
MA7D1_HUMAN	Q3KQU3	439	Glycyl lysine isopeptide (Lys-Gly) (interchain with G-Cter in ubiquitin).	17370265	Swiss-Prot 1010711	K	Ubiquitylation	RERSLKKRQSLPA
MCM10_HUMAN	Q7L590	627	Glycyl lysine isopeptide (Lys-Gly) (interchain with G-Cter in ubiquitin).	17370265	Swiss-Prot 1010711	K	Ubiquitylation	PATMTPKLGRGVL
MD37D_ARATH	P22954	457	Glycyl lysine isopeptide (Lys-Gly) (interchain with G-Cter in ubiquitin).	19292762	Swiss-Prot 1010711	K	Ubiquitylation	GERARTKDNNLLG
MD37E_ARATH	P22953	457	Glycyl lysine isopeptide (Lys-Gly) (interchain with G-Cter in ubiquitin).	19292762	Swiss-Prot 1010711	K	Ubiquitylation	GERARTKDNNLLG
MDHC1_ARATH	P93819	119	Glycyl lysine isopeptide (Lys-Gly) (interchain with G-Cter in ubiquitin).	19292762	Swiss-Prot 1010711	K	Ubiquitylation	QAAALEKHAAPNC
MEM11_ARATH	Q9SJL6	113	Glycyl lysine isopeptide (Lys-Gly) (interchain with G-Cter in ubiquitin).	17272265	Swiss-Prot 1010711	K	Ubiquitylation	RKMLEAKERADLL
METE_ARATH	O50008	406	Glycyl lysine isopeptide (Lys-Gly) (interchain with G-Cter in ubiquitin).	19292762	Swiss-Prot 1010711	K	Ubiquitylation	KAAAALKGSDHRR
METK2_YEAST	P19358	77	Glycyl lysine isopeptide (Lys-Gly) (interchain with G-Cter in ubiquitin).	12872131	Swiss-Prot 1010711	K	Ubiquitylation	IVRDTIKKIGYDD
METK2_YEAST	P19358	78	Glycyl lysine isopeptide (Lys-Gly) (interchain with G-Cter in ubiquitin).	12872131	Swiss-Prot 1010711	K	Ubiquitylation	VRDTIKKIGYDDS
METK2_YEAST	P19358	86	Glycyl lysine isopeptide (Lys-Gly) (interchain with G-Cter in ubiquitin).	12872131	Swiss-Prot 1010711	K	Ubiquitylation	GYDDSAKGFDYKT
MLL1_HUMAN	Q03164	216	Glycyl lysine isopeptide (Lys-Gly) (interchain with G-Cter in ubiquitin).	17203973	Swiss-Prot 1010711	K	Ubiquitylation	IKKKDSKSIEKKR
MLL1_HUMAN	Q03164	220	Glycyl lysine isopeptide (Lys-Gly) (interchain with G-Cter in ubiquitin).	17203973	Swiss-Prot 1010711	K	Ubiquitylation	DSKSIEKKRGRPP
MLL1_HUMAN	Q03164	221	Glycyl lysine isopeptide (Lys-Gly) (interchain with G-Cter in ubiquitin).	17203973	Swiss-Prot 1010711	K	Ubiquitylation	SKSIEKKRGRPPT
MSMO_YEAST	P53045	96	Glycyl lysine isopeptide (Lys-Gly) (interchain with G-Cter in ubiquitin).	14557538	Swiss-Prot 1010711	K	Ubiquitylation	TKIPSAKEQLYCL
MTG16_HUMAN	O75081	535	Glycyl lysine isopeptide (Lys-Gly) (interchain with G-Cter in ubiquitin).	17203973	Swiss-Prot 1010711	K	Ubiquitylation	RALAEAKRQASED
MYH4_HUMAN	Q9Y623	1813	Glycyl lysine isopeptide (Lys-Gly) (interchain with G-Cter in ubiquitin).	17370265	Swiss-Prot 1010711	K	Ubiquitylation	LALKGGKKQIQKL
MYH6_MOUSE	Q02566	206	Glycyl lysine isopeptide (Lys-Gly) (interchain with G-Cter in ubiquitin).	17451654	Swiss-Prot 1010711	K	Ubiquitylation	AIGDRSKKENPNA
MYH6_MOUSE	Q02566	207	Glycyl lysine isopeptide (Lys-Gly) (interchain with G-Cter in ubiquitin).	17451654	Swiss-Prot 1010711	K	Ubiquitylation	IGDRSKKENPNAN
MYH6_MOUSE	Q02566	214	Glycyl lysine isopeptide (Lys-Gly) (interchain with G-Cter in ubiquitin).	17451654	Swiss-Prot 1010711	K	Ubiquitylation	ENPNANKGTLEDQ
MYH6_MOUSE	Q02566	1281	Glycyl lysine isopeptide (Lys-Gly) (interchain with G-Cter in ubiquitin).	17451654	Swiss-Prot 1010711	K	Ubiquitylation	FTTQRAKLQTENG
MYH6_MOUSE	Q02566	1539	Glycyl lysine isopeptide (Lys-Gly) (interchain with G-Cter in ubiquitin).	17451654	Swiss-Prot 1010711	K	Ubiquitylation	KQLEVEKLELQSA
MYH6_MOUSE	Q02566	1571	Glycyl lysine isopeptide (Lys-Gly) (interchain with G-Cter in ubiquitin).	17451654	Swiss-Prot 1010711	K	Ubiquitylation	LEFNQIKAEIERK
MYH7_MOUSE	Q91Z83	207	Glycyl lysine isopeptide (Lys-Gly) (interchain with G-Cter in ubiquitin).	17451654	Swiss-Prot 1010711	K	Ubiquitylation	IGDRSKKDQTPGK
MYH7_MOUSE	Q91Z83	213	Glycyl lysine isopeptide (Lys-Gly) (interchain with G-Cter in ubiquitin).	17451654	Swiss-Prot 1010711	K	Ubiquitylation	KDQTPGKGTLEDQ
MYH7_MOUSE	Q91Z83	1531	Glycyl lysine isopeptide (Lys-Gly) (interchain with G-Cter in ubiquitin).	17451654	Swiss-Prot 1010711	K	Ubiquitylation	ELEKIRKQLEAEK
MYH7_MOUSE	Q91Z83	1537	Glycyl lysine isopeptide (Lys-Gly) (interchain with G-Cter in ubiquitin).	17451654	Swiss-Prot 1010711	K	Ubiquitylation	KQLEAEKLELQSA
NAC6_ARATH	Q9LR74	101	Glycyl lysine isopeptide (Lys-Gly) (interchain with G-Cter in ubiquitin).	17272265	Swiss-Prot 1010711	K	Ubiquitylation	DGKKEIKDGHMQK
NCPR_YEAST	P16603	666	Glycyl lysine isopeptide (Lys-Gly) (interchain with G-Cter in ubiquitin).	14557538	Swiss-Prot 1010711	K	Ubiquitylation	GILSRGKSITTDE
NDKA_HUMAN	P15531	100	Glycyl lysine isopeptide (Lys-Gly) (interchain with G-Cter in ubiquitin).	18781797	Swiss-Prot 1010711	K	Ubiquitylation	TNPADSKPGTIRG
NEMO_HUMAN	Q9Y6K9	111	Glycyl lysine isopeptide (Lys-Gly) (interchain with G-Cter in ubiquitin).	21455181	Swiss-Prot 1010711	K	Ubiquitylation	ERLGLEKLDLKRQ
NEMO_HUMAN	Q9Y6K9	139	Glycyl lysine isopeptide (Lys-Gly) (interchain with G-Cter in ubiquitin).	21455181	Swiss-Prot 1010711	K	Ubiquitylation	QQMAEDKASVKAQ
NEMO_HUMAN	Q9Y6K9	143	Glycyl lysine isopeptide (Lys-Gly) (interchain with G-Cter in ubiquitin).	21455181	Swiss-Prot 1010711	K	Ubiquitylation	EDKASVKAQVTSL
NEMO_HUMAN	Q9Y6K9	226	Glycyl lysine isopeptide (Lys-Gly) (interchain with G-Cter in ubiquitin).	21455181	Swiss-Prot 1010711	K	Ubiquitylation	ASEEKRKLAQLQV
NEMO_HUMAN	Q9Y6K9	246	Glycyl lysine isopeptide (Lys-Gly) (interchain with G-Cter in ubiquitin).	21455181	Swiss-Prot 1010711	K	Ubiquitylation	EYDNHIKSSVVGS
NEMO_HUMAN	Q9Y6K9	264	Glycyl lysine isopeptide (Lys-Gly) (interchain with G-Cter in ubiquitin).	21455181	Swiss-Prot 1010711	K	Ubiquitylation	MQLEDLKQQLQQA
NEMO_HUMAN	Q9Y6K9	283	Glycyl lysine isopeptide (Lys-Gly) (interchain with G-Cter in ubiquitin).	21455181	Swiss-Prot 1010711	K	Ubiquitylation	KQEVIDKLKEEAE
NEMO_HUMAN	Q9Y6K9	285	Glycyl lysine isopeptide (Lys-Gly) (interchain with G-Cter in ubiquitin).	15620648;19136968;21455181	Swiss-Prot 1010711	K	Ubiquitylation	EVIDKLKEEAEQH
NEMO_HUMAN	Q9Y6K9	292	Glycyl lysine isopeptide (Lys-Gly) (interchain with G-Cter in ubiquitin).	21455181	Swiss-Prot 1010711	K	Ubiquitylation	EEAEQHKIVMETV
NEMO_HUMAN	Q9Y6K9	302	Glycyl lysine isopeptide (Lys-Gly) (interchain with G-Cter in ubiquitin).	21455181	Swiss-Prot 1010711	K	Ubiquitylation	ETVPVLKAQADIY
NEMO_HUMAN	Q9Y6K9	321	Glycyl lysine isopeptide (Lys-Gly) (interchain with G-Cter in ubiquitin).	20010814	Swiss-Prot 1010711	K	Ubiquitylation	ERQAREKLAEKKE
NEMO_HUMAN	Q9Y6K9	399	Glycyl lysine isopeptide (Lys-Gly) (interchain with G-Cter in ubiquitin).	14695475	Swiss-Prot 1010711	K	Ubiquitylation	PDFCCPKCQYQAP
NEMO_MOUSE	O88522	278	Glycyl lysine isopeptide (Lys-Gly) (interchain with G-Cter in ubiquitin).	17728323	Swiss-Prot 1010711	K	Ubiquitylation	ELIDKLKEEAEQH
NEMO_MOUSE	O88522	314	Glycyl lysine isopeptide (Lys-Gly) (interchain with G-Cter in ubiquitin).	17728323	Swiss-Prot 1010711	K	Ubiquitylation	ERHAREKLVEKKE
NEMO_MOUSE	O88522	318	Glycyl lysine isopeptide (Lys-Gly) (interchain with G-Cter in ubiquitin).	17728323	Swiss-Prot 1010711	K	Ubiquitylation	REKLVEKKEYLQE
NEMO_MOUSE	O88522	319	Glycyl lysine isopeptide (Lys-Gly) (interchain with G-Cter in ubiquitin).	17728323	Swiss-Prot 1010711	K	Ubiquitylation	EKLVEKKEYLQEQ
NEMO_MOUSE	O88522	392	Glycyl lysine isopeptide (Lys-Gly) (interchain with G-Cter in ubiquitin).	17728323	Swiss-Prot 1010711	K	Ubiquitylation	PDFCCPKCQYQAP
NFKB2_HUMAN	Q00653	855	Glycyl lysine isopeptide (Lys-Gly) (interchain with G-Cter in ubiquitin).	14676825	Swiss-Prot 1010711	K	Ubiquitylation	GPETRDKLPSTAE
NIR_ARATH	Q39161	103	Glycyl lysine isopeptide (Lys-Gly) (interchain with G-Cter in ubiquitin).	17272265	Swiss-Prot 1010711	K	Ubiquitylation	EELDSEKSSKDDI
NKTR_MOUSE	P30415	1249	Glycyl lysine isopeptide (Lys-Gly) (interchain with G-Cter in ubiquitin).	17451654	Swiss-Prot 1010711	K	Ubiquitylation	STVPEVKPQGLRI
NNF2_YEAST	P53253	10	Glycyl lysine isopeptide (Lys-Gly) (interchain with G-Cter in ubiquitin).	12872131	Swiss-Prot 1010711	K	Ubiquitylation	QFTNQKKVSHLQS
NOTC1_MOUSE	Q01705	1749	Glycyl lysine isopeptide (Lys-Gly) (interchain with G-Cter in ubiquitin).	15240571	Swiss-Prot 1010711	K	Ubiquitylation	GVLLSRKRRRQHG
NRIF1_MOUSE	Q923B3	15	Glycyl lysine isopeptide (Lys-Gly) (interchain with G-Cter in ubiquitin).	16252010;16630834	Swiss-Prot 1010711	K	Ubiquitylation	WPHESVKFEDVSL
NUDT6_HUMAN	P53370	76	Glycyl lysine isopeptide (Lys-Gly) (interchain with G-Cter in ubiquitin).	17203973	Swiss-Prot 1010711	K	Ubiquitylation	DAAAFQKGLQAAV
ODO1_HUMAN	Q02218	534	Glycyl lysine isopeptide (Lys-Gly) (interchain with G-Cter in ubiquitin).	17370265	Swiss-Prot 1010711	K	Ubiquitylation	KQIRKQKPVLQKY
ODPB_ARATH	Q38799	34	Glycyl lysine isopeptide (Lys-Gly) (interchain with G-Cter in ubiquitin).	17272265	Swiss-Prot 1010711	K	Ubiquitylation	SYAAGAKEMTVRD
ODPB_ARATH	Q38799	247	Glycyl lysine isopeptide (Lys-Gly) (interchain with G-Cter in ubiquitin).	17272265	Swiss-Prot 1010711	K	Ubiquitylation	TIVTFSKMVGFAL
ODPB_ARATH	Q38799	254	Glycyl lysine isopeptide (Lys-Gly) (interchain with G-Cter in ubiquitin).	17272265	Swiss-Prot 1010711	K	Ubiquitylation	MVGFALKAAEKLA
P53_HUMAN	P04637	291	Glycyl lysine isopeptide (Lys-Gly) (interchain with G-Cter in ubiquitin).	19536131	Swiss-Prot 1010711	K	Ubiquitylation	EEENLRKKGEPHH
P53_HUMAN	P04637	292	Glycyl lysine isopeptide (Lys-Gly) (interchain with G-Cter in ubiquitin).	19536131	Swiss-Prot 1010711	K	Ubiquitylation	EENLRKKGEPHHE
PATL1_ARATH	Q56WK6	285	Glycyl lysine isopeptide (Lys-Gly) (interchain with G-Cter in ubiquitin).	19292762	Swiss-Prot 1010711	K	Ubiquitylation	NTVQWRKENKIDE
PCNA_HUMAN	P12004	164	Glycyl lysine isopeptide (Lys-Gly) (interchain with G-Cter in ubiquitin).	17108083;17130289	Swiss-Prot 1010711	K	Ubiquitylation	VVISCAKDGVKFS
PCYOX_HUMAN	Q9UHG3	162	Glycyl lysine isopeptide (Lys-Gly) (interchain with G-Cter in ubiquitin).	17370265	Swiss-Prot 1010711	K	Ubiquitylation	VEDVLDKFMRIYR
PDR12_YEAST	Q02785	426	Glycyl lysine isopeptide (Lys-Gly) (interchain with G-Cter in ubiquitin).	12872131	Swiss-Prot 1010711	K	Ubiquitylation	KPGYEDKVPKSSS
PDR5_YEAST	P33302	825	Glycyl lysine isopeptide (Lys-Gly) (interchain with G-Cter in ubiquitin).	12872131;14557538	Swiss-Prot 1010711	K	Ubiquitylation	RGVLTEKNANDPE
PDX3_YEAST	P38075	29	Glycyl lysine isopeptide (Lys-Gly) (interchain with G-Cter in ubiquitin).	12872131	Swiss-Prot 1010711	K	Ubiquitylation	KFTLNEKQLTDDP
PEX1_HUMAN	O43933	833	Glycyl lysine isopeptide (Lys-Gly) (interchain with G-Cter in ubiquitin).	17370265	Swiss-Prot 1010711	K	Ubiquitylation	RSVNLHKPRDLGW
PEX5_YEAST	P35056	18	Glycyl lysine isopeptide (Lys-Gly) (interchain with G-Cter in ubiquitin).	17550898	Swiss-Prot 1010711	K	Ubiquitylation	PLAQLHKHTQQNK
PEX5_YEAST	P35056	24	Glycyl lysine isopeptide (Lys-Gly) (interchain with G-Cter in ubiquitin).	17550898	Swiss-Prot 1010711	K	Ubiquitylation	KHTQQNKSLQFNQ
PGAM2_HUMAN	P15259	179	Glycyl lysine isopeptide (Lys-Gly) (interchain with G-Cter in ubiquitin).	17370265	Swiss-Prot 1010711	K	Ubiquitylation	PQIKAGKRVLIAA
PGAM2_HUMAN	P15259	195	Glycyl lysine isopeptide (Lys-Gly) (interchain with G-Cter in ubiquitin).	17370265	Swiss-Prot 1010711	K	Ubiquitylation	SLRGIVKHLEGMS
PHO84_YEAST	P25297	298	Glycyl lysine isopeptide (Lys-Gly) (interchain with G-Cter in ubiquitin).	12872131	Swiss-Prot 1010711	K	Ubiquitylation	EQDGEKKIHDTSD
PHO87_YEAST	P25360	102	Glycyl lysine isopeptide (Lys-Gly) (interchain with G-Cter in ubiquitin).	12872131	Swiss-Prot 1010711	K	Ubiquitylation	RGDSDEKAIDGNN
PI51A_HUMAN	Q99755	103	Glycyl lysine isopeptide (Lys-Gly) (interchain with G-Cter in ubiquitin).	18781797	Swiss-Prot 1010711	K	Ubiquitylation	VGSLSTKPERDVL
PIN3_YEAST	Q06449	80	Glycyl lysine isopeptide (Lys-Gly) (interchain with G-Cter in ubiquitin).	12872131	Swiss-Prot 1010711	K	Ubiquitylation	GLKPGDKVQLLEK
PKP4_HUMAN	Q99569	611	Glycyl lysine isopeptide (Lys-Gly) (interchain with G-Cter in ubiquitin).	17370265	Swiss-Prot 1010711	K	Ubiquitylation	ENKIAMKNVGGIP
PLA14_ARATH	O23522	43	Glycyl lysine isopeptide (Lys-Gly) (interchain with G-Cter in ubiquitin).	17272265	Swiss-Prot 1010711	K	Ubiquitylation	PARKTNKEHLRNL
PLA14_ARATH	O23522	490	Glycyl lysine isopeptide (Lys-Gly) (interchain with G-Cter in ubiquitin).	17272265	Swiss-Prot 1010711	K	Ubiquitylation	EQRSNVKVLYTGK
PLA19_ARATH	O82274	19	Glycyl lysine isopeptide (Lys-Gly) (interchain with G-Cter in ubiquitin).	17272265	Swiss-Prot 1010711	K	Ubiquitylation	SGSSKWKDLLDPL
PLST_HUMAN	P13797	168	Glycyl lysine isopeptide (Lys-Gly) (interchain with G-Cter in ubiquitin).	17370265	Swiss-Prot 1010711	K	Ubiquitylation	DGIVLCKMINLSV
PMA1_YEAST	P05030	555	Glycyl lysine isopeptide (Lys-Gly) (interchain with G-Cter in ubiquitin).	14557538	Swiss-Prot 1010711	K	Ubiquitylation	HLGLRVKMLTGDA
PMA1_YEAST	P05030	566	Glycyl lysine isopeptide (Lys-Gly) (interchain with G-Cter in ubiquitin).	14557538	Swiss-Prot 1010711	K	Ubiquitylation	DAVGIAKETCRQL
PMA1_YEAST	P05030	644	Glycyl lysine isopeptide (Lys-Gly) (interchain with G-Cter in ubiquitin).	14557538	Swiss-Prot 1010711	K	Ubiquitylation	DAPSLKKADTGIA
PMGT1_HUMAN	Q8WZA1	537	Glycyl lysine isopeptide (Lys-Gly) (interchain with G-Cter in ubiquitin).	17370265	Swiss-Prot 1010711	K	Ubiquitylation	RNVDSLKKEAYEV
PMGT1_HUMAN	Q8WZA1	538	Glycyl lysine isopeptide (Lys-Gly) (interchain with G-Cter in ubiquitin).	17370265	Swiss-Prot 1010711	K	Ubiquitylation	NVDSLKKEAYEVE
PML_HUMAN	P29590	380	Glycyl lysine isopeptide (Lys-Gly) (interchain with G-Cter in ubiquitin).	18408734	Swiss-Prot 1010711	K	Ubiquitylation	DGFDEFKVRLQDL
PML_HUMAN	P29590	400	Glycyl lysine isopeptide (Lys-Gly) (interchain with G-Cter in ubiquitin).	18408734	Swiss-Prot 1010711	K	Ubiquitylation	KDAAVSKKASPEA
PML_HUMAN	P29590	401	Glycyl lysine isopeptide (Lys-Gly) (interchain with G-Cter in ubiquitin).	18408734	Swiss-Prot 1010711	K	Ubiquitylation	DAAVSKKASPEAA
PML_HUMAN	P29590	476	Glycyl lysine isopeptide (Lys-Gly) (interchain with G-Cter in ubiquitin).	18408734	Swiss-Prot 1010711	K	Ubiquitylation	NTTTAQKRKCSQT
POTEE_HUMAN	Q6S8J3	684	Glycyl lysine isopeptide (Lys-Gly) (interchain with G-Cter in ubiquitin).	17370265	Swiss-Prot 1010711	K	Ubiquitylation	EDIESVKKKNDNL
PPDK1_ARATH	O23404	105	Glycyl lysine isopeptide (Lys-Gly) (interchain with G-Cter in ubiquitin).	17272265	Swiss-Prot 1010711	K	Ubiquitylation	GRSEGNKGMKSLL
PPIA_HUMAN	P62937	28	Glycyl lysine isopeptide (Lys-Gly) (interchain with G-Cter in ubiquitin).	18781797	Swiss-Prot 1010711	K	Ubiquitylation	FELFADKVPKTAE
PRC2B_HUMAN	Q5JSZ5	1510	Glycyl lysine isopeptide (Lys-Gly) (interchain with G-Cter in ubiquitin).	17203973	Swiss-Prot 1010711	K	Ubiquitylation	PEASSKKAEKEAK
PROF1_HUMAN	P07737	54	Glycyl lysine isopeptide (Lys-Gly) (interchain with G-Cter in ubiquitin).	18781797	Swiss-Prot 1010711	K	Ubiquitylation	VGVLVGKDRSSFY
PRS4_HUMAN	P62191	237	Glycyl lysine isopeptide (Lys-Gly) (interchain with G-Cter in ubiquitin).	17370265	Swiss-Prot 1010711	K	Ubiquitylation	GKTLLAKAVANQT
PSA1_HUMAN	P25786	115	Glycyl lysine isopeptide (Lys-Gly) (interchain with G-Cter in ubiquitin).	18781797	Swiss-Prot 1010711	K	Ubiquitylation	VSLIGSKTQIPTQ
PSA1_HUMAN	P25786	208	Glycyl lysine isopeptide (Lys-Gly) (interchain with G-Cter in ubiquitin).	18781797	Swiss-Prot 1010711	K	Ubiquitylation	EQDLTTKNVSIGI
PSA4_YEAST	P23638	199	Glycyl lysine isopeptide (Lys-Gly) (interchain with G-Cter in ubiquitin).	14557538	Swiss-Prot 1010711	K	Ubiquitylation	ALKTLSKTTDSSA
PSA6_HUMAN	P60900	59	Glycyl lysine isopeptide (Lys-Gly) (interchain with G-Cter in ubiquitin).	17370265	Swiss-Prot 1010711	K	Ubiquitylation	QKKVPDKLLDSST
PSD7_HUMAN	P51665	180	Glycyl lysine isopeptide (Lys-Gly) (interchain with G-Cter in ubiquitin).	18781797	Swiss-Prot 1010711	K	Ubiquitylation	HLLRDIKDTTVGT
PTEN_HUMAN	P60484	13	Glycyl lysine isopeptide (Lys-Gly) (interchain with G-Cter in ubiquitin).	18716620	Swiss-Prot 1010711	K	Ubiquitylation	EIVSRNKRRYQED
PTEN_HUMAN	P60484	289	Glycyl lysine isopeptide (Lys-Gly) (interchain with G-Cter in ubiquitin).	18716620	Swiss-Prot 1010711	K	Ubiquitylation	PEETSEKVENGSL
PTH2_YEAST	P34222	152	Glycyl lysine isopeptide (Lys-Gly) (interchain with G-Cter in ubiquitin).	14557538	Swiss-Prot 1010711	K	Ubiquitylation	TLKCPDKFTMDEL
PUR8_YEAST	Q05911	196	Glycyl lysine isopeptide (Lys-Gly) (interchain with G-Cter in ubiquitin).	12872131	Swiss-Prot 1010711	K	Ubiquitylation	IGLRGVKGTTGTQ
PXG_SESIN	Q9SQ57	165	Glycyl lysine isopeptide (Lys-Gly) (interchain with G-Cter in ubiquitin).	21041098	Swiss-Prot 1010711	K	Ubiquitylation	FENLFSKHARTMP
PXG_SESIN	Q9SQ57	235	Glycyl lysine isopeptide (Lys-Gly) (interchain with G-Cter in ubiquitin).	21041098	Swiss-Prot 1010711	K	Ubiquitylation	LFEYCAKMQRGAE
PYRF_YEAST	P03962	93	Glycyl lysine isopeptide (Lys-Gly) (interchain with G-Cter in ubiquitin).	12872131	Swiss-Prot 1010711	K	Ubiquitylation	LLFEDRKFADIGN
PYRF_YEAST	P03962	209	Glycyl lysine isopeptide (Lys-Gly) (interchain with G-Cter in ubiquitin).	12872131	Swiss-Prot 1010711	K	Ubiquitylation	GVGLDDKGDALGQ
PYRF_YEAST	P03962	253	Glycyl lysine isopeptide (Lys-Gly) (interchain with G-Cter in ubiquitin).	12872131	Swiss-Prot 1010711	K	Ubiquitylation	EGERYRKAGWEAY
QCR8_MOUSE	Q9CQ69	33	Glycyl lysine isopeptide (Lys-Gly) (interchain with G-Cter in ubiquitin).	17451654	Swiss-Prot 1010711	K	Ubiquitylation	FPSYFSKGIPNVL
QN1_HUMAN	Q5TB80	908	Glycyl lysine isopeptide (Lys-Gly) (interchain with G-Cter in ubiquitin).	17370265	Swiss-Prot 1010711	K	Ubiquitylation	NPSIRQKIRLKDK
R27AA_ARATH	P59271	11	Glycyl lysine isopeptide (Lys-Gly) (interchain with G-Cter in ubiquitin).	17272265	Swiss-Prot 1010711	K	Ubiquitylation	VKTLTGKTITLEV
R27AA_ARATH	P59271	29	Glycyl lysine isopeptide (Lys-Gly) (interchain with G-Cter in ubiquitin).	17272265	Swiss-Prot 1010711	K	Ubiquitylation	IDNVKAKIQDKEG
R27AA_ARATH	P59271	33	Glycyl lysine isopeptide (Lys-Gly) (interchain with G-Cter in ubiquitin).	17272265	Swiss-Prot 1010711	K	Ubiquitylation	KAKIQDKEGIPPD
R27AA_ARATH	P59271	48	Glycyl lysine isopeptide (Lys-Gly) (interchain with G-Cter in ubiquitin).	17272265	Swiss-Prot 1010711	K	Ubiquitylation	RLIFAGKQLEDGR
R27AA_ARATH	P59271	63	Glycyl lysine isopeptide (Lys-Gly) (interchain with G-Cter in ubiquitin).	17272265	Swiss-Prot 1010711	K	Ubiquitylation	ADYNIQKESTLHL
R27AB_ARATH	P59232	11	Glycyl lysine isopeptide (Lys-Gly) (interchain with G-Cter in ubiquitin).	17272265	Swiss-Prot 1010711	K	Ubiquitylation	VKTLTGKTITLEV
R27AB_ARATH	P59232	29	Glycyl lysine isopeptide (Lys-Gly) (interchain with G-Cter in ubiquitin).	17272265	Swiss-Prot 1010711	K	Ubiquitylation	IDNVKAKIQDKEG
R27AB_ARATH	P59232	33	Glycyl lysine isopeptide (Lys-Gly) (interchain with G-Cter in ubiquitin).	17272265	Swiss-Prot 1010711	K	Ubiquitylation	KAKIQDKEGIPPD
R27AB_ARATH	P59232	48	Glycyl lysine isopeptide (Lys-Gly) (interchain with G-Cter in ubiquitin).	17272265	Swiss-Prot 1010711	K	Ubiquitylation	RLIFAGKQLEDGR
R27AB_ARATH	P59232	63	Glycyl lysine isopeptide (Lys-Gly) (interchain with G-Cter in ubiquitin).	17272265	Swiss-Prot 1010711	K	Ubiquitylation	ADYNIQKESTLHL
R27AC_ARATH	P59233	11	Glycyl lysine isopeptide (Lys-Gly) (interchain with G-Cter in ubiquitin).	17272265	Swiss-Prot 1010711	K	Ubiquitylation	VKTLTGKTITLEV
R27AC_ARATH	P59233	29	Glycyl lysine isopeptide (Lys-Gly) (interchain with G-Cter in ubiquitin).	17272265	Swiss-Prot 1010711	K	Ubiquitylation	IDNVKAKIQDKEG
R27AC_ARATH	P59233	33	Glycyl lysine isopeptide (Lys-Gly) (interchain with G-Cter in ubiquitin).	17272265	Swiss-Prot 1010711	K	Ubiquitylation	KAKIQDKEGIPPD
R27AC_ARATH	P59233	48	Glycyl lysine isopeptide (Lys-Gly) (interchain with G-Cter in ubiquitin).	17272265	Swiss-Prot 1010711	K	Ubiquitylation	RLIFAGKQLEDGR
R27AC_ARATH	P59233	63	Glycyl lysine isopeptide (Lys-Gly) (interchain with G-Cter in ubiquitin).	17272265	Swiss-Prot 1010711	K	Ubiquitylation	ADYNIQKESTLHL
RAC1_HUMAN	P63000	147	Glycyl lysine isopeptide (Lys-Gly) (interchain with G-Cter in ubiquitin).	18093184	Swiss-Prot 1010711	K	Ubiquitylation	QGLAMAKEIGAVK
RAG1_MOUSE	P15919	233	Glycyl lysine isopeptide (Lys-Gly) (interchain with G-Cter in ubiquitin).	14671314	Swiss-Prot 1010711	K	Ubiquitylation	PNVQLSKKLKTVL
RAN_HUMAN	P62826	71	Glycyl lysine isopeptide (Lys-Gly) (interchain with G-Cter in ubiquitin).	18781797	Swiss-Prot 1010711	K	Ubiquitylation	DTAGQEKFGGLRD
RBM25_HUMAN	P49756	477	Glycyl lysine isopeptide (Lys-Gly) (interchain with G-Cter in ubiquitin).	17370265	Swiss-Prot 1010711	K	Ubiquitylation	KTREYEKEAEREE
RBM27_HUMAN	Q9P2N5	653	Glycyl lysine isopeptide (Lys-Gly) (interchain with G-Cter in ubiquitin).	18655026	Swiss-Prot 1010711	K	Ubiquitylation	TNEEARKAISSTE
RD23A_HUMAN	P54725	122	Glycyl lysine isopeptide (Lys-Gly) (interchain with G-Cter in ubiquitin).	18781797	Swiss-Prot 1010711	K	Ubiquitylation	PAAREDKSPSEES
RGI1_YEAST	P40043	68	Glycyl lysine isopeptide (Lys-Gly) (interchain with G-Cter in ubiquitin).	12872131	Swiss-Prot 1010711	K	Ubiquitylation	SHEDPEKISDAAN
RGS12_HUMAN	O14924	1115	Glycyl lysine isopeptide (Lys-Gly) (interchain with G-Cter in ubiquitin).	17370265	Swiss-Prot 1010711	K	Ubiquitylation	GKASADKQKGVPV
RIC3_HUMAN	Q7Z5B4	202	Glycyl lysine isopeptide (Lys-Gly) (interchain with G-Cter in ubiquitin).	17370265	Swiss-Prot 1010711	K	Ubiquitylation	RVMKEGKFIDRFS
RIMB2_HUMAN	O15034	727	Glycyl lysine isopeptide (Lys-Gly) (interchain with G-Cter in ubiquitin).	17370265	Swiss-Prot 1010711	K	Ubiquitylation	SVDDFLKGSELGK
RIMB2_HUMAN	O15034	733	Glycyl lysine isopeptide (Lys-Gly) (interchain with G-Cter in ubiquitin).	17370265	Swiss-Prot 1010711	K	Ubiquitylation	KGSELGKQPHCCH
RIPK4_HUMAN	P57078	51	Glycyl lysine isopeptide (Lys-Gly) (interchain with G-Cter in ubiquitin).	21931591	Swiss-Prot 1010711	K	Ubiquitylation	KTWLAIKCSPSLH
RIPK4_HUMAN	P57078	145	Glycyl lysine isopeptide (Lys-Gly) (interchain with G-Cter in ubiquitin).	21931591	Swiss-Prot 1010711	K	Ubiquitylation	LLHLDLKPANILL
RL10_HUMAN	P27635	188	Glycyl lysine isopeptide (Lys-Gly) (interchain with G-Cter in ubiquitin).	18781797	Swiss-Prot 1010711	K	Ubiquitylation	EDMVAEKRLIPDG
RL29_HUMAN	P47914	56	Glycyl lysine isopeptide (Lys-Gly) (interchain with G-Cter in ubiquitin).	17370265	Swiss-Prot 1010711	K	Ubiquitylation	NKKGLKKMQANNA
RL29_HUMAN	P47914	73	Glycyl lysine isopeptide (Lys-Gly) (interchain with G-Cter in ubiquitin).	17370265	Swiss-Prot 1010711	K	Ubiquitylation	ARAEAIKALVKPK
RL40_HUMAN	P62987	11	Glycyl lysine isopeptide (Lys-Gly) (interchain with G-Cter in ubiquitin).	16443603;16543144	Swiss-Prot 1010711	K	Ubiquitylation	VKTLTGKTITLEV
RL40_HUMAN	P62987	29	Glycyl lysine isopeptide (Lys-Gly) (interchain with G-Cter in ubiquitin).	16543144	Swiss-Prot 1010711	K	Ubiquitylation	IENVKAKIQDKEG
RL40_HUMAN	P62987	48	Glycyl lysine isopeptide (Lys-Gly) (interchain with G-Cter in ubiquitin).	16443603;16543144;17203973;17323924	Swiss-Prot 1010711	K	Ubiquitylation	RLIFAGKQLEDGR
RL40_HUMAN	P62987	63	Glycyl lysine isopeptide (Lys-Gly) (interchain with G-Cter in ubiquitin).	16543144;18719106	Swiss-Prot 1010711	K	Ubiquitylation	SDYNIQKESTLHL
RL401_YEAST	P0CH08	11	Glycyl lysine isopeptide (Lys-Gly) (interchain with G-Cter in ubiquitin).	12872131;14557538	Swiss-Prot 1010711	K	Ubiquitylation	VKTLTGKTITLEV
RL401_YEAST	P0CH08	27	Glycyl lysine isopeptide (Lys-Gly) (interchain with G-Cter in ubiquitin).	12872131	Swiss-Prot 1010711	K	Ubiquitylation	DTIDNVKSKIQDK
RL401_YEAST	P0CH08	29	Glycyl lysine isopeptide (Lys-Gly) (interchain with G-Cter in ubiquitin).	12872131	Swiss-Prot 1010711	K	Ubiquitylation	IDNVKSKIQDKEG
RL401_YEAST	P0CH08	33	Glycyl lysine isopeptide (Lys-Gly) (interchain with G-Cter in ubiquitin).	12872131	Swiss-Prot 1010711	K	Ubiquitylation	KSKIQDKEGIPPD
RL401_YEAST	P0CH08	48	Glycyl lysine isopeptide (Lys-Gly) (interchain with G-Cter in ubiquitin).	12872131;14557538	Swiss-Prot 1010711	K	Ubiquitylation	RLIFAGKQLEDGR
RL401_YEAST	P0CH08	63	Glycyl lysine isopeptide (Lys-Gly) (interchain with G-Cter in ubiquitin).	12872131;14557538	Swiss-Prot 1010711	K	Ubiquitylation	SDYNIQKESTLHL
RL402_YEAST	P0CH09	11	Glycyl lysine isopeptide (Lys-Gly) (interchain with G-Cter in ubiquitin).	12872131;14557538	Swiss-Prot 1010711	K	Ubiquitylation	VKTLTGKTITLEV
RL402_YEAST	P0CH09	27	Glycyl lysine isopeptide (Lys-Gly) (interchain with G-Cter in ubiquitin).	12872131	Swiss-Prot 1010711	K	Ubiquitylation	DTIDNVKSKIQDK
RL402_YEAST	P0CH09	29	Glycyl lysine isopeptide (Lys-Gly) (interchain with G-Cter in ubiquitin).	12872131	Swiss-Prot 1010711	K	Ubiquitylation	IDNVKSKIQDKEG
RL402_YEAST	P0CH09	33	Glycyl lysine isopeptide (Lys-Gly) (interchain with G-Cter in ubiquitin).	12872131	Swiss-Prot 1010711	K	Ubiquitylation	KSKIQDKEGIPPD
RL402_YEAST	P0CH09	48	Glycyl lysine isopeptide (Lys-Gly) (interchain with G-Cter in ubiquitin).	12872131;14557538	Swiss-Prot 1010711	K	Ubiquitylation	RLIFAGKQLEDGR
RL402_YEAST	P0CH09	63	Glycyl lysine isopeptide (Lys-Gly) (interchain with G-Cter in ubiquitin).	12872131;14557538	Swiss-Prot 1010711	K	Ubiquitylation	SDYNIQKESTLHL
RL40A_ARATH	B9DHA6	11	Glycyl lysine isopeptide (Lys-Gly) (interchain with G-Cter in ubiquitin).	17272265	Swiss-Prot 1010711	K	Ubiquitylation	VKTLTGKTITLEV
RL40A_ARATH	B9DHA6	29	Glycyl lysine isopeptide (Lys-Gly) (interchain with G-Cter in ubiquitin).	17272265	Swiss-Prot 1010711	K	Ubiquitylation	IDNVKAKIQDKEG
RL40A_ARATH	B9DHA6	33	Glycyl lysine isopeptide (Lys-Gly) (interchain with G-Cter in ubiquitin).	17272265	Swiss-Prot 1010711	K	Ubiquitylation	KAKIQDKEGIPPD
RL40A_ARATH	B9DHA6	48	Glycyl lysine isopeptide (Lys-Gly) (interchain with G-Cter in ubiquitin).	17272265	Swiss-Prot 1010711	K	Ubiquitylation	RLIFAGKQLEDGR
RL40A_ARATH	B9DHA6	63	Glycyl lysine isopeptide (Lys-Gly) (interchain with G-Cter in ubiquitin).	17272265	Swiss-Prot 1010711	K	Ubiquitylation	ADYNIQKESTLHL
RL40B_ARATH	Q42202	11	Glycyl lysine isopeptide (Lys-Gly) (interchain with G-Cter in ubiquitin).	17272265	Swiss-Prot 1010711	K	Ubiquitylation	VKTLTGKTITLEV
RL40B_ARATH	Q42202	29	Glycyl lysine isopeptide (Lys-Gly) (interchain with G-Cter in ubiquitin).	17272265	Swiss-Prot 1010711	K	Ubiquitylation	IDNVKAKIQDKEG
RL40B_ARATH	Q42202	33	Glycyl lysine isopeptide (Lys-Gly) (interchain with G-Cter in ubiquitin).	17272265	Swiss-Prot 1010711	K	Ubiquitylation	KAKIQDKEGIPPD
RL40B_ARATH	Q42202	48	Glycyl lysine isopeptide (Lys-Gly) (interchain with G-Cter in ubiquitin).	17272265	Swiss-Prot 1010711	K	Ubiquitylation	RLIFAGKQLEDGR
RL40B_ARATH	Q42202	63	Glycyl lysine isopeptide (Lys-Gly) (interchain with G-Cter in ubiquitin).	17272265	Swiss-Prot 1010711	K	Ubiquitylation	ADYNIQKESTLHL
ROS1_ARATH	Q9SJQ6	901	Glycyl lysine isopeptide (Lys-Gly) (interchain with G-Cter in ubiquitin).	17272265	Swiss-Prot 1010711	K	Ubiquitylation	EVAETIKSRGMNH
RPB1_YEAST	P04050	695	Glycyl lysine isopeptide (Lys-Gly) (interchain with G-Cter in ubiquitin).	14557538	Swiss-Prot 1010711	K	Ubiquitylation	KVLDVTKEAQANL
RPN2_HUMAN	P04844	154	Glycyl lysine isopeptide (Lys-Gly) (interchain with G-Cter in ubiquitin).	18781797	Swiss-Prot 1010711	K	Ubiquitylation	LTARLSKEETVLA
RS20_HUMAN	P60866	8	Glycyl lysine isopeptide (Lys-Gly) (interchain with G-Cter in ubiquitin).	18781797	Swiss-Prot 1010711	K	Ubiquitylation	AFKDTGKTPVEPE
RS20_YEAST	P38701	8	Glycyl lysine isopeptide (Lys-Gly) (interchain with G-Cter in ubiquitin).	12872131;14557538	Swiss-Prot 1010711	K	Ubiquitylation	SDFQKEKVEEQEQ
RS27A_HUMAN	P62979	11	Glycyl lysine isopeptide (Lys-Gly) (interchain with G-Cter in ubiquitin).	16443603;16543144	Swiss-Prot 1010711	K	Ubiquitylation	VKTLTGKTITLEV
RS27A_HUMAN	P62979	29	Glycyl lysine isopeptide (Lys-Gly) (interchain with G-Cter in ubiquitin).	16543144	Swiss-Prot 1010711	K	Ubiquitylation	IENVKAKIQDKEG
RS27A_HUMAN	P62979	48	Glycyl lysine isopeptide (Lys-Gly) (interchain with G-Cter in ubiquitin).	16443603;16543144;17203973;17323924	Swiss-Prot 1010711	K	Ubiquitylation	RLIFAGKQLEDGR
RS27A_HUMAN	P62979	63	Glycyl lysine isopeptide (Lys-Gly) (interchain with G-Cter in ubiquitin).	16543144;18719106	Swiss-Prot 1010711	K	Ubiquitylation	SDYNIQKESTLHL
RS27A_YEAST	P05759	11	Glycyl lysine isopeptide (Lys-Gly) (interchain with G-Cter in ubiquitin).	12872131;14557538	Swiss-Prot 1010711	K	Ubiquitylation	VKTLTGKTITLEV
RS27A_YEAST	P05759	27	Glycyl lysine isopeptide (Lys-Gly) (interchain with G-Cter in ubiquitin).	12872131	Swiss-Prot 1010711	K	Ubiquitylation	DTIDNVKSKIQDK
RS27A_YEAST	P05759	29	Glycyl lysine isopeptide (Lys-Gly) (interchain with G-Cter in ubiquitin).	12872131	Swiss-Prot 1010711	K	Ubiquitylation	IDNVKSKIQDKEG
RS27A_YEAST	P05759	33	Glycyl lysine isopeptide (Lys-Gly) (interchain with G-Cter in ubiquitin).	12872131	Swiss-Prot 1010711	K	Ubiquitylation	KSKIQDKEGIPPD
RS27A_YEAST	P05759	48	Glycyl lysine isopeptide (Lys-Gly) (interchain with G-Cter in ubiquitin).	12872131;14557538	Swiss-Prot 1010711	K	Ubiquitylation	RLIFAGKQLEDGR
RS27A_YEAST	P05759	63	Glycyl lysine isopeptide (Lys-Gly) (interchain with G-Cter in ubiquitin).	12872131;14557538	Swiss-Prot 1010711	K	Ubiquitylation	SDYNIQKESTLHL
RS3_HUMAN	P23396	90	Glycyl lysine isopeptide (Lys-Gly) (interchain with G-Cter in ubiquitin).	18781797	Swiss-Prot 1010711	K	Ubiquitylation	VELYAEKVATRGL
RS3_HUMAN	P23396	202	Glycyl lysine isopeptide (Lys-Gly) (interchain with G-Cter in ubiquitin).	18781797	Swiss-Prot 1010711	K	Ubiquitylation	GKIGPKKPLPDHV
RS3_YEAST	P05750	212	Glycyl lysine isopeptide (Lys-Gly) (interchain with G-Cter in ubiquitin).	12872131	Swiss-Prot 1010711	K	Ubiquitylation	VTIIEPKEEEPIL
RS31_ARATH	Q9SIP7	62	Glycyl lysine isopeptide (Lys-Gly) (interchain with G-Cter in ubiquitin).	19292762	Swiss-Prot 1010711	K	Ubiquitylation	QNVLGEKGRRIRE
RS32_ARATH	Q9M339	62	Glycyl lysine isopeptide (Lys-Gly) (interchain with G-Cter in ubiquitin).	19292762	Swiss-Prot 1010711	K	Ubiquitylation	QNVLGEKGRRIRE
RS33_ARATH	Q9FJA6	62	Glycyl lysine isopeptide (Lys-Gly) (interchain with G-Cter in ubiquitin).	19292762	Swiss-Prot 1010711	K	Ubiquitylation	QNVLGEKGRRIRE
RS4A_YEAST	P0CX35	168	Glycyl lysine isopeptide (Lys-Gly) (interchain with G-Cter in ubiquitin).	12872131	Swiss-Prot 1010711	K	Ubiquitylation	IDLASGKITDFIK
RS4B_YEAST	P0CX36	168	Glycyl lysine isopeptide (Lys-Gly) (interchain with G-Cter in ubiquitin).	12872131	Swiss-Prot 1010711	K	Ubiquitylation	IDLASGKITDFIK
RUB1_ARATH	Q9SHE7	11	Glycyl lysine isopeptide (Lys-Gly) (interchain with G-Cter in ubiquitin).	17272265	Swiss-Prot 1010711	K	Ubiquitylation	VKTLTGKTITLEV
RUB1_ARATH	Q9SHE7	29	Glycyl lysine isopeptide (Lys-Gly) (interchain with G-Cter in ubiquitin).	17272265	Swiss-Prot 1010711	K	Ubiquitylation	IDNVKAKIQDKEG
RUB1_ARATH	Q9SHE7	33	Glycyl lysine isopeptide (Lys-Gly) (interchain with G-Cter in ubiquitin).	17272265	Swiss-Prot 1010711	K	Ubiquitylation	KAKIQDKEGIPPD
RUB1_ARATH	Q9SHE7	48	Glycyl lysine isopeptide (Lys-Gly) (interchain with G-Cter in ubiquitin).	17272265	Swiss-Prot 1010711	K	Ubiquitylation	RLIFAGKQLEDGR
RUB1_ARATH	Q9SHE7	63	Glycyl lysine isopeptide (Lys-Gly) (interchain with G-Cter in ubiquitin).	17272265	Swiss-Prot 1010711	K	Ubiquitylation	ADYNIQKESTLHL
RUB2_ARATH	Q8RUC6	11	Glycyl lysine isopeptide (Lys-Gly) (interchain with G-Cter in ubiquitin).	17272265	Swiss-Prot 1010711	K	Ubiquitylation	VKTLTGKTITLEV
RUB2_ARATH	Q8RUC6	29	Glycyl lysine isopeptide (Lys-Gly) (interchain with G-Cter in ubiquitin).	17272265	Swiss-Prot 1010711	K	Ubiquitylation	IDNVKAKIQDKEG
RUB2_ARATH	Q8RUC6	33	Glycyl lysine isopeptide (Lys-Gly) (interchain with G-Cter in ubiquitin).	17272265	Swiss-Prot 1010711	K	Ubiquitylation	KAKIQDKEGIPPD
RUB2_ARATH	Q8RUC6	48	Glycyl lysine isopeptide (Lys-Gly) (interchain with G-Cter in ubiquitin).	17272265	Swiss-Prot 1010711	K	Ubiquitylation	RLIFAGKQLEDGR
RUB2_ARATH	Q8RUC6	63	Glycyl lysine isopeptide (Lys-Gly) (interchain with G-Cter in ubiquitin).	17272265	Swiss-Prot 1010711	K	Ubiquitylation	ADYNIQKESTLHL
S39A7_MOUSE	Q31125	317	Glycyl lysine isopeptide (Lys-Gly) (interchain with G-Cter in ubiquitin).	17451654	Swiss-Prot 1010711	K	Ubiquitylation	QSPEEEKAGSDLR
SAHH2_ARATH	Q9LK36	15	Glycyl lysine isopeptide (Lys-Gly) (interchain with G-Cter in ubiquitin).	17272265	Swiss-Prot 1010711	K	Ubiquitylation	SSGREYKVKDMSQ
SALL2_HUMAN	Q9Y467	911	Glycyl lysine isopeptide (Lys-Gly) (interchain with G-Cter in ubiquitin).	18655026	Swiss-Prot 1010711	K	Ubiquitylation	GESSSRKACEVCG
SC31A_HUMAN	O94979	647	Glycyl lysine isopeptide (Lys-Gly) (interchain with G-Cter in ubiquitin).	22358839	Swiss-Prot 1010711	K	Ubiquitylation	VESCDLKNWREAL
SDN3_ARATH	Q8RXK2	190	Glycyl lysine isopeptide (Lys-Gly) (interchain with G-Cter in ubiquitin).	17272265	Swiss-Prot 1010711	K	Ubiquitylation	KPVIDYKTDITGV
SDN3_ARATH	Q8RXK2	726	Glycyl lysine isopeptide (Lys-Gly) (interchain with G-Cter in ubiquitin).	17272265	Swiss-Prot 1010711	K	Ubiquitylation	KEMEELKEKLKAM
SE1L2_HUMAN	Q5TEA6	101	Glycyl lysine isopeptide (Lys-Gly) (interchain with G-Cter in ubiquitin).	17370265	Swiss-Prot 1010711	K	Ubiquitylation	LQKQAEKNFTDEG
SET_HUMAN	Q01105	154	Glycyl lysine isopeptide (Lys-Gly) (interchain with G-Cter in ubiquitin).	18781797	Swiss-Prot 1010711	K	Ubiquitylation	ENKVLSKEFHLNE
SETB1_HUMAN	Q15047	182	Glycyl lysine isopeptide (Lys-Gly) (interchain with G-Cter in ubiquitin).	18781797	Swiss-Prot 1010711	K	Ubiquitylation	SSQDLHKGTLSQM
SL9A4_HUMAN	Q6AI14	352	Glycyl lysine isopeptide (Lys-Gly) (interchain with G-Cter in ubiquitin).	17370265	Swiss-Prot 1010711	K	Ubiquitylation	TSYTTIKYFMKML
SL9A6_HUMAN	Q92581	443	Glycyl lysine isopeptide (Lys-Gly) (interchain with G-Cter in ubiquitin).	17370265	Swiss-Prot 1010711	K	Ubiquitylation	NLGRRSKIGSNFQ
SMAD7_HUMAN	O15105	64	Glycyl lysine isopeptide (Lys-Gly) (interchain with G-Cter in ubiquitin); alternate.	12408818	Swiss-Prot 1010711	K	Ubiquitylation	AGCCLGKAVRGAK
SMAD7_HUMAN	O15105	70	Glycyl lysine isopeptide (Lys-Gly) (interchain with G-Cter in ubiquitin); alternate.	12408818	Swiss-Prot 1010711	K	Ubiquitylation	KAVRGAKGHHHPH
SMUF1_HUMAN	Q9HCE7	381	Glycyl lysine isopeptide (Lys-Gly) (interchain with G-Cter in ubiquitin).	21572392	Swiss-Prot 1010711	K	Ubiquitylation	ERDLVQKLKVLRH
SMUF1_HUMAN	Q9HCE7	383	Glycyl lysine isopeptide (Lys-Gly) (interchain with G-Cter in ubiquitin).	21572392	Swiss-Prot 1010711	K	Ubiquitylation	DLVQKLKVLRHEL
SNA3_YEAST	P14359	125	Glycyl lysine isopeptide (Lys-Gly) (interchain with G-Cter in ubiquitin).	14557538	Swiss-Prot 1010711	K	Ubiquitylation	VPLMDNKQQLSSG
SNC1_YEAST	P31109	63	Glycyl lysine isopeptide (Lys-Gly) (interchain with G-Cter in ubiquitin).	12872131	Swiss-Prot 1010711	K	Ubiquitylation	LTSIEDKADNLAV
SNC2_YEAST	P33328	62	Glycyl lysine isopeptide (Lys-Gly) (interchain with G-Cter in ubiquitin).	12872131	Swiss-Prot 1010711	K	Ubiquitylation	LTSIEDKADNLAI
SNX14_HUMAN	Q9Y5W7	196	Glycyl lysine isopeptide (Lys-Gly) (interchain with G-Cter in ubiquitin).	17370265	Swiss-Prot 1010711	K	Ubiquitylation	ITKKLLKAAMKHI
SPEF2_HUMAN	Q9C093	982	Glycyl lysine isopeptide (Lys-Gly) (interchain with G-Cter in ubiquitin).	17370265	Swiss-Prot 1010711	K	Ubiquitylation	GKSSGGKVPVKKS
SPG20_HUMAN	Q8N0X7	362	Glycyl lysine isopeptide (Lys-Gly) (interchain with G-Cter in ubiquitin).	18781797	Swiss-Prot 1010711	K	Ubiquitylation	PSSDQLKEASGTD
SSRD_HUMAN	P51571	73	Glycyl lysine isopeptide (Lys-Gly) (interchain with G-Cter in ubiquitin).	18781797	Swiss-Prot 1010711	K	Ubiquitylation	YADVGGKQFPVTR
STE6_YEAST	P12866	1022	Glycyl lysine isopeptide (Lys-Gly) (interchain with G-Cter in ubiquitin).	12872131	Swiss-Prot 1010711	K	Ubiquitylation	YRILDEKHNTLEV
SUCA_MOUSE	Q9WUM5	280	Glycyl lysine isopeptide (Lys-Gly) (interchain with G-Cter in ubiquitin).	17451654	Swiss-Prot 1010711	K	Ubiquitylation	NSGPKAKPVVSFI
SYAP_ARATH	Q9FFC7	773	Glycyl lysine isopeptide (Lys-Gly) (interchain with G-Cter in ubiquitin).	17272265	Swiss-Prot 1010711	K	Ubiquitylation	AEIRAFKIISEQG
SYCP1_HUMAN	Q15431	295	Glycyl lysine isopeptide (Lys-Gly) (interchain with G-Cter in ubiquitin).	17370265	Swiss-Prot 1010711	K	Ubiquitylation	LEESRDKVNQLEE
SYS1_YEAST	P41544	15	Glycyl lysine isopeptide (Lys-Gly) (interchain with G-Cter in ubiquitin).	14557538	Swiss-Prot 1010711	K	Ubiquitylation	RVPNELKPSQIFK
SYTC_HUMAN	P26639	222	Glycyl lysine isopeptide (Lys-Gly) (interchain with G-Cter in ubiquitin).	17203973	Swiss-Prot 1010711	K	Ubiquitylation	FERLEVKKETLLA
T3JAM_HUMAN	Q9Y228	267	Glycyl lysine isopeptide (Lys-Gly) (interchain with G-Cter in ubiquitin).	17203973	Swiss-Prot 1010711	K	Ubiquitylation	SPWGMKKVLLEME
TAT_HV1BR	P04610	71	Glycyl lysine isopeptide (Lys-Gly) (interchain with G-Cter in ubiquitin).	12883554	Swiss-Prot 1010711	K	Ubiquitylation	HQVSLSKQPTSQP
TAT1_YEAST	P38085	39	Glycyl lysine isopeptide (Lys-Gly) (interchain with G-Cter in ubiquitin).	14557538	Swiss-Prot 1010711	K	Ubiquitylation	DFTITEKQDEVSG
TAU_HUMAN	P10636	571	Glycyl lysine isopeptide (Lys-Gly) (interchain with G-Cter in ubiquitin); in PHF-tau.	16443603	Swiss-Prot 1010711	K	Ubiquitylation	VPMPDLKNVKSKI
TAU_HUMAN	P10636	628	Glycyl lysine isopeptide (Lys-Gly) (interchain with G-Cter in ubiquitin); in PHF-tau.	16443603	Swiss-Prot 1010711	K	Ubiquitylation	SVQIVYKPVDLSK
TAU_HUMAN	P10636	670	Glycyl lysine isopeptide (Lys-Gly) (interchain with G-Cter in ubiquitin); in PHF-tau.	16443603	Swiss-Prot 1010711	K	Ubiquitylation	KDRVQSKIGSLDN
TBA1B_HUMAN	P68363	326	Glycyl lysine isopeptide (Lys-Gly) (interchain with G-Cter in ubiquitin).	18781797	Swiss-Prot 1010711	K	Ubiquitylation	RGDVVPKDVNAAI
TBA1B_HUMAN	P68363	370	Glycyl lysine isopeptide (Lys-Gly) (interchain with G-Cter in ubiquitin).	18781797	Swiss-Prot 1010711	K	Ubiquitylation	PGGDLAKVQRAVC
TBB5_HUMAN	P07437	58	Glycyl lysine isopeptide (Lys-Gly) (interchain with G-Cter in ubiquitin).	18781797	Swiss-Prot 1010711	K	Ubiquitylation	NEATGGKYVPRAI
TBB5_HUMAN	P07437	324	Glycyl lysine isopeptide (Lys-Gly) (interchain with G-Cter in ubiquitin).	18781797	Swiss-Prot 1010711	K	Ubiquitylation	RGRMSMKEVDEQM
TBK1_HUMAN	Q9UHD2	670	Glycyl lysine isopeptide (Lys-Gly) (interchain with G-Cter in ubiquitin).	22388039	Swiss-Prot 1010711	K	Ubiquitylation	TASSGIKHTMTPI
TCEA2_HUMAN	Q15560	58	Glycyl lysine isopeptide (Lys-Gly) (interchain with G-Cter in ubiquitin).	18655026	Swiss-Prot 1010711	K	Ubiquitylation	SVNALRKQSSDEE
TCPQ_HUMAN	P50990	225	Glycyl lysine isopeptide (Lys-Gly) (interchain with G-Cter in ubiquitin).	17370265	Swiss-Prot 1010711	K	Ubiquitylation	HGMVFKKETEGDV
TCPQ_HUMAN	P50990	235	Glycyl lysine isopeptide (Lys-Gly) (interchain with G-Cter in ubiquitin).	17370265	Swiss-Prot 1010711	K	Ubiquitylation	GDVTSVKDAKIAV
TCPQ_YEAST	P47079	15	Glycyl lysine isopeptide (Lys-Gly) (interchain with G-Cter in ubiquitin).	12872131	Swiss-Prot 1010711	K	Ubiquitylation	PNAGLFKQGYNSY
THA_HUMAN	P10827	190	Glycyl lysine isopeptide (Lys-Gly) (interchain with G-Cter in ubiquitin).	18655026	Swiss-Prot 1010711	K	Ubiquitylation	HWKQRRKFLPDDI
TITIN_MOUSE	A2ASS6	10665	Glycyl lysine isopeptide (Lys-Gly) (interchain with G-Cter in ubiquitin).	17451654	Swiss-Prot 1010711	K	Ubiquitylation	YVTEPKKPVPVKP
TITIN_MOUSE	A2ASS6	10679	Glycyl lysine isopeptide (Lys-Gly) (interchain with G-Cter in ubiquitin).	17451654	Swiss-Prot 1010711	K	Ubiquitylation	QEPVPAKPKAPPP
TITIN_MOUSE	A2ASS6	10686	Glycyl lysine isopeptide (Lys-Gly) (interchain with G-Cter in ubiquitin).	17451654	Swiss-Prot 1010711	K	Ubiquitylation	PKAPPPKVLKKAV
TITIN_MOUSE	A2ASS6	30428	Glycyl lysine isopeptide (Lys-Gly) (interchain with G-Cter in ubiquitin).	17451654	Swiss-Prot 1010711	K	Ubiquitylation	FSSVIIKEPQIEP
TITIN_MOUSE	A2ASS6	31008	Glycyl lysine isopeptide (Lys-Gly) (interchain with G-Cter in ubiquitin).	17451654	Swiss-Prot 1010711	K	Ubiquitylation	RVRAVNKYGLGVP
TM173_HUMAN	Q86WV6	150	Glycyl lysine isopeptide (Lys-Gly) (interchain with G-Cter in ubiquitin).	19285439;21074459	Swiss-Prot 1010711	K	Ubiquitylation	ISAVCEKGNFNVA
TNA1_YEAST	P53322	283	Glycyl lysine isopeptide (Lys-Gly) (interchain with G-Cter in ubiquitin).	12872131	Swiss-Prot 1010711	K	Ubiquitylation	DSWFFNKEEKEYI
TNC18_HUMAN	O15417	2328	Glycyl lysine isopeptide (Lys-Gly) (interchain with G-Cter in ubiquitin).	17370265	Swiss-Prot 1010711	K	Ubiquitylation	SEEPGAKARGRGR
TPM1_MOUSE	P58771	77	Glycyl lysine isopeptide (Lys-Gly) (interchain with G-Cter in ubiquitin).	17451654	Swiss-Prot 1010711	K	Ubiquitylation	LELAEKKATDAEA
TPOR_HUMAN	P40238	553	Glycyl lysine isopeptide (Lys-Gly) (interchain with G-Cter in ubiquitin).	19880496	Swiss-Prot 1010711	K	Ubiquitylation	AALSPPKATVSDT
TPP2_HUMAN	P29144	1005	Glycyl lysine isopeptide (Lys-Gly) (interchain with G-Cter in ubiquitin).	17370265	Swiss-Prot 1010711	K	Ubiquitylation	KTKNGSKDKEKDS
TPP2_HUMAN	P29144	1013	Glycyl lysine isopeptide (Lys-Gly) (interchain with G-Cter in ubiquitin).	17370265	Swiss-Prot 1010711	K	Ubiquitylation	KEKDSEKEKDLKE
TRAF1_HUMAN	Q13077	185	Glycyl lysine isopeptide (Lys-Gly) (interchain with G-Cter in ubiquitin).	15468071	Swiss-Prot 1010711	K	Ubiquitylation	QHFMKEKLLAELE
TRAF1_HUMAN	Q13077	193	Glycyl lysine isopeptide (Lys-Gly) (interchain with G-Cter in ubiquitin).	15468071	Swiss-Prot 1010711	K	Ubiquitylation	LAELEGKLRVFEN
TRAF2_HUMAN	Q12933	31	Glycyl lysine isopeptide (Lys-Gly) (interchain with G-Cter in ubiquitin).	19150425	Swiss-Prot 1010711	K	Ubiquitylation	GTKLEAKYLCSAC
TRI45_HUMAN	Q9H8W5	371	Glycyl lysine isopeptide (Lys-Gly) (interchain with G-Cter in ubiquitin).	17370265	Swiss-Prot 1010711	K	Ubiquitylation	RPGVNDKIRFCPQ
TXNIP_HUMAN	Q9H3M7	212	Glycyl lysine isopeptide (Lys-Gly) (interchain with G-Cter in ubiquitin).	18781797	Swiss-Prot 1010711	K	Ubiquitylation	SRIVVPKAAIVAR
TYW1_YEAST	Q08960	496	Glycyl lysine isopeptide (Lys-Gly) (interchain with G-Cter in ubiquitin).	12872131	Swiss-Prot 1010711	K	Ubiquitylation	GTNPVSKNWRWEV
UBB_HUMAN	P0CG47	11	Glycyl lysine isopeptide (Lys-Gly) (interchain with G-Cter in ubiquitin).	16443603;16543144	Swiss-Prot 1010711	K	Ubiquitylation	VKTLTGKTITLEV
UBB_HUMAN	P0CG47	29	Glycyl lysine isopeptide (Lys-Gly) (interchain with G-Cter in ubiquitin).	16543144	Swiss-Prot 1010711	K	Ubiquitylation	IENVKAKIQDKEG
UBB_HUMAN	P0CG47	48	Glycyl lysine isopeptide (Lys-Gly) (interchain with G-Cter in ubiquitin).	16443603;16543144;17203973;17323924	Swiss-Prot 1010711	K	Ubiquitylation	RLIFAGKQLEDGR
UBB_HUMAN	P0CG47	63	Glycyl lysine isopeptide (Lys-Gly) (interchain with G-Cter in ubiquitin).	16543144;18719106	Swiss-Prot 1010711	K	Ubiquitylation	SDYNIQKESTLHL
UBC_HUMAN	P0CG48	11	Glycyl lysine isopeptide (Lys-Gly) (interchain with G-Cter in ubiquitin).	16443603;16543144	Swiss-Prot 1010711	K	Ubiquitylation	VKTLTGKTITLEV
UBC_HUMAN	P0CG48	29	Glycyl lysine isopeptide (Lys-Gly) (interchain with G-Cter in ubiquitin).	16543144	Swiss-Prot 1010711	K	Ubiquitylation	IENVKAKIQDKEG
UBC_HUMAN	P0CG48	48	Glycyl lysine isopeptide (Lys-Gly) (interchain with G-Cter in ubiquitin).	16443603;16543144;17203973;17323924	Swiss-Prot 1010711	K	Ubiquitylation	RLIFAGKQLEDGR
UBC_HUMAN	P0CG48	63	Glycyl lysine isopeptide (Lys-Gly) (interchain with G-Cter in ubiquitin).	16543144;18719106	Swiss-Prot 1010711	K	Ubiquitylation	SDYNIQKESTLHL
UBC9_HUMAN	P63279	18	Glycyl lysine isopeptide (Lys-Gly) (interchain with G-Cter in ubiquitin).	18781797	Swiss-Prot 1010711	K	Ubiquitylation	ERKAWRKDHPFGF
UBE2T_HUMAN	Q9NPD8	91	Glycyl lysine isopeptide (Lys-Gly) (interchain with G-Cter in ubiquitin).	16916645;19111657	Swiss-Prot 1010711	K	Ubiquitylation	ICLDVLKLPPKGA
UBE2T_HUMAN	Q9NPD8	182	Glycyl lysine isopeptide (Lys-Gly) (interchain with G-Cter in ubiquitin).	19111657	Swiss-Prot 1010711	K	Ubiquitylation	NSTQKRKASQLVG
UBI4P_YEAST	P0CG63	11	Glycyl lysine isopeptide (Lys-Gly) (interchain with G-Cter in ubiquitin).	12872131;14557538	Swiss-Prot 1010711	K	Ubiquitylation	VKTLTGKTITLEV
UBI4P_YEAST	P0CG63	27	Glycyl lysine isopeptide (Lys-Gly) (interchain with G-Cter in ubiquitin).	12872131	Swiss-Prot 1010711	K	Ubiquitylation	DTIDNVKSKIQDK
UBI4P_YEAST	P0CG63	29	Glycyl lysine isopeptide (Lys-Gly) (interchain with G-Cter in ubiquitin).	12872131	Swiss-Prot 1010711	K	Ubiquitylation	IDNVKSKIQDKEG
UBI4P_YEAST	P0CG63	33	Glycyl lysine isopeptide (Lys-Gly) (interchain with G-Cter in ubiquitin).	12872131	Swiss-Prot 1010711	K	Ubiquitylation	KSKIQDKEGIPPD
UBI4P_YEAST	P0CG63	48	Glycyl lysine isopeptide (Lys-Gly) (interchain with G-Cter in ubiquitin).	12872131;14557538	Swiss-Prot 1010711	K	Ubiquitylation	RLIFAGKQLEDGR
UBI4P_YEAST	P0CG63	63	Glycyl lysine isopeptide (Lys-Gly) (interchain with G-Cter in ubiquitin).	12872131;14557538	Swiss-Prot 1010711	K	Ubiquitylation	SDYNIQKESTLHL
UBP7_HUMAN	Q93009	869	Glycyl lysine isopeptide (Lys-Gly) (interchain with G-Cter in ubiquitin).	17651432	Swiss-Prot 1010711	K	Ubiquitylation	DLLQFFKPRQPKK
UBQ10_ARATH	Q8H159	11	Glycyl lysine isopeptide (Lys-Gly) (interchain with G-Cter in ubiquitin).	17272265	Swiss-Prot 1010711	K	Ubiquitylation	VKTLTGKTITLEV
UBQ10_ARATH	Q8H159	29	Glycyl lysine isopeptide (Lys-Gly) (interchain with G-Cter in ubiquitin).	17272265	Swiss-Prot 1010711	K	Ubiquitylation	IDNVKAKIQDKEG
UBQ10_ARATH	Q8H159	33	Glycyl lysine isopeptide (Lys-Gly) (interchain with G-Cter in ubiquitin).	17272265	Swiss-Prot 1010711	K	Ubiquitylation	KAKIQDKEGIPPD
UBQ10_ARATH	Q8H159	48	Glycyl lysine isopeptide (Lys-Gly) (interchain with G-Cter in ubiquitin).	17272265	Swiss-Prot 1010711	K	Ubiquitylation	RLIFAGKQLEDGR
UBQ10_ARATH	Q8H159	63	Glycyl lysine isopeptide (Lys-Gly) (interchain with G-Cter in ubiquitin).	17272265	Swiss-Prot 1010711	K	Ubiquitylation	ADYNIQKESTLHL
UBQ11_ARATH	P0CH33	11	Glycyl lysine isopeptide (Lys-Gly) (interchain with G-Cter in ubiquitin).	17272265	Swiss-Prot 1010711	K	Ubiquitylation	VKTLTGKTITLEV
UBQ11_ARATH	P0CH33	29	Glycyl lysine isopeptide (Lys-Gly) (interchain with G-Cter in ubiquitin).	17272265	Swiss-Prot 1010711	K	Ubiquitylation	IDNVKAKIQDKEG
UBQ11_ARATH	P0CH33	33	Glycyl lysine isopeptide (Lys-Gly) (interchain with G-Cter in ubiquitin).	17272265	Swiss-Prot 1010711	K	Ubiquitylation	KAKIQDKEGIPPD
UBQ11_ARATH	P0CH33	48	Glycyl lysine isopeptide (Lys-Gly) (interchain with G-Cter in ubiquitin).	17272265	Swiss-Prot 1010711	K	Ubiquitylation	RLIFAGKQLEDGR
UBQ11_ARATH	P0CH33	63	Glycyl lysine isopeptide (Lys-Gly) (interchain with G-Cter in ubiquitin).	17272265	Swiss-Prot 1010711	K	Ubiquitylation	ADYNIQKESTLHL
UBQ14_ARATH	Q3E7T8	11	Glycyl lysine isopeptide (Lys-Gly) (interchain with G-Cter in ubiquitin).	17272265	Swiss-Prot 1010711	K	Ubiquitylation	VKTLTGKTITLEV
UBQ14_ARATH	Q3E7T8	29	Glycyl lysine isopeptide (Lys-Gly) (interchain with G-Cter in ubiquitin).	17272265	Swiss-Prot 1010711	K	Ubiquitylation	IDNVKAKIQDKEG
UBQ14_ARATH	Q3E7T8	33	Glycyl lysine isopeptide (Lys-Gly) (interchain with G-Cter in ubiquitin).	17272265	Swiss-Prot 1010711	K	Ubiquitylation	KAKIQDKEGIPPD
UBQ14_ARATH	Q3E7T8	48	Glycyl lysine isopeptide (Lys-Gly) (interchain with G-Cter in ubiquitin).	17272265	Swiss-Prot 1010711	K	Ubiquitylation	RLIFAGKQLEDGR
UBQ14_ARATH	Q3E7T8	63	Glycyl lysine isopeptide (Lys-Gly) (interchain with G-Cter in ubiquitin).	17272265	Swiss-Prot 1010711	K	Ubiquitylation	ADYNIQKESTLHL
UBQ3_ARATH	Q1EC66	11	Glycyl lysine isopeptide (Lys-Gly) (interchain with G-Cter in ubiquitin).	17272265	Swiss-Prot 1010711	K	Ubiquitylation	VKTLTGKTITLEV
UBQ3_ARATH	Q1EC66	29	Glycyl lysine isopeptide (Lys-Gly) (interchain with G-Cter in ubiquitin).	17272265	Swiss-Prot 1010711	K	Ubiquitylation	IDNVKAKIQDKEG
UBQ3_ARATH	Q1EC66	33	Glycyl lysine isopeptide (Lys-Gly) (interchain with G-Cter in ubiquitin).	17272265	Swiss-Prot 1010711	K	Ubiquitylation	KAKIQDKEGIPPD
UBQ3_ARATH	Q1EC66	48	Glycyl lysine isopeptide (Lys-Gly) (interchain with G-Cter in ubiquitin).	17272265	Swiss-Prot 1010711	K	Ubiquitylation	RLIFAGKQLEDGR
UBQ3_ARATH	Q1EC66	63	Glycyl lysine isopeptide (Lys-Gly) (interchain with G-Cter in ubiquitin).	17272265	Swiss-Prot 1010711	K	Ubiquitylation	ADYNIQKESTLHL
UBQ4_ARATH	P0CH32	11	Glycyl lysine isopeptide (Lys-Gly) (interchain with G-Cter in ubiquitin).	17272265	Swiss-Prot 1010711	K	Ubiquitylation	VKTLTGKTITLEV
UBQ4_ARATH	P0CH32	29	Glycyl lysine isopeptide (Lys-Gly) (interchain with G-Cter in ubiquitin).	17272265	Swiss-Prot 1010711	K	Ubiquitylation	IDNVKAKIQDKEG
UBQ4_ARATH	P0CH32	33	Glycyl lysine isopeptide (Lys-Gly) (interchain with G-Cter in ubiquitin).	17272265	Swiss-Prot 1010711	K	Ubiquitylation	KAKIQDKEGIPPD
UBQ4_ARATH	P0CH32	48	Glycyl lysine isopeptide (Lys-Gly) (interchain with G-Cter in ubiquitin).	17272265	Swiss-Prot 1010711	K	Ubiquitylation	RLIFAGKQLEDGR
UBQ4_ARATH	P0CH32	63	Glycyl lysine isopeptide (Lys-Gly) (interchain with G-Cter in ubiquitin).	17272265	Swiss-Prot 1010711	K	Ubiquitylation	ADYNIQKESTLHL
UBR2_YEAST	Q07963	709	Glycyl lysine isopeptide (Lys-Gly) (interchain with G-Cter in ubiquitin).	12872131	Swiss-Prot 1010711	K	Ubiquitylation	SLTNSRKAISPDN
UBXN7_HUMAN	O94888	99	Glycyl lysine isopeptide (Lys-Gly) (interchain with G-Cter in ubiquitin).	18781797	Swiss-Prot 1010711	K	Ubiquitylation	PLFGAPKRRRPAR
UHRF1_HUMAN	Q96T88	385	Glycyl lysine isopeptide (Lys-Gly) (interchain with G-Cter in ubiquitin).	17370265	Swiss-Prot 1010711	K	Ubiquitylation	ESKKKAKMASATS
UIP3_YEAST	P39547	11	Glycyl lysine isopeptide (Lys-Gly) (interchain with G-Cter in ubiquitin).	12872131	Swiss-Prot 1010711	K	Ubiquitylation	SENTDVKLDTLDE
UIP3_YEAST	P39547	218	Glycyl lysine isopeptide (Lys-Gly) (interchain with G-Cter in ubiquitin).	12872131	Swiss-Prot 1010711	K	Ubiquitylation	KAAEIHKEAEFEY
URA7_YEAST	P28274	422	Glycyl lysine isopeptide (Lys-Gly) (interchain with G-Cter in ubiquitin).	12872131	Swiss-Prot 1010711	K	Ubiquitylation	RSVLGRKDSHSAE
VCIP1_HUMAN	Q96JH7	870	Glycyl lysine isopeptide (Lys-Gly) (interchain with G-Cter in ubiquitin).	17370265	Swiss-Prot 1010711	K	Ubiquitylation	HSAHTVKQEDIAV
VLDLR_HUMAN	P98155	839	Glycyl lysine isopeptide (Lys-Gly) (interchain with G-Cter in ubiquitin).	20427281	Swiss-Prot 1010711	K	Ubiquitylation	DNPVYLKTTEEDL
VP13C_HUMAN	Q709C8	2357	Glycyl lysine isopeptide (Lys-Gly) (interchain with G-Cter in ubiquitin).	17370265	Swiss-Prot 1010711	K	Ubiquitylation	LRLDVKKNPVQDK
VPRBP_HUMAN	Q9Y4B6	280	Glycyl lysine isopeptide (Lys-Gly) (interchain with G-Cter in ubiquitin).	17370265	Swiss-Prot 1010711	K	Ubiquitylation	DRENFRKAKQKLG
VWF_HUMAN	P04275	1720	Glycyl lysine isopeptide (Lys-Gly) (interchain with G-Cter in ubiquitin).	17370265	Swiss-Prot 1010711	K	Ubiquitylation	AKAFISKANIGPR
WRIP1_HUMAN	Q96S55	81	Glycyl lysine isopeptide (Lys-Gly) (interchain with G-Cter in ubiquitin).	17550899	Swiss-Prot 1010711	K	Ubiquitylation	SESSALKQPATPT
WRIP1_HUMAN	Q96S55	141	Glycyl lysine isopeptide (Lys-Gly) (interchain with G-Cter in ubiquitin).	17550899	Swiss-Prot 1010711	K	Ubiquitylation	GRKGSGKRPAAAA
WRIP1_HUMAN	Q96S55	225	Glycyl lysine isopeptide (Lys-Gly) (interchain with G-Cter in ubiquitin).	17550899	Swiss-Prot 1010711	K	Ubiquitylation	RQMLQGKPLADTM
WRIP1_HUMAN	Q96S55	301	Glycyl lysine isopeptide (Lys-Gly) (interchain with G-Cter in ubiquitin).	17550899	Swiss-Prot 1010711	K	Ubiquitylation	LSATNAKTNDVRD
WRIP1_HUMAN	Q96S55	310	Glycyl lysine isopeptide (Lys-Gly) (interchain with G-Cter in ubiquitin).	17550899	Swiss-Prot 1010711	K	Ubiquitylation	DVRDVIKQAQNEK
WRIP1_HUMAN	Q96S55	316	Glycyl lysine isopeptide (Lys-Gly) (interchain with G-Cter in ubiquitin).	17550899	Swiss-Prot 1010711	K	Ubiquitylation	KQAQNEKSFFKRK
WRIP1_HUMAN	Q96S55	322	Glycyl lysine isopeptide (Lys-Gly) (interchain with G-Cter in ubiquitin).	17550899	Swiss-Prot 1010711	K	Ubiquitylation	KSFFKRKTILFID
WRIP1_HUMAN	Q96S55	335	Glycyl lysine isopeptide (Lys-Gly) (interchain with G-Cter in ubiquitin).	17550899	Swiss-Prot 1010711	K	Ubiquitylation	EIHRFNKSQQDTF
WRIP1_HUMAN	Q96S55	482	Glycyl lysine isopeptide (Lys-Gly) (interchain with G-Cter in ubiquitin).	17550899	Swiss-Prot 1010711	K	Ubiquitylation	ITENDVKEGLQRS
WRIP1_HUMAN	Q96S55	627	Glycyl lysine isopeptide (Lys-Gly) (interchain with G-Cter in ubiquitin).	17550899	Swiss-Prot 1010711	K	Ubiquitylation	APTRLMKDLGYGK
WRIP1_HUMAN	Q96S55	633	Glycyl lysine isopeptide (Lys-Gly) (interchain with G-Cter in ubiquitin).	17550899	Swiss-Prot 1010711	K	Ubiquitylation	KDLGYGKGYKYNP
WRIP1_HUMAN	Q96S55	636	Glycyl lysine isopeptide (Lys-Gly) (interchain with G-Cter in ubiquitin).	17550899	Swiss-Prot 1010711	K	Ubiquitylation	GYGKGYKYNPMYS
XIAP_HUMAN	P98170	322	Glycyl lysine isopeptide (Lys-Gly) (interchain with G-Cter in ubiquitin).	12747801	Swiss-Prot 1010711	K	Ubiquitylation	PWEQHAKWYPGCK
XIAP_HUMAN	P98170	328	Glycyl lysine isopeptide (Lys-Gly) (interchain with G-Cter in ubiquitin).	12747801	Swiss-Prot 1010711	K	Ubiquitylation	KWYPGCKYLLEQK
YAJ8_YEAST	P39548	217	Glycyl lysine isopeptide (Lys-Gly) (interchain with G-Cter in ubiquitin).	14557538	Swiss-Prot 1010711	K	Ubiquitylation	KATQIEKEAQSEY
YBOX1_HUMAN	P67809	137	Glycyl lysine isopeptide (Lys-Gly) (interchain with G-Cter in ubiquitin).	18781797	Swiss-Prot 1010711	K	Ubiquitylation	VPVQGSKYAADRN
YET1_YEAST	P35723	190	Glycyl lysine isopeptide (Lys-Gly) (interchain with G-Cter in ubiquitin).	14557538	Swiss-Prot 1010711	K	Ubiquitylation	EKYFDEKNQPGNV
YFH6_YEAST	P43590	50	Glycyl lysine isopeptide (Lys-Gly) (interchain with G-Cter in ubiquitin).	14557538	Swiss-Prot 1010711	K	Ubiquitylation	YYYSKEKGEEMGE
YHP7_YEAST	P38809	78	Glycyl lysine isopeptide (Lys-Gly) (interchain with G-Cter in ubiquitin).	12872131	Swiss-Prot 1010711	K	Ubiquitylation	EAAGTPKQQAPYP
YHP7_YEAST	P38809	187	Glycyl lysine isopeptide (Lys-Gly) (interchain with G-Cter in ubiquitin).	12872131	Swiss-Prot 1010711	K	Ubiquitylation	GGRTSKKSTLDEV
YHP7_YEAST	P38809	242	Glycyl lysine isopeptide (Lys-Gly) (interchain with G-Cter in ubiquitin).	12872131	Swiss-Prot 1010711	K	Ubiquitylation	ITQFDSKMKTELV
YK21_YEAST	P36134	17	Glycyl lysine isopeptide (Lys-Gly) (interchain with G-Cter in ubiquitin).	12872131	Swiss-Prot 1010711	K	Ubiquitylation	DDNDAEKRYVRPI
YKS7_YEAST	P34231	697	Glycyl lysine isopeptide (Lys-Gly) (interchain with G-Cter in ubiquitin).	12872131	Swiss-Prot 1010711	K	Ubiquitylation	DDADFEKQVNRNE
YM8V_YEAST	Q03559	26	Glycyl lysine isopeptide (Lys-Gly) (interchain with G-Cter in ubiquitin).	12872131	Swiss-Prot 1010711	K	Ubiquitylation	NRASDVKISEDDK
YM8V_YEAST	Q03559	32	Glycyl lysine isopeptide (Lys-Gly) (interchain with G-Cter in ubiquitin).	12872131	Swiss-Prot 1010711	K	Ubiquitylation	KISEDDKARLKMR
YRO2_YEAST	P38079	286	Glycyl lysine isopeptide (Lys-Gly) (interchain with G-Cter in ubiquitin).	12872131	Swiss-Prot 1010711	K	Ubiquitylation	VGPVAEKKMPSPA
ZBT17_MOUSE	Q60821	388	Glycyl lysine isopeptide (Lys-Gly) (interchain with G-Cter in ubiquitin).	22184250	Swiss-Prot 1010711	K	Ubiquitylation	RCGDCGKLFTTSG
ZBT17_MOUSE	Q60821	472	Glycyl lysine isopeptide (Lys-Gly) (interchain with G-Cter in ubiquitin).	22184250	Swiss-Prot 1010711	K	Ubiquitylation	KCRECGKQFTTSG
ZBT46_MOUSE	Q8BID6	46	Glycyl lysine isopeptide (Lys-Gly) (interchain with G-Cter in ubiquitin).	17451654	Swiss-Prot 1010711	K	Ubiquitylation	KVFKAHKNVLLGS
ZCHC3_HUMAN	Q9NUD5	45	Glycyl lysine isopeptide (Lys-Gly) (interchain with G-Cter in ubiquitin).	17370265	Swiss-Prot 1010711	K	Ubiquitylation	GWAQVVKNLAEKK
ZEO1_YEAST	Q08245	45	Glycyl lysine isopeptide (Lys-Gly) (interchain with G-Cter in ubiquitin).	12872131	Swiss-Prot 1010711	K	Ubiquitylation	ASIDNLKNEATPE
ZEO1_YEAST	Q08245	57	Glycyl lysine isopeptide (Lys-Gly) (interchain with G-Cter in ubiquitin).	12872131	Swiss-Prot 1010711	K	Ubiquitylation	EAEQVKKEEQNIA
ZEP2_HUMAN	P31629	2092	Glycyl lysine isopeptide (Lys-Gly) (interchain with G-Cter in ubiquitin).	17370265	Swiss-Prot 1010711	K	Ubiquitylation	RHLSPRKEAALRR
ZRAB3_MOUSE	Q6NZP1	322	Glycyl lysine isopeptide (Lys-Gly) (interchain with G-Cter in ubiquitin).	17451654	Swiss-Prot 1010711	K	Ubiquitylation	KQTAIAKAGAVKD
2B1B_HUMAN	P20039	254	Glycyl lysine isopeptide (Lys-Gly) (interchain with G-Cter in ubiquitin).	-	Swiss-Prot 1010711	K	Ubiquitylation	IYFRNQKGHSGLQ
ANKR6_MOUSE	Q69ZU8	40	Glycyl lysine isopeptide (Lys-Gly) (interchain with G-Cter in ubiquitin).	-	Swiss-Prot 1010711	K	Ubiquitylation	AKVAVTKHGRTPL
ENV_FOAMV	P14351	14	Glycyl lysine isopeptide (Lys-Gly) (interchain with G-Cter in ubiquitin).	-	Swiss-Prot 1010711	K	Ubiquitylation	QQWIIWKKMNKAH
ENV_FOAMV	P14351	15	Glycyl lysine isopeptide (Lys-Gly) (interchain with G-Cter in ubiquitin).	-	Swiss-Prot 1010711	K	Ubiquitylation	QWIIWKKMNKAHE
ENV_FOAMV	P14351	18	Glycyl lysine isopeptide (Lys-Gly) (interchain with G-Cter in ubiquitin).	-	Swiss-Prot 1010711	K	Ubiquitylation	IWKKMNKAHEALQ
ENV_FOAMV	P14351	34	Glycyl lysine isopeptide (Lys-Gly) (interchain with G-Cter in ubiquitin).	-	Swiss-Prot 1010711	K	Ubiquitylation	TVTEQQKEQIILD
ENV_FOAMV	P14351	53	Glycyl lysine isopeptide (Lys-Gly) (interchain with G-Cter in ubiquitin).	-	Swiss-Prot 1010711	K	Ubiquitylation	QPTRRDKFRYLLY
H2A1C_RAT	P0C169	120	Glycyl lysine isopeptide (Lys-Gly) (interchain with G-Cter in ubiquitin).	-	Swiss-Prot 1010711	K	Ubiquitylation	AVLLPKKTESHHK
H2A1E_RAT	P0C170	120	Glycyl lysine isopeptide (Lys-Gly) (interchain with G-Cter in ubiquitin).	-	Swiss-Prot 1010711	K	Ubiquitylation	AVLLPKKTESHHK
H2A1_RAT	P02262	120	Glycyl lysine isopeptide (Lys-Gly) (interchain with G-Cter in ubiquitin).	-	Swiss-Prot 1010711	K	Ubiquitylation	AVLLPKKTESHHK
MCL1_HUMAN	Q07820	40	Glycyl lysine isopeptide (Lys-Gly) (interchain with G-Cter in ubiquitin).	-	Swiss-Prot 1010711	K	Ubiquitylation	RLLATEKEASARR
MCL1_HUMAN	Q07820	136	Glycyl lysine isopeptide (Lys-Gly) (interchain with G-Cter in ubiquitin).	-	Swiss-Prot 1010711	K	Ubiquitylation	EPEPLGKRPAVLP
MCL1_HUMAN	Q07820	194	Glycyl lysine isopeptide (Lys-Gly) (interchain with G-Cter in ubiquitin).	-	Swiss-Prot 1010711	K	Ubiquitylation	EQATGAKDTKPMG
MCL1_HUMAN	Q07820	197	Glycyl lysine isopeptide (Lys-Gly) (interchain with G-Cter in ubiquitin).	-	Swiss-Prot 1010711	K	Ubiquitylation	TGAKDTKPMGRSG
NEMO_HUMAN	Q9Y6K9	277	Glycyl lysine isopeptide (Lys-Gly) (interchain with G-Cter in ubiquitin); alternate.	-	Swiss-Prot 1010711	K	Ubiquitylation	EEALVAKQEVIDK
NEMO_HUMAN	Q9Y6K9	309	Glycyl lysine isopeptide (Lys-Gly) (interchain with G-Cter in ubiquitin); alternate.	-	Swiss-Prot 1010711	K	Ubiquitylation	AQADIYKADFQAE
P12I_HTL1A	P0C215	88	Glycyl lysine isopeptide (Lys-Gly) (interchain with G-Cter in ubiquitin); in isolate LAF.	-	Swiss-Prot 1010711	K	Ubiquitylation	WRFLPWKAPSQPA
PCNA_YEAST	P15873	164	Glycyl lysine isopeptide (Lys-Gly) (interchain with G-Cter in ubiquitin); alternate.	-	Swiss-Prot 1010711	K	Ubiquitylation	INIMITKETIKFV
PRGR_HUMAN	P06401	388	Glycyl lysine isopeptide (Lys-Gly) (interchain with G-Cter in ubiquitin); alternate.	-	Swiss-Prot 1010711	K	Ubiquitylation	PPALKIKEEEEGA
RING2_MOUSE	Q9CQJ4	112	Glycyl lysine isopeptide (Lys-Gly) (interchain with G-Cter in ubiquitin).	-	Swiss-Prot 1010711	K	Ubiquitylation	FDALISKIYPSRD
RL401_CHLRE	P0CH11	48	Glycyl lysine isopeptide (Lys-Gly) (interchain with G-Cter in ubiquitin).	-	Swiss-Prot 1010711	K	Ubiquitylation	RLIFAGKQLEDGR
RL401_SCHPO	P0CH06	11	Glycyl lysine isopeptide (Lys-Gly) (interchain with G-Cter in ubiquitin).	-	Swiss-Prot 1010711	K	Ubiquitylation	VKTLTGKTITLEV
RL401_SCHPO	P0CH06	27	Glycyl lysine isopeptide (Lys-Gly) (interchain with G-Cter in ubiquitin).	-	Swiss-Prot 1010711	K	Ubiquitylation	DTIDNVKSKIQDK
RL401_SCHPO	P0CH06	33	Glycyl lysine isopeptide (Lys-Gly) (interchain with G-Cter in ubiquitin).	-	Swiss-Prot 1010711	K	Ubiquitylation	KSKIQDKEGIPPD
RL402_SCHPO	P0CH07	11	Glycyl lysine isopeptide (Lys-Gly) (interchain with G-Cter in ubiquitin).	-	Swiss-Prot 1010711	K	Ubiquitylation	VKTLTGKTITLEV
RL402_SCHPO	P0CH07	27	Glycyl lysine isopeptide (Lys-Gly) (interchain with G-Cter in ubiquitin).	-	Swiss-Prot 1010711	K	Ubiquitylation	DTIDNVKSKIQDK
RL402_SCHPO	P0CH07	33	Glycyl lysine isopeptide (Lys-Gly) (interchain with G-Cter in ubiquitin).	-	Swiss-Prot 1010711	K	Ubiquitylation	KSKIQDKEGIPPD
RL403_CHLRE	P0CH10	48	Glycyl lysine isopeptide (Lys-Gly) (interchain with G-Cter in ubiquitin).	-	Swiss-Prot 1010711	K	Ubiquitylation	RLIFAGKQLEDGR
RL40_BOVIN	P63048	48	Glycyl lysine isopeptide (Lys-Gly) (interchain with G-Cter in ubiquitin).	-	Swiss-Prot 1010711	K	Ubiquitylation	RLIFAGKQLEDGR
RL40_CRYNJ	P40909	11	Glycyl lysine isopeptide (Lys-Gly) (interchain with G-Cter in ubiquitin).	-	Swiss-Prot 1010711	K	Ubiquitylation	VKTLTGKTITLEV
RL40_CRYNJ	P40909	27	Glycyl lysine isopeptide (Lys-Gly) (interchain with G-Cter in ubiquitin).	-	Swiss-Prot 1010711	K	Ubiquitylation	DTIDNVKSKIQDK
RL40_CRYNJ	P40909	33	Glycyl lysine isopeptide (Lys-Gly) (interchain with G-Cter in ubiquitin).	-	Swiss-Prot 1010711	K	Ubiquitylation	KSKIQDKEGIPPD
RL40_DROME	P18101	48	Glycyl lysine isopeptide (Lys-Gly) (interchain with G-Cter in ubiquitin).	-	Swiss-Prot 1010711	K	Ubiquitylation	RLIFAGKQLEDGR
RL40_NEUCR	P0C224	11	Glycyl lysine isopeptide (Lys-Gly) (interchain with G-Cter in ubiquitin).	-	Swiss-Prot 1010711	K	Ubiquitylation	VKTLTGKTITLEV
RL40_NEUCR	P0C224	27	Glycyl lysine isopeptide (Lys-Gly) (interchain with G-Cter in ubiquitin).	-	Swiss-Prot 1010711	K	Ubiquitylation	DTIDNVKQKIQDK
RL40_NEUCR	P0C224	29	Glycyl lysine isopeptide (Lys-Gly) (interchain with G-Cter in ubiquitin).	-	Swiss-Prot 1010711	K	Ubiquitylation	IDNVKQKIQDKEG
RL40_NEUCR	P0C224	33	Glycyl lysine isopeptide (Lys-Gly) (interchain with G-Cter in ubiquitin).	-	Swiss-Prot 1010711	K	Ubiquitylation	KQKIQDKEGIPPD
RL40_NEUCR	P0C224	63	Glycyl lysine isopeptide (Lys-Gly) (interchain with G-Cter in ubiquitin).	-	Swiss-Prot 1010711	K	Ubiquitylation	SDYNIQKESTLHL
RL40_PIG	P63053	11	Glycyl lysine isopeptide (Lys-Gly) (interchain with G-Cter in ubiquitin).	-	Swiss-Prot 1010711	K	Ubiquitylation	VKTLTGKTITLEV
RL40_PIG	P63053	29	Glycyl lysine isopeptide (Lys-Gly) (interchain with G-Cter in ubiquitin).	-	Swiss-Prot 1010711	K	Ubiquitylation	IENVKAKIQDKEG
RL40_PIG	P63053	48	Glycyl lysine isopeptide (Lys-Gly) (interchain with G-Cter in ubiquitin).	-	Swiss-Prot 1010711	K	Ubiquitylation	RLIFAGKQLEDGR
RL40_PIG	P63053	63	Glycyl lysine isopeptide (Lys-Gly) (interchain with G-Cter in ubiquitin).	-	Swiss-Prot 1010711	K	Ubiquitylation	SDYNIQKESTLHL
RL40_RAT	P62986	48	Glycyl lysine isopeptide (Lys-Gly) (interchain with G-Cter in ubiquitin).	-	Swiss-Prot 1010711	K	Ubiquitylation	RLIFAGKQLEDGR
RS27A_BOVIN	P62992	48	Glycyl lysine isopeptide (Lys-Gly) (interchain with G-Cter in ubiquitin).	-	Swiss-Prot 1010711	K	Ubiquitylation	RLIFAGKQLEDGR
RS27A_DROME	P15357	48	Glycyl lysine isopeptide (Lys-Gly) (interchain with G-Cter in ubiquitin).	-	Swiss-Prot 1010711	K	Ubiquitylation	RLIFAGKQLEDGR
RS27A_KLULA	P69061	11	Glycyl lysine isopeptide (Lys-Gly) (interchain with G-Cter in ubiquitin).	-	Swiss-Prot 1010711	K	Ubiquitylation	VKTLTGKTITLEV
RS27A_KLULA	P69061	27	Glycyl lysine isopeptide (Lys-Gly) (interchain with G-Cter in ubiquitin).	-	Swiss-Prot 1010711	K	Ubiquitylation	DTIDNVKSKIQDK
RS27A_KLULA	P69061	29	Glycyl lysine isopeptide (Lys-Gly) (interchain with G-Cter in ubiquitin).	-	Swiss-Prot 1010711	K	Ubiquitylation	IDNVKSKIQDKEG
RS27A_KLULA	P69061	33	Glycyl lysine isopeptide (Lys-Gly) (interchain with G-Cter in ubiquitin).	-	Swiss-Prot 1010711	K	Ubiquitylation	KSKIQDKEGIPPD
RS27A_KLULA	P69061	63	Glycyl lysine isopeptide (Lys-Gly) (interchain with G-Cter in ubiquitin).	-	Swiss-Prot 1010711	K	Ubiquitylation	SDYNIQKESTLHL
RS27A_NEUCR	P14799	11	Glycyl lysine isopeptide (Lys-Gly) (interchain with G-Cter in ubiquitin).	-	Swiss-Prot 1010711	K	Ubiquitylation	VKTLTGKTITLEV
RS27A_NEUCR	P14799	27	Glycyl lysine isopeptide (Lys-Gly) (interchain with G-Cter in ubiquitin).	-	Swiss-Prot 1010711	K	Ubiquitylation	DTIDNVKQKIQDK
RS27A_NEUCR	P14799	29	Glycyl lysine isopeptide (Lys-Gly) (interchain with G-Cter in ubiquitin).	-	Swiss-Prot 1010711	K	Ubiquitylation	IDNVKQKIQDKEG
RS27A_NEUCR	P14799	33	Glycyl lysine isopeptide (Lys-Gly) (interchain with G-Cter in ubiquitin).	-	Swiss-Prot 1010711	K	Ubiquitylation	KQKIQDKEGIPPD
RS27A_NEUCR	P14799	63	Glycyl lysine isopeptide (Lys-Gly) (interchain with G-Cter in ubiquitin).	-	Swiss-Prot 1010711	K	Ubiquitylation	SDYNIQKESTLHL
RS27A_RAT	P62982	48	Glycyl lysine isopeptide (Lys-Gly) (interchain with G-Cter in ubiquitin).	-	Swiss-Prot 1010711	K	Ubiquitylation	RLIFAGKQLEDGR
RS27A_SCHPO	P0C016	11	Glycyl lysine isopeptide (Lys-Gly) (interchain with G-Cter in ubiquitin).	-	Swiss-Prot 1010711	K	Ubiquitylation	VKTLTGKTITLEV
RS27A_SCHPO	P0C016	27	Glycyl lysine isopeptide (Lys-Gly) (interchain with G-Cter in ubiquitin).	-	Swiss-Prot 1010711	K	Ubiquitylation	DTIDNVKSKIQDK
RS27A_SCHPO	P0C016	33	Glycyl lysine isopeptide (Lys-Gly) (interchain with G-Cter in ubiquitin).	-	Swiss-Prot 1010711	K	Ubiquitylation	KSKIQDKEGIPPD
RS27B_SCHPO	P0C8R3	11	Glycyl lysine isopeptide (Lys-Gly) (interchain with G-Cter in ubiquitin).	-	Swiss-Prot 1010711	K	Ubiquitylation	VKTLTGKTITLEV
RS27B_SCHPO	P0C8R3	27	Glycyl lysine isopeptide (Lys-Gly) (interchain with G-Cter in ubiquitin).	-	Swiss-Prot 1010711	K	Ubiquitylation	DTIDNVKSKIQDK
RS27B_SCHPO	P0C8R3	33	Glycyl lysine isopeptide (Lys-Gly) (interchain with G-Cter in ubiquitin).	-	Swiss-Prot 1010711	K	Ubiquitylation	KSKIQDKEGIPPD
SMAD4_HUMAN	Q13485	519	Glycyl lysine isopeptide (Lys-Gly) (interchain with G-Cter in ubiquitin).	-	Swiss-Prot 1010711	K	Ubiquitylation	YPRQSIKETPCWI
SNAI1_HUMAN	O95863	98	Glycyl lysine isopeptide (Lys-Gly) (interchain with G-Cter in ubiquitin).	-	Swiss-Prot 1010711	K	Ubiquitylation	SDEDSGKGSQPPS
SNAI1_HUMAN	O95863	137	Glycyl lysine isopeptide (Lys-Gly) (interchain with G-Cter in ubiquitin).	-	Swiss-Prot 1010711	K	Ubiquitylation	GLGQVPKQLAQLS
SNAI1_HUMAN	O95863	146	Glycyl lysine isopeptide (Lys-Gly) (interchain with G-Cter in ubiquitin).	-	Swiss-Prot 1010711	K	Ubiquitylation	AQLSEAKDLQARK
SNX14_PONAB	Q5R903	144	Glycyl lysine isopeptide (Lys-Gly) (interchain with G-Cter in ubiquitin).	-	Swiss-Prot 1010711	K	Ubiquitylation	ITKKLLKAAMKHI
SUMO2_HUMAN	P61956	11	Glycyl lysine isopeptide (Lys-Gly) (interchain with G-Cter in ubiquitin); alternate.	-	Swiss-Prot 1010711	K	Ubiquitylation	KPKEGVKTENNDH
TAT_HV1B1	P69697	71	Glycyl lysine isopeptide (Lys-Gly) (interchain with G-Cter in ubiquitin).	-	Swiss-Prot 1010711	K	Ubiquitylation	HQVSLSKQPTSQS
TAT_HV1H2	P04608	71	Glycyl lysine isopeptide (Lys-Gly) (interchain with G-Cter in ubiquitin).	-	Swiss-Prot 1010711	K	Ubiquitylation	HQASLSKQPTSQP
TM173_MOUSE	Q3TBT3	150	Glycyl lysine isopeptide (Lys-Gly) (interchain with G-Cter in ubiquitin).	-	Swiss-Prot 1010711	K	Ubiquitylation	SAVCEEKKLNVAH
TPOR_HUMAN	P40238	573	Glycyl lysine isopeptide (Lys-Gly) (interchain with G-Cter in ubiquitin).	-	Swiss-Prot 1010711	K	Ubiquitylation	LLEILPKSSERTP
TRAF6_HUMAN	Q9Y4K3	124	Glycyl lysine isopeptide (Lys-Gly) (interchain with G-Cter in ubiquitin); alternate.	-	Swiss-Prot 1010711	K	Ubiquitylation	FPDNFAKREILSL
UBB_BOVIN	P0CG53	48	Glycyl lysine isopeptide (Lys-Gly) (interchain with G-Cter in ubiquitin).	-	Swiss-Prot 1010711	K	Ubiquitylation	RLIFAGKQLEDGR
UBB_RAT	P0CG51	48	Glycyl lysine isopeptide (Lys-Gly) (interchain with G-Cter in ubiquitin).	-	Swiss-Prot 1010711	K	Ubiquitylation	RLIFAGKQLEDGR
UBC_BOVIN	P0CH28	48	Glycyl lysine isopeptide (Lys-Gly) (interchain with G-Cter in ubiquitin).	-	Swiss-Prot 1010711	K	Ubiquitylation	RLIFAGKQLEDGR
UBI1P_CANAX	P0CG73	11	Glycyl lysine isopeptide (Lys-Gly) (interchain with G-Cter in ubiquitin).	-	Swiss-Prot 1010711	K	Ubiquitylation	VKTLTGKTITLEV
UBI1P_CANAX	P0CG73	27	Glycyl lysine isopeptide (Lys-Gly) (interchain with G-Cter in ubiquitin).	-	Swiss-Prot 1010711	K	Ubiquitylation	DTIDNVKSKIQDK
UBI1P_CANAX	P0CG73	33	Glycyl lysine isopeptide (Lys-Gly) (interchain with G-Cter in ubiquitin).	-	Swiss-Prot 1010711	K	Ubiquitylation	KSKIQDKEGIPPD
UBI4P_CANAX	P0CG74	11	Glycyl lysine isopeptide (Lys-Gly) (interchain with G-Cter in ubiquitin).	-	Swiss-Prot 1010711	K	Ubiquitylation	VKTLTGKTITLEV
UBI4P_CANAX	P0CG74	27	Glycyl lysine isopeptide (Lys-Gly) (interchain with G-Cter in ubiquitin).	-	Swiss-Prot 1010711	K	Ubiquitylation	DTIDNVKSKIQDK
UBI4P_CANAX	P0CG74	33	Glycyl lysine isopeptide (Lys-Gly) (interchain with G-Cter in ubiquitin).	-	Swiss-Prot 1010711	K	Ubiquitylation	KSKIQDKEGIPPD
UBI4P_KLULA	P0CG75	11	Glycyl lysine isopeptide (Lys-Gly) (interchain with G-Cter in ubiquitin).	-	Swiss-Prot 1010711	K	Ubiquitylation	VKTLTGKTITLEV
UBI4P_KLULA	P0CG75	27	Glycyl lysine isopeptide (Lys-Gly) (interchain with G-Cter in ubiquitin).	-	Swiss-Prot 1010711	K	Ubiquitylation	DTIDNVKSKIQDK
UBI4P_KLULA	P0CG75	29	Glycyl lysine isopeptide (Lys-Gly) (interchain with G-Cter in ubiquitin).	-	Swiss-Prot 1010711	K	Ubiquitylation	IDNVKSKIQDKEG
UBI4P_KLULA	P0CG75	33	Glycyl lysine isopeptide (Lys-Gly) (interchain with G-Cter in ubiquitin).	-	Swiss-Prot 1010711	K	Ubiquitylation	KSKIQDKEGIPPD
UBI4P_KLULA	P0CG75	63	Glycyl lysine isopeptide (Lys-Gly) (interchain with G-Cter in ubiquitin).	-	Swiss-Prot 1010711	K	Ubiquitylation	SDYNIQKESTLHL
UBI4P_NEUCR	P0CG70	11	Glycyl lysine isopeptide (Lys-Gly) (interchain with G-Cter in ubiquitin).	-	Swiss-Prot 1010711	K	Ubiquitylation	VKTLTGKTITLEV
UBI4P_NEUCR	P0CG70	27	Glycyl lysine isopeptide (Lys-Gly) (interchain with G-Cter in ubiquitin).	-	Swiss-Prot 1010711	K	Ubiquitylation	DTIDNVKQKIQDK
UBI4P_NEUCR	P0CG70	29	Glycyl lysine isopeptide (Lys-Gly) (interchain with G-Cter in ubiquitin).	-	Swiss-Prot 1010711	K	Ubiquitylation	IDNVKQKIQDKEG
UBI4P_NEUCR	P0CG70	33	Glycyl lysine isopeptide (Lys-Gly) (interchain with G-Cter in ubiquitin).	-	Swiss-Prot 1010711	K	Ubiquitylation	KQKIQDKEGIPPD
UBI4P_NEUCR	P0CG70	63	Glycyl lysine isopeptide (Lys-Gly) (interchain with G-Cter in ubiquitin).	-	Swiss-Prot 1010711	K	Ubiquitylation	SDYNIQKESTLHL
UBI4P_SCHPO	P0CG72	11	Glycyl lysine isopeptide (Lys-Gly) (interchain with G-Cter in ubiquitin).	-	Swiss-Prot 1010711	K	Ubiquitylation	VKTLTGKTITLEV
UBI4P_SCHPO	P0CG72	27	Glycyl lysine isopeptide (Lys-Gly) (interchain with G-Cter in ubiquitin).	-	Swiss-Prot 1010711	K	Ubiquitylation	DTIDNVKSKIQDK
UBI4P_SCHPO	P0CG72	33	Glycyl lysine isopeptide (Lys-Gly) (interchain with G-Cter in ubiquitin).	-	Swiss-Prot 1010711	K	Ubiquitylation	KSKIQDKEGIPPD
UBIQP_PHYIN	P22589	11	Glycyl lysine isopeptide (Lys-Gly) (interchain with G-Cter in ubiquitin).	-	Swiss-Prot 1010711	K	Ubiquitylation	VKTLTGKTITLDV
UBIQP_PHYIN	P22589	27	Glycyl lysine isopeptide (Lys-Gly) (interchain with G-Cter in ubiquitin).	-	Swiss-Prot 1010711	K	Ubiquitylation	DSIDNVKQKIQDK
UBIQP_PHYIN	P22589	29	Glycyl lysine isopeptide (Lys-Gly) (interchain with G-Cter in ubiquitin).	-	Swiss-Prot 1010711	K	Ubiquitylation	IDNVKQKIQDKEG
UBIQP_PHYIN	P22589	33	Glycyl lysine isopeptide (Lys-Gly) (interchain with G-Cter in ubiquitin).	-	Swiss-Prot 1010711	K	Ubiquitylation	KQKIQDKEGIPPD
UBIQP_PHYIN	P22589	63	Glycyl lysine isopeptide (Lys-Gly) (interchain with G-Cter in ubiquitin).	-	Swiss-Prot 1010711	K	Ubiquitylation	SDYNIQKESTLHL
UBIQ_AVESA	P69310	48	Glycyl lysine isopeptide (Lys-Gly) (interchain with G-Cter in ubiquitin).	-	Swiss-Prot 1010711	K	Ubiquitylation	RLIFAGKQLEDGR
UBIQ_CERCA	P68197	48	Glycyl lysine isopeptide (Lys-Gly) (interchain with G-Cter in ubiquitin).	-	Swiss-Prot 1010711	K	Ubiquitylation	RLIFAGKQLEDGR
UBIQ_COPCO	P19848	11	Glycyl lysine isopeptide (Lys-Gly) (interchain with G-Cter in ubiquitin).	-	Swiss-Prot 1010711	K	Ubiquitylation	VKTLTGKTITLEV
UBIQ_COPCO	P19848	27	Glycyl lysine isopeptide (Lys-Gly) (interchain with G-Cter in ubiquitin).	-	Swiss-Prot 1010711	K	Ubiquitylation	DTIDNVKAKIQDK
UBIQ_COPCO	P19848	29	Glycyl lysine isopeptide (Lys-Gly) (interchain with G-Cter in ubiquitin).	-	Swiss-Prot 1010711	K	Ubiquitylation	IDNVKAKIQDKEG
UBIQ_COPCO	P19848	33	Glycyl lysine isopeptide (Lys-Gly) (interchain with G-Cter in ubiquitin).	-	Swiss-Prot 1010711	K	Ubiquitylation	KAKIQDKEGIPPD
UBIQ_COPCO	P19848	63	Glycyl lysine isopeptide (Lys-Gly) (interchain with G-Cter in ubiquitin).	-	Swiss-Prot 1010711	K	Ubiquitylation	SDYNIQKESTLHL
UBIQ_ENCCU	Q8SWD4	11	Glycyl lysine isopeptide (Lys-Gly) (interchain with G-Cter in ubiquitin).	-	Swiss-Prot 1010711	K	Ubiquitylation	VKTLTGKTITLEV
UBIQ_ENCCU	Q8SWD4	27	Glycyl lysine isopeptide (Lys-Gly) (interchain with G-Cter in ubiquitin).	-	Swiss-Prot 1010711	K	Ubiquitylation	DSIENVKAKIQDK
UBIQ_ENCCU	Q8SWD4	29	Glycyl lysine isopeptide (Lys-Gly) (interchain with G-Cter in ubiquitin).	-	Swiss-Prot 1010711	K	Ubiquitylation	IENVKAKIQDKEG
UBIQ_ENCCU	Q8SWD4	33	Glycyl lysine isopeptide (Lys-Gly) (interchain with G-Cter in ubiquitin).	-	Swiss-Prot 1010711	K	Ubiquitylation	KAKIQDKEGIPPD
UBIQ_ENCCU	Q8SWD4	63	Glycyl lysine isopeptide (Lys-Gly) (interchain with G-Cter in ubiquitin).	-	Swiss-Prot 1010711	K	Ubiquitylation	SDYNIQKESTLHL
UBIQ_RABIT	P62975	48	Glycyl lysine isopeptide (Lys-Gly) (interchain with G-Cter in ubiquitin).	-	Swiss-Prot 1010711	K	Ubiquitylation	RLIFAGKQLEDGR
UBP25_HUMAN	Q9UHP3	99	Glycyl lysine isopeptide (Lys-Gly) (interchain with G-Cter in ubiquitin); alternate.	-	Swiss-Prot 1010711	K	Ubiquitylation	DLTGDDKDDLQRA
1433B_HUMAN	P31946	11	Glycyl lysine isopeptide (Lys-Gly) (interchain with G-Cter in ubiquitin)	21890473;21906983	Phosphositeplus.1010730	K	Ubiquitylation	KSELVQKAKLAEQ
1433B_HUMAN	P31946	117	Glycyl lysine isopeptide (Lys-Gly) (interchain with G-Cter in ubiquitin)	21890473	Phosphositeplus.1010730	K	Ubiquitylation	ATQPESKVFYLKM
1433B_HUMAN	P31946	122	Glycyl lysine isopeptide (Lys-Gly) (interchain with G-Cter in ubiquitin)	21890473;21906983	Phosphositeplus.1010730	K	Ubiquitylation	SKVFYLKMKGDYF
1433B_HUMAN	P31946	124	Glycyl lysine isopeptide (Lys-Gly) (interchain with G-Cter in ubiquitin)	21890473;21906983	Phosphositeplus.1010730	K	Ubiquitylation	VFYLKMKGDYFRY
1433B_HUMAN	P31946	13	Glycyl lysine isopeptide (Lys-Gly) (interchain with G-Cter in ubiquitin)	21906983	Phosphositeplus.1010730	K	Ubiquitylation	ELVQKAKLAEQAE
1433B_HUMAN	P31946	140	Glycyl lysine isopeptide (Lys-Gly) (interchain with G-Cter in ubiquitin)	21890473;21906983	Phosphositeplus.1010730	K	Ubiquitylation	VASGDNKQTTVSN
1433B_HUMAN	P31946	159	Glycyl lysine isopeptide (Lys-Gly) (interchain with G-Cter in ubiquitin)	21906983	Phosphositeplus.1010730	K	Ubiquitylation	EAFEISKKEMQPT
1433B_HUMAN	P31946	160	Glycyl lysine isopeptide (Lys-Gly) (interchain with G-Cter in ubiquitin)	21890473;21906983	Phosphositeplus.1010730	K	Ubiquitylation	AFEISKKEMQPTH
1433B_HUMAN	P31946	51	Glycyl lysine isopeptide (Lys-Gly) (interchain with G-Cter in ubiquitin)	20639865;21890473;21906983	Phosphositeplus.1010730	K	Ubiquitylation	LLSVAYKNVVGAR
1433B_HUMAN	P31946	70	Glycyl lysine isopeptide (Lys-Gly) (interchain with G-Cter in ubiquitin)	21890473;21906983	Phosphositeplus.1010730	K	Ubiquitylation	ISSIEQKTERNEK
1433E_HUMAN	P62258	106	Glycyl lysine isopeptide (Lys-Gly) (interchain with G-Cter in ubiquitin)	20639865;21890473	Phosphositeplus.1010730	K	Ubiquitylation	ILDVLDKHLIPAA
1433E_HUMAN	P62258	118	Glycyl lysine isopeptide (Lys-Gly) (interchain with G-Cter in ubiquitin)	21890473;21906983	Phosphositeplus.1010730	K	Ubiquitylation	ANTGESKVFYYKM
1433E_HUMAN	P62258	12	Glycyl lysine isopeptide (Lys-Gly) (interchain with G-Cter in ubiquitin)	21890473;21906983	Phosphositeplus.1010730	K	Ubiquitylation	DLVYQAKLAEQAE
1433E_HUMAN	P62258	123	Glycyl lysine isopeptide (Lys-Gly) (interchain with G-Cter in ubiquitin)	21890473	Phosphositeplus.1010730	K	Ubiquitylation	SKVFYYKMKGDYH
1433E_HUMAN	P62258	125	Glycyl lysine isopeptide (Lys-Gly) (interchain with G-Cter in ubiquitin)	21906983	Phosphositeplus.1010730	K	Ubiquitylation	VFYYKMKGDYHRY
1433E_HUMAN	P62258	142	Glycyl lysine isopeptide (Lys-Gly) (interchain with G-Cter in ubiquitin)	21890473;21906983	Phosphositeplus.1010730	K	Ubiquitylation	ATGNDRKEAAENS
1433E_HUMAN	P62258	153	Glycyl lysine isopeptide (Lys-Gly) (interchain with G-Cter in ubiquitin)	21906983	Phosphositeplus.1010730	K	Ubiquitylation	NSLVAYKAASDIA
1433E_HUMAN	P62258	196	Glycyl lysine isopeptide (Lys-Gly) (interchain with G-Cter in ubiquitin)	20639865;21890473;21906983	Phosphositeplus.1010730	K	Ubiquitylation	RACRLAKAAFDDA
1433E_HUMAN	P62258	244	Glycyl lysine isopeptide (Lys-Gly) (interchain with G-Cter in ubiquitin)	21906983	Phosphositeplus.1010730	K	Ubiquitylation	DGEEQNKEALQDV
1433E_HUMAN	P62258	28	Glycyl lysine isopeptide (Lys-Gly) (interchain with G-Cter in ubiquitin)	21906983	Phosphositeplus.1010730	K	Ubiquitylation	EMVESMKKVAGMD
1433E_HUMAN	P62258	50	Glycyl lysine isopeptide (Lys-Gly) (interchain with G-Cter in ubiquitin)	20639865;21890473;21906983	Phosphositeplus.1010730	K	Ubiquitylation	LLSVAYKNVIGAR
1433E_HUMAN	P62258	69	Glycyl lysine isopeptide (Lys-Gly) (interchain with G-Cter in ubiquitin)	21906983	Phosphositeplus.1010730	K	Ubiquitylation	ISSIEQKEENKGG
1433E_HUMAN	P62258	73	Glycyl lysine isopeptide (Lys-Gly) (interchain with G-Cter in ubiquitin)	21906983	Phosphositeplus.1010730	K	Ubiquitylation	EQKEENKGGEDKL
1433F_HUMAN	Q04917	110	Glycyl lysine isopeptide (Lys-Gly) (interchain with G-Cter in ubiquitin)	21890473	Phosphositeplus.1010730	K	Ubiquitylation	LDKFLIKNCNDFQ
1433F_HUMAN	Q04917	125	Glycyl lysine isopeptide (Lys-Gly) (interchain with G-Cter in ubiquitin)	21890473;21906983	Phosphositeplus.1010730	K	Ubiquitylation	SKVFYLKMKGDYY
1433F_HUMAN	Q04917	127	Glycyl lysine isopeptide (Lys-Gly) (interchain with G-Cter in ubiquitin)	21890473	Phosphositeplus.1010730	K	Ubiquitylation	VFYLKMKGDYYRY
1433F_HUMAN	Q04917	142	Glycyl lysine isopeptide (Lys-Gly) (interchain with G-Cter in ubiquitin)	21906983	Phosphositeplus.1010730	K	Ubiquitylation	EVASGEKKNSVVE
1433F_HUMAN	Q04917	50	Glycyl lysine isopeptide (Lys-Gly) (interchain with G-Cter in ubiquitin)	20639865;21890473;21906983	Phosphositeplus.1010730	K	Ubiquitylation	LLSVAYKNVVGAR
1433F_HUMAN	Q04917	69	Glycyl lysine isopeptide (Lys-Gly) (interchain with G-Cter in ubiquitin)	21890473	Phosphositeplus.1010730	K	Ubiquitylation	ISSIEQKTMADGN
1433F_HUMAN	Q04917	77	Glycyl lysine isopeptide (Lys-Gly) (interchain with G-Cter in ubiquitin)	21906983	Phosphositeplus.1010730	K	Ubiquitylation	MADGNEKKLEKVK
1433G_HUMAN	P61981	10	Glycyl lysine isopeptide (Lys-Gly) (interchain with G-Cter in ubiquitin)	21890473;21906983	Phosphositeplus.1010730	K	Ubiquitylation	REQLVQKARLAEQ
1433G_HUMAN	P61981	125	Glycyl lysine isopeptide (Lys-Gly) (interchain with G-Cter in ubiquitin)	21890473;21906983	Phosphositeplus.1010730	K	Ubiquitylation	SKVFYLKMKGDYY
1433G_HUMAN	P61981	127	Glycyl lysine isopeptide (Lys-Gly) (interchain with G-Cter in ubiquitin)	21890473	Phosphositeplus.1010730	K	Ubiquitylation	VFYLKMKGDYYRY
1433G_HUMAN	P61981	142	Glycyl lysine isopeptide (Lys-Gly) (interchain with G-Cter in ubiquitin)	21906983	Phosphositeplus.1010730	K	Ubiquitylation	EVATGEKRATVVE
1433G_HUMAN	P61981	152	Glycyl lysine isopeptide (Lys-Gly) (interchain with G-Cter in ubiquitin)	21906983	Phosphositeplus.1010730	K	Ubiquitylation	VVESSEKAYSEAH
1433G_HUMAN	P61981	50	Glycyl lysine isopeptide (Lys-Gly) (interchain with G-Cter in ubiquitin)	20639865;21890473;21906983	Phosphositeplus.1010730	K	Ubiquitylation	LLSVAYKNVVGAR
1433G_HUMAN	P61981	69	Glycyl lysine isopeptide (Lys-Gly) (interchain with G-Cter in ubiquitin)	21906983	Phosphositeplus.1010730	K	Ubiquitylation	ISSIEQKTSADGN
1433S_HUMAN	P31947	11	Glycyl lysine isopeptide (Lys-Gly) (interchain with G-Cter in ubiquitin)	21906983	Phosphositeplus.1010730	K	Ubiquitylation	SLIQKAKLAEQAE
1433S_HUMAN	P31947	122	Glycyl lysine isopeptide (Lys-Gly) (interchain with G-Cter in ubiquitin)	21890473;21906983	Phosphositeplus.1010730	K	Ubiquitylation	SRVFYLKMKGDYY
1433S_HUMAN	P31947	124	Glycyl lysine isopeptide (Lys-Gly) (interchain with G-Cter in ubiquitin)	21890473	Phosphositeplus.1010730	K	Ubiquitylation	VFYLKMKGDYYRY
1433S_HUMAN	P31947	49	Glycyl lysine isopeptide (Lys-Gly) (interchain with G-Cter in ubiquitin)	21890473;21906983	Phosphositeplus.1010730	K	Ubiquitylation	LLSVAYKNVVGGQ
1433S_HUMAN	P31947	68	Glycyl lysine isopeptide (Lys-Gly) (interchain with G-Cter in ubiquitin)	21906983	Phosphositeplus.1010730	K	Ubiquitylation	LSSIEQKSNEEGS
1433S_HUMAN	P31947	77	Glycyl lysine isopeptide (Lys-Gly) (interchain with G-Cter in ubiquitin)	21906983	Phosphositeplus.1010730	K	Ubiquitylation	EEGSEEKGPEVRE
1433T_HUMAN	P27348	11	Glycyl lysine isopeptide (Lys-Gly) (interchain with G-Cter in ubiquitin)	21906983	Phosphositeplus.1010730	K	Ubiquitylation	ELIQKAKLAEQAE
1433T_HUMAN	P27348	115	Glycyl lysine isopeptide (Lys-Gly) (interchain with G-Cter in ubiquitin)	21890473;21906983	Phosphositeplus.1010730	K	Ubiquitylation	ATNPESKVFYLKM
1433T_HUMAN	P27348	120	Glycyl lysine isopeptide (Lys-Gly) (interchain with G-Cter in ubiquitin)	21890473;21906983	Phosphositeplus.1010730	K	Ubiquitylation	SKVFYLKMKGDYF
1433T_HUMAN	P27348	122	Glycyl lysine isopeptide (Lys-Gly) (interchain with G-Cter in ubiquitin)	21890473;21906983	Phosphositeplus.1010730	K	Ubiquitylation	VFYLKMKGDYFRY
1433T_HUMAN	P27348	139	Glycyl lysine isopeptide (Lys-Gly) (interchain with G-Cter in ubiquitin)	21890473;21906983	Phosphositeplus.1010730	K	Ubiquitylation	ACGDDRKQTIDNS
1433T_HUMAN	P27348	157	Glycyl lysine isopeptide (Lys-Gly) (interchain with G-Cter in ubiquitin)	21906983	Phosphositeplus.1010730	K	Ubiquitylation	EAFDISKKEMQPT
1433T_HUMAN	P27348	158	Glycyl lysine isopeptide (Lys-Gly) (interchain with G-Cter in ubiquitin)	21890473;21906983	Phosphositeplus.1010730	K	Ubiquitylation	AFDISKKEMQPTH
1433T_HUMAN	P27348	27	Glycyl lysine isopeptide (Lys-Gly) (interchain with G-Cter in ubiquitin)	21906983	Phosphositeplus.1010730	K	Ubiquitylation	DMATCMKAVTEQG
1433T_HUMAN	P27348	49	Glycyl lysine isopeptide (Lys-Gly) (interchain with G-Cter in ubiquitin)	21890473;21906983	Phosphositeplus.1010730	K	Ubiquitylation	LLSVAYKNVVGGR
1433T_HUMAN	P27348	68	Glycyl lysine isopeptide (Lys-Gly) (interchain with G-Cter in ubiquitin)	21906983	Phosphositeplus.1010730	K	Ubiquitylation	ISSIEQKTDTSDK
1433T_HUMAN	P27348	74	Glycyl lysine isopeptide (Lys-Gly) (interchain with G-Cter in ubiquitin)	21890473	Phosphositeplus.1010730	K	Ubiquitylation	KTDTSDKKLQLIK
1433T_HUMAN	P27348	75	Glycyl lysine isopeptide (Lys-Gly) (interchain with G-Cter in ubiquitin)	21890473	Phosphositeplus.1010730	K	Ubiquitylation	TDTSDKKLQLIKD
1433T_HUMAN	P27348	80	Glycyl lysine isopeptide (Lys-Gly) (interchain with G-Cter in ubiquitin)	21890473;21906983	Phosphositeplus.1010730	K	Ubiquitylation	KKLQLIKDYREKV
1433T_HUMAN	P27348	9	Glycyl lysine isopeptide (Lys-Gly) (interchain with G-Cter in ubiquitin)	21906983	Phosphositeplus.1010730	K	Ubiquitylation	KTELIQKAKLAEQ
1433Z_HUMAN	P63104	11	Glycyl lysine isopeptide (Lys-Gly) (interchain with G-Cter in ubiquitin)	21906983	Phosphositeplus.1010730	K	Ubiquitylation	ELVQKAKLAEQAE
1433Z_HUMAN	P63104	120	Glycyl lysine isopeptide (Lys-Gly) (interchain with G-Cter in ubiquitin)	21890473;21906983	Phosphositeplus.1010730	K	Ubiquitylation	SKVFYLKMKGDYY
1433Z_HUMAN	P63104	122	Glycyl lysine isopeptide (Lys-Gly) (interchain with G-Cter in ubiquitin)	21890473	Phosphositeplus.1010730	K	Ubiquitylation	VFYLKMKGDYYRY
1433Z_HUMAN	P63104	138	Glycyl lysine isopeptide (Lys-Gly) (interchain with G-Cter in ubiquitin)	21906983	Phosphositeplus.1010730	K	Ubiquitylation	VAAGDDKKGIVDQ
1433Z_HUMAN	P63104	139	Glycyl lysine isopeptide (Lys-Gly) (interchain with G-Cter in ubiquitin)	21890473;21906983	Phosphositeplus.1010730	K	Ubiquitylation	AAGDDKKGIVDQS
1433Z_HUMAN	P63104	157	Glycyl lysine isopeptide (Lys-Gly) (interchain with G-Cter in ubiquitin)	21906983	Phosphositeplus.1010730	K	Ubiquitylation	EAFEISKKEMQPT
1433Z_HUMAN	P63104	158	Glycyl lysine isopeptide (Lys-Gly) (interchain with G-Cter in ubiquitin)	21890473;21906983	Phosphositeplus.1010730	K	Ubiquitylation	AFEISKKEMQPTH
1433Z_HUMAN	P63104	193	Glycyl lysine isopeptide (Lys-Gly) (interchain with G-Cter in ubiquitin)	21906983	Phosphositeplus.1010730	K	Ubiquitylation	KACSLAKTAFDEA
1433Z_HUMAN	P63104	49	Glycyl lysine isopeptide (Lys-Gly) (interchain with G-Cter in ubiquitin)	20639865;21890473;21906983	Phosphositeplus.1010730	K	Ubiquitylation	LLSVAYKNVVGAR
1433Z_HUMAN	P63104	68	Glycyl lysine isopeptide (Lys-Gly) (interchain with G-Cter in ubiquitin)	21906983	Phosphositeplus.1010730	K	Ubiquitylation	VSSIEQKTEGAEK
1433Z_HUMAN	P63104	9	Glycyl lysine isopeptide (Lys-Gly) (interchain with G-Cter in ubiquitin)	21890473;21906983	Phosphositeplus.1010730	K	Ubiquitylation	KNELVQKAKLAEQ
1A02_HUMAN	P01892	145	Glycyl lysine isopeptide (Lys-Gly) (interchain with G-Cter in ubiquitin)	21906983	Phosphositeplus.1010730	K	Ubiquitylation	QYAYDGKDYIALK
1A02_HUMAN	P01892	151	Glycyl lysine isopeptide (Lys-Gly) (interchain with G-Cter in ubiquitin)	21906983	Phosphositeplus.1010730	K	Ubiquitylation	KDYIALKEDLRSW
1A02_HUMAN	P01892	168	Glycyl lysine isopeptide (Lys-Gly) (interchain with G-Cter in ubiquitin)	21906983	Phosphositeplus.1010730	K	Ubiquitylation	MAAQTTKHKWEAA
1A02_HUMAN	P01892	200	Glycyl lysine isopeptide (Lys-Gly) (interchain with G-Cter in ubiquitin)	21890473;21906983	Phosphositeplus.1010730	K	Ubiquitylation	RYLENGKETLQRT
1A02_HUMAN	P01892	267	Glycyl lysine isopeptide (Lys-Gly) (interchain with G-Cter in ubiquitin)	21890473;21906983	Phosphositeplus.1010730	K	Ubiquitylation	GDGTFQKWAAVVV
1A02_HUMAN	P01892	292	Glycyl lysine isopeptide (Lys-Gly) (interchain with G-Cter in ubiquitin)	21890473;21906983	Phosphositeplus.1010730	K	Ubiquitylation	QHEGLPKPLTLRW
1A02_HUMAN	P01892	340	Glycyl lysine isopeptide (Lys-Gly) (interchain with G-Cter in ubiquitin)	21906983	Phosphositeplus.1010730	K	Ubiquitylation	RKSSDRKGGSYSQ
1A03_HUMAN	P04439	267	Glycyl lysine isopeptide (Lys-Gly) (interchain with G-Cter in ubiquitin)	21906983	Phosphositeplus.1010730	K	Ubiquitylation	GDGTFQKWAAVVV
1A03_HUMAN	P04439	340	Glycyl lysine isopeptide (Lys-Gly) (interchain with G-Cter in ubiquitin)	21906983	Phosphositeplus.1010730	K	Ubiquitylation	RKSSDRKGGSYTQ
1A03_HUMAN	P04439	92	Glycyl lysine isopeptide (Lys-Gly) (interchain with G-Cter in ubiquitin)	21906983	Phosphositeplus.1010730	K	Ubiquitylation	QETRNVKAQSQTD
1A24_HUMAN	P05534	267	Glycyl lysine isopeptide (Lys-Gly) (interchain with G-Cter in ubiquitin)	21906983	Phosphositeplus.1010730	K	Ubiquitylation	GDGTFQKWAAVVV
1A25_HUMAN	P18462	267	Glycyl lysine isopeptide (Lys-Gly) (interchain with G-Cter in ubiquitin)	21906983	Phosphositeplus.1010730	K	Ubiquitylation	GDGTFQKWASVVV
1A25_HUMAN	P18462	340	Glycyl lysine isopeptide (Lys-Gly) (interchain with G-Cter in ubiquitin)	21906983	Phosphositeplus.1010730	K	Ubiquitylation	RKSSDRKGGSYSQ
1A31_HUMAN	P16189	267	Glycyl lysine isopeptide (Lys-Gly) (interchain with G-Cter in ubiquitin)	21906983	Phosphositeplus.1010730	K	Ubiquitylation	GDGTFQKWASVVV
1A31_HUMAN	P16189	340	Glycyl lysine isopeptide (Lys-Gly) (interchain with G-Cter in ubiquitin)	21906983	Phosphositeplus.1010730	K	Ubiquitylation	RKSSDRKGGSYSQ
1A31_HUMAN	P16189	92	Glycyl lysine isopeptide (Lys-Gly) (interchain with G-Cter in ubiquitin)	21906983	Phosphositeplus.1010730	K	Ubiquitylation	QETRNVKAHSQID
1A36_HUMAN	P30455	170	Glycyl lysine isopeptide (Lys-Gly) (interchain with G-Cter in ubiquitin)	21906983	Phosphositeplus.1010730	K	Ubiquitylation	AQITKRKWEAVHA
1A36_HUMAN	P30455	267	Glycyl lysine isopeptide (Lys-Gly) (interchain with G-Cter in ubiquitin)	21906983	Phosphositeplus.1010730	K	Ubiquitylation	GDGTFQKWAAVVV
1A36_HUMAN	P30455	340	Glycyl lysine isopeptide (Lys-Gly) (interchain with G-Cter in ubiquitin)	21906983	Phosphositeplus.1010730	K	Ubiquitylation	RKSSDRKGGSYTQ
1A36_HUMAN	P30455	68	Glycyl lysine isopeptide (Lys-Gly) (interchain with G-Cter in ubiquitin)	21906983	Phosphositeplus.1010730	K	Ubiquitylation	SDAASQKMEPRAP
1A36_HUMAN	P30455	92	Glycyl lysine isopeptide (Lys-Gly) (interchain with G-Cter in ubiquitin)	21906983	Phosphositeplus.1010730	K	Ubiquitylation	QETRNMKAHSQTD
1A80_HUMAN	Q09160	267	Glycyl lysine isopeptide (Lys-Gly) (interchain with G-Cter in ubiquitin)	21906983	Phosphositeplus.1010730	K	Ubiquitylation	GDGTFQKWAAVVV
1A80_HUMAN	Q09160	277	Glycyl lysine isopeptide (Lys-Gly) (interchain with G-Cter in ubiquitin)	21906983	Phosphositeplus.1010730	K	Ubiquitylation	VVVPSGKEKRYTC
1B07_HUMAN	P01889	145	Glycyl lysine isopeptide (Lys-Gly) (interchain with G-Cter in ubiquitin)	21906983	Phosphositeplus.1010730	K	Ubiquitylation	QYAYDGKDYIALN
1B07_HUMAN	P01889	200	Glycyl lysine isopeptide (Lys-Gly) (interchain with G-Cter in ubiquitin)	21906983	Phosphositeplus.1010730	K	Ubiquitylation	RYLENGKDKLERA
1B07_HUMAN	P01889	267	Glycyl lysine isopeptide (Lys-Gly) (interchain with G-Cter in ubiquitin)	21906983	Phosphositeplus.1010730	K	Ubiquitylation	GDRTFQKWAAVVV
1B07_HUMAN	P01889	292	Glycyl lysine isopeptide (Lys-Gly) (interchain with G-Cter in ubiquitin)	21890473;21906983	Phosphositeplus.1010730	K	Ubiquitylation	QHEGLPKPLTLRW
1B07_HUMAN	P01889	92	Glycyl lysine isopeptide (Lys-Gly) (interchain with G-Cter in ubiquitin)	21890473;21906983	Phosphositeplus.1010730	K	Ubiquitylation	RNTQIYKAQAQTD
1B08_HUMAN	P30460	145	Glycyl lysine isopeptide (Lys-Gly) (interchain with G-Cter in ubiquitin)	21906983	Phosphositeplus.1010730	K	Ubiquitylation	QYAYDGKDYIALN
1B08_HUMAN	P30460	267	Glycyl lysine isopeptide (Lys-Gly) (interchain with G-Cter in ubiquitin)	21906983	Phosphositeplus.1010730	K	Ubiquitylation	GDRTFQKWAAVVV
1B08_HUMAN	P30460	292	Glycyl lysine isopeptide (Lys-Gly) (interchain with G-Cter in ubiquitin)	21890473;21906983	Phosphositeplus.1010730	K	Ubiquitylation	QHEGLPKPLTLRW
1B18_HUMAN	P30466	145	Glycyl lysine isopeptide (Lys-Gly) (interchain with G-Cter in ubiquitin)	21906983	Phosphositeplus.1010730	K	Ubiquitylation	QSAYDGKDYIALN
1B18_HUMAN	P30466	267	Glycyl lysine isopeptide (Lys-Gly) (interchain with G-Cter in ubiquitin)	21906983	Phosphositeplus.1010730	K	Ubiquitylation	GDRTFQKWAAVVV
1B18_HUMAN	P30466	292	Glycyl lysine isopeptide (Lys-Gly) (interchain with G-Cter in ubiquitin)	21890473;21906983	Phosphositeplus.1010730	K	Ubiquitylation	QHEGLPKPLTLRW
1B18_HUMAN	P30466	92	Glycyl lysine isopeptide (Lys-Gly) (interchain with G-Cter in ubiquitin)	21906983	Phosphositeplus.1010730	K	Ubiquitylation	RNTQISKTNTQTY
1B73_HUMAN	Q31612	145	Glycyl lysine isopeptide (Lys-Gly) (interchain with G-Cter in ubiquitin)	21906983	Phosphositeplus.1010730	K	Ubiquitylation	QFAYDGKDYIALN
1B73_HUMAN	Q31612	200	Glycyl lysine isopeptide (Lys-Gly) (interchain with G-Cter in ubiquitin)	21906983	Phosphositeplus.1010730	K	Ubiquitylation	RHLENGKETLQRA
1B73_HUMAN	Q31612	267	Glycyl lysine isopeptide (Lys-Gly) (interchain with G-Cter in ubiquitin)	21890473;21906983	Phosphositeplus.1010730	K	Ubiquitylation	GDGTFQKWAAVVV
1B73_HUMAN	Q31612	336	Glycyl lysine isopeptide (Lys-Gly) (interchain with G-Cter in ubiquitin)	18083706	Phosphositeplus.1010730	K	Ubiquitylation	AVMCRRKSSGGKG
1B73_HUMAN	Q31612	341	Glycyl lysine isopeptide (Lys-Gly) (interchain with G-Cter in ubiquitin)	18083706;21906983	Phosphositeplus.1010730	K	Ubiquitylation	RKSSGGKGGSYSQ
1C01_HUMAN	P30499	145	Glycyl lysine isopeptide (Lys-Gly) (interchain with G-Cter in ubiquitin)	21906983	Phosphositeplus.1010730	K	Ubiquitylation	QYAYDGKDYIALN
1C02_HUMAN	P30501	145	Glycyl lysine isopeptide (Lys-Gly) (interchain with G-Cter in ubiquitin)	21890473;21906983	Phosphositeplus.1010730	K	Ubiquitylation	QSAYDGKDYIALN
1C02_HUMAN	P30501	267	Glycyl lysine isopeptide (Lys-Gly) (interchain with G-Cter in ubiquitin)	21906983	Phosphositeplus.1010730	K	Ubiquitylation	GDGTFQKWAAVVV
1C02_HUMAN	P30501	90	Glycyl lysine isopeptide (Lys-Gly) (interchain with G-Cter in ubiquitin)	21906983	Phosphositeplus.1010730	K	Ubiquitylation	WDRETQKYNRQAQ
1C05_HUMAN	Q9TNN7	145	Glycyl lysine isopeptide (Lys-Gly) (interchain with G-Cter in ubiquitin)	21906983	Phosphositeplus.1010730	K	Ubiquitylation	QFAYDGKDYIALN
1C05_HUMAN	Q9TNN7	162	Glycyl lysine isopeptide (Lys-Gly) (interchain with G-Cter in ubiquitin)	21906983	Phosphositeplus.1010730	K	Ubiquitylation	SWTAADKAAQITQ
1C07_HUMAN	P10321	200	Glycyl lysine isopeptide (Lys-Gly) (interchain with G-Cter in ubiquitin)	21890473;21906983	Phosphositeplus.1010730	K	Ubiquitylation	RYLENGKETLQRA
1C07_HUMAN	P10321	267	Glycyl lysine isopeptide (Lys-Gly) (interchain with G-Cter in ubiquitin)	21890473;21906983	Phosphositeplus.1010730	K	Ubiquitylation	GDGTFQKWAAVVV
2A5D_HUMAN	Q14738	121	Glycyl lysine isopeptide (Lys-Gly) (interchain with G-Cter in ubiquitin)	21906983	Phosphositeplus.1010730	K	Ubiquitylation	EELFIQKLRQCCV
2A5D_HUMAN	Q14738	367	Glycyl lysine isopeptide (Lys-Gly) (interchain with G-Cter in ubiquitin)	21890473	Phosphositeplus.1010730	K	Ubiquitylation	VIVGLLKFWPKTH
2A5D_HUMAN	Q14738	508	Glycyl lysine isopeptide (Lys-Gly) (interchain with G-Cter in ubiquitin)	21906983	Phosphositeplus.1010730	K	Ubiquitylation	REEMWQKIEELAR
2A5D_HUMAN	Q14738	548	Glycyl lysine isopeptide (Lys-Gly) (interchain with G-Cter in ubiquitin)	21906983	Phosphositeplus.1010730	K	Ubiquitylation	EDIQLLKRTVETE
2A5D_HUMAN	Q14738	583	Glycyl lysine isopeptide (Lys-Gly) (interchain with G-Cter in ubiquitin)	21890473	Phosphositeplus.1010730	K	Ubiquitylation	QDVYTIKALEAHK
2A5E_HUMAN	Q16537	173	Glycyl lysine isopeptide (Lys-Gly) (interchain with G-Cter in ubiquitin)	21906983	Phosphositeplus.1010730	K	Ubiquitylation	FQPSIAKKYIDQK
2AAA_HUMAN	P30153	107	Glycyl lysine isopeptide (Lys-Gly) (interchain with G-Cter in ubiquitin)	21906983	Phosphositeplus.1010730	K	Ubiquitylation	ETVVRDKAVESLR
2AAA_HUMAN	P30153	133	Glycyl lysine isopeptide (Lys-Gly) (interchain with G-Cter in ubiquitin)	21890473;21906983	Phosphositeplus.1010730	K	Ubiquitylation	HFVPLVKRLAGGD
2AAA_HUMAN	P30153	163	Glycyl lysine isopeptide (Lys-Gly) (interchain with G-Cter in ubiquitin)	21890473;21906983	Phosphositeplus.1010730	K	Ubiquitylation	RVSSAVKAELRQY
2AAA_HUMAN	P30153	188	Glycyl lysine isopeptide (Lys-Gly) (interchain with G-Cter in ubiquitin)	21890473;21906983	Phosphositeplus.1010730	K	Ubiquitylation	RRAAASKLGEFAK
2AAA_HUMAN	P30153	194	Glycyl lysine isopeptide (Lys-Gly) (interchain with G-Cter in ubiquitin)	21890473;21906983	Phosphositeplus.1010730	K	Ubiquitylation	KLGEFAKVLELDN
2AAA_HUMAN	P30153	202	Glycyl lysine isopeptide (Lys-Gly) (interchain with G-Cter in ubiquitin)	21906983	Phosphositeplus.1010730	K	Ubiquitylation	LELDNVKSEIIPM
2AAA_HUMAN	P30153	266	Glycyl lysine isopeptide (Lys-Gly) (interchain with G-Cter in ubiquitin)	21890473;21906983	Phosphositeplus.1010730	K	Ubiquitylation	RYMVADKFTELQK
2AAA_HUMAN	P30153	272	Glycyl lysine isopeptide (Lys-Gly) (interchain with G-Cter in ubiquitin)	21890473;21906983	Phosphositeplus.1010730	K	Ubiquitylation	KFTELQKAVGPEI
2AAA_HUMAN	P30153	280	Glycyl lysine isopeptide (Lys-Gly) (interchain with G-Cter in ubiquitin)	21890473;21906983	Phosphositeplus.1010730	K	Ubiquitylation	VGPEITKTDLVPA
2AAA_HUMAN	P30153	305	Glycyl lysine isopeptide (Lys-Gly) (interchain with G-Cter in ubiquitin)	21906983	Phosphositeplus.1010730	K	Ubiquitylation	RAAASHKVKEFCE
2AAA_HUMAN	P30153	307	Glycyl lysine isopeptide (Lys-Gly) (interchain with G-Cter in ubiquitin)	21890473	Phosphositeplus.1010730	K	Ubiquitylation	AASHKVKEFCENL
2AAA_HUMAN	P30153	374	Glycyl lysine isopeptide (Lys-Gly) (interchain with G-Cter in ubiquitin)	20639865	Phosphositeplus.1010730	K	Ubiquitylation	LFLAQLKDECPEV
2AAA_HUMAN	P30153	416	Glycyl lysine isopeptide (Lys-Gly) (interchain with G-Cter in ubiquitin)	21890473	Phosphositeplus.1010730	K	Ubiquitylation	ELAEDAKWRVRLA
2AAA_HUMAN	P30153	467	Glycyl lysine isopeptide (Lys-Gly) (interchain with G-Cter in ubiquitin)	21906983	Phosphositeplus.1010730	K	Ubiquitylation	AATSNLKKLVEKF
2AAA_HUMAN	P30153	472	Glycyl lysine isopeptide (Lys-Gly) (interchain with G-Cter in ubiquitin)	21890473	Phosphositeplus.1010730	K	Ubiquitylation	LKKLVEKFGKEWA
2AAA_HUMAN	P30153	475	Glycyl lysine isopeptide (Lys-Gly) (interchain with G-Cter in ubiquitin)	21890473;21906983	Phosphositeplus.1010730	K	Ubiquitylation	LVEKFGKEWAHAT
2AAA_HUMAN	P30153	485	Glycyl lysine isopeptide (Lys-Gly) (interchain with G-Cter in ubiquitin)	21890473	Phosphositeplus.1010730	K	Ubiquitylation	HATIIPKVLAMSG
2AAA_HUMAN	P30153	542	Glycyl lysine isopeptide (Lys-Gly) (interchain with G-Cter in ubiquitin)	21890473;21906983	Phosphositeplus.1010730	K	Ubiquitylation	VRFNVAKSLQKIG
2AAA_HUMAN	P30153	546	Glycyl lysine isopeptide (Lys-Gly) (interchain with G-Cter in ubiquitin)	20639865;21890473;21906983	Phosphositeplus.1010730	K	Ubiquitylation	VAKSLQKIGPILD
2AAA_HUMAN	P30153	561	Glycyl lysine isopeptide (Lys-Gly) (interchain with G-Cter in ubiquitin)	21890473;21906983	Phosphositeplus.1010730	K	Ubiquitylation	TLQSEVKPILEKL
2AAB_HUMAN	P30154	119	Glycyl lysine isopeptide (Lys-Gly) (interchain with G-Cter in ubiquitin)	21906983	Phosphositeplus.1010730	K	Ubiquitylation	ETVVRDKAVESLR
2AAB_HUMAN	P30154	145	Glycyl lysine isopeptide (Lys-Gly) (interchain with G-Cter in ubiquitin)	21906983	Phosphositeplus.1010730	K	Ubiquitylation	YFVPLVKRLASGD
2AAB_HUMAN	P30154	175	Glycyl lysine isopeptide (Lys-Gly) (interchain with G-Cter in ubiquitin)	21906983	Phosphositeplus.1010730	K	Ubiquitylation	RASNAVKAEIRQQ
2AAB_HUMAN	P30154	200	Glycyl lysine isopeptide (Lys-Gly) (interchain with G-Cter in ubiquitin)	21890473;21906983	Phosphositeplus.1010730	K	Ubiquitylation	RRAAASKLGEFAK
2AAB_HUMAN	P30154	206	Glycyl lysine isopeptide (Lys-Gly) (interchain with G-Cter in ubiquitin)	21906983	Phosphositeplus.1010730	K	Ubiquitylation	KLGEFAKVLELDS
2AAB_HUMAN	P30154	214	Glycyl lysine isopeptide (Lys-Gly) (interchain with G-Cter in ubiquitin)	21906983	Phosphositeplus.1010730	K	Ubiquitylation	LELDSVKSEIVPL
2AAB_HUMAN	P30154	284	Glycyl lysine isopeptide (Lys-Gly) (interchain with G-Cter in ubiquitin)	21906983	Phosphositeplus.1010730	K	Ubiquitylation	RFSELQKAMGPKI
2AAB_HUMAN	P30154	304	Glycyl lysine isopeptide (Lys-Gly) (interchain with G-Cter in ubiquitin)	21906983	Phosphositeplus.1010730	K	Ubiquitylation	AFQNLLKDCEAEV
2AAB_HUMAN	P30154	428	Glycyl lysine isopeptide (Lys-Gly) (interchain with G-Cter in ubiquitin)	21890473	Phosphositeplus.1010730	K	Ubiquitylation	ELAEDAKWRVRLA
2AAB_HUMAN	P30154	484	Glycyl lysine isopeptide (Lys-Gly) (interchain with G-Cter in ubiquitin)	21890473;21906983	Phosphositeplus.1010730	K	Ubiquitylation	LMKLVQKFGTEWA
2AAB_HUMAN	P30154	497	Glycyl lysine isopeptide (Lys-Gly) (interchain with G-Cter in ubiquitin)	21906983	Phosphositeplus.1010730	K	Ubiquitylation	QNTIVPKVLVMAN
2AAB_HUMAN	P30154	554	Glycyl lysine isopeptide (Lys-Gly) (interchain with G-Cter in ubiquitin)	21890473;21906983	Phosphositeplus.1010730	K	Ubiquitylation	VRFNVAKSLQKIG
2AAB_HUMAN	P30154	558	Glycyl lysine isopeptide (Lys-Gly) (interchain with G-Cter in ubiquitin)	21906983	Phosphositeplus.1010730	K	Ubiquitylation	VAKSLQKIGPILD
2AAB_HUMAN	P30154	573	Glycyl lysine isopeptide (Lys-Gly) (interchain with G-Cter in ubiquitin)	21906983	Phosphositeplus.1010730	K	Ubiquitylation	ALQGEVKPVLQKL
2AAB_HUMAN	P30154	578	Glycyl lysine isopeptide (Lys-Gly) (interchain with G-Cter in ubiquitin)	21906983	Phosphositeplus.1010730	K	Ubiquitylation	VKPVLQKLGQDED
2ABA_HUMAN	P63151	105	Glycyl lysine isopeptide (Lys-Gly) (interchain with G-Cter in ubiquitin)	21890473;21906983	Phosphositeplus.1010730	K	Ubiquitylation	IRWLPQKNAAQFL
2ABA_HUMAN	P63151	117	Glycyl lysine isopeptide (Lys-Gly) (interchain with G-Cter in ubiquitin)	21906983	Phosphositeplus.1010730	K	Ubiquitylation	LLSTNDKTIKLWK
2ABA_HUMAN	P63151	129	Glycyl lysine isopeptide (Lys-Gly) (interchain with G-Cter in ubiquitin)	21906983	Phosphositeplus.1010730	K	Ubiquitylation	KISERDKRPEGYN
2ABA_HUMAN	P63151	137	Glycyl lysine isopeptide (Lys-Gly) (interchain with G-Cter in ubiquitin)	21906983	Phosphositeplus.1010730	K	Ubiquitylation	PEGYNLKEEDGRY
2ABA_HUMAN	P63151	404	Glycyl lysine isopeptide (Lys-Gly) (interchain with G-Cter in ubiquitin)	21906983	Phosphositeplus.1010730	K	Ubiquitylation	CASGKRKKDEISV
2ABA_HUMAN	P63151	62	Glycyl lysine isopeptide (Lys-Gly) (interchain with G-Cter in ubiquitin)	21890473;21906983	Phosphositeplus.1010730	K	Ubiquitylation	QQEQENKIQSHSR
2ABA_HUMAN	P63151	88	Glycyl lysine isopeptide (Lys-Gly) (interchain with G-Cter in ubiquitin)	21906983	Phosphositeplus.1010730	K	Ubiquitylation	PEFDYLKSLEIEE
2ABB_HUMAN	Q00005	125	Glycyl lysine isopeptide (Lys-Gly) (interchain with G-Cter in ubiquitin)	21906983	Phosphositeplus.1010730	K	Ubiquitylation	KVSERDKRPEGYN
2ABB_HUMAN	Q00005	84	Glycyl lysine isopeptide (Lys-Gly) (interchain with G-Cter in ubiquitin)	21906983	Phosphositeplus.1010730	K	Ubiquitylation	PEFDYLKSLEIEE
2ABD_HUMAN	Q66LE6	273	Glycyl lysine isopeptide (Lys-Gly) (interchain with G-Cter in ubiquitin)	21906983	Phosphositeplus.1010730	K	Ubiquitylation	LCDRHSKFFEEPE
2ABD_HUMAN	Q66LE6	94	Glycyl lysine isopeptide (Lys-Gly) (interchain with G-Cter in ubiquitin)	21906983	Phosphositeplus.1010730	K	Ubiquitylation	PEFDYLKSLEIEE
2ABG_HUMAN	Q9Y2T4	125	Glycyl lysine isopeptide (Lys-Gly) (interchain with G-Cter in ubiquitin)	21906983	Phosphositeplus.1010730	K	Ubiquitylation	KITERDKRPEGYN
2B11_HUMAN	P04229	254	Glycyl lysine isopeptide (Lys-Gly) (interchain with G-Cter in ubiquitin)	19117940	Phosphositeplus.1010730	K	Ubiquitylation	IYFRNQKGHSGLQ
3BHS7_HUMAN	Q9H2F3	54	Glycyl lysine isopeptide (Lys-Gly) (interchain with G-Cter in ubiquitin)	21906983	Phosphositeplus.1010730	K	Ubiquitylation	PWLEELKTGPVRV
3BP1_HUMAN	Q9Y3L3	321	Glycyl lysine isopeptide (Lys-Gly) (interchain with G-Cter in ubiquitin)	21906983	Phosphositeplus.1010730	K	Ubiquitylation	AGASVLKRLKQTM
3BP1_HUMAN	Q9Y3L3	375	Glycyl lysine isopeptide (Lys-Gly) (interchain with G-Cter in ubiquitin)	21906983	Phosphositeplus.1010730	K	Ubiquitylation	MRAASLKEPGARL
3BP1_HUMAN	Q9Y3L3	404	Glycyl lysine isopeptide (Lys-Gly) (interchain with G-Cter in ubiquitin)	21906983	Phosphositeplus.1010730	K	Ubiquitylation	NLRYLMKFLARLA
3BP5_HUMAN	O60239	215	Glycyl lysine isopeptide (Lys-Gly) (interchain with G-Cter in ubiquitin)	21906983	Phosphositeplus.1010730	K	Ubiquitylation	KPYFELKAKYYVQ
3BP5_HUMAN	O60239	248	Glycyl lysine isopeptide (Lys-Gly) (interchain with G-Cter in ubiquitin)	21890473;21906983	Phosphositeplus.1010730	K	Ubiquitylation	EYKMALKNLEMIS
3BP5_HUMAN	O60239	415	Glycyl lysine isopeptide (Lys-Gly) (interchain with G-Cter in ubiquitin)	21906983	Phosphositeplus.1010730	K	Ubiquitylation	GSGGSSKSQSSTS
3HIDH_HUMAN	P31937	321	Glycyl lysine isopeptide (Lys-Gly) (interchain with G-Cter in ubiquitin)	21890473	Phosphositeplus.1010730	K	Ubiquitylation	AKGYSKKDFSSVF
3MG_HUMAN	P29372	229	Glycyl lysine isopeptide (Lys-Gly) (interchain with G-Cter in ubiquitin)	21890473	Phosphositeplus.1010730	K	Ubiquitylation	QALAINKSFDQRD
3MG_HUMAN	P29372	80	Glycyl lysine isopeptide (Lys-Gly) (interchain with G-Cter in ubiquitin)	21890473	Phosphositeplus.1010730	K	Ubiquitylation	IYFSSPKGHLTRL
4F2_HUMAN	P08195	111	Glycyl lysine isopeptide (Lys-Gly) (interchain with G-Cter in ubiquitin)	21906983	Phosphositeplus.1010730	K	Ubiquitylation	DTEVDMKEVELNE
4F2_HUMAN	P08195	122	Glycyl lysine isopeptide (Lys-Gly) (interchain with G-Cter in ubiquitin)	20972266;21906983	Phosphositeplus.1010730	K	Ubiquitylation	NELEPEKQPMNAA
4F2_HUMAN	P08195	140	Glycyl lysine isopeptide (Lys-Gly) (interchain with G-Cter in ubiquitin)	21906983	Phosphositeplus.1010730	K	Ubiquitylation	SLAGAEKNGLVKI
4F2_HUMAN	P08195	145	Glycyl lysine isopeptide (Lys-Gly) (interchain with G-Cter in ubiquitin)	21906983	Phosphositeplus.1010730	K	Ubiquitylation	EKNGLVKIKVAED
4F2_HUMAN	P08195	147	Glycyl lysine isopeptide (Lys-Gly) (interchain with G-Cter in ubiquitin)	18781797;20972266;21890473;21906983	Phosphositeplus.1010730	K	Ubiquitylation	NGLVKIKVAEDEA
4F2_HUMAN	P08195	160	Glycyl lysine isopeptide (Lys-Gly) (interchain with G-Cter in ubiquitin)	21890473;21906983	Phosphositeplus.1010730	K	Ubiquitylation	EAAAAAKFTGLSK
4F2_HUMAN	P08195	166	Glycyl lysine isopeptide (Lys-Gly) (interchain with G-Cter in ubiquitin)	21890473;21906983	Phosphositeplus.1010730	K	Ubiquitylation	KFTGLSKEELLKV
4F2_HUMAN	P08195	171	Glycyl lysine isopeptide (Lys-Gly) (interchain with G-Cter in ubiquitin)	21890473;21906983	Phosphositeplus.1010730	K	Ubiquitylation	SKEELLKVAGSPG
4F2_HUMAN	P08195	245	Glycyl lysine isopeptide (Lys-Gly) (interchain with G-Cter in ubiquitin)	21906983	Phosphositeplus.1010730	K	Ubiquitylation	GNLAGLKGRLDYL
4F2_HUMAN	P08195	269	Glycyl lysine isopeptide (Lys-Gly) (interchain with G-Cter in ubiquitin)	21906983	Phosphositeplus.1010730	K	Ubiquitylation	PIHKNQKDDVAQT
4F2_HUMAN	P08195	287	Glycyl lysine isopeptide (Lys-Gly) (interchain with G-Cter in ubiquitin)	21906983	Phosphositeplus.1010730	K	Ubiquitylation	DPNFGSKEDFDSL
4F2_HUMAN	P08195	298	Glycyl lysine isopeptide (Lys-Gly) (interchain with G-Cter in ubiquitin)	21906983	Phosphositeplus.1010730	K	Ubiquitylation	SLLQSAKKKSIRV
4F2_HUMAN	P08195	329	Glycyl lysine isopeptide (Lys-Gly) (interchain with G-Cter in ubiquitin)	21906983	Phosphositeplus.1010730	K	Ubiquitylation	VDTVATKVKDALE
4F2_HUMAN	P08195	354	Glycyl lysine isopeptide (Lys-Gly) (interchain with G-Cter in ubiquitin)	21906983	Phosphositeplus.1010730	K	Ubiquitylation	RDIENLKDASSFL
4F2_HUMAN	P08195	368	Glycyl lysine isopeptide (Lys-Gly) (interchain with G-Cter in ubiquitin)	21906983	Phosphositeplus.1010730	K	Ubiquitylation	EWQNITKGFSEDR
4F2_HUMAN	P08195	416	Glycyl lysine isopeptide (Lys-Gly) (interchain with G-Cter in ubiquitin)	21906983	Phosphositeplus.1010730	K	Ubiquitylation	STGEHTKSLVTQY
4F2_HUMAN	P08195	615	Glycyl lysine isopeptide (Lys-Gly) (interchain with G-Cter in ubiquitin)	21906983	Phosphositeplus.1010730	K	Ubiquitylation	LELERLKLEPHEG
5HT1A_HUMAN	P08908	334	Glycyl lysine isopeptide (Lys-Gly) (interchain with G-Cter in ubiquitin)	17203973	Phosphositeplus.1010730	K	Ubiquitylation	NAEAKRKMALARE
5NT3_HUMAN	Q9H0P0	243	Glycyl lysine isopeptide (Lys-Gly) (interchain with G-Cter in ubiquitin)	21890473	Phosphositeplus.1010730	K	Ubiquitylation	GVLKGFKGELIHV
5NT3_HUMAN	Q9H0P0	267	Glycyl lysine isopeptide (Lys-Gly) (interchain with G-Cter in ubiquitin)	21906983	Phosphositeplus.1010730	K	Ubiquitylation	EYFNQLKDNSNII
5NTC_HUMAN	P49902	140	Glycyl lysine isopeptide (Lys-Gly) (interchain with G-Cter in ubiquitin)	21890473	Phosphositeplus.1010730	K	Ubiquitylation	REQYPNKFIQRDD
5NTC_HUMAN	P49902	211	Glycyl lysine isopeptide (Lys-Gly) (interchain with G-Cter in ubiquitin)	21906983	Phosphositeplus.1010730	K	Ubiquitylation	VDWVHYKGSLKEK
5NTC_HUMAN	P49902	231	Glycyl lysine isopeptide (Lys-Gly) (interchain with G-Cter in ubiquitin)	21906983	Phosphositeplus.1010730	K	Ubiquitylation	YVVKDGKLPLLLS
5NTC_HUMAN	P49902	244	Glycyl lysine isopeptide (Lys-Gly) (interchain with G-Cter in ubiquitin)	21890473	Phosphositeplus.1010730	K	Ubiquitylation	RMKEVGKVFLATN
5NTC_HUMAN	P49902	254	Glycyl lysine isopeptide (Lys-Gly) (interchain with G-Cter in ubiquitin)	21890473	Phosphositeplus.1010730	K	Ubiquitylation	ATNSDYKYTDKIM
5NTC_HUMAN	P49902	344	Glycyl lysine isopeptide (Lys-Gly) (interchain with G-Cter in ubiquitin)	21906983	Phosphositeplus.1010730	K	Ubiquitylation	LLGAKGKDILYIG
5NTC_HUMAN	P49902	515	Glycyl lysine isopeptide (Lys-Gly) (interchain with G-Cter in ubiquitin)	21906983	Phosphositeplus.1010730	K	Ubiquitylation	RTSVDFKDTDYKR
5NTD_HUMAN	P21589	133	Glycyl lysine isopeptide (Lys-Gly) (interchain with G-Cter in ubiquitin)	21906983	Phosphositeplus.1010730	K	Ubiquitylation	LIEPLLKEAKFPI
5NTD_HUMAN	P21589	262	Glycyl lysine isopeptide (Lys-Gly) (interchain with G-Cter in ubiquitin)	21906983	Phosphositeplus.1010730	K	Ubiquitylation	KEVPAGKYPFIVT
5NTD_HUMAN	P21589	321	Glycyl lysine isopeptide (Lys-Gly) (interchain with G-Cter in ubiquitin)	21906983	Phosphositeplus.1010730	K	Ubiquitylation	PEDPSIKADINKW
68MP_HUMAN	P56378	14	Glycyl lysine isopeptide (Lys-Gly) (interchain with G-Cter in ubiquitin)	21890473	Phosphositeplus.1010730	K	Ubiquitylation	NIWIPMKPYYTKV
6PGD_HUMAN	P52209	119	Glycyl lysine isopeptide (Lys-Gly) (interchain with G-Cter in ubiquitin)	21890473;21906983	Phosphositeplus.1010730	K	Ubiquitylation	CRDLKAKGILFVG
6PGD_HUMAN	P52209	154	Glycyl lysine isopeptide (Lys-Gly) (interchain with G-Cter in ubiquitin)	21890473	Phosphositeplus.1010730	K	Ubiquitylation	EAWPHIKTIFQGI
6PGD_HUMAN	P52209	377	Glycyl lysine isopeptide (Lys-Gly) (interchain with G-Cter in ubiquitin)	21906983	Phosphositeplus.1010730	K	Ubiquitylation	VFLGKIKDAFDRN
6PGD_HUMAN	P52209	38	Glycyl lysine isopeptide (Lys-Gly) (interchain with G-Cter in ubiquitin)	21890473;21906983	Phosphositeplus.1010730	K	Ubiquitylation	FNRTVSKVDDFLA
6PGD_HUMAN	P52209	48	Glycyl lysine isopeptide (Lys-Gly) (interchain with G-Cter in ubiquitin)	21906983	Phosphositeplus.1010730	K	Ubiquitylation	FLANEAKGTKVVG
6PGD_HUMAN	P52209	59	Glycyl lysine isopeptide (Lys-Gly) (interchain with G-Cter in ubiquitin)	20639865;21890473;21906983	Phosphositeplus.1010730	K	Ubiquitylation	VGAQSLKEMVSKL
6PGL_HUMAN	O95336	128	Glycyl lysine isopeptide (Lys-Gly) (interchain with G-Cter in ubiquitin)	21906983	Phosphositeplus.1010730	K	Ubiquitylation	AAEDYAKKLRQAF
8ODP_HUMAN	P36639	79	Glycyl lysine isopeptide (Lys-Gly) (interchain with G-Cter in ubiquitin)	21906983	Phosphositeplus.1010730	K	Ubiquitylation	WNGFGGKVQEGET
A16A1_HUMAN	Q8IZ83	413	Glycyl lysine isopeptide (Lys-Gly) (interchain with G-Cter in ubiquitin)	21890473;21906983	Phosphositeplus.1010730	K	Ubiquitylation	SPFRTAKEALLVA
A16A1_HUMAN	Q8IZ83	564	Glycyl lysine isopeptide (Lys-Gly) (interchain with G-Cter in ubiquitin)	21890473;21906983	Phosphositeplus.1010730	K	Ubiquitylation	VAEGGAKDIRGAV
A16A1_HUMAN	Q8IZ83	618	Glycyl lysine isopeptide (Lys-Gly) (interchain with G-Cter in ubiquitin)	21906983	Phosphositeplus.1010730	K	Ubiquitylation	RQGAELKAAEAEV
A16A1_HUMAN	Q8IZ83	91	Glycyl lysine isopeptide (Lys-Gly) (interchain with G-Cter in ubiquitin)	21890473;21906983	Phosphositeplus.1010730	K	Ubiquitylation	AARMAFKGWSAHP
A16L1_HUMAN	Q676U5	513	Glycyl lysine isopeptide (Lys-Gly) (interchain with G-Cter in ubiquitin)	21890473	Phosphositeplus.1010730	K	Ubiquitylation	SRDDLLKVIDLRT
A4_HUMAN	P05067	751	Glycyl lysine isopeptide (Lys-Gly) (interchain with G-Cter in ubiquitin)	21890473;21906983	Phosphositeplus.1010730	K	Ubiquitylation	EERHLSKMQQNGY
A4_HUMAN	P05067	763	Glycyl lysine isopeptide (Lys-Gly) (interchain with G-Cter in ubiquitin)	21890473;21906983	Phosphositeplus.1010730	K	Ubiquitylation	YENPTYKFFEQMQ
AAAS_HUMAN	Q9NRG9	301	Glycyl lysine isopeptide (Lys-Gly) (interchain with G-Cter in ubiquitin)	21890473;21906983	Phosphositeplus.1010730	K	Ubiquitylation	WSPDGSKILATTP
AAAS_HUMAN	Q9NRG9	425	Glycyl lysine isopeptide (Lys-Gly) (interchain with G-Cter in ubiquitin)	21890473;21906983	Phosphositeplus.1010730	K	Ubiquitylation	PRVQDGKPVILLF
AAAS_HUMAN	Q9NRG9	52	Glycyl lysine isopeptide (Lys-Gly) (interchain with G-Cter in ubiquitin)	21890473;21906983	Phosphositeplus.1010730	K	Ubiquitylation	PVLQLTKDPLKTP
AAAS_HUMAN	Q9NRG9	56	Glycyl lysine isopeptide (Lys-Gly) (interchain with G-Cter in ubiquitin)	21906983	Phosphositeplus.1010730	K	Ubiquitylation	LTKDPLKTPGRLD
AAAT_HUMAN	Q15758	247	Glycyl lysine isopeptide (Lys-Gly) (interchain with G-Cter in ubiquitin)	21906983	Phosphositeplus.1010730	K	Ubiquitylation	FGVALRKLGPEGE
AAAT_HUMAN	Q15758	372	Glycyl lysine isopeptide (Lys-Gly) (interchain with G-Cter in ubiquitin)	21906983	Phosphositeplus.1010730	K	Ubiquitylation	ENNGVAKHISRFI
AAAT_HUMAN	Q15758	502	Glycyl lysine isopeptide (Lys-Gly) (interchain with G-Cter in ubiquitin)	20972266;21890473;21906983	Phosphositeplus.1010730	K	Ubiquitylation	PELIQVKSELPLD
AAAT_HUMAN	Q15758	522	Glycyl lysine isopeptide (Lys-Gly) (interchain with G-Cter in ubiquitin)	21890473;21906983	Phosphositeplus.1010730	K	Ubiquitylation	EGNPLLKHYRGPA
AACS_HUMAN	Q86V21	95	Glycyl lysine isopeptide (Lys-Gly) (interchain with G-Cter in ubiquitin)	21890473	Phosphositeplus.1010730	K	Ubiquitylation	DVPEWFKGSRLNY
AAKB1_HUMAN	Q9Y478	57	Glycyl lysine isopeptide (Lys-Gly) (interchain with G-Cter in ubiquitin)	21890473	Phosphositeplus.1010730	K	Ubiquitylation	EIKAPEKEEFLAW
AAKG1_HUMAN	P54619	170	Glycyl lysine isopeptide (Lys-Gly) (interchain with G-Cter in ubiquitin)	21890473;21906983	Phosphositeplus.1010730	K	Ubiquitylation	LYILTHKRILKFL
AAKG1_HUMAN	P54619	234	Glycyl lysine isopeptide (Lys-Gly) (interchain with G-Cter in ubiquitin)	21906983	Phosphositeplus.1010730	K	Ubiquitylation	LPVVDEKGRVVDI
AAKG1_HUMAN	P54619	253	Glycyl lysine isopeptide (Lys-Gly) (interchain with G-Cter in ubiquitin)	21906983	Phosphositeplus.1010730	K	Ubiquitylation	INLAAEKTYNNLD
AAKG1_HUMAN	P54619	264	Glycyl lysine isopeptide (Lys-Gly) (interchain with G-Cter in ubiquitin)	21890473;21906983	Phosphositeplus.1010730	K	Ubiquitylation	LDVSVTKALQHRS
AAMP_HUMAN	Q13685	115	Glycyl lysine isopeptide (Lys-Gly) (interchain with G-Cter in ubiquitin)	21906983	Phosphositeplus.1010730	K	Ubiquitylation	TGGEDDKAFVWRL
AAMP_HUMAN	Q13685	245	Glycyl lysine isopeptide (Lys-Gly) (interchain with G-Cter in ubiquitin)	21890473;21906983	Phosphositeplus.1010730	K	Ubiquitylation	IRIWDLKQGSPIH
AAPK1_HUMAN	Q13131	285	Glycyl lysine isopeptide (Lys-Gly) (interchain with G-Cter in ubiquitin)	21906983	Phosphositeplus.1010730	K	Ubiquitylation	FKQDLPKYLFPED
AAPK1_HUMAN	Q13131	396	Glycyl lysine isopeptide (Lys-Gly) (interchain with G-Cter in ubiquitin)	21906983	Phosphositeplus.1010730	K	Ubiquitylation	DELNPQKSKHQGV
AAPK1_HUMAN	Q13131	485	Glycyl lysine isopeptide (Lys-Gly) (interchain with G-Cter in ubiquitin)	21906983	Phosphositeplus.1010730	K	Ubiquitylation	DEITEAKSGTATP
AASS_HUMAN	Q9UDR5	539	Glycyl lysine isopeptide (Lys-Gly) (interchain with G-Cter in ubiquitin)	21890473	Phosphositeplus.1010730	K	Ubiquitylation	ICKQEEKLGFLVA
AASS_HUMAN	Q9UDR5	893	Glycyl lysine isopeptide (Lys-Gly) (interchain with G-Cter in ubiquitin)	21906983	Phosphositeplus.1010730	K	Ubiquitylation	DGEIGAKGLMGPF
AATC_HUMAN	P17174	166	Glycyl lysine isopeptide (Lys-Gly) (interchain with G-Cter in ubiquitin)	21906983	Phosphositeplus.1010730	K	Ubiquitylation	RYWDAEKRGLDLQ
AATC_HUMAN	P17174	325	Glycyl lysine isopeptide (Lys-Gly) (interchain with G-Cter in ubiquitin)	21906983	Phosphositeplus.1010730	K	Ubiquitylation	EWTGNVKTMADRI
AATC_HUMAN	P17174	33	Glycyl lysine isopeptide (Lys-Gly) (interchain with G-Cter in ubiquitin)	21906983	Phosphositeplus.1010730	K	Ubiquitylation	EDPDPRKVNLGVG
AATC_HUMAN	P17174	378	Glycyl lysine isopeptide (Lys-Gly) (interchain with G-Cter in ubiquitin)	21906983	Phosphositeplus.1010730	K	Ubiquitylation	EYLVNEKHIYLLP
AATC_HUMAN	P17174	396	Glycyl lysine isopeptide (Lys-Gly) (interchain with G-Cter in ubiquitin)	21906983	Phosphositeplus.1010730	K	Ubiquitylation	VSGLTTKNLDYVA
AATC_HUMAN	P17174	56	Glycyl lysine isopeptide (Lys-Gly) (interchain with G-Cter in ubiquitin)	21906983	Phosphositeplus.1010730	K	Ubiquitylation	VLPVVKKVEQKIA
AATC_HUMAN	P17174	97	Glycyl lysine isopeptide (Lys-Gly) (interchain with G-Cter in ubiquitin)	21906983	Phosphositeplus.1010730	K	Ubiquitylation	DDSPALKEKRVGG
AATC_HUMAN	P17174	99	Glycyl lysine isopeptide (Lys-Gly) (interchain with G-Cter in ubiquitin)	21906983	Phosphositeplus.1010730	K	Ubiquitylation	SPALKEKRVGGVQ
AATF_HUMAN	Q9NY61	159	Glycyl lysine isopeptide (Lys-Gly) (interchain with G-Cter in ubiquitin)	21890473;21906983	Phosphositeplus.1010730	K	Ubiquitylation	SISDFEKFTKGMD
AATF_HUMAN	Q9NY61	228	Glycyl lysine isopeptide (Lys-Gly) (interchain with G-Cter in ubiquitin)	21906983	Phosphositeplus.1010730	K	Ubiquitylation	EKGRAVKNQIALW
AATF_HUMAN	Q9NY61	246	Glycyl lysine isopeptide (Lys-Gly) (interchain with G-Cter in ubiquitin)	21890473;21906983	Phosphositeplus.1010730	K	Ubiquitylation	GRIKLQKALLTTN
AATF_HUMAN	Q9NY61	264	Glycyl lysine isopeptide (Lys-Gly) (interchain with G-Cter in ubiquitin)	21906983	Phosphositeplus.1010730	K	Ubiquitylation	DVFPLFKDKGGPE
AATF_HUMAN	Q9NY61	266	Glycyl lysine isopeptide (Lys-Gly) (interchain with G-Cter in ubiquitin)	21906983	Phosphositeplus.1010730	K	Ubiquitylation	FPLFKDKGGPEFS
AATF_HUMAN	Q9NY61	342	Glycyl lysine isopeptide (Lys-Gly) (interchain with G-Cter in ubiquitin)	21906983	Phosphositeplus.1010730	K	Ubiquitylation	RVPAKRKLEMEDY
AATF_HUMAN	Q9NY61	354	Glycyl lysine isopeptide (Lys-Gly) (interchain with G-Cter in ubiquitin)	21906983	Phosphositeplus.1010730	K	Ubiquitylation	YPSFMAKRFADFT
AATF_HUMAN	Q9NY61	383	Glycyl lysine isopeptide (Lys-Gly) (interchain with G-Cter in ubiquitin)	21906983	Phosphositeplus.1010730	K	Ubiquitylation	ASGKLGKGFGAFE
AATF_HUMAN	Q9NY61	403	Glycyl lysine isopeptide (Lys-Gly) (interchain with G-Cter in ubiquitin)	21890473;21906983	Phosphositeplus.1010730	K	Ubiquitylation	DHILMDKERLLRR
AATF_HUMAN	Q9NY61	422	Glycyl lysine isopeptide (Lys-Gly) (interchain with G-Cter in ubiquitin)	21906983	Phosphositeplus.1010730	K	Ubiquitylation	VYRVLGKPEPAAQ
AATF_HUMAN	Q9NY61	475	Glycyl lysine isopeptide (Lys-Gly) (interchain with G-Cter in ubiquitin)	21906983	Phosphositeplus.1010730	K	Ubiquitylation	RELIERKTSSLDP
AATF_HUMAN	Q9NY61	496	Glycyl lysine isopeptide (Lys-Gly) (interchain with G-Cter in ubiquitin)	21890473	Phosphositeplus.1010730	K	Ubiquitylation	QWLAIQKLRSKIH
AATF_HUMAN	Q9NY61	69	Glycyl lysine isopeptide (Lys-Gly) (interchain with G-Cter in ubiquitin)	21906983	Phosphositeplus.1010730	K	Ubiquitylation	SLLDTDKRYCGKT
AATM_HUMAN	P00505	122	Glycyl lysine isopeptide (Lys-Gly) (interchain with G-Cter in ubiquitin)	21890473;21906983	Phosphositeplus.1010730	K	Ubiquitylation	ENSEVLKSGRFVT
AATM_HUMAN	P00505	396	Glycyl lysine isopeptide (Lys-Gly) (interchain with G-Cter in ubiquitin)	21890473	Phosphositeplus.1010730	K	Ubiquitylation	QVERLIKEFSIYM
AATM_HUMAN	P00505	90	Glycyl lysine isopeptide (Lys-Gly) (interchain with G-Cter in ubiquitin)	21906983	Phosphositeplus.1010730	K	Ubiquitylation	EAQIAAKNLDKEY
AB1IP_HUMAN	Q7Z5R6	268	Glycyl lysine isopeptide (Lys-Gly) (interchain with G-Cter in ubiquitin)	21890473	Phosphositeplus.1010730	K	Ubiquitylation	EKYAVFKNPQNFY
AB1IP_HUMAN	Q7Z5R6	421	Glycyl lysine isopeptide (Lys-Gly) (interchain with G-Cter in ubiquitin)	21890473	Phosphositeplus.1010730	K	Ubiquitylation	RIAKYGKTLYDNY
ABC3A_HUMAN	P31941	137	Glycyl lysine isopeptide (Lys-Gly) (interchain with G-Cter in ubiquitin)	21906983	Phosphositeplus.1010730	K	Ubiquitylation	DYDPLYKEALQML
ABC3B_HUMAN	Q9UH17	320	Glycyl lysine isopeptide (Lys-Gly) (interchain with G-Cter in ubiquitin)	21906983	Phosphositeplus.1010730	K	Ubiquitylation	DYDPLYKEALQML
ABC3C_HUMAN	Q9NRW3	10	Glycyl lysine isopeptide (Lys-Gly) (interchain with G-Cter in ubiquitin)	21890473	Phosphositeplus.1010730	K	Ubiquitylation	QIRNPMKAMYPGT
ABC3C_HUMAN	Q9NRW3	51	Glycyl lysine isopeptide (Lys-Gly) (interchain with G-Cter in ubiquitin)	21890473;21906983	Phosphositeplus.1010730	K	Ubiquitylation	RSVVSWKTGVFRN
ABC3G_HUMAN	Q9HC16	297	Glycyl lysine isopeptide (Lys-Gly) (interchain with G-Cter in ubiquitin)	19887642	Phosphositeplus.1010730	K	Ubiquitylation	CAQEMAKFISKNK
ABC3G_HUMAN	Q9HC16	301	Glycyl lysine isopeptide (Lys-Gly) (interchain with G-Cter in ubiquitin)	19887642	Phosphositeplus.1010730	K	Ubiquitylation	MAKFISKNKHVSL
ABC3G_HUMAN	Q9HC16	303	Glycyl lysine isopeptide (Lys-Gly) (interchain with G-Cter in ubiquitin)	19887642	Phosphositeplus.1010730	K	Ubiquitylation	KFISKNKHVSLCI
ABC3G_HUMAN	Q9HC16	334	Glycyl lysine isopeptide (Lys-Gly) (interchain with G-Cter in ubiquitin)	19887642	Phosphositeplus.1010730	K	Ubiquitylation	LAEAGAKISIMTY
ABC3G_HUMAN	Q9HC16	63	Glycyl lysine isopeptide (Lys-Gly) (interchain with G-Cter in ubiquitin)	21890473	Phosphositeplus.1010730	K	Ubiquitylation	QVYSELKYHPEMR
ABCA2_HUMAN	Q9BZC7	1222	Glycyl lysine isopeptide (Lys-Gly) (interchain with G-Cter in ubiquitin)	21906983	Phosphositeplus.1010730	K	Ubiquitylation	YRLTLVKRPAEPG
ABCA2_HUMAN	Q9BZC7	1336	Glycyl lysine isopeptide (Lys-Gly) (interchain with G-Cter in ubiquitin)	21906983	Phosphositeplus.1010730	K	Ubiquitylation	NSEADVKESRKDV
ABCA2_HUMAN	Q9BZC7	2025	Glycyl lysine isopeptide (Lys-Gly) (interchain with G-Cter in ubiquitin)	21906983	Phosphositeplus.1010730	K	Ubiquitylation	RMPVSTKPVEDDV
ABCA7_HUMAN	Q8IZY2	932	Glycyl lysine isopeptide (Lys-Gly) (interchain with G-Cter in ubiquitin)	21906983	Phosphositeplus.1010730	K	Ubiquitylation	DVGLVSKQSVQTR
ABCB6_HUMAN	Q9NP58	464	Glycyl lysine isopeptide (Lys-Gly) (interchain with G-Cter in ubiquitin)	21906983	Phosphositeplus.1010730	K	Ubiquitylation	LNFETVKYYNAES
ABCB6_HUMAN	Q9NP58	482	Glycyl lysine isopeptide (Lys-Gly) (interchain with G-Cter in ubiquitin)	20972266;21890473	Phosphositeplus.1010730	K	Ubiquitylation	YREAIIKYQGLEW
ABCB6_HUMAN	Q9NP58	743	Glycyl lysine isopeptide (Lys-Gly) (interchain with G-Cter in ubiquitin)	21906983	Phosphositeplus.1010730	K	Ubiquitylation	IARTILKAPGIIL
ABCB8_HUMAN	Q9NUT2	247	Glycyl lysine isopeptide (Lys-Gly) (interchain with G-Cter in ubiquitin)	21906983	Phosphositeplus.1010730	K	Ubiquitylation	TFFDANKTGQLVS
ABCB8_HUMAN	Q9NUT2	263	Glycyl lysine isopeptide (Lys-Gly) (interchain with G-Cter in ubiquitin)	21906983	Phosphositeplus.1010730	K	Ubiquitylation	TDVQEFKSSFKLV
ABCB8_HUMAN	Q9NUT2	513	Glycyl lysine isopeptide (Lys-Gly) (interchain with G-Cter in ubiquitin)	21906983	Phosphositeplus.1010730	K	Ubiquitylation	GQSGGGKTTVASL
ABCB8_HUMAN	Q9NUT2	573	Glycyl lysine isopeptide (Lys-Gly) (interchain with G-Cter in ubiquitin)	21906983	Phosphositeplus.1010730	K	Ubiquitylation	ENIRFGKLEASDE
ABCB8_HUMAN	Q9NUT2	628	Glycyl lysine isopeptide (Lys-Gly) (interchain with G-Cter in ubiquitin)	21906983	Phosphositeplus.1010730	K	Ubiquitylation	IARALIKQPTVLI
ABCB9_HUMAN	Q9NP78	376	Glycyl lysine isopeptide (Lys-Gly) (interchain with G-Cter in ubiquitin)	21906983	Phosphositeplus.1010730	K	Ubiquitylation	ETISAMKTVRSFA
ABCBA_HUMAN	Q9NRK6	159	Glycyl lysine isopeptide (Lys-Gly) (interchain with G-Cter in ubiquitin)	21890473	Phosphositeplus.1010730	K	Ubiquitylation	GLPEARKLLGLAY
ABCD1_HUMAN	P33897	708	Glycyl lysine isopeptide (Lys-Gly) (interchain with G-Cter in ubiquitin)	21890473	Phosphositeplus.1010730	K	Ubiquitylation	QLAGIPKMQRRLQ
ABCD3_HUMAN	P28288	253	Glycyl lysine isopeptide (Lys-Gly) (interchain with G-Cter in ubiquitin)	21906983	Phosphositeplus.1010730	K	Ubiquitylation	LRRPIGKMTITEQ
ABCD3_HUMAN	P28288	260	Glycyl lysine isopeptide (Lys-Gly) (interchain with G-Cter in ubiquitin)	21890473;21906983	Phosphositeplus.1010730	K	Ubiquitylation	MTITEQKYEGEYR
ABCD3_HUMAN	P28288	286	Glycyl lysine isopeptide (Lys-Gly) (interchain with G-Cter in ubiquitin)	21906983	Phosphositeplus.1010730	K	Ubiquitylation	AFYNGNKREKQTV
ABCD3_HUMAN	P28288	347	Glycyl lysine isopeptide (Lys-Gly) (interchain with G-Cter in ubiquitin)	21890473;21906983	Phosphositeplus.1010730	K	Ubiquitylation	SHPRHLKSTHSEL
ABCD3_HUMAN	P28288	39	Glycyl lysine isopeptide (Lys-Gly) (interchain with G-Cter in ubiquitin)	21906983	Phosphositeplus.1010730	K	Ubiquitylation	LGLHGKKSGKPPL
ABCD3_HUMAN	P28288	399	Glycyl lysine isopeptide (Lys-Gly) (interchain with G-Cter in ubiquitin)	21906983	Phosphositeplus.1010730	K	Ubiquitylation	ELMQVLKDLNHGK
ABCD3_HUMAN	P28288	405	Glycyl lysine isopeptide (Lys-Gly) (interchain with G-Cter in ubiquitin)	21906983	Phosphositeplus.1010730	K	Ubiquitylation	KDLNHGKYERTMV
ABCD3_HUMAN	P28288	535	Glycyl lysine isopeptide (Lys-Gly) (interchain with G-Cter in ubiquitin)	21906983	Phosphositeplus.1010730	K	Ubiquitylation	REDQKRKGISDLV
ABCD3_HUMAN	P28288	543	Glycyl lysine isopeptide (Lys-Gly) (interchain with G-Cter in ubiquitin)	21906983	Phosphositeplus.1010730	K	Ubiquitylation	ISDLVLKEYLDNV
ABCD3_HUMAN	P28288	576	Glycyl lysine isopeptide (Lys-Gly) (interchain with G-Cter in ubiquitin)	21906983	Phosphositeplus.1010730	K	Ubiquitylation	VLSGGEKQRMAMA
ABCD3_HUMAN	P28288	61	Glycyl lysine isopeptide (Lys-Gly) (interchain with G-Cter in ubiquitin)	21890473;21906983	Phosphositeplus.1010730	K	Ubiquitylation	ERAVVDKVFFSRL
ABCD4_HUMAN	O14678	479	Glycyl lysine isopeptide (Lys-Gly) (interchain with G-Cter in ubiquitin)	21906983	Phosphositeplus.1010730	K	Ubiquitylation	QVIYPLKEVYPDS
ABCE1_HUMAN	P61221	116	Glycyl lysine isopeptide (Lys-Gly) (interchain with G-Cter in ubiquitin)	21906983	Phosphositeplus.1010730	K	Ubiquitylation	GTNGIGKSTALKI
ABCE1_HUMAN	P61221	121	Glycyl lysine isopeptide (Lys-Gly) (interchain with G-Cter in ubiquitin)	21906983	Phosphositeplus.1010730	K	Ubiquitylation	GKSTALKILAGKQ
ABCE1_HUMAN	P61221	158	Glycyl lysine isopeptide (Lys-Gly) (interchain with G-Cter in ubiquitin)	21890473;21906983	Phosphositeplus.1010730	K	Ubiquitylation	LQNYFTKILEDDL
ABCE1_HUMAN	P61221	165	Glycyl lysine isopeptide (Lys-Gly) (interchain with G-Cter in ubiquitin)	21906983	Phosphositeplus.1010730	K	Ubiquitylation	ILEDDLKAIIKPQ
ABCE1_HUMAN	P61221	169	Glycyl lysine isopeptide (Lys-Gly) (interchain with G-Cter in ubiquitin)	21890473;21906983	Phosphositeplus.1010730	K	Ubiquitylation	DLKAIIKPQYVDQ
ABCE1_HUMAN	P61221	178	Glycyl lysine isopeptide (Lys-Gly) (interchain with G-Cter in ubiquitin)	21906983	Phosphositeplus.1010730	K	Ubiquitylation	YVDQIPKAAKGTV
ABCE1_HUMAN	P61221	181	Glycyl lysine isopeptide (Lys-Gly) (interchain with G-Cter in ubiquitin)	21906983	Phosphositeplus.1010730	K	Ubiquitylation	QIPKAAKGTVGSI
ABCE1_HUMAN	P61221	191	Glycyl lysine isopeptide (Lys-Gly) (interchain with G-Cter in ubiquitin)	21906983	Phosphositeplus.1010730	K	Ubiquitylation	GSILDRKDETKTQ
ABCE1_HUMAN	P61221	210	Glycyl lysine isopeptide (Lys-Gly) (interchain with G-Cter in ubiquitin)	21890473	Phosphositeplus.1010730	K	Ubiquitylation	LDLTHLKERNVED
ABCE1_HUMAN	P61221	250	Glycyl lysine isopeptide (Lys-Gly) (interchain with G-Cter in ubiquitin)	21890473;21906983	Phosphositeplus.1010730	K	Ubiquitylation	SSYLDVKQRLKAA
ABCE1_HUMAN	P61221	332	Glycyl lysine isopeptide (Lys-Gly) (interchain with G-Cter in ubiquitin)	21906983	Phosphositeplus.1010730	K	Ubiquitylation	DASLVFKVAETAN
ABCE1_HUMAN	P61221	343	Glycyl lysine isopeptide (Lys-Gly) (interchain with G-Cter in ubiquitin)	21906983	Phosphositeplus.1010730	K	Ubiquitylation	ANEEEVKKMCMYK
ABCE1_HUMAN	P61221	397	Glycyl lysine isopeptide (Lys-Gly) (interchain with G-Cter in ubiquitin)	21906983	Phosphositeplus.1010730	K	Ubiquitylation	MLAGRLKPDEGGE
ABCE1_HUMAN	P61221	412	Glycyl lysine isopeptide (Lys-Gly) (interchain with G-Cter in ubiquitin)	21906983	Phosphositeplus.1010730	K	Ubiquitylation	VLNVSYKPQKISP
ABCE1_HUMAN	P61221	541	Glycyl lysine isopeptide (Lys-Gly) (interchain with G-Cter in ubiquitin)	21906983	Phosphositeplus.1010730	K	Ubiquitylation	FDGVPSKNTVANS
ABCE1_HUMAN	P61221	579	Glycyl lysine isopeptide (Lys-Gly) (interchain with G-Cter in ubiquitin)	21890473	Phosphositeplus.1010730	K	Ubiquitylation	YRPRINKLNSIKD
ABCE1_HUMAN	P61221	584	Glycyl lysine isopeptide (Lys-Gly) (interchain with G-Cter in ubiquitin)	21906983	Phosphositeplus.1010730	K	Ubiquitylation	NKLNSIKDVEQKK
ABCE1_HUMAN	P61221	590	Glycyl lysine isopeptide (Lys-Gly) (interchain with G-Cter in ubiquitin)	21906983	Phosphositeplus.1010730	K	Ubiquitylation	KDVEQKKSGNYFF
ABCE1_HUMAN	P61221	64	Glycyl lysine isopeptide (Lys-Gly) (interchain with G-Cter in ubiquitin)	21890473	Phosphositeplus.1010730	K	Ubiquitylation	CGICIKKCPFGAL
ABCF1_HUMAN	Q8NE71	275	Glycyl lysine isopeptide (Lys-Gly) (interchain with G-Cter in ubiquitin)	21906983	Phosphositeplus.1010730	K	Ubiquitylation	RQVASLKAANAAE
ABCF1_HUMAN	Q8NE71	39	Glycyl lysine isopeptide (Lys-Gly) (interchain with G-Cter in ubiquitin)	21890473	Phosphositeplus.1010730	K	Ubiquitylation	KDKKIKKTFFEEL
ABCF1_HUMAN	Q8NE71	451	Glycyl lysine isopeptide (Lys-Gly) (interchain with G-Cter in ubiquitin)	21890473	Phosphositeplus.1010730	K	Ubiquitylation	QNRPTQKFSGGWR
ABCF1_HUMAN	Q8NE71	573	Glycyl lysine isopeptide (Lys-Gly) (interchain with G-Cter in ubiquitin)	17370265	Phosphositeplus.1010730	K	Ubiquitylation	STKQAEKQTKEAL
ABCF1_HUMAN	Q8NE71	582	Glycyl lysine isopeptide (Lys-Gly) (interchain with G-Cter in ubiquitin)	17370265	Phosphositeplus.1010730	K	Ubiquitylation	KEALTRKQQKCRR
ABCF1_HUMAN	Q8NE71	689	Glycyl lysine isopeptide (Lys-Gly) (interchain with G-Cter in ubiquitin)	21890473	Phosphositeplus.1010730	K	Ubiquitylation	RKNHRLKIGFFNQ
ABCF2_HUMAN	Q9UG63	174	Glycyl lysine isopeptide (Lys-Gly) (interchain with G-Cter in ubiquitin)	21906983	Phosphositeplus.1010730	K	Ubiquitylation	ERAMLEKEAERLA
ABCF2_HUMAN	Q9UG63	203	Glycyl lysine isopeptide (Lys-Gly) (interchain with G-Cter in ubiquitin)	21906983	Phosphositeplus.1010730	K	Ubiquitylation	EELDADKAEMRAS
ABCF2_HUMAN	Q9UG63	315	Glycyl lysine isopeptide (Lys-Gly) (interchain with G-Cter in ubiquitin)	21890473;21906983	Phosphositeplus.1010730	K	Ubiquitylation	NYDQYVKTRLELE
ABCF2_HUMAN	Q9UG63	326	Glycyl lysine isopeptide (Lys-Gly) (interchain with G-Cter in ubiquitin)	21906983	Phosphositeplus.1010730	K	Ubiquitylation	LEENQMKRFHWEQ
ABCF2_HUMAN	Q9UG63	339	Glycyl lysine isopeptide (Lys-Gly) (interchain with G-Cter in ubiquitin)	21890473	Phosphositeplus.1010730	K	Ubiquitylation	DQIAHMKNYIARF
ABCF2_HUMAN	Q9UG63	365	Glycyl lysine isopeptide (Lys-Gly) (interchain with G-Cter in ubiquitin)	21890473;21906983	Phosphositeplus.1010730	K	Ubiquitylation	KEKTLQKMMASGL
ABCF2_HUMAN	Q9UG63	508	Glycyl lysine isopeptide (Lys-Gly) (interchain with G-Cter in ubiquitin)	21906983	Phosphositeplus.1010730	K	Ubiquitylation	RYGLTGKQQVSPI
ABCF2_HUMAN	Q9UG63	522	Glycyl lysine isopeptide (Lys-Gly) (interchain with G-Cter in ubiquitin)	21906983	Phosphositeplus.1010730	K	Ubiquitylation	NLSDGQKCRVCLA
ABCF2_HUMAN	Q9UG63	608	Glycyl lysine isopeptide (Lys-Gly) (interchain with G-Cter in ubiquitin)	21906983	Phosphositeplus.1010730	K	Ubiquitylation	KEHLKSKLVDEEP
ABD12_HUMAN	Q8N2K0	358	Glycyl lysine isopeptide (Lys-Gly) (interchain with G-Cter in ubiquitin)	21890473	Phosphositeplus.1010730	K	Ubiquitylation	RSFRDFKVQFVPF
ABHD2_HUMAN	P08910	152	Glycyl lysine isopeptide (Lys-Gly) (interchain with G-Cter in ubiquitin)	21890473;21906983	Phosphositeplus.1010730	K	Ubiquitylation	FVDYAQKNGYRCA
ABHD2_HUMAN	P08910	282	Glycyl lysine isopeptide (Lys-Gly) (interchain with G-Cter in ubiquitin)	21906983	Phosphositeplus.1010730	K	Ubiquitylation	FGDHVKKPQSLED
ABHD2_HUMAN	P08910	36	Glycyl lysine isopeptide (Lys-Gly) (interchain with G-Cter in ubiquitin)	21906983	Phosphositeplus.1010730	K	Ubiquitylation	VRCLNLKSPTAPP
ABHD2_HUMAN	P08910	57	Glycyl lysine isopeptide (Lys-Gly) (interchain with G-Cter in ubiquitin)	21890473;21906983	Phosphositeplus.1010730	K	Ubiquitylation	LSRFLLKSCPLLT
ABHD2_HUMAN	P08910	85	Glycyl lysine isopeptide (Lys-Gly) (interchain with G-Cter in ubiquitin)	21906983	Phosphositeplus.1010730	K	Ubiquitylation	QTALYGKMGRVRS
ABHD3_HUMAN	Q8WU67	102	Glycyl lysine isopeptide (Lys-Gly) (interchain with G-Cter in ubiquitin)	21906983	Phosphositeplus.1010730	K	Ubiquitylation	RPFITSKPPVQYR
ABHD3_HUMAN	Q8WU67	288	Glycyl lysine isopeptide (Lys-Gly) (interchain with G-Cter in ubiquitin)	21890473;21906983	Phosphositeplus.1010730	K	Ubiquitylation	HRHMFVKQVDMDH
ABHD3_HUMAN	Q8WU67	332	Glycyl lysine isopeptide (Lys-Gly) (interchain with G-Cter in ubiquitin)	21906983	Phosphositeplus.1010730	K	Ubiquitylation	SPSPRLKSVGIPV
ABHD3_HUMAN	Q8WU67	55	Glycyl lysine isopeptide (Lys-Gly) (interchain with G-Cter in ubiquitin)	21906983	Phosphositeplus.1010730	K	Ubiquitylation	LSSIAKKPQLVTG
ABHD4_HUMAN	Q8TB40	192	Glycyl lysine isopeptide (Lys-Gly) (interchain with G-Cter in ubiquitin)	21890473	Phosphositeplus.1010730	K	Ubiquitylation	APPAWVKAVASVL
ABHD6_HUMAN	Q9BV23	126	Glycyl lysine isopeptide (Lys-Gly) (interchain with G-Cter in ubiquitin)	21906983	Phosphositeplus.1010730	K	Ubiquitylation	SIDGQVKRIHQFV
ABHDA_HUMAN	Q9NUJ1	129	Glycyl lysine isopeptide (Lys-Gly) (interchain with G-Cter in ubiquitin)	21906983	Phosphositeplus.1010730	K	Ubiquitylation	EESTLGKWRKDVL
ABHDA_HUMAN	Q9NUJ1	194	Glycyl lysine isopeptide (Lys-Gly) (interchain with G-Cter in ubiquitin)	21906983	Phosphositeplus.1010730	K	Ubiquitylation	QLPVELKKEVEMK
ABHDA_HUMAN	Q9NUJ1	200	Glycyl lysine isopeptide (Lys-Gly) (interchain with G-Cter in ubiquitin)	21890473	Phosphositeplus.1010730	K	Ubiquitylation	KKEVEMKGVWSMP
ABHDA_HUMAN	Q9NUJ1	248	Glycyl lysine isopeptide (Lys-Gly) (interchain with G-Cter in ubiquitin)	21906983	Phosphositeplus.1010730	K	Ubiquitylation	RLLHGMKDDIVPW
ABHDB_HUMAN	Q8NFV4	200	Glycyl lysine isopeptide (Lys-Gly) (interchain with G-Cter in ubiquitin)	21906983	Phosphositeplus.1010730	K	Ubiquitylation	PRSRARKLADEQL
ABHDB_HUMAN	Q8NFV4	87	Glycyl lysine isopeptide (Lys-Gly) (interchain with G-Cter in ubiquitin)	21890473	Phosphositeplus.1010730	K	Ubiquitylation	NFNSIAKILAQQT
ABHGA_HUMAN	O95870	452	Glycyl lysine isopeptide (Lys-Gly) (interchain with G-Cter in ubiquitin)	21890473	Phosphositeplus.1010730	K	Ubiquitylation	GNDLLLKLLQHRY
ABT1_HUMAN	Q9ULW3	146	Glycyl lysine isopeptide (Lys-Gly) (interchain with G-Cter in ubiquitin)	21890473	Phosphositeplus.1010730	K	Ubiquitylation	YDLWNLKYLHRFT
ABTB2_HUMAN	Q8N961	299	Glycyl lysine isopeptide (Lys-Gly) (interchain with G-Cter in ubiquitin)	21906983	Phosphositeplus.1010730	K	Ubiquitylation	ARAATEKFNQDLG
ABTB2_HUMAN	Q8N961	691	Glycyl lysine isopeptide (Lys-Gly) (interchain with G-Cter in ubiquitin)	21906983	Phosphositeplus.1010730	K	Ubiquitylation	KTLMTNKSEQDGD
ABTB2_HUMAN	Q8N961	812	Glycyl lysine isopeptide (Lys-Gly) (interchain with G-Cter in ubiquitin)	21906983	Phosphositeplus.1010730	K	Ubiquitylation	IYGRSSKVQGLDP
ACACA_HUMAN	Q13085	1316	Glycyl lysine isopeptide (Lys-Gly) (interchain with G-Cter in ubiquitin)	21906983	Phosphositeplus.1010730	K	Ubiquitylation	EFTQQNKATLVDH
ACACA_HUMAN	Q13085	1435	Glycyl lysine isopeptide (Lys-Gly) (interchain with G-Cter in ubiquitin)	21906983	Phosphositeplus.1010730	K	Ubiquitylation	HSDLVTKEASFEY
ACACA_HUMAN	Q13085	1759	Glycyl lysine isopeptide (Lys-Gly) (interchain with G-Cter in ubiquitin)	21890473	Phosphositeplus.1010730	K	Ubiquitylation	LTPQDYKRVSALN
ACACA_HUMAN	Q13085	1788	Glycyl lysine isopeptide (Lys-Gly) (interchain with G-Cter in ubiquitin)	21906983	Phosphositeplus.1010730	K	Ubiquitylation	ITDIIGKEEGIGP
ACACA_HUMAN	Q13085	1856	Glycyl lysine isopeptide (Lys-Gly) (interchain with G-Cter in ubiquitin)	21906983	Phosphositeplus.1010730	K	Ubiquitylation	GAGALNKVLGREV
ACACA_HUMAN	Q13085	1916	Glycyl lysine isopeptide (Lys-Gly) (interchain with G-Cter in ubiquitin)	21906983	Phosphositeplus.1010730	K	Ubiquitylation	VPLLNSKDPIDRI
ACACA_HUMAN	Q13085	1929	Glycyl lysine isopeptide (Lys-Gly) (interchain with G-Cter in ubiquitin)	21906983	Phosphositeplus.1010730	K	Ubiquitylation	IEFVPTKTPYDPR
ACACA_HUMAN	Q13085	2209	Glycyl lysine isopeptide (Lys-Gly) (interchain with G-Cter in ubiquitin)	21906983	Phosphositeplus.1010730	K	Ubiquitylation	SDILDWKTSRTFF
ACACA_HUMAN	Q13085	276	Glycyl lysine isopeptide (Lys-Gly) (interchain with G-Cter in ubiquitin)	21906983	Phosphositeplus.1010730	K	Ubiquitylation	QENDFSKRILNVP
ACACA_HUMAN	Q13085	288	Glycyl lysine isopeptide (Lys-Gly) (interchain with G-Cter in ubiquitin)	21906983	Phosphositeplus.1010730	K	Ubiquitylation	PQELYEKGYVKDV
ACACA_HUMAN	Q13085	311	Glycyl lysine isopeptide (Lys-Gly) (interchain with G-Cter in ubiquitin)	21906983	Phosphositeplus.1010730	K	Ubiquitylation	GYPVMIKASEGGG
ACACA_HUMAN	Q13085	825	Glycyl lysine isopeptide (Lys-Gly) (interchain with G-Cter in ubiquitin)	21906983	Phosphositeplus.1010730	K	Ubiquitylation	QLDNPSKVQQAEL
ACADV_HUMAN	P49748	492	Glycyl lysine isopeptide (Lys-Gly) (interchain with G-Cter in ubiquitin)	21906983	Phosphositeplus.1010730	K	Ubiquitylation	GLGSALKNPFGNA
ACADV_HUMAN	P49748	507	Glycyl lysine isopeptide (Lys-Gly) (interchain with G-Cter in ubiquitin)	21890473	Phosphositeplus.1010730	K	Ubiquitylation	LLGEAGKQLRRRA
ACADV_MOUSE	P50544	332	Glycyl lysine isopeptide (Lys-Gly) (interchain with G-Cter in ubiquitin)	17451654	Phosphositeplus.1010730	K	Ubiquitylation	EVGDGFKVAVNIL
ACATN_HUMAN	O00400	135	Glycyl lysine isopeptide (Lys-Gly) (interchain with G-Cter in ubiquitin)	21890473	Phosphositeplus.1010730	K	Ubiquitylation	VDAVYVKNFGRRK
ACATN_HUMAN	O00400	63	Glycyl lysine isopeptide (Lys-Gly) (interchain with G-Cter in ubiquitin)	21906983	Phosphositeplus.1010730	K	Ubiquitylation	GTGDFLKAPQSFR
ACBD5_HUMAN	Q5T8D3	151	Glycyl lysine isopeptide (Lys-Gly) (interchain with G-Cter in ubiquitin)	21906983	Phosphositeplus.1010730	K	Ubiquitylation	YEIVEDKKSGRSS
ACBD5_HUMAN	Q5T8D3	267	Glycyl lysine isopeptide (Lys-Gly) (interchain with G-Cter in ubiquitin)	21906983	Phosphositeplus.1010730	K	Ubiquitylation	RSTEEVKPIDENL
ACBD5_HUMAN	Q5T8D3	378	Glycyl lysine isopeptide (Lys-Gly) (interchain with G-Cter in ubiquitin)	21906983	Phosphositeplus.1010730	K	Ubiquitylation	EGKGEVKHGGEDG
ACBD5_HUMAN	Q5T8D3	469	Glycyl lysine isopeptide (Lys-Gly) (interchain with G-Cter in ubiquitin)	21890473;21906983	Phosphositeplus.1010730	K	Ubiquitylation	VLQRLQKLETLTA
ACBD6_HUMAN	Q9BR61	176	Glycyl lysine isopeptide (Lys-Gly) (interchain with G-Cter in ubiquitin)	21890473	Phosphositeplus.1010730	K	Ubiquitylation	NIDHITKAIKSKN
ACBP_HUMAN	P07108	55	Glycyl lysine isopeptide (Lys-Gly) (interchain with G-Cter in ubiquitin)	21890473	Phosphositeplus.1010730	K	Ubiquitylation	DFTGKAKWDAWNE
ACBP_HUMAN	P07108	77	Glycyl lysine isopeptide (Lys-Gly) (interchain with G-Cter in ubiquitin)	21890473;21906983	Phosphositeplus.1010730	K	Ubiquitylation	MKAYINKVEELKK
ACD_HUMAN	Q96AP0	170	Glycyl lysine isopeptide (Lys-Gly) (interchain with G-Cter in ubiquitin)	21906983	Phosphositeplus.1010730	K	Ubiquitylation	TSDWEEKEFGFRG
ACD_HUMAN	Q96AP0	233	Glycyl lysine isopeptide (Lys-Gly) (interchain with G-Cter in ubiquitin)	22101936	Phosphositeplus.1010730	K	Ubiquitylation	DLDVQKKLYDCLE
ACD10_HUMAN	Q6JQN1	787	Glycyl lysine isopeptide (Lys-Gly) (interchain with G-Cter in ubiquitin)	21906983	Phosphositeplus.1010730	K	Ubiquitylation	IPLLEGKARSCFA
ACDSB_HUMAN	P45954	284	Glycyl lysine isopeptide (Lys-Gly) (interchain with G-Cter in ubiquitin)	21890473	Phosphositeplus.1010730	K	Ubiquitylation	QIGHGYKYAIGSL
ACDSB_HUMAN	P45954	70	Glycyl lysine isopeptide (Lys-Gly) (interchain with G-Cter in ubiquitin)	21890473	Phosphositeplus.1010730	K	Ubiquitylation	IKSSVKKFAQEQI
ACE_HUMAN	P12821	718	Glycyl lysine isopeptide (Lys-Gly) (interchain with G-Cter in ubiquitin)	21890473	Phosphositeplus.1010730	K	Ubiquitylation	LQNTTIKRIIKKV
ACHA5_HUMAN	P30532	107	Glycyl lysine isopeptide (Lys-Gly) (interchain with G-Cter in ubiquitin)	21906983	Phosphositeplus.1010730	K	Ubiquitylation	QEWIDVKLRWNPD
ACHA5_HUMAN	P30532	119	Glycyl lysine isopeptide (Lys-Gly) (interchain with G-Cter in ubiquitin)	21890473;21906983	Phosphositeplus.1010730	K	Ubiquitylation	DDYGGIKVIRVPS
ACHA5_HUMAN	P30532	149	Glycyl lysine isopeptide (Lys-Gly) (interchain with G-Cter in ubiquitin)	21906983	Phosphositeplus.1010730	K	Ubiquitylation	FEGTSTKTVIRYN
ACHA5_HUMAN	P30532	227	Glycyl lysine isopeptide (Lys-Gly) (interchain with G-Cter in ubiquitin)	21906983	Phosphositeplus.1010730	K	Ubiquitylation	VSATGSKGNRTDS
ACHA5_HUMAN	P30532	377	Glycyl lysine isopeptide (Lys-Gly) (interchain with G-Cter in ubiquitin)	21906983	Phosphositeplus.1010730	K	Ubiquitylation	DRYFTQKEETESG
ACHA5_HUMAN	P30532	387	Glycyl lysine isopeptide (Lys-Gly) (interchain with G-Cter in ubiquitin)	21906983	Phosphositeplus.1010730	K	Ubiquitylation	ESGSGPKSSRNTL
ACHA5_HUMAN	P30532	409	Glycyl lysine isopeptide (Lys-Gly) (interchain with G-Cter in ubiquitin)	21906983	Phosphositeplus.1010730	K	Ubiquitylation	ITRHIMKENDVRE
ACHA5_HUMAN	P30532	52	Glycyl lysine isopeptide (Lys-Gly) (interchain with G-Cter in ubiquitin)	21906983	Phosphositeplus.1010730	K	Ubiquitylation	HEDSLLKDLFQDY
ACINU_HUMAN	Q9UKV3	103	Glycyl lysine isopeptide (Lys-Gly) (interchain with G-Cter in ubiquitin)	21890473	Phosphositeplus.1010730	K	Ubiquitylation	ALVKRLKGALMLE
ACINU_HUMAN	Q9UKV3	1209	Glycyl lysine isopeptide (Lys-Gly) (interchain with G-Cter in ubiquitin)	20639865	Phosphositeplus.1010730	K	Ubiquitylation	QEEPPAKLLDDLF
ACINU_HUMAN	Q9UKV3	143	Glycyl lysine isopeptide (Lys-Gly) (interchain with G-Cter in ubiquitin)	21890473	Phosphositeplus.1010730	K	Ubiquitylation	IKQYLEKQQELLR
ACINU_HUMAN	Q9UKV3	302	Glycyl lysine isopeptide (Lys-Gly) (interchain with G-Cter in ubiquitin)	21890473	Phosphositeplus.1010730	K	Ubiquitylation	REAPILKEFKEEG
ACINU_HUMAN	Q9UKV3	823	Glycyl lysine isopeptide (Lys-Gly) (interchain with G-Cter in ubiquitin)	21890473	Phosphositeplus.1010730	K	Ubiquitylation	PKSFKRKISVVSA
ACINU_HUMAN	Q9UKV3	831	Glycyl lysine isopeptide (Lys-Gly) (interchain with G-Cter in ubiquitin)	21890473	Phosphositeplus.1010730	K	Ubiquitylation	SVVSATKGVPAGN
ACINU_HUMAN	Q9UKV3	861	Glycyl lysine isopeptide (Lys-Gly) (interchain with G-Cter in ubiquitin)	21890473	Phosphositeplus.1010730	K	Ubiquitylation	TATTQKKPSISIT
ACL6A_HUMAN	O96019	226	Glycyl lysine isopeptide (Lys-Gly) (interchain with G-Cter in ubiquitin)	21906983	Phosphositeplus.1010730	K	Ubiquitylation	PYMIASKEAVREG
ACL6A_HUMAN	O96019	303	Glycyl lysine isopeptide (Lys-Gly) (interchain with G-Cter in ubiquitin)	21906983	Phosphositeplus.1010730	K	Ubiquitylation	FGAERLKIPEGLF
ACL6A_HUMAN	O96019	371	Glycyl lysine isopeptide (Lys-Gly) (interchain with G-Cter in ubiquitin)	21906983	Phosphositeplus.1010730	K	Ubiquitylation	NRELSQKTPPSMR
ACL6A_HUMAN	O96019	379	Glycyl lysine isopeptide (Lys-Gly) (interchain with G-Cter in ubiquitin)	21890473;21906983	Phosphositeplus.1010730	K	Ubiquitylation	PPSMRLKLIANNT
ACL6A_HUMAN	O96019	60	Glycyl lysine isopeptide (Lys-Gly) (interchain with G-Cter in ubiquitin)	21906983	Phosphositeplus.1010730	K	Ubiquitylation	MEIDGDKGKQGGP
ACL6A_HUMAN	O96019	62	Glycyl lysine isopeptide (Lys-Gly) (interchain with G-Cter in ubiquitin)	21890473;21906983	Phosphositeplus.1010730	K	Ubiquitylation	IDGDKGKQGGPTY
ACL6B_HUMAN	O94805	368	Glycyl lysine isopeptide (Lys-Gly) (interchain with G-Cter in ubiquitin)	21906983	Phosphositeplus.1010730	K	Ubiquitylation	NRELSQKTPPSMR
ACLY_HUMAN	P53396	1077	Glycyl lysine isopeptide (Lys-Gly) (interchain with G-Cter in ubiquitin)	21890473;21906983	Phosphositeplus.1010730	K	Ubiquitylation	GHYLDQKRLKQGL
ACLY_HUMAN	P53396	1080	Glycyl lysine isopeptide (Lys-Gly) (interchain with G-Cter in ubiquitin)	21890473;21906983	Phosphositeplus.1010730	K	Ubiquitylation	LDQKRLKQGLYRH
ACLY_HUMAN	P53396	12	Glycyl lysine isopeptide (Lys-Gly) (interchain with G-Cter in ubiquitin)	21890473	Phosphositeplus.1010730	K	Ubiquitylation	ISEQTGKELLYKF
ACLY_HUMAN	P53396	148	Glycyl lysine isopeptide (Lys-Gly) (interchain with G-Cter in ubiquitin)	21906983	Phosphositeplus.1010730	K	Ubiquitylation	VGDVDAKAQKLLV
ACLY_HUMAN	P53396	151	Glycyl lysine isopeptide (Lys-Gly) (interchain with G-Cter in ubiquitin)	21890473;21906983	Phosphositeplus.1010730	K	Ubiquitylation	VDAKAQKLLVGVD
ACLY_HUMAN	P53396	230	Glycyl lysine isopeptide (Lys-Gly) (interchain with G-Cter in ubiquitin)	21890473	Phosphositeplus.1010730	K	Ubiquitylation	TADYICKVKWGDI
ACLY_HUMAN	P53396	232	Glycyl lysine isopeptide (Lys-Gly) (interchain with G-Cter in ubiquitin)	21890473	Phosphositeplus.1010730	K	Ubiquitylation	DYICKVKWGDIEF
ACLY_HUMAN	P53396	259	Glycyl lysine isopeptide (Lys-Gly) (interchain with G-Cter in ubiquitin)	21906983	Phosphositeplus.1010730	K	Ubiquitylation	IADLDAKSGASLK
ACLY_HUMAN	P53396	265	Glycyl lysine isopeptide (Lys-Gly) (interchain with G-Cter in ubiquitin)	21906983	Phosphositeplus.1010730	K	Ubiquitylation	KSGASLKLTLLNP
ACLY_HUMAN	P53396	272	Glycyl lysine isopeptide (Lys-Gly) (interchain with G-Cter in ubiquitin)	21890473;21906983	Phosphositeplus.1010730	K	Ubiquitylation	LTLLNPKGRIWTM
ACLY_HUMAN	P53396	369	Glycyl lysine isopeptide (Lys-Gly) (interchain with G-Cter in ubiquitin)	21906983	Phosphositeplus.1010730	K	Ubiquitylation	DYQGPLKEHEVTI
ACLY_HUMAN	P53396	471	Glycyl lysine isopeptide (Lys-Gly) (interchain with G-Cter in ubiquitin)	21906983	Phosphositeplus.1010730	K	Ubiquitylation	APAKKAKPAMPQD
ACLY_HUMAN	P53396	488	Glycyl lysine isopeptide (Lys-Gly) (interchain with G-Cter in ubiquitin)	21890473;21906983	Phosphositeplus.1010730	K	Ubiquitylation	PRSLQGKSTTLFS
ACLY_HUMAN	P53396	498	Glycyl lysine isopeptide (Lys-Gly) (interchain with G-Cter in ubiquitin)	21890473	Phosphositeplus.1010730	K	Ubiquitylation	LFSRHTKAIVWGM
ACLY_HUMAN	P53396	538	Glycyl lysine isopeptide (Lys-Gly) (interchain with G-Cter in ubiquitin)	21906983	Phosphositeplus.1010730	K	Ubiquitylation	PFTGDHKQKFYWG
ACLY_HUMAN	P53396	546	Glycyl lysine isopeptide (Lys-Gly) (interchain with G-Cter in ubiquitin)	21890473	Phosphositeplus.1010730	K	Ubiquitylation	KFYWGHKEILIPV
ACLY_HUMAN	P53396	58	Glycyl lysine isopeptide (Lys-Gly) (interchain with G-Cter in ubiquitin)	21890473;21906983	Phosphositeplus.1010730	K	Ubiquitylation	SQNLVVKPDQLIK
ACLY_HUMAN	P53396	64	Glycyl lysine isopeptide (Lys-Gly) (interchain with G-Cter in ubiquitin)	21890473	Phosphositeplus.1010730	K	Ubiquitylation	KPDQLIKRRGKLG
ACLY_HUMAN	P53396	68	Glycyl lysine isopeptide (Lys-Gly) (interchain with G-Cter in ubiquitin)	21890473	Phosphositeplus.1010730	K	Ubiquitylation	LIKRRGKLGLVGV
ACLY_HUMAN	P53396	780	Glycyl lysine isopeptide (Lys-Gly) (interchain with G-Cter in ubiquitin)	21906983	Phosphositeplus.1010730	K	Ubiquitylation	AKNQALKEAGVFV
ACLY_HUMAN	P53396	86	Glycyl lysine isopeptide (Lys-Gly) (interchain with G-Cter in ubiquitin)	21906983	Phosphositeplus.1010730	K	Ubiquitylation	GVKSWLKPRLGQE
ACLY_HUMAN	P53396	918	Glycyl lysine isopeptide (Lys-Gly) (interchain with G-Cter in ubiquitin)	21890473;21906983	Phosphositeplus.1010730	K	Ubiquitylation	ICARAGKDLVSSL
ACLY_HUMAN	P53396	944	Glycyl lysine isopeptide (Lys-Gly) (interchain with G-Cter in ubiquitin)	21890473;21906983	Phosphositeplus.1010730	K	Ubiquitylation	ALDAAAKMFSKAF
ACLY_HUMAN	P53396	948	Glycyl lysine isopeptide (Lys-Gly) (interchain with G-Cter in ubiquitin)	21890473	Phosphositeplus.1010730	K	Ubiquitylation	AAKMFSKAFDSGI
ACLY_HUMAN	P53396	97	Glycyl lysine isopeptide (Lys-Gly) (interchain with G-Cter in ubiquitin)	21906983	Phosphositeplus.1010730	K	Ubiquitylation	QEATVGKATGFLK
ACLY_HUMAN	P53396	991	Glycyl lysine isopeptide (Lys-Gly) (interchain with G-Cter in ubiquitin)	21890473	Phosphositeplus.1010730	K	Ubiquitylation	MRVQILKDYVRQH
ACOC_HUMAN	P21399	105	Glycyl lysine isopeptide (Lys-Gly) (interchain with G-Cter in ubiquitin)	21906983	Phosphositeplus.1010730	K	Ubiquitylation	AMRDAVKKLGGDP
ACOC_HUMAN	P21399	106	Glycyl lysine isopeptide (Lys-Gly) (interchain with G-Cter in ubiquitin)	21906983	Phosphositeplus.1010730	K	Ubiquitylation	MRDAVKKLGGDPE
ACOC_HUMAN	P21399	141	Glycyl lysine isopeptide (Lys-Gly) (interchain with G-Cter in ubiquitin)	21906983	Phosphositeplus.1010730	K	Ubiquitylation	RADSLQKNQDLEF
ACOC_HUMAN	P21399	386	Glycyl lysine isopeptide (Lys-Gly) (interchain with G-Cter in ubiquitin)	21906983	Phosphositeplus.1010730	K	Ubiquitylation	VAVSDMKKDFESC
ACOC_HUMAN	P21399	572	Glycyl lysine isopeptide (Lys-Gly) (interchain with G-Cter in ubiquitin)	21906983	Phosphositeplus.1010730	K	Ubiquitylation	IRIDFEKEPLGVN
ACOC_HUMAN	P21399	580	Glycyl lysine isopeptide (Lys-Gly) (interchain with G-Cter in ubiquitin)	21906983	Phosphositeplus.1010730	K	Ubiquitylation	PLGVNAKGQQVFL
ACOC_HUMAN	P21399	610	Glycyl lysine isopeptide (Lys-Gly) (interchain with G-Cter in ubiquitin)	21906983	Phosphositeplus.1010730	K	Ubiquitylation	VIPGMFKEVYQKI
ACOC_HUMAN	P21399	615	Glycyl lysine isopeptide (Lys-Gly) (interchain with G-Cter in ubiquitin)	21906983	Phosphositeplus.1010730	K	Ubiquitylation	FKEVYQKIETVNE
ACOC_HUMAN	P21399	632	Glycyl lysine isopeptide (Lys-Gly) (interchain with G-Cter in ubiquitin)	21906983	Phosphositeplus.1010730	K	Ubiquitylation	LATPSDKLFFWNS
ACOC_HUMAN	P21399	639	Glycyl lysine isopeptide (Lys-Gly) (interchain with G-Cter in ubiquitin)	21890473	Phosphositeplus.1010730	K	Ubiquitylation	LFFWNSKSTYIKS
ACOC_HUMAN	P21399	644	Glycyl lysine isopeptide (Lys-Gly) (interchain with G-Cter in ubiquitin)	21906983	Phosphositeplus.1010730	K	Ubiquitylation	SKSTYIKSPPFFE
ACOC_HUMAN	P21399	736	Glycyl lysine isopeptide (Lys-Gly) (interchain with G-Cter in ubiquitin)	21906983	Phosphositeplus.1010730	K	Ubiquitylation	LNRFLNKQAPQTI
ACOC_HUMAN	P21399	772	Glycyl lysine isopeptide (Lys-Gly) (interchain with G-Cter in ubiquitin)	21906983	Phosphositeplus.1010730	K	Ubiquitylation	LIVLAGKEYGAGS
ACOC_HUMAN	P21399	785	Glycyl lysine isopeptide (Lys-Gly) (interchain with G-Cter in ubiquitin)	21906983	Phosphositeplus.1010730	K	Ubiquitylation	SRDWAAKGPFLLG
ACOC_HUMAN	P21399	79	Glycyl lysine isopeptide (Lys-Gly) (interchain with G-Cter in ubiquitin)	21906983	Phosphositeplus.1010730	K	Ubiquitylation	NIEVPFKPARVIL
ACOC_HUMAN	P21399	844	Glycyl lysine isopeptide (Lys-Gly) (interchain with G-Cter in ubiquitin)	21906983	Phosphositeplus.1010730	K	Ubiquitylation	IIPENLKPQMKVQ
ACOD_HUMAN	O00767	162	Glycyl lysine isopeptide (Lys-Gly) (interchain with G-Cter in ubiquitin)	21890473;21906983	Phosphositeplus.1010730	K	Ubiquitylation	DHRAHHKFSETHA
ACOD_HUMAN	O00767	189	Glycyl lysine isopeptide (Lys-Gly) (interchain with G-Cter in ubiquitin)	21906983	Phosphositeplus.1010730	K	Ubiquitylation	GWLLVRKHPAVKE
ACOD_HUMAN	O00767	196	Glycyl lysine isopeptide (Lys-Gly) (interchain with G-Cter in ubiquitin)	20639865;21890473;21906983	Phosphositeplus.1010730	K	Ubiquitylation	HPAVKEKGSTLDL
ACOD_HUMAN	O00767	209	Glycyl lysine isopeptide (Lys-Gly) (interchain with G-Cter in ubiquitin)	20639865;21890473;21906983	Phosphositeplus.1010730	K	Ubiquitylation	SDLEAEKLVMFQR
ACOD_HUMAN	O00767	338	Glycyl lysine isopeptide (Lys-Gly) (interchain with G-Cter in ubiquitin)	21906983	Phosphositeplus.1010730	K	Ubiquitylation	LAYDRKKVSKAAI
ACOD_HUMAN	O00767	34	Glycyl lysine isopeptide (Lys-Gly) (interchain with G-Cter in ubiquitin)	21906983	Phosphositeplus.1010730	K	Ubiquitylation	LQNGGDKLETMPL
ACOD_HUMAN	O00767	341	Glycyl lysine isopeptide (Lys-Gly) (interchain with G-Cter in ubiquitin)	21890473;21906983	Phosphositeplus.1010730	K	Ubiquitylation	DRKKVSKAAILAR
ACOD_HUMAN	O00767	51	Glycyl lysine isopeptide (Lys-Gly) (interchain with G-Cter in ubiquitin)	21906983	Phosphositeplus.1010730	K	Ubiquitylation	DIRPDIKDDIYDP
ACOD_HUMAN	O00767	60	Glycyl lysine isopeptide (Lys-Gly) (interchain with G-Cter in ubiquitin)	21906983	Phosphositeplus.1010730	K	Ubiquitylation	IYDPTYKDKEGPS
ACOD_HUMAN	O00767	62	Glycyl lysine isopeptide (Lys-Gly) (interchain with G-Cter in ubiquitin)	21906983	Phosphositeplus.1010730	K	Ubiquitylation	DPTYKDKEGPSPK
ACOD_HUMAN	O00767	68	Glycyl lysine isopeptide (Lys-Gly) (interchain with G-Cter in ubiquitin)	21906983	Phosphositeplus.1010730	K	Ubiquitylation	KEGPSPKVEYVWR
ACON_HUMAN	Q99798	370	Glycyl lysine isopeptide (Lys-Gly) (interchain with G-Cter in ubiquitin)	21890473	Phosphositeplus.1010730	K	Ubiquitylation	VGKVAEKEGWPLD
ACON_MOUSE	Q99KI0	144	Glycyl lysine isopeptide (Lys-Gly) (interchain with G-Cter in ubiquitin)	17451654	Phosphositeplus.1010730	K	Ubiquitylation	KDLRRAKDINQEV
ACOT9_HUMAN	Q9Y305	138	Glycyl lysine isopeptide (Lys-Gly) (interchain with G-Cter in ubiquitin)	21890473	Phosphositeplus.1010730	K	Ubiquitylation	NKIHSAKMSPLSI
ACOT9_HUMAN	Q9Y305	211	Glycyl lysine isopeptide (Lys-Gly) (interchain with G-Cter in ubiquitin)	21906983	Phosphositeplus.1010730	K	Ubiquitylation	ARDSENKGPAFVN
ACOT9_HUMAN	Q9Y305	250	Glycyl lysine isopeptide (Lys-Gly) (interchain with G-Cter in ubiquitin)	21890473	Phosphositeplus.1010730	K	Ubiquitylation	SSTSLLKMAPSAE
ACOT9_HUMAN	Q9Y305	272	Glycyl lysine isopeptide (Lys-Gly) (interchain with G-Cter in ubiquitin)	21890473	Phosphositeplus.1010730	K	Ubiquitylation	LSTLDPKTISFRS
ACOT9_HUMAN	Q9Y305	59	Glycyl lysine isopeptide (Lys-Gly) (interchain with G-Cter in ubiquitin)	21890473	Phosphositeplus.1010730	K	Ubiquitylation	NWRDHVKAMEERK
ACOT9_HUMAN	Q9Y305	65	Glycyl lysine isopeptide (Lys-Gly) (interchain with G-Cter in ubiquitin)	21890473	Phosphositeplus.1010730	K	Ubiquitylation	KAMEERKLLHSFL
ACOT9_HUMAN	Q9Y305	73	Glycyl lysine isopeptide (Lys-Gly) (interchain with G-Cter in ubiquitin)	21890473	Phosphositeplus.1010730	K	Ubiquitylation	LHSFLAKSQDGLP
ACOX3_HUMAN	O15254	291	Glycyl lysine isopeptide (Lys-Gly) (interchain with G-Cter in ubiquitin)	21906983	Phosphositeplus.1010730	K	Ubiquitylation	TYVSPFKDVRQRF
ACOX3_HUMAN	O15254	484	Glycyl lysine isopeptide (Lys-Gly) (interchain with G-Cter in ubiquitin)	21906983	Phosphositeplus.1010730	K	Ubiquitylation	CFRSPLKSVDFLD
ACOX3_HUMAN	O15254	73	Glycyl lysine isopeptide (Lys-Gly) (interchain with G-Cter in ubiquitin)	21906983	Phosphositeplus.1010730	K	Ubiquitylation	ADLSLEKYRELNF
ACPH_HUMAN	P13798	108	Glycyl lysine isopeptide (Lys-Gly) (interchain with G-Cter in ubiquitin)	21906983	Phosphositeplus.1010730	K	Ubiquitylation	MKAVLRKAGGTGP
ACPH_HUMAN	P13798	118	Glycyl lysine isopeptide (Lys-Gly) (interchain with G-Cter in ubiquitin)	21906983	Phosphositeplus.1010730	K	Ubiquitylation	TGPGEEKQFLEVW
ACPH_HUMAN	P13798	131	Glycyl lysine isopeptide (Lys-Gly) (interchain with G-Cter in ubiquitin)	21890473	Phosphositeplus.1010730	K	Ubiquitylation	EKNRKLKSFNLSA
ACPH_HUMAN	P13798	180	Glycyl lysine isopeptide (Lys-Gly) (interchain with G-Cter in ubiquitin)	21906983	Phosphositeplus.1010730	K	Ubiquitylation	ESFFQTKALDVSA
ACPH_HUMAN	P13798	195	Glycyl lysine isopeptide (Lys-Gly) (interchain with G-Cter in ubiquitin)	21906983	Phosphositeplus.1010730	K	Ubiquitylation	DEIARLKKPDQAI
ACPH_HUMAN	P13798	664	Glycyl lysine isopeptide (Lys-Gly) (interchain with G-Cter in ubiquitin)	21906983	Phosphositeplus.1010730	K	Ubiquitylation	RYIPQVKTPLLLM
ACPH_HUMAN	P13798	681	Glycyl lysine isopeptide (Lys-Gly) (interchain with G-Cter in ubiquitin)	21890473;21906983	Phosphositeplus.1010730	K	Ubiquitylation	DRRVPFKQGMEYY
ACPM_HUMAN	O14561	88	Glycyl lysine isopeptide (Lys-Gly) (interchain with G-Cter in ubiquitin)	21890473	Phosphositeplus.1010730	K	Ubiquitylation	RVLYVLKLYDKID
ACPM_HUMAN	O14561	97	Glycyl lysine isopeptide (Lys-Gly) (interchain with G-Cter in ubiquitin)	21890473	Phosphositeplus.1010730	K	Ubiquitylation	DKIDPEKLSVNSH
ACSA_HUMAN	Q9NR19	227	Glycyl lysine isopeptide (Lys-Gly) (interchain with G-Cter in ubiquitin)	21906983	Phosphositeplus.1010730	K	Ubiquitylation	EKLVNLKELADEA
ACSA_HUMAN	Q9NR19	271	Glycyl lysine isopeptide (Lys-Gly) (interchain with G-Cter in ubiquitin)	21906983	Phosphositeplus.1010730	K	Ubiquitylation	SQSPPIKRSCPDV
ACSA_HUMAN	Q9NR19	418	Glycyl lysine isopeptide (Lys-Gly) (interchain with G-Cter in ubiquitin)	21890473	Phosphositeplus.1010730	K	Ubiquitylation	AIRLLMKFGDEPV
ACSA_HUMAN	Q9NR19	426	Glycyl lysine isopeptide (Lys-Gly) (interchain with G-Cter in ubiquitin)	21906983	Phosphositeplus.1010730	K	Ubiquitylation	GDEPVTKHSRASL
ACSL1_HUMAN	P33121	216	Glycyl lysine isopeptide (Lys-Gly) (interchain with G-Cter in ubiquitin)	21890473	Phosphositeplus.1010730	K	Ubiquitylation	LEGVENKLIPGLK
ACSL1_HUMAN	P33121	356	Glycyl lysine isopeptide (Lys-Gly) (interchain with G-Cter in ubiquitin)	21906983	Phosphositeplus.1010730	K	Ubiquitylation	LLMDDLKVLQPTV
ACSL1_HUMAN	P33121	395	Glycyl lysine isopeptide (Lys-Gly) (interchain with G-Cter in ubiquitin)	21890473;21906983	Phosphositeplus.1010730	K	Ubiquitylation	LLDFASKRKEAEL
ACSL1_HUMAN	P33121	419	Glycyl lysine isopeptide (Lys-Gly) (interchain with G-Cter in ubiquitin)	21890473;21906983	Phosphositeplus.1010730	K	Ubiquitylation	DRLIFHKVQSSLG
ACSL1_HUMAN	P33121	532	Glycyl lysine isopeptide (Lys-Gly) (interchain with G-Cter in ubiquitin)	21890473	Phosphositeplus.1010730	K	Ubiquitylation	TAEALDKDGWLHT
ACSL3_HUMAN	O95573	122	Glycyl lysine isopeptide (Lys-Gly) (interchain with G-Cter in ubiquitin)	21906983	Phosphositeplus.1010730	K	Ubiquitylation	EVQPNGKIFKKVI
ACSL3_HUMAN	O95573	157	Glycyl lysine isopeptide (Lys-Gly) (interchain with G-Cter in ubiquitin)	21906983	Phosphositeplus.1010730	K	Ubiquitylation	LQMLGQKPKTNIA
ACSL3_HUMAN	O95573	220	Glycyl lysine isopeptide (Lys-Gly) (interchain with G-Cter in ubiquitin)	21906983	Phosphositeplus.1010730	K	Ubiquitylation	KELLQTKLKDIVS
ACSL3_HUMAN	O95573	363	Glycyl lysine isopeptide (Lys-Gly) (interchain with G-Cter in ubiquitin)	21906983	Phosphositeplus.1010730	K	Ubiquitylation	LADQSSKIKKGSK
ACSL3_HUMAN	O95573	397	Glycyl lysine isopeptide (Lys-Gly) (interchain with G-Cter in ubiquitin)	21906983	Phosphositeplus.1010730	K	Ubiquitylation	YKNVMNKVSEMSS
ACSL3_HUMAN	O95573	547	Glycyl lysine isopeptide (Lys-Gly) (interchain with G-Cter in ubiquitin)	21906983	Phosphositeplus.1010730	K	Ubiquitylation	KNEAKTKADFFED
ACSL3_HUMAN	O95573	679	Glycyl lysine isopeptide (Lys-Gly) (interchain with G-Cter in ubiquitin)	21890473;21906983	Phosphositeplus.1010730	K	Ubiquitylation	KFEIPVKIRLSPE
ACSL3_HUMAN	O95573	706	Glycyl lysine isopeptide (Lys-Gly) (interchain with G-Cter in ubiquitin)	21906983	Phosphositeplus.1010730	K	Ubiquitylation	LKRKELKTHYQAD
ACSL4_HUMAN	O60488	113	Glycyl lysine isopeptide (Lys-Gly) (interchain with G-Cter in ubiquitin)	21890473	Phosphositeplus.1010730	K	Ubiquitylation	EMQPNGKVFKKLI
ACSL4_HUMAN	O60488	148	Glycyl lysine isopeptide (Lys-Gly) (interchain with G-Cter in ubiquitin)	21906983	Phosphositeplus.1010730	K	Ubiquitylation	LTALGLKPKNTIA
ACSL4_HUMAN	O60488	354	Glycyl lysine isopeptide (Lys-Gly) (interchain with G-Cter in ubiquitin)	21906983	Phosphositeplus.1010730	K	Ubiquitylation	LSDQSSKIKKGSK
ACSL4_HUMAN	O60488	388	Glycyl lysine isopeptide (Lys-Gly) (interchain with G-Cter in ubiquitin)	21890473;21906983	Phosphositeplus.1010730	K	Ubiquitylation	YKNVMSKVQEMNY
ACSL4_HUMAN	O60488	397	Glycyl lysine isopeptide (Lys-Gly) (interchain with G-Cter in ubiquitin)	21890473	Phosphositeplus.1010730	K	Ubiquitylation	EMNYIQKTLFKIG
ACSL4_HUMAN	O60488	401	Glycyl lysine isopeptide (Lys-Gly) (interchain with G-Cter in ubiquitin)	21890473;21906983	Phosphositeplus.1010730	K	Ubiquitylation	IQKTLFKIGYDYK
ACSL4_HUMAN	O60488	500	Glycyl lysine isopeptide (Lys-Gly) (interchain with G-Cter in ubiquitin)	21890473;21906983	Phosphositeplus.1010730	K	Ubiquitylation	CCEIKLKDWQEGG
ACSL4_HUMAN	O60488	536	Glycyl lysine isopeptide (Lys-Gly) (interchain with G-Cter in ubiquitin)	21906983	Phosphositeplus.1010730	K	Ubiquitylation	YFKNEEKTAEDYS
ACSL4_HUMAN	O60488	621	Glycyl lysine isopeptide (Lys-Gly) (interchain with G-Cter in ubiquitin)	21890473;21906983	Phosphositeplus.1010730	K	Ubiquitylation	FVVPNQKRLTLLA
ACSL4_HUMAN	O60488	661	Glycyl lysine isopeptide (Lys-Gly) (interchain with G-Cter in ubiquitin)	21906983	Phosphositeplus.1010730	K	Ubiquitylation	EAANAMKLERFEI
ACSL4_HUMAN	O60488	670	Glycyl lysine isopeptide (Lys-Gly) (interchain with G-Cter in ubiquitin)	21890473;21906983	Phosphositeplus.1010730	K	Ubiquitylation	RFEIPIKVRLSPE
ACSL4_HUMAN	O60488	702	Glycyl lysine isopeptide (Lys-Gly) (interchain with G-Cter in ubiquitin)	21890473	Phosphositeplus.1010730	K	Ubiquitylation	LRNHYLKDIERMY
ACSL5_HUMAN	Q9ULC5	200	Glycyl lysine isopeptide (Lys-Gly) (interchain with G-Cter in ubiquitin)	21906983	Phosphositeplus.1010730	K	Ubiquitylation	LIGNVEKGFTPSL
ACSL5_HUMAN	Q9ULC5	220	Glycyl lysine isopeptide (Lys-Gly) (interchain with G-Cter in ubiquitin)	21906983	Phosphositeplus.1010730	K	Ubiquitylation	PFDDDLKQRGEKS
ACSL5_HUMAN	Q9ULC5	225	Glycyl lysine isopeptide (Lys-Gly) (interchain with G-Cter in ubiquitin)	21906983	Phosphositeplus.1010730	K	Ubiquitylation	LKQRGEKSGIEIL
ACSL5_HUMAN	Q9ULC5	241	Glycyl lysine isopeptide (Lys-Gly) (interchain with G-Cter in ubiquitin)	21906983	Phosphositeplus.1010730	K	Ubiquitylation	DAENLGKEHFRKP
ACSL5_HUMAN	Q9ULC5	344	Glycyl lysine isopeptide (Lys-Gly) (interchain with G-Cter in ubiquitin)	21906983	Phosphositeplus.1010730	K	Ubiquitylation	DDMKTLKPTLFPA
ACSL5_HUMAN	Q9ULC5	404	Glycyl lysine isopeptide (Lys-Gly) (interchain with G-Cter in ubiquitin)	21890473;21906983	Phosphositeplus.1010730	K	Ubiquitylation	DKLIFAKIQDSLG
ACSL5_HUMAN	Q9ULC5	506	Glycyl lysine isopeptide (Lys-Gly) (interchain with G-Cter in ubiquitin)	21906983	Phosphositeplus.1010730	K	Ubiquitylation	VFKGYLKDPEKTQ
ACSL5_HUMAN	Q9ULC5	557	Glycyl lysine isopeptide (Lys-Gly) (interchain with G-Cter in ubiquitin)	21906983	Phosphositeplus.1010730	K	Ubiquitylation	EYIAPEKIENIYN
ACSL5_HUMAN	Q9ULC5	599	Glycyl lysine isopeptide (Lys-Gly) (interchain with G-Cter in ubiquitin)	21906983	Phosphositeplus.1010730	K	Ubiquitylation	LPSFAAKLGVKGS
ACTA_HUMAN	P62736	115	Glycyl lysine isopeptide (Lys-Gly) (interchain with G-Cter in ubiquitin)	21890473;21906983	Phosphositeplus.1010730	K	Ubiquitylation	EAPLNPKANREKM
ACTA_HUMAN	P62736	193	Glycyl lysine isopeptide (Lys-Gly) (interchain with G-Cter in ubiquitin)	20639865;20972266;21890473;21906983	Phosphositeplus.1010730	K	Ubiquitylation	LTDYLMKILTERG
ACTA_HUMAN	P62736	317	Glycyl lysine isopeptide (Lys-Gly) (interchain with G-Cter in ubiquitin)	20972266;21890473;21906983	Phosphositeplus.1010730	K	Ubiquitylation	IADRMQKEITALA
ACTA_HUMAN	P62736	328	Glycyl lysine isopeptide (Lys-Gly) (interchain with G-Cter in ubiquitin)	20639865;21890473;21906983	Phosphositeplus.1010730	K	Ubiquitylation	LAPSTMKIKIIAP
ACTA_HUMAN	P62736	330	Glycyl lysine isopeptide (Lys-Gly) (interchain with G-Cter in ubiquitin)	20639865;21890473;21906983	Phosphositeplus.1010730	K	Ubiquitylation	PSTMKIKIIAPPE
ACTA_HUMAN	P62736	52	Glycyl lysine isopeptide (Lys-Gly) (interchain with G-Cter in ubiquitin)	21890473;21906983	Phosphositeplus.1010730	K	Ubiquitylation	MVGMGQKDSYVGD
ACTA_HUMAN	P62736	63	Glycyl lysine isopeptide (Lys-Gly) (interchain with G-Cter in ubiquitin)	21890473;21906983	Phosphositeplus.1010730	K	Ubiquitylation	GDEAQSKRGILTL
ACTA_HUMAN	P62736	70	Glycyl lysine isopeptide (Lys-Gly) (interchain with G-Cter in ubiquitin)	21890473;21906983	Phosphositeplus.1010730	K	Ubiquitylation	RGILTLKYPIEHG
ACTB_HUMAN	P60709	113	Glycyl lysine isopeptide (Lys-Gly) (interchain with G-Cter in ubiquitin)	20639865;20972266;21890473;21906983	Phosphositeplus.1010730	K	Ubiquitylation	EAPLNPKANREKM
ACTB_HUMAN	P60709	191	Glycyl lysine isopeptide (Lys-Gly) (interchain with G-Cter in ubiquitin)	20639865;20972266;21890473;21906983	Phosphositeplus.1010730	K	Ubiquitylation	LTDYLMKILTERG
ACTB_HUMAN	P60709	213	Glycyl lysine isopeptide (Lys-Gly) (interchain with G-Cter in ubiquitin)	21906983	Phosphositeplus.1010730	K	Ubiquitylation	EIVRDIKEKLCYV
ACTB_HUMAN	P60709	215	Glycyl lysine isopeptide (Lys-Gly) (interchain with G-Cter in ubiquitin)	21906983	Phosphositeplus.1010730	K	Ubiquitylation	VRDIKEKLCYVAL
ACTB_HUMAN	P60709	291	Glycyl lysine isopeptide (Lys-Gly) (interchain with G-Cter in ubiquitin)	20639865;21890473;21906983	Phosphositeplus.1010730	K	Ubiquitylation	CDVDIRKDLYANT
ACTB_HUMAN	P60709	315	Glycyl lysine isopeptide (Lys-Gly) (interchain with G-Cter in ubiquitin)	20972266;21890473;21906983	Phosphositeplus.1010730	K	Ubiquitylation	IADRMQKEITALA
ACTB_HUMAN	P60709	326	Glycyl lysine isopeptide (Lys-Gly) (interchain with G-Cter in ubiquitin)	20639865;21890473;21906983	Phosphositeplus.1010730	K	Ubiquitylation	LAPSTMKIKIIAP
ACTB_HUMAN	P60709	328	Glycyl lysine isopeptide (Lys-Gly) (interchain with G-Cter in ubiquitin)	20639865;21890473;21906983	Phosphositeplus.1010730	K	Ubiquitylation	PSTMKIKIIAPPE
ACTB_HUMAN	P60709	50	Glycyl lysine isopeptide (Lys-Gly) (interchain with G-Cter in ubiquitin)	21890473;21906983	Phosphositeplus.1010730	K	Ubiquitylation	MVGMGQKDSYVGD
ACTB_HUMAN	P60709	61	Glycyl lysine isopeptide (Lys-Gly) (interchain with G-Cter in ubiquitin)	21890473;21906983	Phosphositeplus.1010730	K	Ubiquitylation	GDEAQSKRGILTL
ACTBM_HUMAN	Q9BYX7	326	Glycyl lysine isopeptide (Lys-Gly) (interchain with G-Cter in ubiquitin)	21906983	Phosphositeplus.1010730	K	Ubiquitylation	LAPSIMKIKIIAP
ACTC_HUMAN	P68032	115	Glycyl lysine isopeptide (Lys-Gly) (interchain with G-Cter in ubiquitin)	21890473;21906983	Phosphositeplus.1010730	K	Ubiquitylation	EAPLNPKANREKM
ACTC_HUMAN	P68032	193	Glycyl lysine isopeptide (Lys-Gly) (interchain with G-Cter in ubiquitin)	20639865;20972266;21890473;21906983	Phosphositeplus.1010730	K	Ubiquitylation	LTDYLMKILTERG
ACTC_HUMAN	P68032	317	Glycyl lysine isopeptide (Lys-Gly) (interchain with G-Cter in ubiquitin)	20972266;21890473;21906983	Phosphositeplus.1010730	K	Ubiquitylation	IADRMQKEITALA
ACTC_HUMAN	P68032	328	Glycyl lysine isopeptide (Lys-Gly) (interchain with G-Cter in ubiquitin)	20639865;21890473;21906983	Phosphositeplus.1010730	K	Ubiquitylation	LAPSTMKIKIIAP
ACTC_HUMAN	P68032	330	Glycyl lysine isopeptide (Lys-Gly) (interchain with G-Cter in ubiquitin)	20639865;21890473;21906983	Phosphositeplus.1010730	K	Ubiquitylation	PSTMKIKIIAPPE
ACTC_HUMAN	P68032	52	Glycyl lysine isopeptide (Lys-Gly) (interchain with G-Cter in ubiquitin)	21890473;21906983	Phosphositeplus.1010730	K	Ubiquitylation	MVGMGQKDSYVGD
ACTC_HUMAN	P68032	63	Glycyl lysine isopeptide (Lys-Gly) (interchain with G-Cter in ubiquitin)	21890473;21906983	Phosphositeplus.1010730	K	Ubiquitylation	GDEAQSKRGILTL
ACTC_HUMAN	P68032	70	Glycyl lysine isopeptide (Lys-Gly) (interchain with G-Cter in ubiquitin)	21890473;21906983	Phosphositeplus.1010730	K	Ubiquitylation	RGILTLKYPIEHG
ACTC_HUMAN	P68032	86	Glycyl lysine isopeptide (Lys-Gly) (interchain with G-Cter in ubiquitin)	20639865;21906983	Phosphositeplus.1010730	K	Ubiquitylation	NWDDMEKIWHHTF
ACTG_HUMAN	P63261	113	Glycyl lysine isopeptide (Lys-Gly) (interchain with G-Cter in ubiquitin)	20639865;20972266;21890473;21906983	Phosphositeplus.1010730	K	Ubiquitylation	EAPLNPKANREKM
ACTG_HUMAN	P63261	18	Glycyl lysine isopeptide (Lys-Gly) (interchain with G-Cter in ubiquitin)	21890473	Phosphositeplus.1010730	K	Ubiquitylation	NGSGMCKAGFAGD
ACTG_HUMAN	P63261	191	Glycyl lysine isopeptide (Lys-Gly) (interchain with G-Cter in ubiquitin)	20639865;20972266;21890473;21906983	Phosphositeplus.1010730	K	Ubiquitylation	LTDYLMKILTERG
ACTG_HUMAN	P63261	213	Glycyl lysine isopeptide (Lys-Gly) (interchain with G-Cter in ubiquitin)	21906983	Phosphositeplus.1010730	K	Ubiquitylation	EIVRDIKEKLCYV
ACTG_HUMAN	P63261	215	Glycyl lysine isopeptide (Lys-Gly) (interchain with G-Cter in ubiquitin)	21906983	Phosphositeplus.1010730	K	Ubiquitylation	VRDIKEKLCYVAL
ACTG_HUMAN	P63261	291	Glycyl lysine isopeptide (Lys-Gly) (interchain with G-Cter in ubiquitin)	20639865;21890473;21906983	Phosphositeplus.1010730	K	Ubiquitylation	CDVDIRKDLYANT
ACTG_HUMAN	P63261	315	Glycyl lysine isopeptide (Lys-Gly) (interchain with G-Cter in ubiquitin)	20972266;21890473;21906983	Phosphositeplus.1010730	K	Ubiquitylation	IADRMQKEITALA
ACTG_HUMAN	P63261	326	Glycyl lysine isopeptide (Lys-Gly) (interchain with G-Cter in ubiquitin)	20639865;21890473;21906983	Phosphositeplus.1010730	K	Ubiquitylation	LAPSTMKIKIIAP
ACTG_HUMAN	P63261	328	Glycyl lysine isopeptide (Lys-Gly) (interchain with G-Cter in ubiquitin)	20639865;21890473;21906983	Phosphositeplus.1010730	K	Ubiquitylation	PSTMKIKIIAPPE
ACTG_HUMAN	P63261	50	Glycyl lysine isopeptide (Lys-Gly) (interchain with G-Cter in ubiquitin)	21890473;21906983	Phosphositeplus.1010730	K	Ubiquitylation	MVGMGQKDSYVGD
ACTG_HUMAN	P63261	61	Glycyl lysine isopeptide (Lys-Gly) (interchain with G-Cter in ubiquitin)	21890473;21906983	Phosphositeplus.1010730	K	Ubiquitylation	GDEAQSKRGILTL
ACTG_MOUSE	P63260	113	Glycyl lysine isopeptide (Lys-Gly) (interchain with G-Cter in ubiquitin)	17451654	Phosphositeplus.1010730	K	Ubiquitylation	EAPLNPKANREKM
ACTH_HUMAN	P63267	114	Glycyl lysine isopeptide (Lys-Gly) (interchain with G-Cter in ubiquitin)	21890473;21906983	Phosphositeplus.1010730	K	Ubiquitylation	EAPLNPKANREKM
ACTH_HUMAN	P63267	192	Glycyl lysine isopeptide (Lys-Gly) (interchain with G-Cter in ubiquitin)	20639865;20972266;21890473;21906983	Phosphositeplus.1010730	K	Ubiquitylation	LTDYLMKILTERG
ACTH_HUMAN	P63267	316	Glycyl lysine isopeptide (Lys-Gly) (interchain with G-Cter in ubiquitin)	20972266;21890473;21906983	Phosphositeplus.1010730	K	Ubiquitylation	IADRMQKEITALA
ACTH_HUMAN	P63267	327	Glycyl lysine isopeptide (Lys-Gly) (interchain with G-Cter in ubiquitin)	20639865;21890473;21906983	Phosphositeplus.1010730	K	Ubiquitylation	LAPSTMKIKIIAP
ACTH_HUMAN	P63267	329	Glycyl lysine isopeptide (Lys-Gly) (interchain with G-Cter in ubiquitin)	20639865;21890473;21906983	Phosphositeplus.1010730	K	Ubiquitylation	PSTMKIKIIAPPE
ACTH_HUMAN	P63267	51	Glycyl lysine isopeptide (Lys-Gly) (interchain with G-Cter in ubiquitin)	21890473;21906983	Phosphositeplus.1010730	K	Ubiquitylation	MVGMGQKDSYVGD
ACTH_HUMAN	P63267	62	Glycyl lysine isopeptide (Lys-Gly) (interchain with G-Cter in ubiquitin)	21890473;21906983	Phosphositeplus.1010730	K	Ubiquitylation	GDEAQSKRGILTL
ACTH_HUMAN	P63267	69	Glycyl lysine isopeptide (Lys-Gly) (interchain with G-Cter in ubiquitin)	21890473;21906983	Phosphositeplus.1010730	K	Ubiquitylation	RGILTLKYPIEHG
ACTN1_HUMAN	P12814	331	Glycyl lysine isopeptide (Lys-Gly) (interchain with G-Cter in ubiquitin)	21906983	Phosphositeplus.1010730	K	Ubiquitylation	PPKVQEKCQLEIN
ACTN1_HUMAN	P12814	35	Glycyl lysine isopeptide (Lys-Gly) (interchain with G-Cter in ubiquitin)	21890473	Phosphositeplus.1010730	K	Ubiquitylation	WEKQQRKTFTAWC
ACTN1_HUMAN	P12814	633	Glycyl lysine isopeptide (Lys-Gly) (interchain with G-Cter in ubiquitin)	21890473	Phosphositeplus.1010730	K	Ubiquitylation	HNERLRKQFGAQA
ACTN2_HUMAN	P35609	338	Glycyl lysine isopeptide (Lys-Gly) (interchain with G-Cter in ubiquitin)	21906983	Phosphositeplus.1010730	K	Ubiquitylation	PPKVQEKCQLEIN
ACTN2_HUMAN	P35609	42	Glycyl lysine isopeptide (Lys-Gly) (interchain with G-Cter in ubiquitin)	21890473	Phosphositeplus.1010730	K	Ubiquitylation	WEKQQRKTFTAWC
ACTN3_HUMAN	Q08043	49	Glycyl lysine isopeptide (Lys-Gly) (interchain with G-Cter in ubiquitin)	21890473	Phosphositeplus.1010730	K	Ubiquitylation	WEKQQRKTFTAWC
ACTN4_HUMAN	O43707	181	Glycyl lysine isopeptide (Lys-Gly) (interchain with G-Cter in ubiquitin)	21890473	Phosphositeplus.1010730	K	Ubiquitylation	RKTAPYKNVNVQN
ACTN4_HUMAN	O43707	233	Glycyl lysine isopeptide (Lys-Gly) (interchain with G-Cter in ubiquitin)	21890473	Phosphositeplus.1010730	K	Ubiquitylation	AFEVAEKYLDIPK
ACTN4_HUMAN	O43707	350	Glycyl lysine isopeptide (Lys-Gly) (interchain with G-Cter in ubiquitin)	21906983	Phosphositeplus.1010730	K	Ubiquitylation	PPKVQEKCQLEIN
ACTN4_HUMAN	O43707	378	Glycyl lysine isopeptide (Lys-Gly) (interchain with G-Cter in ubiquitin)	17370265	Phosphositeplus.1010730	K	Ubiquitylation	FMPSEGKMVSDIN
ACTN4_HUMAN	O43707	54	Glycyl lysine isopeptide (Lys-Gly) (interchain with G-Cter in ubiquitin)	21890473	Phosphositeplus.1010730	K	Ubiquitylation	WEKQQRKTFTAWC
ACTN4_HUMAN	O43707	625	Glycyl lysine isopeptide (Lys-Gly) (interchain with G-Cter in ubiquitin)	21890473	Phosphositeplus.1010730	K	Ubiquitylation	INSKWEKVQQLVP
ACTN4_HUMAN	O43707	632	Glycyl lysine isopeptide (Lys-Gly) (interchain with G-Cter in ubiquitin)	21890473	Phosphositeplus.1010730	K	Ubiquitylation	VQQLVPKRDHALL
ACTN4_HUMAN	O43707	859	Glycyl lysine isopeptide (Lys-Gly) (interchain with G-Cter in ubiquitin)	21890473	Phosphositeplus.1010730	K	Ubiquitylation	KVLAGDKNFITAE
ACTS_HUMAN	P68133	115	Glycyl lysine isopeptide (Lys-Gly) (interchain with G-Cter in ubiquitin)	21890473;21906983	Phosphositeplus.1010730	K	Ubiquitylation	EAPLNPKANREKM
ACTS_HUMAN	P68133	193	Glycyl lysine isopeptide (Lys-Gly) (interchain with G-Cter in ubiquitin)	20639865;20972266;21890473;21906983	Phosphositeplus.1010730	K	Ubiquitylation	LTDYLMKILTERG
ACTS_HUMAN	P68133	317	Glycyl lysine isopeptide (Lys-Gly) (interchain with G-Cter in ubiquitin)	20972266;21890473;21906983	Phosphositeplus.1010730	K	Ubiquitylation	IADRMQKEITALA
ACTS_HUMAN	P68133	328	Glycyl lysine isopeptide (Lys-Gly) (interchain with G-Cter in ubiquitin)	20639865;21890473;21906983	Phosphositeplus.1010730	K	Ubiquitylation	LAPSTMKIKIIAP
ACTS_HUMAN	P68133	330	Glycyl lysine isopeptide (Lys-Gly) (interchain with G-Cter in ubiquitin)	20639865;21890473;21906983	Phosphositeplus.1010730	K	Ubiquitylation	PSTMKIKIIAPPE
ACTS_HUMAN	P68133	52	Glycyl lysine isopeptide (Lys-Gly) (interchain with G-Cter in ubiquitin)	21890473;21906983	Phosphositeplus.1010730	K	Ubiquitylation	MVGMGQKDSYVGD
ACTS_HUMAN	P68133	63	Glycyl lysine isopeptide (Lys-Gly) (interchain with G-Cter in ubiquitin)	21890473;21906983	Phosphositeplus.1010730	K	Ubiquitylation	GDEAQSKRGILTL
ACTS_HUMAN	P68133	70	Glycyl lysine isopeptide (Lys-Gly) (interchain with G-Cter in ubiquitin)	21890473;21906983	Phosphositeplus.1010730	K	Ubiquitylation	RGILTLKYPIEHG
ACTS_HUMAN	P68133	86	Glycyl lysine isopeptide (Lys-Gly) (interchain with G-Cter in ubiquitin)	20639865;21906983	Phosphositeplus.1010730	K	Ubiquitylation	NWDDMEKIWHHTF
ACTY_HUMAN	P42025	61	Glycyl lysine isopeptide (Lys-Gly) (interchain with G-Cter in ubiquitin)	21906983	Phosphositeplus.1010730	K	Ubiquitylation	DLFIGPKAEEHRG
ACTZ_HUMAN	P61163	200	Glycyl lysine isopeptide (Lys-Gly) (interchain with G-Cter in ubiquitin)	21890473	Phosphositeplus.1010730	K	Ubiquitylation	LRLYLRKEGYDFH
ACTZ_HUMAN	P61163	238	Glycyl lysine isopeptide (Lys-Gly) (interchain with G-Cter in ubiquitin)	21906983	Phosphositeplus.1010730	K	Ubiquitylation	ETLETEKAQYYLP
ACTZ_HUMAN	P61163	308	Glycyl lysine isopeptide (Lys-Gly) (interchain with G-Cter in ubiquitin)	21906983	Phosphositeplus.1010730	K	Ubiquitylation	GGSTLFKGFGDRL
ACTZ_HUMAN	P61163	81	Glycyl lysine isopeptide (Lys-Gly) (interchain with G-Cter in ubiquitin)	21906983	Phosphositeplus.1010730	K	Ubiquitylation	MEHGIVKDWNDME
ACTZ_HUMAN	P61163	96	Glycyl lysine isopeptide (Lys-Gly) (interchain with G-Cter in ubiquitin)	21890473;21906983	Phosphositeplus.1010730	K	Ubiquitylation	WQYVYSKDQLQTF
ACY1_HUMAN	Q03154	244	Glycyl lysine isopeptide (Lys-Gly) (interchain with G-Cter in ubiquitin)	21906983	Phosphositeplus.1010730	K	Ubiquitylation	QSNPHLKEGSVTS
ACYP1_HUMAN	P07311	33	Glycyl lysine isopeptide (Lys-Gly) (interchain with G-Cter in ubiquitin)	21890473	Phosphositeplus.1010730	K	Ubiquitylation	TQAEGKKLGLVGW
ACYP1_HUMAN	P07311	58	Glycyl lysine isopeptide (Lys-Gly) (interchain with G-Cter in ubiquitin)	21890473;21906983	Phosphositeplus.1010730	K	Ubiquitylation	LQGPISKVRHMQE
ACYP1_HUMAN	P07311	89	Glycyl lysine isopeptide (Lys-Gly) (interchain with G-Cter in ubiquitin)	21890473	Phosphositeplus.1010730	K	Ubiquitylation	NEKVILKLDYSDF
ADA_HUMAN	P00813	284	Glycyl lysine isopeptide (Lys-Gly) (interchain with G-Cter in ubiquitin)	21906983	Phosphositeplus.1010730	K	Ubiquitylation	HAVIRLKNDQANY
ADA10_HUMAN	O14672	284	Glycyl lysine isopeptide (Lys-Gly) (interchain with G-Cter in ubiquitin)	21906983	Phosphositeplus.1010730	K	Ubiquitylation	NTTADEKDPTNPF
ADA15_HUMAN	Q13444	58	Glycyl lysine isopeptide (Lys-Gly) (interchain with G-Cter in ubiquitin)	21906983	Phosphositeplus.1010730	K	Ubiquitylation	DLPISLKKVLQTS
ADA15_HUMAN	Q13444	59	Glycyl lysine isopeptide (Lys-Gly) (interchain with G-Cter in ubiquitin)	21906983	Phosphositeplus.1010730	K	Ubiquitylation	LPISLKKVLQTSL
ADA15_HUMAN	Q13444	660	Glycyl lysine isopeptide (Lys-Gly) (interchain with G-Cter in ubiquitin)	21906983	Phosphositeplus.1010730	K	Ubiquitylation	AQECRSKCHGHGV
ADA15_HUMAN	Q13444	72	Glycyl lysine isopeptide (Lys-Gly) (interchain with G-Cter in ubiquitin)	21906983	Phosphositeplus.1010730	K	Ubiquitylation	PEPLRIKLELDGD
ADA15_HUMAN	Q13444	729	Glycyl lysine isopeptide (Lys-Gly) (interchain with G-Cter in ubiquitin)	21906983	Phosphositeplus.1010730	K	Ubiquitylation	QRLCQLKGPTCQY
ADA17_HUMAN	P78536	168	Glycyl lysine isopeptide (Lys-Gly) (interchain with G-Cter in ubiquitin)	21906983	Phosphositeplus.1010730	K	Ubiquitylation	KRMLVYKSEDIKN
ADA17_HUMAN	P78536	302	Glycyl lysine isopeptide (Lys-Gly) (interchain with G-Cter in ubiquitin)	21906983	Phosphositeplus.1010730	K	Ubiquitylation	KHYNMAKSYPNEE
ADA17_HUMAN	P78536	728	Glycyl lysine isopeptide (Lys-Gly) (interchain with G-Cter in ubiquitin)	21890473;21906983	Phosphositeplus.1010730	K	Ubiquitylation	ASVRIIKPFPAPQ
ADA17_HUMAN	P78536	779	Glycyl lysine isopeptide (Lys-Gly) (interchain with G-Cter in ubiquitin)	21906983	Phosphositeplus.1010730	K	Ubiquitylation	DEDGFEKDPFPNS
ADA17_HUMAN	P78536	790	Glycyl lysine isopeptide (Lys-Gly) (interchain with G-Cter in ubiquitin)	21906983	Phosphositeplus.1010730	K	Ubiquitylation	NSSTAAKSFEDLT
ADAM9_HUMAN	Q13443	741	Glycyl lysine isopeptide (Lys-Gly) (interchain with G-Cter in ubiquitin)	21906983	Phosphositeplus.1010730	K	Ubiquitylation	TYESDGKNQANPS
ADAM9_HUMAN	Q13443	781	Glycyl lysine isopeptide (Lys-Gly) (interchain with G-Cter in ubiquitin)	21906983	Phosphositeplus.1010730	K	Ubiquitylation	VPTYAAKQPQQFP
ADAP1_HUMAN	O75689	123	Glycyl lysine isopeptide (Lys-Gly) (interchain with G-Cter in ubiquitin)	21906983	Phosphositeplus.1010730	K	Ubiquitylation	EFIYPEKQEPYSA
ADAS_HUMAN	O00116	102	Glycyl lysine isopeptide (Lys-Gly) (interchain with G-Cter in ubiquitin)	21890473	Phosphositeplus.1010730	K	Ubiquitylation	WGYNDSKFIFNKK
ADAS_HUMAN	O00116	108	Glycyl lysine isopeptide (Lys-Gly) (interchain with G-Cter in ubiquitin)	20972266	Phosphositeplus.1010730	K	Ubiquitylation	KFIFNKKGQIELT
ADAS_HUMAN	O00116	456	Glycyl lysine isopeptide (Lys-Gly) (interchain with G-Cter in ubiquitin)	21890473	Phosphositeplus.1010730	K	Ubiquitylation	FYITKFKGFDPNQ
ADAS_HUMAN	O00116	490	Glycyl lysine isopeptide (Lys-Gly) (interchain with G-Cter in ubiquitin)	21890473	Phosphositeplus.1010730	K	Ubiquitylation	VYDIAAKFGGLAA
ADAS_HUMAN	O00116	92	Glycyl lysine isopeptide (Lys-Gly) (interchain with G-Cter in ubiquitin)	21890473	Phosphositeplus.1010730	K	Ubiquitylation	KRQEVMKWNGWGY
ADAT1_HUMAN	Q9BUB4	365	Glycyl lysine isopeptide (Lys-Gly) (interchain with G-Cter in ubiquitin)	21890473;21906983	Phosphositeplus.1010730	K	Ubiquitylation	FGVQELKILQSDL
ADCK3_HUMAN	Q8NI60	246	Glycyl lysine isopeptide (Lys-Gly) (interchain with G-Cter in ubiquitin)	21890473	Phosphositeplus.1010730	K	Ubiquitylation	EDPSGKKAVLGSS
ADCK3_HUMAN	Q8NI60	295	Glycyl lysine isopeptide (Lys-Gly) (interchain with G-Cter in ubiquitin)	21890473	Phosphositeplus.1010730	K	Ubiquitylation	INPHLAKIFERVR
ADCK3_HUMAN	Q8NI60	310	Glycyl lysine isopeptide (Lys-Gly) (interchain with G-Cter in ubiquitin)	21890473	Phosphositeplus.1010730	K	Ubiquitylation	ADFMPLKQMMKTL
ADCK3_HUMAN	Q8NI60	314	Glycyl lysine isopeptide (Lys-Gly) (interchain with G-Cter in ubiquitin)	21890473	Phosphositeplus.1010730	K	Ubiquitylation	PLKQMMKTLNNDL
ADCK3_HUMAN	Q8NI60	327	Glycyl lysine isopeptide (Lys-Gly) (interchain with G-Cter in ubiquitin)	21890473	Phosphositeplus.1010730	K	Ubiquitylation	GPNWRDKLEYFEE
ADCK4_HUMAN	Q96D53	424	Glycyl lysine isopeptide (Lys-Gly) (interchain with G-Cter in ubiquitin)	21890473	Phosphositeplus.1010730	K	Ubiquitylation	QKSRDLKFLTGFE
ADCY3_HUMAN	O60266	1001	Glycyl lysine isopeptide (Lys-Gly) (interchain with G-Cter in ubiquitin)	21906983	Phosphositeplus.1010730	K	Ubiquitylation	GFASSNKEDKSER
ADCY3_HUMAN	O60266	1046	Glycyl lysine isopeptide (Lys-Gly) (interchain with G-Cter in ubiquitin)	21890473;21906983	Phosphositeplus.1010730	K	Ubiquitylation	LRIGMNKGGVLAG
ADCY3_HUMAN	O60266	1111	Glycyl lysine isopeptide (Lys-Gly) (interchain with G-Cter in ubiquitin)	21890473	Phosphositeplus.1010730	K	Ubiquitylation	PIFVKGKGELLTF
ADCY3_HUMAN	O60266	1120	Glycyl lysine isopeptide (Lys-Gly) (interchain with G-Cter in ubiquitin)	21890473	Phosphositeplus.1010730	K	Ubiquitylation	LLTFFLKGRDKLA
ADCY3_HUMAN	O60266	428	Glycyl lysine isopeptide (Lys-Gly) (interchain with G-Cter in ubiquitin)	21906983	Phosphositeplus.1010730	K	Ubiquitylation	GGVLGQKRWQYDV
ADCY3_HUMAN	O60266	878	Glycyl lysine isopeptide (Lys-Gly) (interchain with G-Cter in ubiquitin)	21906983	Phosphositeplus.1010730	K	Ubiquitylation	IEVHDQKERVYEM
ADCY6_HUMAN	O43306	129	Glycyl lysine isopeptide (Lys-Gly) (interchain with G-Cter in ubiquitin)	21890473	Phosphositeplus.1010730	K	Ubiquitylation	VQVFQSKQFRSAK
ADCY7_HUMAN	P51828	443	Glycyl lysine isopeptide (Lys-Gly) (interchain with G-Cter in ubiquitin)	21890473	Phosphositeplus.1010730	K	Ubiquitylation	QRDPYLKEMNIRT
ADCY9_HUMAN	O60503	1218	Glycyl lysine isopeptide (Lys-Gly) (interchain with G-Cter in ubiquitin)	21890473;21906983	Phosphositeplus.1010730	K	Ubiquitylation	SYRVLSKMGYDFD
ADCY9_HUMAN	O60503	622	Glycyl lysine isopeptide (Lys-Gly) (interchain with G-Cter in ubiquitin)	21890473	Phosphositeplus.1010730	K	Ubiquitylation	DLAQTVKTFDNLK
ADDA_HUMAN	P35611	140	Glycyl lysine isopeptide (Lys-Gly) (interchain with G-Cter in ubiquitin)	21906983	Phosphositeplus.1010730	K	Ubiquitylation	DSIAYDKGEKLLR
ADDA_HUMAN	P35611	348	Glycyl lysine isopeptide (Lys-Gly) (interchain with G-Cter in ubiquitin)	21906983	Phosphositeplus.1010730	K	Ubiquitylation	VLLNPEKYKAKSR
ADDA_HUMAN	P35611	55	Glycyl lysine isopeptide (Lys-Gly) (interchain with G-Cter in ubiquitin)	21906983	Phosphositeplus.1010730	K	Ubiquitylation	FNMMEQKKRVSMI
ADDG_HUMAN	Q9UEY8	448	Glycyl lysine isopeptide (Lys-Gly) (interchain with G-Cter in ubiquitin)	21890473	Phosphositeplus.1010730	K	Ubiquitylation	SPNTYMKVNVPEE
ADHX_HUMAN	P11766	113	Glycyl lysine isopeptide (Lys-Gly) (interchain with G-Cter in ubiquitin)	21890473	Phosphositeplus.1010730	K	Ubiquitylation	KTNLCQKIRVTQG
ADHX_HUMAN	P11766	233	Glycyl lysine isopeptide (Lys-Gly) (interchain with G-Cter in ubiquitin)	21890473	Phosphositeplus.1010730	K	Ubiquitylation	DKFARAKEFGATE
ADHX_HUMAN	P11766	323	Glycyl lysine isopeptide (Lys-Gly) (interchain with G-Cter in ubiquitin)	21890473;21906983	Phosphositeplus.1010730	K	Ubiquitylation	TAFGGWKSVESVP
ADHX_HUMAN	P11766	366	Glycyl lysine isopeptide (Lys-Gly) (interchain with G-Cter in ubiquitin)	21890473	Phosphositeplus.1010730	K	Ubiquitylation	ELMHSGKSIRTVV
ADIP_HUMAN	Q9Y2D8	112	Glycyl lysine isopeptide (Lys-Gly) (interchain with G-Cter in ubiquitin)	21890473;21906983	Phosphositeplus.1010730	K	Ubiquitylation	LLVLQRKNLLAQE
ADIP_HUMAN	Q9Y2D8	362	Glycyl lysine isopeptide (Lys-Gly) (interchain with G-Cter in ubiquitin)	21906983	Phosphositeplus.1010730	K	Ubiquitylation	LDNQVSKVHLEGF
ADIP_HUMAN	Q9Y2D8	398	Glycyl lysine isopeptide (Lys-Gly) (interchain with G-Cter in ubiquitin)	21906983	Phosphositeplus.1010730	K	Ubiquitylation	QCKEMIKTQQQLL
ADIP_HUMAN	Q9Y2D8	476	Glycyl lysine isopeptide (Lys-Gly) (interchain with G-Cter in ubiquitin)	21890473;21906983	Phosphositeplus.1010730	K	Ubiquitylation	ERASWLKQQFLNM
ADK_HUMAN	P55263	256	Glycyl lysine isopeptide (Lys-Gly) (interchain with G-Cter in ubiquitin)	21906983	Phosphositeplus.1010730	K	Ubiquitylation	EQGFETKDIKEIA
ADK_HUMAN	P55263	51	Glycyl lysine isopeptide (Lys-Gly) (interchain with G-Cter in ubiquitin)	21906983	Phosphositeplus.1010730	K	Ubiquitylation	LDKYSLKPNDQIL
ADK_HUMAN	P55263	71	Glycyl lysine isopeptide (Lys-Gly) (interchain with G-Cter in ubiquitin)	21906983	Phosphositeplus.1010730	K	Ubiquitylation	LFDELVKKFKVEY
ADNP_HUMAN	Q9H2P0	126	Glycyl lysine isopeptide (Lys-Gly) (interchain with G-Cter in ubiquitin)	21890473	Phosphositeplus.1010730	K	Ubiquitylation	TLETHIKIFHAPN
ADNP_HUMAN	Q9H2P0	773	Glycyl lysine isopeptide (Lys-Gly) (interchain with G-Cter in ubiquitin)	21890473	Phosphositeplus.1010730	K	Ubiquitylation	RKSFLTKYFNKQP
ADNP_HUMAN	Q9H2P0	777	Glycyl lysine isopeptide (Lys-Gly) (interchain with G-Cter in ubiquitin)	21890473	Phosphositeplus.1010730	K	Ubiquitylation	LTKYFNKQPYPTR
ADNP2_HUMAN	Q6IQ32	1032	Glycyl lysine isopeptide (Lys-Gly) (interchain with G-Cter in ubiquitin)	21906983	Phosphositeplus.1010730	K	Ubiquitylation	TEGPIVKDEALQI
ADNP2_HUMAN	Q6IQ32	199	Glycyl lysine isopeptide (Lys-Gly) (interchain with G-Cter in ubiquitin)	21906983	Phosphositeplus.1010730	K	Ubiquitylation	EMGEQPKTNDTVS
ADNP2_HUMAN	Q6IQ32	872	Glycyl lysine isopeptide (Lys-Gly) (interchain with G-Cter in ubiquitin)	21906983	Phosphositeplus.1010730	K	Ubiquitylation	TPGSTGKRVSTCP
ADPPT_HUMAN	Q9NRN7	149	Glycyl lysine isopeptide (Lys-Gly) (interchain with G-Cter in ubiquitin)	21890473	Phosphositeplus.1010730	K	Ubiquitylation	EFFHIMKRKFTNK
ADPPT_HUMAN	Q9NRN7	164	Glycyl lysine isopeptide (Lys-Gly) (interchain with G-Cter in ubiquitin)	21890473;21906983	Phosphositeplus.1010730	K	Ubiquitylation	ETIRSFKDEWTQL
ADPPT_HUMAN	Q9NRN7	214	Glycyl lysine isopeptide (Lys-Gly) (interchain with G-Cter in ubiquitin)	21906983	Phosphositeplus.1010730	K	Ubiquitylation	DIGQVYKETRLFL
ADPPT_HUMAN	Q9NRN7	263	Glycyl lysine isopeptide (Lys-Gly) (interchain with G-Cter in ubiquitin)	20972266;21906983	Phosphositeplus.1010730	K	Ubiquitylation	PSQDDSKPTQRQF
ADR1_HUMAN	Q96A54	86	Glycyl lysine isopeptide (Lys-Gly) (interchain with G-Cter in ubiquitin)	21890473	Phosphositeplus.1010730	K	Ubiquitylation	MEEFVYKVWEGRW
ADRM1_HUMAN	Q16186	21	Glycyl lysine isopeptide (Lys-Gly) (interchain with G-Cter in ubiquitin)	20639865;20972266;21890473;21906983	Phosphositeplus.1010730	K	Ubiquitylation	SRGASNKYLVEFR
ADRM1_HUMAN	Q16186	34	Glycyl lysine isopeptide (Lys-Gly) (interchain with G-Cter in ubiquitin)	18781797;20639865;20972266;21890473;21906983	Phosphositeplus.1010730	K	Ubiquitylation	AGKMSLKGTTVTP
ADRM1_HUMAN	Q16186	379	Glycyl lysine isopeptide (Lys-Gly) (interchain with G-Cter in ubiquitin)	21890473;21906983	Phosphositeplus.1010730	K	Ubiquitylation	DVEAFAKAMQNNA
ADRM1_HUMAN	Q16186	386	Glycyl lysine isopeptide (Lys-Gly) (interchain with G-Cter in ubiquitin)	21906983	Phosphositeplus.1010730	K	Ubiquitylation	AMQNNAKPEQKEG
ADRM1_HUMAN	Q16186	390	Glycyl lysine isopeptide (Lys-Gly) (interchain with G-Cter in ubiquitin)	21906983	Phosphositeplus.1010730	K	Ubiquitylation	NAKPEQKEGDTKD
ADRM1_HUMAN	Q16186	395	Glycyl lysine isopeptide (Lys-Gly) (interchain with G-Cter in ubiquitin)	21906983	Phosphositeplus.1010730	K	Ubiquitylation	QKEGDTKDKKDEE
ADRM1_HUMAN	Q16186	397	Glycyl lysine isopeptide (Lys-Gly) (interchain with G-Cter in ubiquitin)	21906983	Phosphositeplus.1010730	K	Ubiquitylation	EGDTKDKKDEEED
ADRM1_HUMAN	Q16186	398	Glycyl lysine isopeptide (Lys-Gly) (interchain with G-Cter in ubiquitin)	21906983	Phosphositeplus.1010730	K	Ubiquitylation	GDTKDKKDEEEDM
ADRM1_HUMAN	Q16186	42	Glycyl lysine isopeptide (Lys-Gly) (interchain with G-Cter in ubiquitin)	21906983	Phosphositeplus.1010730	K	Ubiquitylation	TTVTPDKRKGLVY
ADRM1_HUMAN	Q16186	62	Glycyl lysine isopeptide (Lys-Gly) (interchain with G-Cter in ubiquitin)	21906983	Phosphositeplus.1010730	K	Ubiquitylation	LIHFCWKDRTSGN
ADRM1_HUMAN	Q16186	83	Glycyl lysine isopeptide (Lys-Gly) (interchain with G-Cter in ubiquitin)	21906983	Phosphositeplus.1010730	K	Ubiquitylation	PDDCEFKRVPQCP
ADRO_HUMAN	P22570	209	Glycyl lysine isopeptide (Lys-Gly) (interchain with G-Cter in ubiquitin)	21890473	Phosphositeplus.1010730	K	Ubiquitylation	ERTDITKAALGVL
ADT1_HUMAN	P12235	147	Glycyl lysine isopeptide (Lys-Gly) (interchain with G-Cter in ubiquitin)	21906983	Phosphositeplus.1010730	K	Ubiquitylation	LAADVGKGAAQRE
ADT1_HUMAN	P12235	43	Glycyl lysine isopeptide (Lys-Gly) (interchain with G-Cter in ubiquitin)	21890473;21906983	Phosphositeplus.1010730	K	Ubiquitylation	QVQHASKQISAEK
ADT1_HUMAN	P12235	63	Glycyl lysine isopeptide (Lys-Gly) (interchain with G-Cter in ubiquitin)	21890473	Phosphositeplus.1010730	K	Ubiquitylation	CVVRIPKEQGFLS
ADT1_HUMAN	P12235	96	Glycyl lysine isopeptide (Lys-Gly) (interchain with G-Cter in ubiquitin)	21890473	Phosphositeplus.1010730	K	Ubiquitylation	AFKDKYKQLFLGG
ADT1_MOUSE	P48962	10	Glycyl lysine isopeptide (Lys-Gly) (interchain with G-Cter in ubiquitin)	17451654	Phosphositeplus.1010730	K	Ubiquitylation	QALSFLKDFLAGG
ADT2_HUMAN	P05141	10	Glycyl lysine isopeptide (Lys-Gly) (interchain with G-Cter in ubiquitin)	21890473	Phosphositeplus.1010730	K	Ubiquitylation	AAVSFAKDFLAGG
ADT2_HUMAN	P05141	105	Glycyl lysine isopeptide (Lys-Gly) (interchain with G-Cter in ubiquitin)	21890473;21906983	Phosphositeplus.1010730	K	Ubiquitylation	FLGGVDKRTQFWL
ADT2_HUMAN	P05141	147	Glycyl lysine isopeptide (Lys-Gly) (interchain with G-Cter in ubiquitin)	16196087;20972266;21890473;21906983	Phosphositeplus.1010730	K	Ubiquitylation	LAADVGKAGAERE
ADT2_HUMAN	P05141	163	Glycyl lysine isopeptide (Lys-Gly) (interchain with G-Cter in ubiquitin)	21890473	Phosphositeplus.1010730	K	Ubiquitylation	LGDCLVKIYKSDG
ADT2_HUMAN	P05141	166	Glycyl lysine isopeptide (Lys-Gly) (interchain with G-Cter in ubiquitin)	21890473;21906983	Phosphositeplus.1010730	K	Ubiquitylation	CLVKIYKSDGIKG
ADT2_HUMAN	P05141	199	Glycyl lysine isopeptide (Lys-Gly) (interchain with G-Cter in ubiquitin)	21890473;21906983	Phosphositeplus.1010730	K	Ubiquitylation	GIYDTAKGMLPDP
ADT2_HUMAN	P05141	23	Glycyl lysine isopeptide (Lys-Gly) (interchain with G-Cter in ubiquitin)	21890473;21906983	Phosphositeplus.1010730	K	Ubiquitylation	VAAAISKTAVAPI
ADT2_HUMAN	P05141	245	Glycyl lysine isopeptide (Lys-Gly) (interchain with G-Cter in ubiquitin)	21890473	Phosphositeplus.1010730	K	Ubiquitylation	MMQSGRKGTDIMY
ADT2_HUMAN	P05141	43	Glycyl lysine isopeptide (Lys-Gly) (interchain with G-Cter in ubiquitin)	21890473;21906983	Phosphositeplus.1010730	K	Ubiquitylation	QVQHASKQITADK
ADT2_HUMAN	P05141	96	Glycyl lysine isopeptide (Lys-Gly) (interchain with G-Cter in ubiquitin)	21890473;21906983	Phosphositeplus.1010730	K	Ubiquitylation	AFKDKYKQIFLGG
ADT3_HUMAN	P12236	10	Glycyl lysine isopeptide (Lys-Gly) (interchain with G-Cter in ubiquitin)	21890473	Phosphositeplus.1010730	K	Ubiquitylation	QAISFAKDFLAGG
ADT3_HUMAN	P12236	105	Glycyl lysine isopeptide (Lys-Gly) (interchain with G-Cter in ubiquitin)	21890473	Phosphositeplus.1010730	K	Ubiquitylation	FLGGVDKHTQFWR
ADT3_HUMAN	P12236	147	Glycyl lysine isopeptide (Lys-Gly) (interchain with G-Cter in ubiquitin)	21890473;21906983	Phosphositeplus.1010730	K	Ubiquitylation	LAADVGKSGTERE
ADT3_HUMAN	P12236	163	Glycyl lysine isopeptide (Lys-Gly) (interchain with G-Cter in ubiquitin)	21890473	Phosphositeplus.1010730	K	Ubiquitylation	LGDCLVKITKSDG
ADT3_HUMAN	P12236	166	Glycyl lysine isopeptide (Lys-Gly) (interchain with G-Cter in ubiquitin)	21890473	Phosphositeplus.1010730	K	Ubiquitylation	CLVKITKSDGIRG
ADT3_HUMAN	P12236	23	Glycyl lysine isopeptide (Lys-Gly) (interchain with G-Cter in ubiquitin)	21890473	Phosphositeplus.1010730	K	Ubiquitylation	IAAAISKTAVAPI
ADT3_HUMAN	P12236	43	Glycyl lysine isopeptide (Lys-Gly) (interchain with G-Cter in ubiquitin)	21890473;21906983	Phosphositeplus.1010730	K	Ubiquitylation	QVQHASKQIAADK
AEBP2_HUMAN	Q6ZN18	360	Glycyl lysine isopeptide (Lys-Gly) (interchain with G-Cter in ubiquitin)	21906983	Phosphositeplus.1010730	K	Ubiquitylation	SQQNSSKVSSQPK
AEDO_HUMAN	Q96SZ5	55	Glycyl lysine isopeptide (Lys-Gly) (interchain with G-Cter in ubiquitin)	21890473	Phosphositeplus.1010730	K	Ubiquitylation	ENLSKLKSLLTQL
AEN_HUMAN	Q8WTP8	101	Glycyl lysine isopeptide (Lys-Gly) (interchain with G-Cter in ubiquitin)	21906983	Phosphositeplus.1010730	K	Ubiquitylation	RRPAPGKASGPLP
AEN_HUMAN	Q8WTP8	235	Glycyl lysine isopeptide (Lys-Gly) (interchain with G-Cter in ubiquitin)	21906983	Phosphositeplus.1010730	K	Ubiquitylation	RARVSLKDLALQL
AES_HUMAN	Q08117	112	Glycyl lysine isopeptide (Lys-Gly) (interchain with G-Cter in ubiquitin)	21906983	Phosphositeplus.1010730	K	Ubiquitylation	GAIERAKQVTAPE
AES_HUMAN	Q08117	19	Glycyl lysine isopeptide (Lys-Gly) (interchain with G-Cter in ubiquitin)	21890473	Phosphositeplus.1010730	K	Ubiquitylation	HLPQQLKFTTSDS
AES_HUMAN	Q08117	30	Glycyl lysine isopeptide (Lys-Gly) (interchain with G-Cter in ubiquitin)	21890473;21906983	Phosphositeplus.1010730	K	Ubiquitylation	DSCDRIKDEFQLL
AES_HUMAN	Q08117	54	Glycyl lysine isopeptide (Lys-Gly) (interchain with G-Cter in ubiquitin)	21906983	Phosphositeplus.1010730	K	Ubiquitylation	DKLASEKSEMQRH
AF1Q_HUMAN	Q13015	39	Glycyl lysine isopeptide (Lys-Gly) (interchain with G-Cter in ubiquitin)	21906983	Phosphositeplus.1010730	K	Ubiquitylation	SDTATYKVKDSSV
AF1Q_HUMAN	Q13015	47	Glycyl lysine isopeptide (Lys-Gly) (interchain with G-Cter in ubiquitin)	21890473	Phosphositeplus.1010730	K	Ubiquitylation	KDSSVGKMIGQAT
AFF4_HUMAN	Q9UHB7	288	Glycyl lysine isopeptide (Lys-Gly) (interchain with G-Cter in ubiquitin)	21906983	Phosphositeplus.1010730	K	Ubiquitylation	NSMTELKPSSKAH
AFG32_HUMAN	Q9Y4W6	173	Glycyl lysine isopeptide (Lys-Gly) (interchain with G-Cter in ubiquitin)	21890473	Phosphositeplus.1010730	K	Ubiquitylation	GREITWKDFVNNY
AFG32_HUMAN	Q9Y4W6	182	Glycyl lysine isopeptide (Lys-Gly) (interchain with G-Cter in ubiquitin)	21890473	Phosphositeplus.1010730	K	Ubiquitylation	VNNYLSKGVVDRL
AFG32_HUMAN	Q9Y4W6	342	Glycyl lysine isopeptide (Lys-Gly) (interchain with G-Cter in ubiquitin)	21890473	Phosphositeplus.1010730	K	Ubiquitylation	LGAKIPKGAILTG
AFG32_HUMAN	Q9Y4W6	481	Glycyl lysine isopeptide (Lys-Gly) (interchain with G-Cter in ubiquitin)	21890473	Phosphositeplus.1010730	K	Ubiquitylation	IGPPDIKGRASIF
AFG32_HUMAN	Q9Y4W6	543	Glycyl lysine isopeptide (Lys-Gly) (interchain with G-Cter in ubiquitin)	21890473	Phosphositeplus.1010730	K	Ubiquitylation	SDSINQKHFEQAI
AFG32_HUMAN	Q9Y4W6	611	Glycyl lysine isopeptide (Lys-Gly) (interchain with G-Cter in ubiquitin)	21890473	Phosphositeplus.1010730	K	Ubiquitylation	YAQYLPKEQYLYT
AG10A_HUMAN	Q5BKT4	123	Glycyl lysine isopeptide (Lys-Gly) (interchain with G-Cter in ubiquitin)	21906983	Phosphositeplus.1010730	K	Ubiquitylation	KVQPRNKAASSIQ
AG10B_HUMAN	Q5I7T1	123	Glycyl lysine isopeptide (Lys-Gly) (interchain with G-Cter in ubiquitin)	21906983	Phosphositeplus.1010730	K	Ubiquitylation	KVQPRNKAASSIQ
AGAL_HUMAN	P06280	240	Glycyl lysine isopeptide (Lys-Gly) (interchain with G-Cter in ubiquitin)	21890473;21906983	Phosphositeplus.1010730	K	Ubiquitylation	DSWKSIKSILDWT
AGAL_HUMAN	P06280	308	Glycyl lysine isopeptide (Lys-Gly) (interchain with G-Cter in ubiquitin)	21906983	Phosphositeplus.1010730	K	Ubiquitylation	HISPQAKALLQDK
AGAL_HUMAN	P06280	314	Glycyl lysine isopeptide (Lys-Gly) (interchain with G-Cter in ubiquitin)	21906983	Phosphositeplus.1010730	K	Ubiquitylation	KALLQDKDVIAIN
AGAL_HUMAN	P06280	326	Glycyl lysine isopeptide (Lys-Gly) (interchain with G-Cter in ubiquitin)	21890473;21906983	Phosphositeplus.1010730	K	Ubiquitylation	NQDPLGKQGYQLR
AGAL_HUMAN	P06280	393	Glycyl lysine isopeptide (Lys-Gly) (interchain with G-Cter in ubiquitin)	21890473	Phosphositeplus.1010730	K	Ubiquitylation	LLPVKRKLGFYEW
AGFG1_HUMAN	P52594	318	Glycyl lysine isopeptide (Lys-Gly) (interchain with G-Cter in ubiquitin)	21906983	Phosphositeplus.1010730	K	Ubiquitylation	SKVSTNKAGLQTA
AGK_HUMAN	Q53H12	107	Glycyl lysine isopeptide (Lys-Gly) (interchain with G-Cter in ubiquitin)	21906983	Phosphositeplus.1010730	K	Ubiquitylation	DYEGQAKKLLELM
AGK_HUMAN	Q53H12	199	Glycyl lysine isopeptide (Lys-Gly) (interchain with G-Cter in ubiquitin)	21906983	Phosphositeplus.1010730	K	Ubiquitylation	LQIKGEKEQPVFA
AGK_HUMAN	Q53H12	223	Glycyl lysine isopeptide (Lys-Gly) (interchain with G-Cter in ubiquitin)	21890473	Phosphositeplus.1010730	K	Ubiquitylation	AGVKVSKYWYLGP
AGK_HUMAN	Q53H12	327	Glycyl lysine isopeptide (Lys-Gly) (interchain with G-Cter in ubiquitin)	21906983	Phosphositeplus.1010730	K	Ubiquitylation	QLDPTSKEDFLNI
AGM1_HUMAN	O95394	177	Glycyl lysine isopeptide (Lys-Gly) (interchain with G-Cter in ubiquitin)	21906983	Phosphositeplus.1010730	K	Ubiquitylation	TGGRYGKATIEGY
AGM1_HUMAN	O95394	189	Glycyl lysine isopeptide (Lys-Gly) (interchain with G-Cter in ubiquitin)	21906983	Phosphositeplus.1010730	K	Ubiquitylation	YYQKLSKAFVELT
AGM1_HUMAN	O95394	388	Glycyl lysine isopeptide (Lys-Gly) (interchain with G-Cter in ubiquitin)	21906983	Phosphositeplus.1010730	K	Ubiquitylation	AVEMKIKQSAEQL
AGM1_HUMAN	O95394	397	Glycyl lysine isopeptide (Lys-Gly) (interchain with G-Cter in ubiquitin)	21906983	Phosphositeplus.1010730	K	Ubiquitylation	AEQLEDKKRKAAK
AGM1_HUMAN	O95394	8	Glycyl lysine isopeptide (Lys-Gly) (interchain with G-Cter in ubiquitin)	21890473	Phosphositeplus.1010730	K	Ubiquitylation	DLGAITKYSALHA
AGO4_HUMAN	Q9HCK5	525	Glycyl lysine isopeptide (Lys-Gly) (interchain with G-Cter in ubiquitin)	21906983	Phosphositeplus.1010730	K	Ubiquitylation	PVYAEVKRVGDTL
AGPD1_HUMAN	A2RU49	186	Glycyl lysine isopeptide (Lys-Gly) (interchain with G-Cter in ubiquitin)	21890473	Phosphositeplus.1010730	K	Ubiquitylation	NVPLLEKYLYALG
AHNK2_HUMAN	Q8IVF2	2097	Glycyl lysine isopeptide (Lys-Gly) (interchain with G-Cter in ubiquitin)	21906983	Phosphositeplus.1010730	K	Ubiquitylation	VDIKGPKLDLKDP
AHNK2_HUMAN	Q8IVF2	2104	Glycyl lysine isopeptide (Lys-Gly) (interchain with G-Cter in ubiquitin)	21906983	Phosphositeplus.1010730	K	Ubiquitylation	LDLKDPKVEMRVP
AHR_HUMAN	P35869	24	Glycyl lysine isopeptide (Lys-Gly) (interchain with G-Cter in ubiquitin)	21906983	Phosphositeplus.1010730	K	Ubiquitylation	PVQKTVKPIPAEG
AHR_HUMAN	P35869	32	Glycyl lysine isopeptide (Lys-Gly) (interchain with G-Cter in ubiquitin)	21906983	Phosphositeplus.1010730	K	Ubiquitylation	IPAEGIKSNPSKR
AHR_HUMAN	P35869	438	Glycyl lysine isopeptide (Lys-Gly) (interchain with G-Cter in ubiquitin)	21906983	Phosphositeplus.1010730	K	Ubiquitylation	KNGTSGKDSATTS
AHR_HUMAN	P35869	510	Glycyl lysine isopeptide (Lys-Gly) (interchain with G-Cter in ubiquitin)	21906983	Phosphositeplus.1010730	K	Ubiquitylation	GNDTILKHEQIDQ
AHR_HUMAN	P35869	535	Glycyl lysine isopeptide (Lys-Gly) (interchain with G-Cter in ubiquitin)	21906983	Phosphositeplus.1010730	K	Ubiquitylation	GLFQDSKNSDLYS
AHR_HUMAN	P35869	560	Glycyl lysine isopeptide (Lys-Gly) (interchain with G-Cter in ubiquitin)	21906983	Phosphositeplus.1010730	K	Ubiquitylation	RHMQNEKFFRNDF
AHR_HUMAN	P35869	63	Glycyl lysine isopeptide (Lys-Gly) (interchain with G-Cter in ubiquitin)	21906983	Phosphositeplus.1010730	K	Ubiquitylation	PQDVINKLDKLSV
AHR_HUMAN	P35869	88	Glycyl lysine isopeptide (Lys-Gly) (interchain with G-Cter in ubiquitin)	21906983	Phosphositeplus.1010730	K	Ubiquitylation	FFDVALKSSPTER
AHSA1_HUMAN	O95433	212	Glycyl lysine isopeptide (Lys-Gly) (interchain with G-Cter in ubiquitin)	21890473	Phosphositeplus.1010730	K	Ubiquitylation	TCKITLKETFLTS
AHSA1_HUMAN	O95433	249	Glycyl lysine isopeptide (Lys-Gly) (interchain with G-Cter in ubiquitin)	21890473	Phosphositeplus.1010730	K	Ubiquitylation	EADRGGKFHMVDG
AHSA1_HUMAN	O95433	328	Glycyl lysine isopeptide (Lys-Gly) (interchain with G-Cter in ubiquitin)	21890473;21906983	Phosphositeplus.1010730	K	Ubiquitylation	YYFEGIKQTFGYG
AHSA1_HUMAN	O95433	94	Glycyl lysine isopeptide (Lys-Gly) (interchain with G-Cter in ubiquitin)	21890473	Phosphositeplus.1010730	K	Ubiquitylation	NWTGTSKSGVQYK
AIF1_HUMAN	P55008	11	Glycyl lysine isopeptide (Lys-Gly) (interchain with G-Cter in ubiquitin)	21890473	Phosphositeplus.1010730	K	Ubiquitylation	RDLQGGKAFGLLK
AIF1_HUMAN	P55008	76	Glycyl lysine isopeptide (Lys-Gly) (interchain with G-Cter in ubiquitin)	21890473	Phosphositeplus.1010730	K	Ubiquitylation	LKRMLEKLGVPKT
AIF1L_HUMAN	Q9BQI0	13	Glycyl lysine isopeptide (Lys-Gly) (interchain with G-Cter in ubiquitin)	21890473	Phosphositeplus.1010730	K	Ubiquitylation	NRFQGGKAFGLLK
AIFM1_HUMAN	O95831	109	Glycyl lysine isopeptide (Lys-Gly) (interchain with G-Cter in ubiquitin)	20972266	Phosphositeplus.1010730	K	Ubiquitylation	GLTPEQKQKKAAL
AIFM1_HUMAN	O95831	189	Glycyl lysine isopeptide (Lys-Gly) (interchain with G-Cter in ubiquitin)	21890473	Phosphositeplus.1010730	K	Ubiquitylation	DDPNVTKTLRFKQ
AIFM2_HUMAN	Q9BRQ8	193	Glycyl lysine isopeptide (Lys-Gly) (interchain with G-Cter in ubiquitin)	21890473;21906983	Phosphositeplus.1010730	K	Ubiquitylation	SVRQEVKEILLRK
AIFM2_HUMAN	Q9BRQ8	225	Glycyl lysine isopeptide (Lys-Gly) (interchain with G-Cter in ubiquitin)	21906983	Phosphositeplus.1010730	K	Ubiquitylation	EYREYIKVQTDKG
AIFM2_HUMAN	Q9BRQ8	63	Glycyl lysine isopeptide (Lys-Gly) (interchain with G-Cter in ubiquitin)	21906983	Phosphositeplus.1010730	K	Ubiquitylation	VETGFAKKTFISY
AIM1L_HUMAN	Q8N1P7	507	Glycyl lysine isopeptide (Lys-Gly) (interchain with G-Cter in ubiquitin)	21906983	Phosphositeplus.1010730	K	Ubiquitylation	DHVEDMKAGRVVV
AIMP2_HUMAN	Q13155	7	Glycyl lysine isopeptide (Lys-Gly) (interchain with G-Cter in ubiquitin)	21890473	Phosphositeplus.1010730	K	Ubiquitylation	MPMYQVKPYHGGG
AIP_HUMAN	O00170	112	Glycyl lysine isopeptide (Lys-Gly) (interchain with G-Cter in ubiquitin)	21906983	Phosphositeplus.1010730	K	Ubiquitylation	RNIAVGKDPLEGQ
AK1A1_HUMAN	P14550	153	Glycyl lysine isopeptide (Lys-Gly) (interchain with G-Cter in ubiquitin)	21906983	Phosphositeplus.1010730	K	Ubiquitylation	LEALVAKGLVQAL
AK1A1_HUMAN	P14550	23	Glycyl lysine isopeptide (Lys-Gly) (interchain with G-Cter in ubiquitin)	21906983	Phosphositeplus.1010730	K	Ubiquitylation	IGLGTWKSEPGQV
AK1A1_HUMAN	P14550	287	Glycyl lysine isopeptide (Lys-Gly) (interchain with G-Cter in ubiquitin)	21906983	Phosphositeplus.1010730	K	Ubiquitylation	FSPEEMKQLNALN
AK1A1_HUMAN	P14550	68	Glycyl lysine isopeptide (Lys-Gly) (interchain with G-Cter in ubiquitin)	21906983	Phosphositeplus.1010730	K	Ubiquitylation	EDVGPGKAVPREE
AK1A1_HUMAN	P14550	80	Glycyl lysine isopeptide (Lys-Gly) (interchain with G-Cter in ubiquitin)	21906983	Phosphositeplus.1010730	K	Ubiquitylation	ELFVTSKLWNTKH
AKA11_HUMAN	Q9UKA4	560	Glycyl lysine isopeptide (Lys-Gly) (interchain with G-Cter in ubiquitin)	21890473	Phosphositeplus.1010730	K	Ubiquitylation	AADLVEKSFGSAF
AKA12_HUMAN	Q02952	1049	Glycyl lysine isopeptide (Lys-Gly) (interchain with G-Cter in ubiquitin)	21906983	Phosphositeplus.1010730	K	Ubiquitylation	LQAVAEKVKEESQ
AKA12_HUMAN	Q02952	1051	Glycyl lysine isopeptide (Lys-Gly) (interchain with G-Cter in ubiquitin)	21906983	Phosphositeplus.1010730	K	Ubiquitylation	AVAEKVKEESQLP
AKA12_HUMAN	Q02952	1087	Glycyl lysine isopeptide (Lys-Gly) (interchain with G-Cter in ubiquitin)	21906983	Phosphositeplus.1010730	K	Ubiquitylation	AEASGLKKETDVV
AKA12_HUMAN	Q02952	1102	Glycyl lysine isopeptide (Lys-Gly) (interchain with G-Cter in ubiquitin)	21906983	Phosphositeplus.1010730	K	Ubiquitylation	VDAQEAKTEPFTQ
AKA12_HUMAN	Q02952	1110	Glycyl lysine isopeptide (Lys-Gly) (interchain with G-Cter in ubiquitin)	21906983	Phosphositeplus.1010730	K	Ubiquitylation	EPFTQGKVVGQTT
AKA12_HUMAN	Q02952	122	Glycyl lysine isopeptide (Lys-Gly) (interchain with G-Cter in ubiquitin)	21906983	Phosphositeplus.1010730	K	Ubiquitylation	SKRDSDKEMATKS
AKA12_HUMAN	Q02952	1234	Glycyl lysine isopeptide (Lys-Gly) (interchain with G-Cter in ubiquitin)	21906983	Phosphositeplus.1010730	K	Ubiquitylation	VFQEETKEQSKME
AKA12_HUMAN	Q02952	1260	Glycyl lysine isopeptide (Lys-Gly) (interchain with G-Cter in ubiquitin)	21906983	Phosphositeplus.1010730	K	Ubiquitylation	TVSILSKTEGTQE
AKA12_HUMAN	Q02952	1274	Glycyl lysine isopeptide (Lys-Gly) (interchain with G-Cter in ubiquitin)	21906983	Phosphositeplus.1010730	K	Ubiquitylation	DQYADEKTKDVPF
AKA12_HUMAN	Q02952	1316	Glycyl lysine isopeptide (Lys-Gly) (interchain with G-Cter in ubiquitin)	21906983	Phosphositeplus.1010730	K	Ubiquitylation	EEAECKKDDALEL
AKA12_HUMAN	Q02952	1456	Glycyl lysine isopeptide (Lys-Gly) (interchain with G-Cter in ubiquitin)	21906983	Phosphositeplus.1010730	K	Ubiquitylation	HLVLEEKSSEKNE
AKA12_HUMAN	Q02952	1493	Glycyl lysine isopeptide (Lys-Gly) (interchain with G-Cter in ubiquitin)	21906983	Phosphositeplus.1010730	K	Ubiquitylation	IVSATTKKGLSSD
AKA12_HUMAN	Q02952	1584	Glycyl lysine isopeptide (Lys-Gly) (interchain with G-Cter in ubiquitin)	21906983	Phosphositeplus.1010730	K	Ubiquitylation	TQAHVIKADSQDA
AKA12_HUMAN	Q02952	1690	Glycyl lysine isopeptide (Lys-Gly) (interchain with G-Cter in ubiquitin)	21906983	Phosphositeplus.1010730	K	Ubiquitylation	LAERIEKSLVEPK
AKA12_HUMAN	Q02952	1700	Glycyl lysine isopeptide (Lys-Gly) (interchain with G-Cter in ubiquitin)	21906983	Phosphositeplus.1010730	K	Ubiquitylation	EPKEDEKGDDVDD
AKA12_HUMAN	Q02952	1725	Glycyl lysine isopeptide (Lys-Gly) (interchain with G-Cter in ubiquitin)	21906983	Phosphositeplus.1010730	K	Ubiquitylation	ASGGLTKESPDTN
AKA12_HUMAN	Q02952	1750	Glycyl lysine isopeptide (Lys-Gly) (interchain with G-Cter in ubiquitin)	21906983	Phosphositeplus.1010730	K	Ubiquitylation	VELQEGKVHSESD
AKA12_HUMAN	Q02952	177	Glycyl lysine isopeptide (Lys-Gly) (interchain with G-Cter in ubiquitin)	21890473;21906983	Phosphositeplus.1010730	K	Ubiquitylation	GFKKVFKFVGFKF
AKA12_HUMAN	Q02952	1776	Glycyl lysine isopeptide (Lys-Gly) (interchain with G-Cter in ubiquitin)	21906983	Phosphositeplus.1010730	K	Ubiquitylation	QERESAKSELTES
AKA12_HUMAN	Q02952	182	Glycyl lysine isopeptide (Lys-Gly) (interchain with G-Cter in ubiquitin)	21890473;21906983	Phosphositeplus.1010730	K	Ubiquitylation	FKFVGFKFTVKKD
AKA12_HUMAN	Q02952	189	Glycyl lysine isopeptide (Lys-Gly) (interchain with G-Cter in ubiquitin)	21906983	Phosphositeplus.1010730	K	Ubiquitylation	FTVKKDKTEKPDT
AKA12_HUMAN	Q02952	192	Glycyl lysine isopeptide (Lys-Gly) (interchain with G-Cter in ubiquitin)	21906983	Phosphositeplus.1010730	K	Ubiquitylation	KKDKTEKPDTVQL
AKA12_HUMAN	Q02952	203	Glycyl lysine isopeptide (Lys-Gly) (interchain with G-Cter in ubiquitin)	21906983	Phosphositeplus.1010730	K	Ubiquitylation	QLLTVKKDEGEGA
AKA12_HUMAN	Q02952	228	Glycyl lysine isopeptide (Lys-Gly) (interchain with G-Cter in ubiquitin)	21906983	Phosphositeplus.1010730	K	Ubiquitylation	AGEAASKESEPKQ
AKA12_HUMAN	Q02952	279	Glycyl lysine isopeptide (Lys-Gly) (interchain with G-Cter in ubiquitin)	21906983	Phosphositeplus.1010730	K	Ubiquitylation	QEKEPSKSAESPT
AKA12_HUMAN	Q02952	297	Glycyl lysine isopeptide (Lys-Gly) (interchain with G-Cter in ubiquitin)	21906983	Phosphositeplus.1010730	K	Ubiquitylation	ETGSTFKKFFTQG
AKA12_HUMAN	Q02952	298	Glycyl lysine isopeptide (Lys-Gly) (interchain with G-Cter in ubiquitin)	21890473	Phosphositeplus.1010730	K	Ubiquitylation	TGSTFKKFFTQGW
AKA12_HUMAN	Q02952	315	Glycyl lysine isopeptide (Lys-Gly) (interchain with G-Cter in ubiquitin)	21906983	Phosphositeplus.1010730	K	Ubiquitylation	KKTSFRKPKEDEV
AKA12_HUMAN	Q02952	317	Glycyl lysine isopeptide (Lys-Gly) (interchain with G-Cter in ubiquitin)	21906983	Phosphositeplus.1010730	K	Ubiquitylation	TSFRKPKEDEVEA
AKA12_HUMAN	Q02952	342	Glycyl lysine isopeptide (Lys-Gly) (interchain with G-Cter in ubiquitin)	21906983	Phosphositeplus.1010730	K	Ubiquitylation	DTEEDGKAEVASE
AKA12_HUMAN	Q02952	376	Glycyl lysine isopeptide (Lys-Gly) (interchain with G-Cter in ubiquitin)	21906983	Phosphositeplus.1010730	K	Ubiquitylation	LSAEYEKVELPSE
AKA12_HUMAN	Q02952	395	Glycyl lysine isopeptide (Lys-Gly) (interchain with G-Cter in ubiquitin)	21906983	Phosphositeplus.1010730	K	Ubiquitylation	QGPSEEKPAPLAT
AKA12_HUMAN	Q02952	432	Glycyl lysine isopeptide (Lys-Gly) (interchain with G-Cter in ubiquitin)	21906983	Phosphositeplus.1010730	K	Ubiquitylation	ERTEEQKTEVEET
AKA12_HUMAN	Q02952	461	Glycyl lysine isopeptide (Lys-Gly) (interchain with G-Cter in ubiquitin)	21906983	Phosphositeplus.1010730	K	Ubiquitylation	QEAEPAKELVKLK
AKA12_HUMAN	Q02952	467	Glycyl lysine isopeptide (Lys-Gly) (interchain with G-Cter in ubiquitin)	21906983	Phosphositeplus.1010730	K	Ubiquitylation	KELVKLKETCVSG
AKA12_HUMAN	Q02952	491	Glycyl lysine isopeptide (Lys-Gly) (interchain with G-Cter in ubiquitin)	21906983	Phosphositeplus.1010730	K	Ubiquitylation	DEKVLSKPPEGVV
AKA12_HUMAN	Q02952	54	Glycyl lysine isopeptide (Lys-Gly) (interchain with G-Cter in ubiquitin)	21906983	Phosphositeplus.1010730	K	Ubiquitylation	ASDPATKLLQKNG
AKA12_HUMAN	Q02952	602	Glycyl lysine isopeptide (Lys-Gly) (interchain with G-Cter in ubiquitin)	21906983	Phosphositeplus.1010730	K	Ubiquitylation	ATSDGEKKREGVT
AKA12_HUMAN	Q02952	639	Glycyl lysine isopeptide (Lys-Gly) (interchain with G-Cter in ubiquitin)	21906983	Phosphositeplus.1010730	K	Ubiquitylation	DELDKVKSATLSS
AKA12_HUMAN	Q02952	670	Glycyl lysine isopeptide (Lys-Gly) (interchain with G-Cter in ubiquitin)	21906983	Phosphositeplus.1010730	K	Ubiquitylation	PKPEEPKRKVDTS
AKA12_HUMAN	Q02952	672	Glycyl lysine isopeptide (Lys-Gly) (interchain with G-Cter in ubiquitin)	21906983	Phosphositeplus.1010730	K	Ubiquitylation	PEEPKRKVDTSVS
AKA12_HUMAN	Q02952	689	Glycyl lysine isopeptide (Lys-Gly) (interchain with G-Cter in ubiquitin)	21906983	Phosphositeplus.1010730	K	Ubiquitylation	ICVGSSKKRARRG
AKA12_HUMAN	Q02952	763	Glycyl lysine isopeptide (Lys-Gly) (interchain with G-Cter in ubiquitin)	21906983	Phosphositeplus.1010730	K	Ubiquitylation	STWESFKRLVTPR
AKA12_HUMAN	Q02952	800	Glycyl lysine isopeptide (Lys-Gly) (interchain with G-Cter in ubiquitin)	21906983	Phosphositeplus.1010730	K	Ubiquitylation	PDTEPGKEESWVS
AKA12_HUMAN	Q02952	808	Glycyl lysine isopeptide (Lys-Gly) (interchain with G-Cter in ubiquitin)	21906983	Phosphositeplus.1010730	K	Ubiquitylation	ESWVSIKKFIPGR
AKA12_HUMAN	Q02952	859	Glycyl lysine isopeptide (Lys-Gly) (interchain with G-Cter in ubiquitin)	21906983	Phosphositeplus.1010730	K	Ubiquitylation	DAVEREKMEAQQA
AKA12_HUMAN	Q02952	867	Glycyl lysine isopeptide (Lys-Gly) (interchain with G-Cter in ubiquitin)	21906983	Phosphositeplus.1010730	K	Ubiquitylation	EAQQAQKSAEQPE
AKA12_HUMAN	Q02952	875	Glycyl lysine isopeptide (Lys-Gly) (interchain with G-Cter in ubiquitin)	21906983	Phosphositeplus.1010730	K	Ubiquitylation	AEQPEQKAATEVS
AKA12_HUMAN	Q02952	882	Glycyl lysine isopeptide (Lys-Gly) (interchain with G-Cter in ubiquitin)	21906983	Phosphositeplus.1010730	K	Ubiquitylation	AATEVSKELSESQ
AKAP1_HUMAN	Q92667	634	Glycyl lysine isopeptide (Lys-Gly) (interchain with G-Cter in ubiquitin)	21890473	Phosphositeplus.1010730	K	Ubiquitylation	RYVSFLKQTSGAK
AKAP1_HUMAN	Q92667	800	Glycyl lysine isopeptide (Lys-Gly) (interchain with G-Cter in ubiquitin)	21890473	Phosphositeplus.1010730	K	Ubiquitylation	VDYGGYKRVKVDV
AKAP9_HUMAN	Q99996	797	Glycyl lysine isopeptide (Lys-Gly) (interchain with G-Cter in ubiquitin)	21890473	Phosphositeplus.1010730	K	Ubiquitylation	ILKDEKKTLEDML
AKIB1_HUMAN	Q9P2G1	1012	Glycyl lysine isopeptide (Lys-Gly) (interchain with G-Cter in ubiquitin)	21906983	Phosphositeplus.1010730	K	Ubiquitylation	DGSEGVKDVELVL
AKIB1_HUMAN	Q9P2G1	541	Glycyl lysine isopeptide (Lys-Gly) (interchain with G-Cter in ubiquitin)	21906983	Phosphositeplus.1010730	K	Ubiquitylation	MQCAKCKYDFCWI
AKIB1_HUMAN	Q9P2G1	720	Glycyl lysine isopeptide (Lys-Gly) (interchain with G-Cter in ubiquitin)	21906983	Phosphositeplus.1010730	K	Ubiquitylation	ACLVQQKRQEFLA
AKIP_HUMAN	Q9NWT8	193	Glycyl lysine isopeptide (Lys-Gly) (interchain with G-Cter in ubiquitin)	21890473	Phosphositeplus.1010730	K	Ubiquitylation	EGWQTPKIYLRGK
AKNA_HUMAN	Q7Z591	902	Glycyl lysine isopeptide (Lys-Gly) (interchain with G-Cter in ubiquitin)	21890473	Phosphositeplus.1010730	K	Ubiquitylation	SERLPQKPLHRGG
AKP13_HUMAN	Q12802	186	Glycyl lysine isopeptide (Lys-Gly) (interchain with G-Cter in ubiquitin)	21890473	Phosphositeplus.1010730	K	Ubiquitylation	TWFLLQKPGGRGA
AKP8L_HUMAN	Q9ULX6	257	Glycyl lysine isopeptide (Lys-Gly) (interchain with G-Cter in ubiquitin)	21890473	Phosphositeplus.1010730	K	Ubiquitylation	GFGNGMKQMRRTW
AKP8L_HUMAN	Q9ULX6	264	Glycyl lysine isopeptide (Lys-Gly) (interchain with G-Cter in ubiquitin)	21890473	Phosphositeplus.1010730	K	Ubiquitylation	QMRRTWKTWTTAD
AKP8L_HUMAN	Q9ULX6	290	Glycyl lysine isopeptide (Lys-Gly) (interchain with G-Cter in ubiquitin)	21906983	Phosphositeplus.1010730	K	Ubiquitylation	PDEPDSKATRTDC
AKP8L_HUMAN	Q9ULX6	362	Glycyl lysine isopeptide (Lys-Gly) (interchain with G-Cter in ubiquitin)	21906983	Phosphositeplus.1010730	K	Ubiquitylation	DENGQTKRKLQAG
AKP8L_HUMAN	Q9ULX6	448	Glycyl lysine isopeptide (Lys-Gly) (interchain with G-Cter in ubiquitin)	21890473	Phosphositeplus.1010730	K	Ubiquitylation	KTEELRKTVEDLD
AKP8L_HUMAN	Q9ULX6	544	Glycyl lysine isopeptide (Lys-Gly) (interchain with G-Cter in ubiquitin)	21906983	Phosphositeplus.1010730	K	Ubiquitylation	KLERYLKGENPFT
AKT1_HUMAN	P31749	14	Glycyl lysine isopeptide (Lys-Gly) (interchain with G-Cter in ubiquitin)	19713527	Phosphositeplus.1010730	K	Ubiquitylation	KEGWLHKRGEYIK
AKT1_HUMAN	P31749	30	Glycyl lysine isopeptide (Lys-Gly) (interchain with G-Cter in ubiquitin)	21890473	Phosphositeplus.1010730	K	Ubiquitylation	PRYFLLKNDGTFI
AKT1_HUMAN	P31749	377	Glycyl lysine isopeptide (Lys-Gly) (interchain with G-Cter in ubiquitin)	21906983	Phosphositeplus.1010730	K	Ubiquitylation	TLGPEAKSLLSGL
AKT1_HUMAN	P31749	8	Glycyl lysine isopeptide (Lys-Gly) (interchain with G-Cter in ubiquitin)	19713527;21890473	Phosphositeplus.1010730	K	Ubiquitylation	SDVAIVKEGWLHK
AKT2_HUMAN	P31751	277	Glycyl lysine isopeptide (Lys-Gly) (interchain with G-Cter in ubiquitin)	21906983	Phosphositeplus.1010730	K	Ubiquitylation	VVYRDIKLENLML
AKT2_HUMAN	P31751	30	Glycyl lysine isopeptide (Lys-Gly) (interchain with G-Cter in ubiquitin)	21890473	Phosphositeplus.1010730	K	Ubiquitylation	PRYFLLKSDGSFI
AKT2_HUMAN	P31751	378	Glycyl lysine isopeptide (Lys-Gly) (interchain with G-Cter in ubiquitin)	21890473	Phosphositeplus.1010730	K	Ubiquitylation	TLSPEAKSLLAGL
AL1A2_HUMAN	O94788	370	Glycyl lysine isopeptide (Lys-Gly) (interchain with G-Cter in ubiquitin)	21890473	Phosphositeplus.1010730	K	Ubiquitylation	DKKQYNKILELIQ
AL1A3_HUMAN	P47895	150	Glycyl lysine isopeptide (Lys-Gly) (interchain with G-Cter in ubiquitin)	21906983	Phosphositeplus.1010730	K	Ubiquitylation	FAGWADKIQGKTI
AL1A3_HUMAN	P47895	252	Glycyl lysine isopeptide (Lys-Gly) (interchain with G-Cter in ubiquitin)	21906983	Phosphositeplus.1010730	K	Ubiquitylation	SHPQINKIAFTGS
AL1A3_HUMAN	P47895	263	Glycyl lysine isopeptide (Lys-Gly) (interchain with G-Cter in ubiquitin)	21906983	Phosphositeplus.1010730	K	Ubiquitylation	GSTEVGKLVKEAA
AL1A3_HUMAN	P47895	266	Glycyl lysine isopeptide (Lys-Gly) (interchain with G-Cter in ubiquitin)	21906983	Phosphositeplus.1010730	K	Ubiquitylation	EVGKLVKEAASRS
AL1A3_HUMAN	P47895	33	Glycyl lysine isopeptide (Lys-Gly) (interchain with G-Cter in ubiquitin)	21906983	Phosphositeplus.1010730	K	Ubiquitylation	LEVKFTKIFINNE
AL1A3_HUMAN	P47895	340	Glycyl lysine isopeptide (Lys-Gly) (interchain with G-Cter in ubiquitin)	21906983	Phosphositeplus.1010730	K	Ubiquitylation	SVEYAKKRPVGDP
AL1A3_HUMAN	P47895	350	Glycyl lysine isopeptide (Lys-Gly) (interchain with G-Cter in ubiquitin)	21906983	Phosphositeplus.1010730	K	Ubiquitylation	GDPFDVKTEQGPQ
AL1A3_HUMAN	P47895	360	Glycyl lysine isopeptide (Lys-Gly) (interchain with G-Cter in ubiquitin)	21906983	Phosphositeplus.1010730	K	Ubiquitylation	GPQIDQKQFDKIL
AL1A3_HUMAN	P47895	373	Glycyl lysine isopeptide (Lys-Gly) (interchain with G-Cter in ubiquitin)	21906983	Phosphositeplus.1010730	K	Ubiquitylation	ELIESGKKEGAKL
AL1A3_HUMAN	P47895	394	Glycyl lysine isopeptide (Lys-Gly) (interchain with G-Cter in ubiquitin)	21906983	Phosphositeplus.1010730	K	Ubiquitylation	DKGLFIKPTVFSE
AL1A3_HUMAN	P47895	409	Glycyl lysine isopeptide (Lys-Gly) (interchain with G-Cter in ubiquitin)	21906983	Phosphositeplus.1010730	K	Ubiquitylation	DNMRIAKEEIFGP
AL1A3_HUMAN	P47895	421	Glycyl lysine isopeptide (Lys-Gly) (interchain with G-Cter in ubiquitin)	21906983	Phosphositeplus.1010730	K	Ubiquitylation	PVQPILKFKSIEE
AL1A3_HUMAN	P47895	423	Glycyl lysine isopeptide (Lys-Gly) (interchain with G-Cter in ubiquitin)	21906983	Phosphositeplus.1010730	K	Ubiquitylation	QPILKFKSIEEVI
AL1A3_HUMAN	P47895	430	Glycyl lysine isopeptide (Lys-Gly) (interchain with G-Cter in ubiquitin)	21906983	Phosphositeplus.1010730	K	Ubiquitylation	SIEEVIKRANSTD
AL1A3_HUMAN	P47895	446	Glycyl lysine isopeptide (Lys-Gly) (interchain with G-Cter in ubiquitin)	21906983	Phosphositeplus.1010730	K	Ubiquitylation	TAAVFTKNLDKAL
AL1B1_HUMAN	P30837	426	Glycyl lysine isopeptide (Lys-Gly) (interchain with G-Cter in ubiquitin)	21890473	Phosphositeplus.1010730	K	Ubiquitylation	PVQPLFKFKKIEE
AL2CL_HUMAN	Q60I27	739	Glycyl lysine isopeptide (Lys-Gly) (interchain with G-Cter in ubiquitin)	21906983	Phosphositeplus.1010730	K	Ubiquitylation	RVALERKGQALEE
AL3A2_HUMAN	P51648	266	Glycyl lysine isopeptide (Lys-Gly) (interchain with G-Cter in ubiquitin)	21890473	Phosphositeplus.1010730	K	Ubiquitylation	KIKETVKEFYGEN
AL3A2_HUMAN	P51648	274	Glycyl lysine isopeptide (Lys-Gly) (interchain with G-Cter in ubiquitin)	21906983	Phosphositeplus.1010730	K	Ubiquitylation	FYGENIKESPDYE
AL3A2_HUMAN	P51648	299	Glycyl lysine isopeptide (Lys-Gly) (interchain with G-Cter in ubiquitin)	21906983	Phosphositeplus.1010730	K	Ubiquitylation	SLLEGQKIAFGGE
AL3A2_HUMAN	P51648	324	Glycyl lysine isopeptide (Lys-Gly) (interchain with G-Cter in ubiquitin)	21906983	Phosphositeplus.1010730	K	Ubiquitylation	LTDVDPKTKVMQE
AL3A2_HUMAN	P51648	326	Glycyl lysine isopeptide (Lys-Gly) (interchain with G-Cter in ubiquitin)	21906983	Phosphositeplus.1010730	K	Ubiquitylation	DVDPKTKVMQEEI
AL3A2_HUMAN	P51648	452	Glycyl lysine isopeptide (Lys-Gly) (interchain with G-Cter in ubiquitin)	21890473	Phosphositeplus.1010730	K	Ubiquitylation	SKVDWGKFFLLKR
AL3A2_HUMAN	P51648	457	Glycyl lysine isopeptide (Lys-Gly) (interchain with G-Cter in ubiquitin)	21890473	Phosphositeplus.1010730	K	Ubiquitylation	GKFFLLKRFNKEK
AL3B1_HUMAN	P43353	360	Glycyl lysine isopeptide (Lys-Gly) (interchain with G-Cter in ubiquitin)	21906983	Phosphositeplus.1010730	K	Ubiquitylation	FINRREKPLALYA
AL3B1_HUMAN	P43353	375	Glycyl lysine isopeptide (Lys-Gly) (interchain with G-Cter in ubiquitin)	21890473	Phosphositeplus.1010730	K	Ubiquitylation	NSSQVVKRVLTQT
AL3B1_HUMAN	P43353	41	Glycyl lysine isopeptide (Lys-Gly) (interchain with G-Cter in ubiquitin)	21890473;21906983	Phosphositeplus.1010730	K	Ubiquitylation	RFLQENKQLLHDA
AL3B1_HUMAN	P43353	437	Glycyl lysine isopeptide (Lys-Gly) (interchain with G-Cter in ubiquitin)	21890473;21906983	Phosphositeplus.1010730	K	Ubiquitylation	RSPGMEKLNALRY
AL3B1_HUMAN	P43353	89	Glycyl lysine isopeptide (Lys-Gly) (interchain with G-Cter in ubiquitin)	21890473;21906983	Phosphositeplus.1010730	K	Ubiquitylation	KDERVPKNLATQL
AL4A1_HUMAN	P30038	495	Glycyl lysine isopeptide (Lys-Gly) (interchain with G-Cter in ubiquitin)	21890473	Phosphositeplus.1010730	K	Ubiquitylation	VVQEATKVLRNAA
AL7A1_HUMAN	P49419	109	Glycyl lysine isopeptide (Lys-Gly) (interchain with G-Cter in ubiquitin)	21890473	Phosphositeplus.1010730	K	Ubiquitylation	ADIPAPKRGEIVR
AL7A1_HUMAN	P49419	452	Glycyl lysine isopeptide (Lys-Gly) (interchain with G-Cter in ubiquitin)	21890473	Phosphositeplus.1010730	K	Ubiquitylation	AWNNEVKQGLSSS
AL7A1_HUMAN	P49419	528	Glycyl lysine isopeptide (Lys-Gly) (interchain with G-Cter in ubiquitin)	21890473	Phosphositeplus.1010730	K	Ubiquitylation	CTINYSKDLPLAQ
AL9A1_HUMAN	P49189	30	Glycyl lysine isopeptide (Lys-Gly) (interchain with G-Cter in ubiquitin)	21890473	Phosphositeplus.1010730	K	Ubiquitylation	DASGTEKAFEPAT
AL9A1_HUMAN	P49189	303	Glycyl lysine isopeptide (Lys-Gly) (interchain with G-Cter in ubiquitin)	21890473	Phosphositeplus.1010730	K	Ubiquitylation	QKEILDKFTEEVV
AL9A1_HUMAN	P49189	310	Glycyl lysine isopeptide (Lys-Gly) (interchain with G-Cter in ubiquitin)	21906983	Phosphositeplus.1010730	K	Ubiquitylation	FTEEVVKQTQRIK
AL9A1_HUMAN	P49189	344	Glycyl lysine isopeptide (Lys-Gly) (interchain with G-Cter in ubiquitin)	20639865	Phosphositeplus.1010730	K	Ubiquitylation	RVLGFVKVAKEQG
AL9A1_HUMAN	P49189	347	Glycyl lysine isopeptide (Lys-Gly) (interchain with G-Cter in ubiquitin)	20639865	Phosphositeplus.1010730	K	Ubiquitylation	GFVKVAKEQGAKV
AL9A1_HUMAN	P49189	68	Glycyl lysine isopeptide (Lys-Gly) (interchain with G-Cter in ubiquitin)	21906983	Phosphositeplus.1010730	K	Ubiquitylation	FKIWSQKSGMERC
ALBU_HUMAN	P02768	229	Glycyl lysine isopeptide (Lys-Gly) (interchain with G-Cter in ubiquitin)	21890473	Phosphositeplus.1010730	K	Ubiquitylation	KCASLQKFGERAF
ALDH2_HUMAN	P05091	355	Glycyl lysine isopeptide (Lys-Gly) (interchain with G-Cter in ubiquitin)	21906983	Phosphositeplus.1010730	K	Ubiquitylation	GNPFDSKTEQGPQ
ALDH2_HUMAN	P05091	368	Glycyl lysine isopeptide (Lys-Gly) (interchain with G-Cter in ubiquitin)	21906983	Phosphositeplus.1010730	K	Ubiquitylation	VDETQFKKILGYI
ALDOA_HUMAN	P04075	101	Glycyl lysine isopeptide (Lys-Gly) (interchain with G-Cter in ubiquitin)	21906983	Phosphositeplus.1010730	K	Ubiquitylation	PQVIKSKGGVVGI
ALDOA_HUMAN	P04075	108	Glycyl lysine isopeptide (Lys-Gly) (interchain with G-Cter in ubiquitin)	21890473;21906983	Phosphositeplus.1010730	K	Ubiquitylation	GGVVGIKVDKGVV
ALDOA_HUMAN	P04075	111	Glycyl lysine isopeptide (Lys-Gly) (interchain with G-Cter in ubiquitin)	21890473;21906983	Phosphositeplus.1010730	K	Ubiquitylation	VGIKVDKGVVPLA
ALDOA_HUMAN	P04075	14	Glycyl lysine isopeptide (Lys-Gly) (interchain with G-Cter in ubiquitin)	21890473	Phosphositeplus.1010730	K	Ubiquitylation	LTPEQKKELSDIA
ALDOA_HUMAN	P04075	147	Glycyl lysine isopeptide (Lys-Gly) (interchain with G-Cter in ubiquitin)	21890473;21906983	Phosphositeplus.1010730	K	Ubiquitylation	DGADFAKWRCVLK
ALDOA_HUMAN	P04075	153	Glycyl lysine isopeptide (Lys-Gly) (interchain with G-Cter in ubiquitin)	21890473	Phosphositeplus.1010730	K	Ubiquitylation	KWRCVLKIGEHTP
ALDOA_HUMAN	P04075	200	Glycyl lysine isopeptide (Lys-Gly) (interchain with G-Cter in ubiquitin)	21906983	Phosphositeplus.1010730	K	Ubiquitylation	DGDHDLKRCQYVT
ALDOA_HUMAN	P04075	208	Glycyl lysine isopeptide (Lys-Gly) (interchain with G-Cter in ubiquitin)	21890473;21906983	Phosphositeplus.1010730	K	Ubiquitylation	CQYVTEKVLAAVY
ALDOA_HUMAN	P04075	230	Glycyl lysine isopeptide (Lys-Gly) (interchain with G-Cter in ubiquitin)	21906983	Phosphositeplus.1010730	K	Ubiquitylation	LEGTLLKPNMVTP
ALDOA_HUMAN	P04075	28	Glycyl lysine isopeptide (Lys-Gly) (interchain with G-Cter in ubiquitin)	20639865;21890473;21906983	Phosphositeplus.1010730	K	Ubiquitylation	RIVAPGKGILAAD
ALDOA_HUMAN	P04075	294	Glycyl lysine isopeptide (Lys-Gly) (interchain with G-Cter in ubiquitin)	21906983	Phosphositeplus.1010730	K	Ubiquitylation	NKCPLLKPWALTF
ALDOA_HUMAN	P04075	312	Glycyl lysine isopeptide (Lys-Gly) (interchain with G-Cter in ubiquitin)	21890473	Phosphositeplus.1010730	K	Ubiquitylation	LQASALKAWGGKK
ALDOA_HUMAN	P04075	318	Glycyl lysine isopeptide (Lys-Gly) (interchain with G-Cter in ubiquitin)	21906983	Phosphositeplus.1010730	K	Ubiquitylation	KAWGGKKENLKAA
ALDOA_HUMAN	P04075	322	Glycyl lysine isopeptide (Lys-Gly) (interchain with G-Cter in ubiquitin)	21890473;21906983	Phosphositeplus.1010730	K	Ubiquitylation	GKKENLKAAQEEY
ALDOA_HUMAN	P04075	330	Glycyl lysine isopeptide (Lys-Gly) (interchain with G-Cter in ubiquitin)	21890473;21906983	Phosphositeplus.1010730	K	Ubiquitylation	AQEEYVKRALANS
ALDOA_HUMAN	P04075	342	Glycyl lysine isopeptide (Lys-Gly) (interchain with G-Cter in ubiquitin)	21890473	Phosphositeplus.1010730	K	Ubiquitylation	SLACQGKYTPSGQ
ALDOA_HUMAN	P04075	42	Glycyl lysine isopeptide (Lys-Gly) (interchain with G-Cter in ubiquitin)	20639865;21890473;21906983	Phosphositeplus.1010730	K	Ubiquitylation	STGSIAKRLQSIG
ALDOA_HUMAN	P04075	99	Glycyl lysine isopeptide (Lys-Gly) (interchain with G-Cter in ubiquitin)	21906983	Phosphositeplus.1010730	K	Ubiquitylation	PFPQVIKSKGGVV
ALDOB_HUMAN	P05062	208	Glycyl lysine isopeptide (Lys-Gly) (interchain with G-Cter in ubiquitin)	21890473;21906983	Phosphositeplus.1010730	K	Ubiquitylation	CQYVTEKVLAAVY
ALDOC_HUMAN	P09972	111	Glycyl lysine isopeptide (Lys-Gly) (interchain with G-Cter in ubiquitin)	21906983	Phosphositeplus.1010730	K	Ubiquitylation	VGIKVDKGVVPLA
ALDOC_HUMAN	P09972	147	Glycyl lysine isopeptide (Lys-Gly) (interchain with G-Cter in ubiquitin)	21890473;21906983	Phosphositeplus.1010730	K	Ubiquitylation	DGADFAKWRCVLK
ALDOC_HUMAN	P09972	200	Glycyl lysine isopeptide (Lys-Gly) (interchain with G-Cter in ubiquitin)	21906983	Phosphositeplus.1010730	K	Ubiquitylation	DGDHDLKRCQYVT
ALDOC_HUMAN	P09972	208	Glycyl lysine isopeptide (Lys-Gly) (interchain with G-Cter in ubiquitin)	21890473;21906983	Phosphositeplus.1010730	K	Ubiquitylation	CQYVTEKVLAAVY
ALDOC_HUMAN	P09972	28	Glycyl lysine isopeptide (Lys-Gly) (interchain with G-Cter in ubiquitin)	21906983	Phosphositeplus.1010730	K	Ubiquitylation	RIVAPGKGILAAD
ALDOC_HUMAN	P09972	330	Glycyl lysine isopeptide (Lys-Gly) (interchain with G-Cter in ubiquitin)	21906983	Phosphositeplus.1010730	K	Ubiquitylation	ATEEFIKRAEVNG
ALDR_HUMAN	P15121	12	Glycyl lysine isopeptide (Lys-Gly) (interchain with G-Cter in ubiquitin)	20639865;21890473	Phosphositeplus.1010730	K	Ubiquitylation	LLNNGAKMPILGL
ALDR_HUMAN	P15121	263	Glycyl lysine isopeptide (Lys-Gly) (interchain with G-Cter in ubiquitin)	21890473;21906983	Phosphositeplus.1010730	K	Ubiquitylation	NLVVIPKSVTPER
ALDR_HUMAN	P15121	86	Glycyl lysine isopeptide (Lys-Gly) (interchain with G-Cter in ubiquitin)	21890473	Phosphositeplus.1010730	K	Ubiquitylation	WCTYHEKGLVKGA
ALG1_HUMAN	Q9BT22	183	Glycyl lysine isopeptide (Lys-Gly) (interchain with G-Cter in ubiquitin)	21890473	Phosphositeplus.1010730	K	Ubiquitylation	LAKWYEKFFGRLS
ALG1_HUMAN	Q9BT22	223	Glycyl lysine isopeptide (Lys-Gly) (interchain with G-Cter in ubiquitin)	21890473	Phosphositeplus.1010730	K	Ubiquitylation	KPASFFKETPLDL
ALG14_HUMAN	Q96F25	99	Glycyl lysine isopeptide (Lys-Gly) (interchain with G-Cter in ubiquitin)	21890473	Phosphositeplus.1010730	K	Ubiquitylation	PSNMYTKYYIHRI
ALG2_HUMAN	Q9H553	285	Glycyl lysine isopeptide (Lys-Gly) (interchain with G-Cter in ubiquitin)	21906983	Phosphositeplus.1010730	K	Ubiquitylation	EHYQELKKMVQQS
ALG3_HUMAN	Q92685	22	Glycyl lysine isopeptide (Lys-Gly) (interchain with G-Cter in ubiquitin)	21890473;21906983	Phosphositeplus.1010730	K	Ubiquitylation	QAEGLCKQWLQRA
ALG3_HUMAN	Q92685	325	Glycyl lysine isopeptide (Lys-Gly) (interchain with G-Cter in ubiquitin)	21906983	Phosphositeplus.1010730	K	Ubiquitylation	LLRDPSKRKVPPQ
ALG5_HUMAN	Q9Y673	118	Glycyl lysine isopeptide (Lys-Gly) (interchain with G-Cter in ubiquitin)	21906983	Phosphositeplus.1010730	K	Ubiquitylation	SKDQTSKVAFKYC
ALG5_HUMAN	Q9Y673	202	Glycyl lysine isopeptide (Lys-Gly) (interchain with G-Cter in ubiquitin)	21906983	Phosphositeplus.1010730	K	Ubiquitylation	SRAHLEKESIAQR
ALG5_HUMAN	Q9Y673	65	Glycyl lysine isopeptide (Lys-Gly) (interchain with G-Cter in ubiquitin)	21906983	Phosphositeplus.1010730	K	Ubiquitylation	IWDSPTKQLSVVV
ALG8_HUMAN	Q9BVK2	223	Glycyl lysine isopeptide (Lys-Gly) (interchain with G-Cter in ubiquitin)	21906983	Phosphositeplus.1010730	K	Ubiquitylation	YCFTANKPDGSIR
ALG8_HUMAN	Q9BVK2	231	Glycyl lysine isopeptide (Lys-Gly) (interchain with G-Cter in ubiquitin)	21890473	Phosphositeplus.1010730	K	Ubiquitylation	DGSIRWKSFSFVR
ALG8_HUMAN	Q9BVK2	304	Glycyl lysine isopeptide (Lys-Gly) (interchain with G-Cter in ubiquitin)	21890473	Phosphositeplus.1010730	K	Ubiquitylation	VIGLKLKFLDPNN
ALG9_HUMAN	Q9H6U8	26	Glycyl lysine isopeptide (Lys-Gly) (interchain with G-Cter in ubiquitin)	21906983	Phosphositeplus.1010730	K	Ubiquitylation	TAPAADKLRELLG
ALG9_HUMAN	Q9H6U8	49	Glycyl lysine isopeptide (Lys-Gly) (interchain with G-Cter in ubiquitin)	21906983	Phosphositeplus.1010730	K	Ubiquitylation	TELSGNKAGQVWA
ALKB1_HUMAN	Q13686	137	Glycyl lysine isopeptide (Lys-Gly) (interchain with G-Cter in ubiquitin)	21906983	Phosphositeplus.1010730	K	Ubiquitylation	LDKHMSKEETQDL
ALKB1_HUMAN	Q13686	362	Glycyl lysine isopeptide (Lys-Gly) (interchain with G-Cter in ubiquitin)	21906983	Phosphositeplus.1010730	K	Ubiquitylation	EPIEDEKRDISTE
ALKB2_HUMAN	Q6NS38	104	Glycyl lysine isopeptide (Lys-Gly) (interchain with G-Cter in ubiquitin)	21890473	Phosphositeplus.1010730	K	Ubiquitylation	RVQVFGKWHSVPR
ALKB5_HUMAN	Q6P6C2	147	Glycyl lysine isopeptide (Lys-Gly) (interchain with G-Cter in ubiquitin)	21890473	Phosphositeplus.1010730	K	Ubiquitylation	YGAQLQKRGPGQE
ALMS1_HUMAN	Q8TCU4	1027	Glycyl lysine isopeptide (Lys-Gly) (interchain with G-Cter in ubiquitin)	21906983	Phosphositeplus.1010730	K	Ubiquitylation	ATEKALKVSTGPG
ALMS1_HUMAN	Q8TCU4	2274	Glycyl lysine isopeptide (Lys-Gly) (interchain with G-Cter in ubiquitin)	21906983	Phosphositeplus.1010730	K	Ubiquitylation	AENMALKRCNFPA
ALMS1_HUMAN	Q8TCU4	2557	Glycyl lysine isopeptide (Lys-Gly) (interchain with G-Cter in ubiquitin)	21906983	Phosphositeplus.1010730	K	Ubiquitylation	RTTDLSKGLQSPR
ALMS1_HUMAN	Q8TCU4	349	Glycyl lysine isopeptide (Lys-Gly) (interchain with G-Cter in ubiquitin)	21906983	Phosphositeplus.1010730	K	Ubiquitylation	CSYMSWKTRKDTQ
ALR_HUMAN	P55789	78	Glycyl lysine isopeptide (Lys-Gly) (interchain with G-Cter in ubiquitin)	21890473	Phosphositeplus.1010730	K	Ubiquitylation	RACVDFKTWMRTQ
ALS2_HUMAN	Q96Q42	849	Glycyl lysine isopeptide (Lys-Gly) (interchain with G-Cter in ubiquitin)	21890473	Phosphositeplus.1010730	K	Ubiquitylation	RLHNYAKVLLKLA
AMD_HUMAN	P19021	409	Glycyl lysine isopeptide (Lys-Gly) (interchain with G-Cter in ubiquitin)	21906983	Phosphositeplus.1010730	K	Ubiquitylation	DVVHVHKYNPTEK
AMD_HUMAN	P19021	415	Glycyl lysine isopeptide (Lys-Gly) (interchain with G-Cter in ubiquitin)	21906983	Phosphositeplus.1010730	K	Ubiquitylation	KYNPTEKAESESD
AMD_HUMAN	P19021	432	Glycyl lysine isopeptide (Lys-Gly) (interchain with G-Cter in ubiquitin)	21906983	Phosphositeplus.1010730	K	Ubiquitylation	IANVVQKKDLGRS
AMD_HUMAN	P19021	610	Glycyl lysine isopeptide (Lys-Gly) (interchain with G-Cter in ubiquitin)	21906983	Phosphositeplus.1010730	K	Ubiquitylation	KLDPNNKEGPVLI
AMD_HUMAN	P19021	716	Glycyl lysine isopeptide (Lys-Gly) (interchain with G-Cter in ubiquitin)	21906983	Phosphositeplus.1010730	K	Ubiquitylation	CFKTDTKEFVREI
AMD_HUMAN	P19021	819	Glycyl lysine isopeptide (Lys-Gly) (interchain with G-Cter in ubiquitin)	21906983	Phosphositeplus.1010730	K	Ubiquitylation	EHRSVKKAGIEVQ
AMD_HUMAN	P19021	901	Glycyl lysine isopeptide (Lys-Gly) (interchain with G-Cter in ubiquitin)	21906983	Phosphositeplus.1010730	K	Ubiquitylation	FGDSEHKLETSSG
AMD_HUMAN	P19021	916	Glycyl lysine isopeptide (Lys-Gly) (interchain with G-Cter in ubiquitin)	21890473	Phosphositeplus.1010730	K	Ubiquitylation	LGRFRGKGSGGLN
AMD_HUMAN	P19021	93	Glycyl lysine isopeptide (Lys-Gly) (interchain with G-Cter in ubiquitin)	21906983	Phosphositeplus.1010730	K	Ubiquitylation	AFVIDFKPRASMD
AMFR2_HUMAN	Q9UKV5	600	Glycyl lysine isopeptide (Lys-Gly) (interchain with G-Cter in ubiquitin)	21906983	Phosphositeplus.1010730	K	Ubiquitylation	RKRFLNKSSEDDA
AMOL1_HUMAN	Q8IY63	195	Glycyl lysine isopeptide (Lys-Gly) (interchain with G-Cter in ubiquitin)	21906983	Phosphositeplus.1010730	K	Ubiquitylation	PTYEEAKAQSQFF
AMOL1_HUMAN	Q8IY63	227	Glycyl lysine isopeptide (Lys-Gly) (interchain with G-Cter in ubiquitin)	21906983	Phosphositeplus.1010730	K	Ubiquitylation	AGGTSQKSRTEGR
AMOL1_HUMAN	Q8IY63	302	Glycyl lysine isopeptide (Lys-Gly) (interchain with G-Cter in ubiquitin)	21890473	Phosphositeplus.1010730	K	Ubiquitylation	PAQPAGKVLDPRG
AMOL2_HUMAN	Q9Y2J4	408	Glycyl lysine isopeptide (Lys-Gly) (interchain with G-Cter in ubiquitin)	21906983	Phosphositeplus.1010730	K	Ubiquitylation	NRRLASKTQEAQA
AMOT_HUMAN	Q4VCS5	113	Glycyl lysine isopeptide (Lys-Gly) (interchain with G-Cter in ubiquitin)	21890473	Phosphositeplus.1010730	K	Ubiquitylation	PTYEEAKVQSQYF
AMOT_HUMAN	Q4VCS5	219	Glycyl lysine isopeptide (Lys-Gly) (interchain with G-Cter in ubiquitin)	21890473	Phosphositeplus.1010730	K	Ubiquitylation	SSSEFYKAQGPLP
AMOT_HUMAN	Q4VCS5	94	Glycyl lysine isopeptide (Lys-Gly) (interchain with G-Cter in ubiquitin)	21890473	Phosphositeplus.1010730	K	Ubiquitylation	ENLIMEKQLSPRM
AMPB_HUMAN	Q9H4A4	394	Glycyl lysine isopeptide (Lys-Gly) (interchain with G-Cter in ubiquitin)	21906983	Phosphositeplus.1010730	K	Ubiquitylation	EENPLNKLRVKIE
AMPB_HUMAN	Q9H4A4	398	Glycyl lysine isopeptide (Lys-Gly) (interchain with G-Cter in ubiquitin)	21906983	Phosphositeplus.1010730	K	Ubiquitylation	LNKLRVKIEPGVD
AMPB_HUMAN	Q9H4A4	592	Glycyl lysine isopeptide (Lys-Gly) (interchain with G-Cter in ubiquitin)	21906983	Phosphositeplus.1010730	K	Ubiquitylation	EDFWKVKEFLHNQ
AMPD2_HUMAN	Q01433	198	Glycyl lysine isopeptide (Lys-Gly) (interchain with G-Cter in ubiquitin)	21906983	Phosphositeplus.1010730	K	Ubiquitylation	SDLQLYKEQGEGQ
AMPD2_HUMAN	Q01433	276	Glycyl lysine isopeptide (Lys-Gly) (interchain with G-Cter in ubiquitin)	21906983	Phosphositeplus.1010730	K	Ubiquitylation	LQQLAEKPLETRT
AMPD2_HUMAN	Q01433	493	Glycyl lysine isopeptide (Lys-Gly) (interchain with G-Cter in ubiquitin)	21906983	Phosphositeplus.1010730	K	Ubiquitylation	FDKFNAKYNPIGE
AMPD2_HUMAN	Q01433	508	Glycyl lysine isopeptide (Lys-Gly) (interchain with G-Cter in ubiquitin)	21906983	Phosphositeplus.1010730	K	Ubiquitylation	LREIFIKTDNRVS
AMPD2_HUMAN	Q01433	533	Glycyl lysine isopeptide (Lys-Gly) (interchain with G-Cter in ubiquitin)	21906983	Phosphositeplus.1010730	K	Ubiquitylation	SDLEESKYQNAEL
AMPD3_HUMAN	Q01432	432	Glycyl lysine isopeptide (Lys-Gly) (interchain with G-Cter in ubiquitin)	21906983	Phosphositeplus.1010730	K	Ubiquitylation	RELEESKYQYSEP
AMPD3_HUMAN	Q01432	721	Glycyl lysine isopeptide (Lys-Gly) (interchain with G-Cter in ubiquitin)	21906983	Phosphositeplus.1010730	K	Ubiquitylation	LGQNYYKEGPEGN
AMPL_HUMAN	P28838	188	Glycyl lysine isopeptide (Lys-Gly) (interchain with G-Cter in ubiquitin)	21890473;21906983	Phosphositeplus.1010730	K	Ubiquitylation	DQEAWQKGVLFAS
AMPL_HUMAN	P28838	221	Glycyl lysine isopeptide (Lys-Gly) (interchain with G-Cter in ubiquitin)	21890473	Phosphositeplus.1010730	K	Ubiquitylation	FAEIIEKNLKSAS
AMPL_HUMAN	P28838	455	Glycyl lysine isopeptide (Lys-Gly) (interchain with G-Cter in ubiquitin)	21906983	Phosphositeplus.1010730	K	Ubiquitylation	DVNNIGKYRSAGA
AMPL_HUMAN	P28838	476	Glycyl lysine isopeptide (Lys-Gly) (interchain with G-Cter in ubiquitin)	21890473	Phosphositeplus.1010730	K	Ubiquitylation	EFVTHPKWAHLDI
AMPM1_HUMAN	P53582	129	Glycyl lysine isopeptide (Lys-Gly) (interchain with G-Cter in ubiquitin)	21906983	Phosphositeplus.1010730	K	Ubiquitylation	KGTSQIKLLSSED
AMPM1_HUMAN	P53582	278	Glycyl lysine isopeptide (Lys-Gly) (interchain with G-Cter in ubiquitin)	21906983	Phosphositeplus.1010730	K	Ubiquitylation	LGNIIQKHAQANG
AMPM1_HUMAN	P53582	311	Glycyl lysine isopeptide (Lys-Gly) (interchain with G-Cter in ubiquitin)	21906983	Phosphositeplus.1010730	K	Ubiquitylation	NVPHYAKNKAVGV
AMPM2_HUMAN	P50579	281	Glycyl lysine isopeptide (Lys-Gly) (interchain with G-Cter in ubiquitin)	21906983	Phosphositeplus.1010730	K	Ubiquitylation	TLLKAVKDATNTG
AMPM2_HUMAN	P50579	427	Glycyl lysine isopeptide (Lys-Gly) (interchain with G-Cter in ubiquitin)	21890473	Phosphositeplus.1010730	K	Ubiquitylation	DRLGESKYLMALK
AMPM2_HUMAN	P50579	58	Glycyl lysine isopeptide (Lys-Gly) (interchain with G-Cter in ubiquitin)	21906983	Phosphositeplus.1010730	K	Ubiquitylation	GEQEPDKESGASV
AMPM2_HUMAN	P50579	79	Glycyl lysine isopeptide (Lys-Gly) (interchain with G-Cter in ubiquitin)	21906983	Phosphositeplus.1010730	K	Ubiquitylation	RSALEDKERDEDD
AMPM2_HUMAN	P50579	98	Glycyl lysine isopeptide (Lys-Gly) (interchain with G-Cter in ubiquitin)	21906983	Phosphositeplus.1010730	K	Ubiquitylation	GDGATGKKKKKKK
AMRA1_HUMAN	Q9C0C7	175	Glycyl lysine isopeptide (Lys-Gly) (interchain with G-Cter in ubiquitin)	21890473;21906983	Phosphositeplus.1010730	K	Ubiquitylation	EPFAVVKTASEME
AMZ2_HUMAN	Q86W34	28	Glycyl lysine isopeptide (Lys-Gly) (interchain with G-Cter in ubiquitin)	21906983	Phosphositeplus.1010730	K	Ubiquitylation	LVSQYEKLNAGEQ
AN13A_HUMAN	Q8IZ07	19	Glycyl lysine isopeptide (Lys-Gly) (interchain with G-Cter in ubiquitin)	21890473	Phosphositeplus.1010730	K	Ubiquitylation	LHLLVWKNDYRQL
AN13A_HUMAN	Q8IZ07	195	Glycyl lysine isopeptide (Lys-Gly) (interchain with G-Cter in ubiquitin)	21906983	Phosphositeplus.1010730	K	Ubiquitylation	EVNHDDKVVTTER
AN13A_HUMAN	Q8IZ07	217	Glycyl lysine isopeptide (Lys-Gly) (interchain with G-Cter in ubiquitin)	21890473;21906983	Phosphositeplus.1010730	K	Ubiquitylation	LTLDLMKPKSREV
AN13A_HUMAN	Q8IZ07	239	Glycyl lysine isopeptide (Lys-Gly) (interchain with G-Cter in ubiquitin)	20639865;21890473;21906983	Phosphositeplus.1010730	K	Ubiquitylation	NTSLDTKNIAFER
AN13A_HUMAN	Q8IZ07	247	Glycyl lysine isopeptide (Lys-Gly) (interchain with G-Cter in ubiquitin)	21890473;21906983	Phosphositeplus.1010730	K	Ubiquitylation	IAFERTKSGFWGW
AN13A_HUMAN	Q8IZ07	257	Glycyl lysine isopeptide (Lys-Gly) (interchain with G-Cter in ubiquitin)	21890473;21906983	Phosphositeplus.1010730	K	Ubiquitylation	WGWRTDKAEVVNG
AN13A_HUMAN	Q8IZ07	27	Glycyl lysine isopeptide (Lys-Gly) (interchain with G-Cter in ubiquitin)	21890473;21906983	Phosphositeplus.1010730	K	Ubiquitylation	DYRQLEKELQGQN
AN13A_HUMAN	Q8IZ07	279	Glycyl lysine isopeptide (Lys-Gly) (interchain with G-Cter in ubiquitin)	21890473;21906983	Phosphositeplus.1010730	K	Ubiquitylation	NVNVITKIRTEHL
AN13A_HUMAN	Q8IZ07	400	Glycyl lysine isopeptide (Lys-Gly) (interchain with G-Cter in ubiquitin)	21890473;21906983	Phosphositeplus.1010730	K	Ubiquitylation	RLRDFIKLEFPPG
AN13A_HUMAN	Q8IZ07	410	Glycyl lysine isopeptide (Lys-Gly) (interchain with G-Cter in ubiquitin)	21890473;21906983	Phosphositeplus.1010730	K	Ubiquitylation	PPGFPVKIEIPLF
AN13A_HUMAN	Q8IZ07	563	Glycyl lysine isopeptide (Lys-Gly) (interchain with G-Cter in ubiquitin)	21906983	Phosphositeplus.1010730	K	Ubiquitylation	AMELSAKELEEWE
AN13B_HUMAN	Q86YJ7	246	Glycyl lysine isopeptide (Lys-Gly) (interchain with G-Cter in ubiquitin)	21890473	Phosphositeplus.1010730	K	Ubiquitylation	TTQLDTKNISFER
AN13C_HUMAN	Q8N6S4	173	Glycyl lysine isopeptide (Lys-Gly) (interchain with G-Cter in ubiquitin)	21906983	Phosphositeplus.1010730	K	Ubiquitylation	NAPVKVKNAQGWS
AN13D_HUMAN	Q6ZTN6	159	Glycyl lysine isopeptide (Lys-Gly) (interchain with G-Cter in ubiquitin)	21890473	Phosphositeplus.1010730	K	Ubiquitylation	VAFERNKCGIWGW
AN18A_HUMAN	Q8IVF6	538	Glycyl lysine isopeptide (Lys-Gly) (interchain with G-Cter in ubiquitin)	21906983	Phosphositeplus.1010730	K	Ubiquitylation	ESQSIGKQNSLEE
AN18A_HUMAN	Q8IVF6	823	Glycyl lysine isopeptide (Lys-Gly) (interchain with G-Cter in ubiquitin)	21906983	Phosphositeplus.1010730	K	Ubiquitylation	GKLQEYKSELDER
AN30A_HUMAN	Q9BXX3	1019	Glycyl lysine isopeptide (Lys-Gly) (interchain with G-Cter in ubiquitin)	21906983	Phosphositeplus.1010730	K	Ubiquitylation	LENQKVKWEQELC
AN30A_HUMAN	Q9BXX3	734	Glycyl lysine isopeptide (Lys-Gly) (interchain with G-Cter in ubiquitin)	21906983	Phosphositeplus.1010730	K	Ubiquitylation	KANCGMKVSIPTK
AN32A_HUMAN	P39687	20	Glycyl lysine isopeptide (Lys-Gly) (interchain with G-Cter in ubiquitin)	21890473;21906983	Phosphositeplus.1010730	K	Ubiquitylation	RTPSDVKELVLDN
AN32A_HUMAN	P39687	99	Glycyl lysine isopeptide (Lys-Gly) (interchain with G-Cter in ubiquitin)	21890473	Phosphositeplus.1010730	K	Ubiquitylation	LNLSGNKIKDLST
AN32B_HUMAN	Q92688	101	Glycyl lysine isopeptide (Lys-Gly) (interchain with G-Cter in ubiquitin)	21890473	Phosphositeplus.1010730	K	Ubiquitylation	LSGNKLKDISTLE
AN32B_HUMAN	Q92688	99	Glycyl lysine isopeptide (Lys-Gly) (interchain with G-Cter in ubiquitin)	21890473	Phosphositeplus.1010730	K	Ubiquitylation	LNLSGNKLKDIST
AN32E_HUMAN	Q9BTT0	101	Glycyl lysine isopeptide (Lys-Gly) (interchain with G-Cter in ubiquitin)	21890473;21906983	Phosphositeplus.1010730	K	Ubiquitylation	LSGNKIKDLSTVE
AN32E_HUMAN	Q9BTT0	113	Glycyl lysine isopeptide (Lys-Gly) (interchain with G-Cter in ubiquitin)	21890473;21906983	Phosphositeplus.1010730	K	Ubiquitylation	EALQNLKNLKSLD
AN32E_HUMAN	Q9BTT0	116	Glycyl lysine isopeptide (Lys-Gly) (interchain with G-Cter in ubiquitin)	21906983	Phosphositeplus.1010730	K	Ubiquitylation	QNLKNLKSLDLFN
AN32E_HUMAN	Q9BTT0	254	Glycyl lysine isopeptide (Lys-Gly) (interchain with G-Cter in ubiquitin)	21906983	Phosphositeplus.1010730	K	Ubiquitylation	GGLRGEKRKRDAE
AN32E_HUMAN	Q9BTT0	65	Glycyl lysine isopeptide (Lys-Gly) (interchain with G-Cter in ubiquitin)	21890473;21906983	Phosphositeplus.1010730	K	Ubiquitylation	RLPSLNKLRKLEL
AN32E_HUMAN	Q9BTT0	99	Glycyl lysine isopeptide (Lys-Gly) (interchain with G-Cter in ubiquitin)	21906983	Phosphositeplus.1010730	K	Ubiquitylation	LNLSGNKIKDLST
ANAG_HUMAN	P54802	586	Glycyl lysine isopeptide (Lys-Gly) (interchain with G-Cter in ubiquitin)	21906983	Phosphositeplus.1010730	K	Ubiquitylation	RSAYLSKELASLL
ANAG_HUMAN	P54802	59	Glycyl lysine isopeptide (Lys-Gly) (interchain with G-Cter in ubiquitin)	21890473;21906983	Phosphositeplus.1010730	K	Ubiquitylation	ERALAAKPGLDTY
ANC2_HUMAN	Q9UJX6	134	Glycyl lysine isopeptide (Lys-Gly) (interchain with G-Cter in ubiquitin)	21890473	Phosphositeplus.1010730	K	Ubiquitylation	SLELLEKWTRLGL
ANC2_HUMAN	Q9UJX6	190	Glycyl lysine isopeptide (Lys-Gly) (interchain with G-Cter in ubiquitin)	21906983	Phosphositeplus.1010730	K	Ubiquitylation	YMQSKRKGEGGTD
ANDR_HUMAN	P10275	845	Glycyl lysine isopeptide (Lys-Gly) (interchain with G-Cter in ubiquitin)	19345326	Phosphositeplus.1010730	K	Ubiquitylation	DRIIACKRKNPTS
ANDR_HUMAN	P10275	847	Glycyl lysine isopeptide (Lys-Gly) (interchain with G-Cter in ubiquitin)	19345326	Phosphositeplus.1010730	K	Ubiquitylation	IIACKRKNPTSCS
ANFY1_HUMAN	Q9P2R3	1151	Glycyl lysine isopeptide (Lys-Gly) (interchain with G-Cter in ubiquitin)	21890473	Phosphositeplus.1010730	K	Ubiquitylation	IKFDLNKPVRVCN
ANFY1_HUMAN	Q9P2R3	858	Glycyl lysine isopeptide (Lys-Gly) (interchain with G-Cter in ubiquitin)	21890473	Phosphositeplus.1010730	K	Ubiquitylation	SAEAILKRESGAA
ANGE1_HUMAN	Q9UNK9	29	Glycyl lysine isopeptide (Lys-Gly) (interchain with G-Cter in ubiquitin)	21906983	Phosphositeplus.1010730	K	Ubiquitylation	AFFTCRKNVLLAN
ANGE2_HUMAN	Q5VTE6	378	Glycyl lysine isopeptide (Lys-Gly) (interchain with G-Cter in ubiquitin)	21906983	Phosphositeplus.1010730	K	Ubiquitylation	EGLPIGKVSGQEQ
ANGE2_HUMAN	Q5VTE6	430	Glycyl lysine isopeptide (Lys-Gly) (interchain with G-Cter in ubiquitin)	21906983	Phosphositeplus.1010730	K	Ubiquitylation	LTQTQLKQTEVLV
ANK2_HUMAN	Q01484	3618	Glycyl lysine isopeptide (Lys-Gly) (interchain with G-Cter in ubiquitin)	21890473	Phosphositeplus.1010730	K	Ubiquitylation	QSHALLKYWLERD
ANK3_HUMAN	Q12955	4338	Glycyl lysine isopeptide (Lys-Gly) (interchain with G-Cter in ubiquitin)	17370265	Phosphositeplus.1010730	K	Ubiquitylation	TSPADGKPRLSLH
ANKH_HUMAN	Q9HCJ1	127	Glycyl lysine isopeptide (Lys-Gly) (interchain with G-Cter in ubiquitin)	21906983	Phosphositeplus.1010730	K	Ubiquitylation	DESVGSKTRRAFL
ANKL1_HUMAN	Q8NAG6	368	Glycyl lysine isopeptide (Lys-Gly) (interchain with G-Cter in ubiquitin)	21890473;21906983	Phosphositeplus.1010730	K	Ubiquitylation	SDLELLKGLRALG
ANKL2_HUMAN	Q86XL3	394	Glycyl lysine isopeptide (Lys-Gly) (interchain with G-Cter in ubiquitin)	21906983	Phosphositeplus.1010730	K	Ubiquitylation	DEAMLQKRIRYVV
ANKR5_HUMAN	Q9NU02	104	Glycyl lysine isopeptide (Lys-Gly) (interchain with G-Cter in ubiquitin)	21906983	Phosphositeplus.1010730	K	Ubiquitylation	EILAKAKADMTIV
ANKR5_HUMAN	Q9NU02	509	Glycyl lysine isopeptide (Lys-Gly) (interchain with G-Cter in ubiquitin)	21906983	Phosphositeplus.1010730	K	Ubiquitylation	GDLASLKKAFESG
ANKR5_HUMAN	Q9NU02	521	Glycyl lysine isopeptide (Lys-Gly) (interchain with G-Cter in ubiquitin)	21906983	Phosphositeplus.1010730	K	Ubiquitylation	GIPVDMKDNYYKT
ANKR5_HUMAN	Q9NU02	608	Glycyl lysine isopeptide (Lys-Gly) (interchain with G-Cter in ubiquitin)	21906983	Phosphositeplus.1010730	K	Ubiquitylation	CRLDTVKYLLDIG
ANKR5_HUMAN	Q9NU02	761	Glycyl lysine isopeptide (Lys-Gly) (interchain with G-Cter in ubiquitin)	21906983	Phosphositeplus.1010730	K	Ubiquitylation	FMMPFQKNITEKA
ANKY2_HUMAN	Q8IV38	366	Glycyl lysine isopeptide (Lys-Gly) (interchain with G-Cter in ubiquitin)	21906983	Phosphositeplus.1010730	K	Ubiquitylation	LKDIYEKQQLEAA
ANKY2_HUMAN	Q8IV38	416	Glycyl lysine isopeptide (Lys-Gly) (interchain with G-Cter in ubiquitin)	21906983	Phosphositeplus.1010730	K	Ubiquitylation	EDSGEGKKESLES
ANKY2_HUMAN	Q8IV38	417	Glycyl lysine isopeptide (Lys-Gly) (interchain with G-Cter in ubiquitin)	21906983	Phosphositeplus.1010730	K	Ubiquitylation	DSGEGKKESLESE
ANM1_HUMAN	Q99873	121	Glycyl lysine isopeptide (Lys-Gly) (interchain with G-Cter in ubiquitin)	21906983	Phosphositeplus.1010730	K	Ubiquitylation	YAVKIVKANKLDH
ANM1_HUMAN	Q99873	124	Glycyl lysine isopeptide (Lys-Gly) (interchain with G-Cter in ubiquitin)	21890473;21906983	Phosphositeplus.1010730	K	Ubiquitylation	KIVKANKLDHVVT
ANM1_HUMAN	Q99873	133	Glycyl lysine isopeptide (Lys-Gly) (interchain with G-Cter in ubiquitin)	21906983	Phosphositeplus.1010730	K	Ubiquitylation	HVVTIIKGKVEEV
ANM1_HUMAN	Q99873	173	Glycyl lysine isopeptide (Lys-Gly) (interchain with G-Cter in ubiquitin)	21906983	Phosphositeplus.1010730	K	Ubiquitylation	VLYARDKWLAPDG
ANM1_HUMAN	Q99873	223	Glycyl lysine isopeptide (Lys-Gly) (interchain with G-Cter in ubiquitin)	21890473;21906983	Phosphositeplus.1010730	K	Ubiquitylation	IKDVAIKEPLVDV
ANM1_HUMAN	Q99873	233	Glycyl lysine isopeptide (Lys-Gly) (interchain with G-Cter in ubiquitin)	21890473	Phosphositeplus.1010730	K	Ubiquitylation	VDVVDPKQLVTNA
ANM1_HUMAN	Q99873	303	Glycyl lysine isopeptide (Lys-Gly) (interchain with G-Cter in ubiquitin)	21906983	Phosphositeplus.1010730	K	Ubiquitylation	SPYTHWKQTVFYM
ANM1_HUMAN	Q99873	332	Glycyl lysine isopeptide (Lys-Gly) (interchain with G-Cter in ubiquitin)	21890473;21906983	Phosphositeplus.1010730	K	Ubiquitylation	GMRPNAKNNRDLD
ANM10_HUMAN	Q6P2P2	235	Glycyl lysine isopeptide (Lys-Gly) (interchain with G-Cter in ubiquitin)	21906983	Phosphositeplus.1010730	K	Ubiquitylation	IKLLHTKSLDIEI
ANM10_HUMAN	Q6P2P2	356	Glycyl lysine isopeptide (Lys-Gly) (interchain with G-Cter in ubiquitin)	21906983	Phosphositeplus.1010730	K	Ubiquitylation	EPYTTEKMSRVPG
ANM3_HUMAN	O60678	187	Glycyl lysine isopeptide (Lys-Gly) (interchain with G-Cter in ubiquitin)	21890473	Phosphositeplus.1010730	K	Ubiquitylation	EDLQKMKQFAQDF
ANM5_HUMAN	O14744	227	Glycyl lysine isopeptide (Lys-Gly) (interchain with G-Cter in ubiquitin)	21890473;21906983	Phosphositeplus.1010730	K	Ubiquitylation	WLGEPIKAAILPT
ANM5_HUMAN	O14744	240	Glycyl lysine isopeptide (Lys-Gly) (interchain with G-Cter in ubiquitin)	21906983	Phosphositeplus.1010730	K	Ubiquitylation	SIFLTNKKGFPVL
ANM5_HUMAN	O14744	333	Glycyl lysine isopeptide (Lys-Gly) (interchain with G-Cter in ubiquitin)	21906983	Phosphositeplus.1010730	K	Ubiquitylation	FEKDPIKYSQYQQ
ANM5_HUMAN	O14744	387	Glycyl lysine isopeptide (Lys-Gly) (interchain with G-Cter in ubiquitin)	21906983	Phosphositeplus.1010730	K	Ubiquitylation	QADRRIKLYAVEK
ANM5_HUMAN	O14744	479	Glycyl lysine isopeptide (Lys-Gly) (interchain with G-Cter in ubiquitin)	21906983	Phosphositeplus.1010730	K	Ubiquitylation	APISSSKLYNEVR
ANM5_HUMAN	O14744	490	Glycyl lysine isopeptide (Lys-Gly) (interchain with G-Cter in ubiquitin)	21906983	Phosphositeplus.1010730	K	Ubiquitylation	VRACREKDRDPEA
ANM5_HUMAN	O14744	60	Glycyl lysine isopeptide (Lys-Gly) (interchain with G-Cter in ubiquitin)	21906983	Phosphositeplus.1010730	K	Ubiquitylation	FIQEPAKNRPGPQ
ANM5_HUMAN	O14744	85	Glycyl lysine isopeptide (Lys-Gly) (interchain with G-Cter in ubiquitin)	21906983	Phosphositeplus.1010730	K	Ubiquitylation	NTLIVGKLSPWIR
ANM5_HUMAN	O14744	95	Glycyl lysine isopeptide (Lys-Gly) (interchain with G-Cter in ubiquitin)	21890473	Phosphositeplus.1010730	K	Ubiquitylation	WIRPDSKVEKIRR
ANO1_HUMAN	Q5XXA6	451	Glycyl lysine isopeptide (Lys-Gly) (interchain with G-Cter in ubiquitin)	21906983	Phosphositeplus.1010730	K	Ubiquitylation	EEEEAVKDHPRAE
ANO1_HUMAN	Q5XXA6	941	Glycyl lysine isopeptide (Lys-Gly) (interchain with G-Cter in ubiquitin)	21906983	Phosphositeplus.1010730	K	Ubiquitylation	MREEQDKQQLLET
ANO1_HUMAN	Q5XXA6	951	Glycyl lysine isopeptide (Lys-Gly) (interchain with G-Cter in ubiquitin)	21906983	Phosphositeplus.1010730	K	Ubiquitylation	LETWMEKERQKDE
ANO10_HUMAN	Q9NW15	193	Glycyl lysine isopeptide (Lys-Gly) (interchain with G-Cter in ubiquitin)	21890473;21906983	Phosphositeplus.1010730	K	Ubiquitylation	YTRFALKYQPIDS
ANO10_HUMAN	Q9NW15	636	Glycyl lysine isopeptide (Lys-Gly) (interchain with G-Cter in ubiquitin)	21906983	Phosphositeplus.1010730	K	Ubiquitylation	ESLEALKQQQMKL
ANO6_HUMAN	Q4KMQ2	176	Glycyl lysine isopeptide (Lys-Gly) (interchain with G-Cter in ubiquitin)	21906983	Phosphositeplus.1010730	K	Ubiquitylation	VDESIIKPEQEFF
ANO6_HUMAN	Q4KMQ2	188	Glycyl lysine isopeptide (Lys-Gly) (interchain with G-Cter in ubiquitin)	21906983	Phosphositeplus.1010730	K	Ubiquitylation	FTAPFEKNRMNDF
ANO6_HUMAN	Q4KMQ2	56	Glycyl lysine isopeptide (Lys-Gly) (interchain with G-Cter in ubiquitin)	21906983	Phosphositeplus.1010730	K	Ubiquitylation	FEEFNGKPDSLFF
ANO6_HUMAN	Q4KMQ2	589	Glycyl lysine isopeptide (Lys-Gly) (interchain with G-Cter in ubiquitin)	21906983	Phosphositeplus.1010730	K	Ubiquitylation	PVYWLGKYRNEEC
ANO6_HUMAN	Q4KMQ2	644	Glycyl lysine isopeptide (Lys-Gly) (interchain with G-Cter in ubiquitin)	21906983	Phosphositeplus.1010730	K	Ubiquitylation	RVSGSEKITPRWE
ANO6_HUMAN	Q4KMQ2	876	Glycyl lysine isopeptide (Lys-Gly) (interchain with G-Cter in ubiquitin)	21890473	Phosphositeplus.1010730	K	Ubiquitylation	EKYLTQKLLHENH
ANO6_HUMAN	Q4KMQ2	888	Glycyl lysine isopeptide (Lys-Gly) (interchain with G-Cter in ubiquitin)	21890473;21906983	Phosphositeplus.1010730	K	Ubiquitylation	HLKDMTKNMGVIA
ANR27_HUMAN	Q96NW4	411	Glycyl lysine isopeptide (Lys-Gly) (interchain with G-Cter in ubiquitin)	21906983	Phosphositeplus.1010730	K	Ubiquitylation	IASGNQKEVERLL
ANR28_HUMAN	O15084	73	Glycyl lysine isopeptide (Lys-Gly) (interchain with G-Cter in ubiquitin)	21890473	Phosphositeplus.1010730	K	Ubiquitylation	VNAKDSKWLTPLH
ANR32_HUMAN	Q9BQI6	797	Glycyl lysine isopeptide (Lys-Gly) (interchain with G-Cter in ubiquitin)	21906983	Phosphositeplus.1010730	K	Ubiquitylation	CPSVVKKMNFHKT
ANR32_HUMAN	Q9BQI6	802	Glycyl lysine isopeptide (Lys-Gly) (interchain with G-Cter in ubiquitin)	21906983	Phosphositeplus.1010730	K	Ubiquitylation	KKMNFHKTNLKGE
ANR37_HUMAN	Q7Z713	120	Glycyl lysine isopeptide (Lys-Gly) (interchain with G-Cter in ubiquitin)	21890473	Phosphositeplus.1010730	K	Ubiquitylation	KFLTTIKCMQTIK
ANR37_HUMAN	Q7Z713	126	Glycyl lysine isopeptide (Lys-Gly) (interchain with G-Cter in ubiquitin)	21890473	Phosphositeplus.1010730	K	Ubiquitylation	KCMQTIKASEHPD
ANR39_HUMAN	Q53RE8	136	Glycyl lysine isopeptide (Lys-Gly) (interchain with G-Cter in ubiquitin)	21906983	Phosphositeplus.1010730	K	Ubiquitylation	GMTSLHKAAERGH
ANR40_HUMAN	Q6AI12	112	Glycyl lysine isopeptide (Lys-Gly) (interchain with G-Cter in ubiquitin)	21906983	Phosphositeplus.1010730	K	Ubiquitylation	DNLPQLKKESELP
ANR42_HUMAN	Q8N9B4	129	Glycyl lysine isopeptide (Lys-Gly) (interchain with G-Cter in ubiquitin)	21906983	Phosphositeplus.1010730	K	Ubiquitylation	DPSVTDKREWRPV
ANR46_HUMAN	Q86W74	137	Glycyl lysine isopeptide (Lys-Gly) (interchain with G-Cter in ubiquitin)	21890473;21906983	Phosphositeplus.1010730	K	Ubiquitylation	LEEQEVKGFNRGT
ANTR1_HUMAN	Q9H6X2	419	Glycyl lysine isopeptide (Lys-Gly) (interchain with G-Cter in ubiquitin)	21906983	Phosphositeplus.1010730	K	Ubiquitylation	AKNARVKMPEQEY
ANTR1_HUMAN	Q9H6X2	445	Glycyl lysine isopeptide (Lys-Gly) (interchain with G-Cter in ubiquitin)	21890473	Phosphositeplus.1010730	K	Ubiquitylation	RPSSPRKWYSPIK
ANTR1_HUMAN	Q9H6X2	453	Glycyl lysine isopeptide (Lys-Gly) (interchain with G-Cter in ubiquitin)	21890473	Phosphositeplus.1010730	K	Ubiquitylation	YSPIKGKLDALWV
ANTR2_HUMAN	P58335	371	Glycyl lysine isopeptide (Lys-Gly) (interchain with G-Cter in ubiquitin)	21906983	Phosphositeplus.1010730	K	Ubiquitylation	EEPLPTKKWPTVD
ANTR2_HUMAN	P58335	399	Glycyl lysine isopeptide (Lys-Gly) (interchain with G-Cter in ubiquitin)	21906983	Phosphositeplus.1010730	K	Ubiquitylation	EVRWGDKGSTEEG
ANTR2_HUMAN	P58335	443	Glycyl lysine isopeptide (Lys-Gly) (interchain with G-Cter in ubiquitin)	21890473	Phosphositeplus.1010730	K	Ubiquitylation	HQPPQTKWYTPIK
ANTR2_HUMAN	P58335	449	Glycyl lysine isopeptide (Lys-Gly) (interchain with G-Cter in ubiquitin)	21890473;21906983	Phosphositeplus.1010730	K	Ubiquitylation	KWYTPIKGRLDAL
ANX10_HUMAN	Q9UJ72	248	Glycyl lysine isopeptide (Lys-Gly) (interchain with G-Cter in ubiquitin)	21906983	Phosphositeplus.1010730	K	Ubiquitylation	VLCVRDKPAYFAY
ANX10_HUMAN	Q9UJ72	295	Glycyl lysine isopeptide (Lys-Gly) (interchain with G-Cter in ubiquitin)	21906983	Phosphositeplus.1010730	K	Ubiquitylation	YKERYGKSLFHDI
ANX10_HUMAN	Q9UJ72	310	Glycyl lysine isopeptide (Lys-Gly) (interchain with G-Cter in ubiquitin)	21906983	Phosphositeplus.1010730	K	Ubiquitylation	FASGHYKKALLAI
ANX11_HUMAN	P50995	252	Glycyl lysine isopeptide (Lys-Gly) (interchain with G-Cter in ubiquitin)	21906983	Phosphositeplus.1010730	K	Ubiquitylation	YGKDLIKDLKSEL
ANX11_HUMAN	P50995	264	Glycyl lysine isopeptide (Lys-Gly) (interchain with G-Cter in ubiquitin)	21890473	Phosphositeplus.1010730	K	Ubiquitylation	LSGNFEKTILALM
ANX11_HUMAN	P50995	271	Glycyl lysine isopeptide (Lys-Gly) (interchain with G-Cter in ubiquitin)	21906983	Phosphositeplus.1010730	K	Ubiquitylation	TILALMKTPVLFD
ANX11_HUMAN	P50995	282	Glycyl lysine isopeptide (Lys-Gly) (interchain with G-Cter in ubiquitin)	21906983	Phosphositeplus.1010730	K	Ubiquitylation	FDIYEIKEAIKGV
ANXA1_HUMAN	P04083	128	Glycyl lysine isopeptide (Lys-Gly) (interchain with G-Cter in ubiquitin)	21906983	Phosphositeplus.1010730	K	Ubiquitylation	ELRAAMKGLGTDE
ANXA1_HUMAN	P04083	166	Glycyl lysine isopeptide (Lys-Gly) (interchain with G-Cter in ubiquitin)	21890473;21906983	Phosphositeplus.1010730	K	Ubiquitylation	LKRDLAKDITSDT
ANXA1_HUMAN	P04083	185	Glycyl lysine isopeptide (Lys-Gly) (interchain with G-Cter in ubiquitin)	21906983	Phosphositeplus.1010730	K	Ubiquitylation	ALLSLAKGDRSED
ANXA1_HUMAN	P04083	214	Glycyl lysine isopeptide (Lys-Gly) (interchain with G-Cter in ubiquitin)	21906983	Phosphositeplus.1010730	K	Ubiquitylation	EAGERRKGTDVNV
ANXA1_HUMAN	P04083	250	Glycyl lysine isopeptide (Lys-Gly) (interchain with G-Cter in ubiquitin)	21906983	Phosphositeplus.1010730	K	Ubiquitylation	SKHDMNKVLDLEL
ANXA1_HUMAN	P04083	257	Glycyl lysine isopeptide (Lys-Gly) (interchain with G-Cter in ubiquitin)	21906983	Phosphositeplus.1010730	K	Ubiquitylation	VLDLELKGDIEKC
ANXA1_HUMAN	P04083	26	Glycyl lysine isopeptide (Lys-Gly) (interchain with G-Cter in ubiquitin)	21906983	Phosphositeplus.1010730	K	Ubiquitylation	EYVQTVKSSKGGP
ANXA1_HUMAN	P04083	287	Glycyl lysine isopeptide (Lys-Gly) (interchain with G-Cter in ubiquitin)	21906983	Phosphositeplus.1010730	K	Ubiquitylation	KLHQAMKGVGTRH
ANXA1_HUMAN	P04083	29	Glycyl lysine isopeptide (Lys-Gly) (interchain with G-Cter in ubiquitin)	21906983	Phosphositeplus.1010730	K	Ubiquitylation	QTVKSSKGGPGSA
ANXA1_HUMAN	P04083	312	Glycyl lysine isopeptide (Lys-Gly) (interchain with G-Cter in ubiquitin)	21906983	Phosphositeplus.1010730	K	Ubiquitylation	IDMNDIKAFYQKM
ANXA1_HUMAN	P04083	53	Glycyl lysine isopeptide (Lys-Gly) (interchain with G-Cter in ubiquitin)	21906983	Phosphositeplus.1010730	K	Ubiquitylation	DVAALHKAIMVKG
ANXA1_HUMAN	P04083	58	Glycyl lysine isopeptide (Lys-Gly) (interchain with G-Cter in ubiquitin)	21890473;21906983	Phosphositeplus.1010730	K	Ubiquitylation	HKAIMVKGVDEAT
ANXA1_HUMAN	P04083	71	Glycyl lysine isopeptide (Lys-Gly) (interchain with G-Cter in ubiquitin)	21906983	Phosphositeplus.1010730	K	Ubiquitylation	IIDILTKRNNAQR
ANXA1_HUMAN	P04083	81	Glycyl lysine isopeptide (Lys-Gly) (interchain with G-Cter in ubiquitin)	21906983	Phosphositeplus.1010730	K	Ubiquitylation	AQRQQIKAAYLQE
ANXA1_HUMAN	P04083	90	Glycyl lysine isopeptide (Lys-Gly) (interchain with G-Cter in ubiquitin)	21906983	Phosphositeplus.1010730	K	Ubiquitylation	YLQETGKPLDETL
ANXA1_HUMAN	P04083	97	Glycyl lysine isopeptide (Lys-Gly) (interchain with G-Cter in ubiquitin)	21906983	Phosphositeplus.1010730	K	Ubiquitylation	PLDETLKKALTGH
ANXA1_HUMAN	P04083	98	Glycyl lysine isopeptide (Lys-Gly) (interchain with G-Cter in ubiquitin)	21906983	Phosphositeplus.1010730	K	Ubiquitylation	LDETLKKALTGHL
ANXA2_HUMAN	P07355	104	Glycyl lysine isopeptide (Lys-Gly) (interchain with G-Cter in ubiquitin)	21906983	Phosphositeplus.1010730	K	Ubiquitylation	VILGLLKTPAQYD
ANXA2_HUMAN	P07355	115	Glycyl lysine isopeptide (Lys-Gly) (interchain with G-Cter in ubiquitin)	21906983	Phosphositeplus.1010730	K	Ubiquitylation	YDASELKASMKGL
ANXA2_HUMAN	P07355	148	Glycyl lysine isopeptide (Lys-Gly) (interchain with G-Cter in ubiquitin)	21890473;21906983	Phosphositeplus.1010730	K	Ubiquitylation	EINRVYKEMYKTD
ANXA2_HUMAN	P07355	152	Glycyl lysine isopeptide (Lys-Gly) (interchain with G-Cter in ubiquitin)	21906983	Phosphositeplus.1010730	K	Ubiquitylation	VYKEMYKTDLEKD
ANXA2_HUMAN	P07355	157	Glycyl lysine isopeptide (Lys-Gly) (interchain with G-Cter in ubiquitin)	21906983	Phosphositeplus.1010730	K	Ubiquitylation	YKTDLEKDIISDT
ANXA2_HUMAN	P07355	204	Glycyl lysine isopeptide (Lys-Gly) (interchain with G-Cter in ubiquitin)	21906983	Phosphositeplus.1010730	K	Ubiquitylation	LYDAGVKRKGTDV
ANXA2_HUMAN	P07355	212	Glycyl lysine isopeptide (Lys-Gly) (interchain with G-Cter in ubiquitin)	21906983	Phosphositeplus.1010730	K	Ubiquitylation	KGTDVPKWISIMT
ANXA2_HUMAN	P07355	227	Glycyl lysine isopeptide (Lys-Gly) (interchain with G-Cter in ubiquitin)	21890473	Phosphositeplus.1010730	K	Ubiquitylation	SVPHLQKVFDRYK
ANXA2_HUMAN	P07355	266	Glycyl lysine isopeptide (Lys-Gly) (interchain with G-Cter in ubiquitin)	21906983	Phosphositeplus.1010730	K	Ubiquitylation	VQCIQNKPLYFAD
ANXA2_HUMAN	P07355	28	Glycyl lysine isopeptide (Lys-Gly) (interchain with G-Cter in ubiquitin)	21906983	Phosphositeplus.1010730	K	Ubiquitylation	SAYGSVKAYTNFD
ANXA2_HUMAN	P07355	302	Glycyl lysine isopeptide (Lys-Gly) (interchain with G-Cter in ubiquitin)	21906983	Phosphositeplus.1010730	K	Ubiquitylation	SEVDMLKIRSEFK
ANXA2_HUMAN	P07355	313	Glycyl lysine isopeptide (Lys-Gly) (interchain with G-Cter in ubiquitin)	21890473;21906983	Phosphositeplus.1010730	K	Ubiquitylation	FKRKYGKSLYYYI
ANXA2_HUMAN	P07355	324	Glycyl lysine isopeptide (Lys-Gly) (interchain with G-Cter in ubiquitin)	21906983	Phosphositeplus.1010730	K	Ubiquitylation	YIQQDTKGDYQKA
ANXA2_HUMAN	P07355	47	Glycyl lysine isopeptide (Lys-Gly) (interchain with G-Cter in ubiquitin)	21906983	Phosphositeplus.1010730	K	Ubiquitylation	NIETAIKTKGVDE
ANXA2_HUMAN	P07355	49	Glycyl lysine isopeptide (Lys-Gly) (interchain with G-Cter in ubiquitin)	21906983	Phosphositeplus.1010730	K	Ubiquitylation	ETAIKTKGVDEVT
ANXA3_HUMAN	P12429	104	Glycyl lysine isopeptide (Lys-Gly) (interchain with G-Cter in ubiquitin)	21906983	Phosphositeplus.1010730	K	Ubiquitylation	QLKKSMKGAGTNE
ANXA3_HUMAN	P12429	176	Glycyl lysine isopeptide (Lys-Gly) (interchain with G-Cter in ubiquitin)	21906983	Phosphositeplus.1010730	K	Ubiquitylation	VDEHLAKQDAQIL
ANXA3_HUMAN	P12429	184	Glycyl lysine isopeptide (Lys-Gly) (interchain with G-Cter in ubiquitin)	21906983	Phosphositeplus.1010730	K	Ubiquitylation	DAQILYKAGENRW
ANXA3_HUMAN	P12429	210	Glycyl lysine isopeptide (Lys-Gly) (interchain with G-Cter in ubiquitin)	21890473	Phosphositeplus.1010730	K	Ubiquitylation	RSFPQLKLTFDEY
ANXA3_HUMAN	P12429	263	Glycyl lysine isopeptide (Lys-Gly) (interchain with G-Cter in ubiquitin)	21906983	Phosphositeplus.1010730	K	Ubiquitylation	RLHRALKGIGTDE
ANXA3_HUMAN	P12429	29	Glycyl lysine isopeptide (Lys-Gly) (interchain with G-Cter in ubiquitin)	21906983	Phosphositeplus.1010730	K	Ubiquitylation	DAEAIQKAIRGIG
ANXA3_HUMAN	P12429	58	Glycyl lysine isopeptide (Lys-Gly) (interchain with G-Cter in ubiquitin)	21906983	Phosphositeplus.1010730	K	Ubiquitylation	QRQLIVKEYQAAY
ANXA4_HUMAN	P09525	184	Glycyl lysine isopeptide (Lys-Gly) (interchain with G-Cter in ubiquitin)	21906983	Phosphositeplus.1010730	K	Ubiquitylation	LYEAGEKKWGTDE
ANXA4_HUMAN	P09525	293	Glycyl lysine isopeptide (Lys-Gly) (interchain with G-Cter in ubiquitin)	21890473	Phosphositeplus.1010730	K	Ubiquitylation	FKRLYGKSLYSFI
ANXA5_HUMAN	P08758	101	Glycyl lysine isopeptide (Lys-Gly) (interchain with G-Cter in ubiquitin)	21906983	Phosphositeplus.1010730	K	Ubiquitylation	ELKHALKGAGTNE
ANXA5_HUMAN	P08758	108	Glycyl lysine isopeptide (Lys-Gly) (interchain with G-Cter in ubiquitin)	21890473;21906983	Phosphositeplus.1010730	K	Ubiquitylation	GAGTNEKVLTEII
ANXA5_HUMAN	P08758	126	Glycyl lysine isopeptide (Lys-Gly) (interchain with G-Cter in ubiquitin)	21906983	Phosphositeplus.1010730	K	Ubiquitylation	EELRAIKQVYEEE
ANXA5_HUMAN	P08758	186	Glycyl lysine isopeptide (Lys-Gly) (interchain with G-Cter in ubiquitin)	21906983	Phosphositeplus.1010730	K	Ubiquitylation	FQAGELKWGTDEE
ANXA5_HUMAN	P08758	193	Glycyl lysine isopeptide (Lys-Gly) (interchain with G-Cter in ubiquitin)	21890473;21906983	Phosphositeplus.1010730	K	Ubiquitylation	WGTDEEKFITIFG
ANXA5_HUMAN	P08758	29	Glycyl lysine isopeptide (Lys-Gly) (interchain with G-Cter in ubiquitin)	21890473;21906983	Phosphositeplus.1010730	K	Ubiquitylation	TLRKAMKGLGTDE
ANXA5_HUMAN	P08758	290	Glycyl lysine isopeptide (Lys-Gly) (interchain with G-Cter in ubiquitin)	21890473	Phosphositeplus.1010730	K	Ubiquitylation	IRKEFRKNFATSL
ANXA5_HUMAN	P08758	301	Glycyl lysine isopeptide (Lys-Gly) (interchain with G-Cter in ubiquitin)	21890473;21906983	Phosphositeplus.1010730	K	Ubiquitylation	SLYSMIKGDTSGD
ANXA5_HUMAN	P08758	58	Glycyl lysine isopeptide (Lys-Gly) (interchain with G-Cter in ubiquitin)	21890473;21906983	Phosphositeplus.1010730	K	Ubiquitylation	EISAAFKTLFGRD
ANXA5_HUMAN	P08758	76	Glycyl lysine isopeptide (Lys-Gly) (interchain with G-Cter in ubiquitin)	21890473;21906983	Phosphositeplus.1010730	K	Ubiquitylation	KSELTGKFEKLIV
ANXA5_HUMAN	P08758	79	Glycyl lysine isopeptide (Lys-Gly) (interchain with G-Cter in ubiquitin)	21890473	Phosphositeplus.1010730	K	Ubiquitylation	LTGKFEKLIVALM
ANXA5_HUMAN	P08758	86	Glycyl lysine isopeptide (Lys-Gly) (interchain with G-Cter in ubiquitin)	21890473;21906983	Phosphositeplus.1010730	K	Ubiquitylation	LIVALMKPSRLYD
ANXA5_HUMAN	P08758	97	Glycyl lysine isopeptide (Lys-Gly) (interchain with G-Cter in ubiquitin)	21890473;21906983	Phosphositeplus.1010730	K	Ubiquitylation	YDAYELKHALKGA
ANXA6_HUMAN	P08133	102	Glycyl lysine isopeptide (Lys-Gly) (interchain with G-Cter in ubiquitin)	21906983	Phosphositeplus.1010730	K	Ubiquitylation	CDAKEIKDAISGI
ANXA6_HUMAN	P08133	113	Glycyl lysine isopeptide (Lys-Gly) (interchain with G-Cter in ubiquitin)	21906983	Phosphositeplus.1010730	K	Ubiquitylation	GIGTDEKCLIEIL
ANXA6_HUMAN	P08133	135	Glycyl lysine isopeptide (Lys-Gly) (interchain with G-Cter in ubiquitin)	21890473;21906983	Phosphositeplus.1010730	K	Ubiquitylation	QLVAAYKDAYERD
ANXA6_HUMAN	P08133	377	Glycyl lysine isopeptide (Lys-Gly) (interchain with G-Cter in ubiquitin)	21890473;21906983	Phosphositeplus.1010730	K	Ubiquitylation	ALRKAMKGLGTDE
ANXA6_HUMAN	P08133	418	Glycyl lysine isopeptide (Lys-Gly) (interchain with G-Cter in ubiquitin)	21906983	Phosphositeplus.1010730	K	Ubiquitylation	DLMTDLKSEISGD
ANXA6_HUMAN	P08133	568	Glycyl lysine isopeptide (Lys-Gly) (interchain with G-Cter in ubiquitin)	21906983	Phosphositeplus.1010730	K	Ubiquitylation	VFQEFIKMTNYDV
ANXA6_HUMAN	P08133	68	Glycyl lysine isopeptide (Lys-Gly) (interchain with G-Cter in ubiquitin)	21890473	Phosphositeplus.1010730	K	Ubiquitylation	YKSLYGKDLIADL
ANXA6_HUMAN	P08133	81	Glycyl lysine isopeptide (Lys-Gly) (interchain with G-Cter in ubiquitin)	21890473	Phosphositeplus.1010730	K	Ubiquitylation	KYELTGKFERLIV
ANXA7_HUMAN	P20073	199	Glycyl lysine isopeptide (Lys-Gly) (interchain with G-Cter in ubiquitin)	21906983	Phosphositeplus.1010730	K	Ubiquitylation	ILRKAMKGFGTDE
ANXA7_HUMAN	P20073	237	Glycyl lysine isopeptide (Lys-Gly) (interchain with G-Cter in ubiquitin)	21906983	Phosphositeplus.1010730	K	Ubiquitylation	YGKDLIKDLKSEL
ANXA7_HUMAN	P20073	430	Glycyl lysine isopeptide (Lys-Gly) (interchain with G-Cter in ubiquitin)	21906983	Phosphositeplus.1010730	K	Ubiquitylation	RLYYAMKGAGTDD
AOFA_HUMAN	P21397	469	Glycyl lysine isopeptide (Lys-Gly) (interchain with G-Cter in ubiquitin)	21890473	Phosphositeplus.1010730	K	Ubiquitylation	LGKVTEKDIWVQE
AOFB_HUMAN	P27338	136	Glycyl lysine isopeptide (Lys-Gly) (interchain with G-Cter in ubiquitin)	21906983	Phosphositeplus.1010730	K	Ubiquitylation	PSDAPWKAPLAEE
AOFB_HUMAN	P27338	230	Glycyl lysine isopeptide (Lys-Gly) (interchain with G-Cter in ubiquitin)	21906983	Phosphositeplus.1010730	K	Ubiquitylation	LLGDRVKLERPVI
AOFB_HUMAN	P27338	456	Glycyl lysine isopeptide (Lys-Gly) (interchain with G-Cter in ubiquitin)	21906983	Phosphositeplus.1010730	K	Ubiquitylation	ILHAMGKIPEDEI
AOFB_HUMAN	P27338	52	Glycyl lysine isopeptide (Lys-Gly) (interchain with G-Cter in ubiquitin)	21906983	Phosphositeplus.1010730	K	Ubiquitylation	LRNQKVKYVDLGG
AOFB_HUMAN	P27338	73	Glycyl lysine isopeptide (Lys-Gly) (interchain with G-Cter in ubiquitin)	21906983	Phosphositeplus.1010730	K	Ubiquitylation	RILRLAKELGLET
AOFB_HUMAN	P27338	81	Glycyl lysine isopeptide (Lys-Gly) (interchain with G-Cter in ubiquitin)	21906983	Phosphositeplus.1010730	K	Ubiquitylation	LGLETYKVNEVER
AP1B1_HUMAN	Q10567	272	Glycyl lysine isopeptide (Lys-Gly) (interchain with G-Cter in ubiquitin)	21906983	Phosphositeplus.1010730	K	Ubiquitylation	FMEMLSKDLDYYG
AP1B1_HUMAN	Q10567	887	Glycyl lysine isopeptide (Lys-Gly) (interchain with G-Cter in ubiquitin)	21890473	Phosphositeplus.1010730	K	Ubiquitylation	NIFTVAKRNVEGQ
AP1G1_HUMAN	O43747	362	Glycyl lysine isopeptide (Lys-Gly) (interchain with G-Cter in ubiquitin)	21906983	Phosphositeplus.1010730	K	Ubiquitylation	DLDVSIKRRAMEL
AP1G1_HUMAN	O43747	546	Glycyl lysine isopeptide (Lys-Gly) (interchain with G-Cter in ubiquitin)	21906983	Phosphositeplus.1010730	K	Ubiquitylation	TVNRIKKVVSIYG
AP1G2_HUMAN	O75843	145	Glycyl lysine isopeptide (Lys-Gly) (interchain with G-Cter in ubiquitin)	21890473;21906983	Phosphositeplus.1010730	K	Ubiquitylation	LAPEVEKLLLQPS
AP1G2_HUMAN	O75843	215	Glycyl lysine isopeptide (Lys-Gly) (interchain with G-Cter in ubiquitin)	21906983	Phosphositeplus.1010730	K	Ubiquitylation	ALRHFRKVVPQLV
AP1G2_HUMAN	O75843	584	Glycyl lysine isopeptide (Lys-Gly) (interchain with G-Cter in ubiquitin)	21906983	Phosphositeplus.1010730	K	Ubiquitylation	RAAILEKMPLVER
AP1M1_HUMAN	Q9BXS5	217	Glycyl lysine isopeptide (Lys-Gly) (interchain with G-Cter in ubiquitin)	21890473	Phosphositeplus.1010730	K	Ubiquitylation	RLGLNDKVLFDNT
AP1M1_HUMAN	Q9BXS5	346	Glycyl lysine isopeptide (Lys-Gly) (interchain with G-Cter in ubiquitin)	21890473	Phosphositeplus.1010730	K	Ubiquitylation	EIVWSIKSFPGGK
AP1M2_HUMAN	Q9Y6Q5	14	Glycyl lysine isopeptide (Lys-Gly) (interchain with G-Cter in ubiquitin)	21906983	Phosphositeplus.1010730	K	Ubiquitylation	ILDVKGKPLISRN
AP1M2_HUMAN	Q9Y6Q5	141	Glycyl lysine isopeptide (Lys-Gly) (interchain with G-Cter in ubiquitin)	21906983	Phosphositeplus.1010730	K	Ubiquitylation	ITQQSNKLETGKS
AP1M2_HUMAN	Q9Y6Q5	146	Glycyl lysine isopeptide (Lys-Gly) (interchain with G-Cter in ubiquitin)	21906983	Phosphositeplus.1010730	K	Ubiquitylation	NKLETGKSRVPPT
AP1M2_HUMAN	Q9Y6Q5	201	Glycyl lysine isopeptide (Lys-Gly) (interchain with G-Cter in ubiquitin)	21906983	Phosphositeplus.1010730	K	Ubiquitylation	VGTIKLKVFLSGM
AP1M2_HUMAN	Q9Y6Q5	22	Glycyl lysine isopeptide (Lys-Gly) (interchain with G-Cter in ubiquitin)	21906983	Phosphositeplus.1010730	K	Ubiquitylation	LISRNYKGDVAMS
AP1M2_HUMAN	Q9Y6Q5	229	Glycyl lysine isopeptide (Lys-Gly) (interchain with G-Cter in ubiquitin)	21906983	Phosphositeplus.1010730	K	Ubiquitylation	TGRSKNKSVELED
AP1M2_HUMAN	Q9Y6Q5	29	Glycyl lysine isopeptide (Lys-Gly) (interchain with G-Cter in ubiquitin)	21906983	Phosphositeplus.1010730	K	Ubiquitylation	GDVAMSKIEHFMP
AP1M2_HUMAN	Q9Y6Q5	296	Glycyl lysine isopeptide (Lys-Gly) (interchain with G-Cter in ubiquitin)	21906983	Phosphositeplus.1010730	K	Ubiquitylation	RVEIMVKAKGQFK
AP1M2_HUMAN	Q9Y6Q5	303	Glycyl lysine isopeptide (Lys-Gly) (interchain with G-Cter in ubiquitin)	21906983	Phosphositeplus.1010730	K	Ubiquitylation	AKGQFKKQSVANG
AP1M2_HUMAN	Q9Y6Q5	326	Glycyl lysine isopeptide (Lys-Gly) (interchain with G-Cter in ubiquitin)	21906983	Phosphositeplus.1010730	K	Ubiquitylation	ADSPRFKTSVGSA
AP1M2_HUMAN	Q9Y6Q5	333	Glycyl lysine isopeptide (Lys-Gly) (interchain with G-Cter in ubiquitin)	21906983	Phosphositeplus.1010730	K	Ubiquitylation	TSVGSAKYVPERN
AP1M2_HUMAN	Q9Y6Q5	367	Glycyl lysine isopeptide (Lys-Gly) (interchain with G-Cter in ubiquitin)	21906983	Phosphositeplus.1010730	K	Ubiquitylation	GLPSVEKEEVEGR
AP1M2_HUMAN	Q9Y6Q5	379	Glycyl lysine isopeptide (Lys-Gly) (interchain with G-Cter in ubiquitin)	21906983	Phosphositeplus.1010730	K	Ubiquitylation	RPPIGVKFEIPYF
AP1M2_HUMAN	Q9Y6Q5	396	Glycyl lysine isopeptide (Lys-Gly) (interchain with G-Cter in ubiquitin)	21906983	Phosphositeplus.1010730	K	Ubiquitylation	IQVRYMKIIEKSG
AP1S1_HUMAN	P61966	128	Glycyl lysine isopeptide (Lys-Gly) (interchain with G-Cter in ubiquitin)	21906983	Phosphositeplus.1010730	K	Ubiquitylation	DVQDTSKKSVLKA
AP1S1_HUMAN	P61966	133	Glycyl lysine isopeptide (Lys-Gly) (interchain with G-Cter in ubiquitin)	21906983	Phosphositeplus.1010730	K	Ubiquitylation	SKKSVLKAIEQAD
AP1S1_HUMAN	P61966	18	Glycyl lysine isopeptide (Lys-Gly) (interchain with G-Cter in ubiquitin)	21906983	Phosphositeplus.1010730	K	Ubiquitylation	GKLRLQKWYLATS
AP1S1_HUMAN	P61966	26	Glycyl lysine isopeptide (Lys-Gly) (interchain with G-Cter in ubiquitin)	21906983	Phosphositeplus.1010730	K	Ubiquitylation	YLATSDKERKKMV
AP1S1_HUMAN	P61966	56	Glycyl lysine isopeptide (Lys-Gly) (interchain with G-Cter in ubiquitin)	21906983	Phosphositeplus.1010730	K	Ubiquitylation	LEWRDLKVVYKRY
AP1S2_HUMAN	P56377	17	Glycyl lysine isopeptide (Lys-Gly) (interchain with G-Cter in ubiquitin)	21890473	Phosphositeplus.1010730	K	Ubiquitylation	GKLRLQKWYVPLS
AP2A1_HUMAN	O95782	880	Glycyl lysine isopeptide (Lys-Gly) (interchain with G-Cter in ubiquitin)	21890473	Phosphositeplus.1010730	K	Ubiquitylation	DFFQRWKQLSLPQ
AP2A1_HUMAN	O95782	891	Glycyl lysine isopeptide (Lys-Gly) (interchain with G-Cter in ubiquitin)	21890473	Phosphositeplus.1010730	K	Ubiquitylation	PQQEAQKIFKANH
AP2A1_HUMAN	O95782	907	Glycyl lysine isopeptide (Lys-Gly) (interchain with G-Cter in ubiquitin)	21906983	Phosphositeplus.1010730	K	Ubiquitylation	AEVTKAKLLGFGS
AP2A2_HUMAN	O94973	377	Glycyl lysine isopeptide (Lys-Gly) (interchain with G-Cter in ubiquitin)	21906983	Phosphositeplus.1010730	K	Ubiquitylation	TVINALKTERDVS
AP2A2_HUMAN	O94973	555	Glycyl lysine isopeptide (Lys-Gly) (interchain with G-Cter in ubiquitin)	21906983	Phosphositeplus.1010730	K	Ubiquitylation	NLFPEVKPTIQDV
AP2A2_HUMAN	O94973	619	Glycyl lysine isopeptide (Lys-Gly) (interchain with G-Cter in ubiquitin)	21906983	Phosphositeplus.1010730	K	Ubiquitylation	AKLKKKKGPSTVT
AP2A2_HUMAN	O94973	631	Glycyl lysine isopeptide (Lys-Gly) (interchain with G-Cter in ubiquitin)	21906983	Phosphositeplus.1010730	K	Ubiquitylation	TDLEDTKRDRSVD
AP2A2_HUMAN	O94973	842	Glycyl lysine isopeptide (Lys-Gly) (interchain with G-Cter in ubiquitin)	21890473	Phosphositeplus.1010730	K	Ubiquitylation	DFFQRWKQLSNPQ
AP2B1_HUMAN	P63010	272	Glycyl lysine isopeptide (Lys-Gly) (interchain with G-Cter in ubiquitin)	21906983	Phosphositeplus.1010730	K	Ubiquitylation	FLELLPKDSDYYN
AP2B1_HUMAN	P63010	538	Glycyl lysine isopeptide (Lys-Gly) (interchain with G-Cter in ubiquitin)	21890473	Phosphositeplus.1010730	K	Ubiquitylation	TDPVTAKEVVLSE
AP2B1_HUMAN	P63010	878	Glycyl lysine isopeptide (Lys-Gly) (interchain with G-Cter in ubiquitin)	21906983	Phosphositeplus.1010730	K	Ubiquitylation	NVYTIAKRNVEGQ
AP2B1_HUMAN	P63010	917	Glycyl lysine isopeptide (Lys-Gly) (interchain with G-Cter in ubiquitin)	21890473	Phosphositeplus.1010730	K	Ubiquitylation	NYTLSLKCRAPEV
AP2M1_HUMAN	Q96CW1	139	Glycyl lysine isopeptide (Lys-Gly) (interchain with G-Cter in ubiquitin)	21906983	Phosphositeplus.1010730	K	Ubiquitylation	ITQQGIKSQHQTK
AP2M1_HUMAN	Q96CW1	224	Glycyl lysine isopeptide (Lys-Gly) (interchain with G-Cter in ubiquitin)	21906983	Phosphositeplus.1010730	K	Ubiquitylation	DKIVIEKQGKGTA
AP2M1_HUMAN	Q96CW1	227	Glycyl lysine isopeptide (Lys-Gly) (interchain with G-Cter in ubiquitin)	21906983	Phosphositeplus.1010730	K	Ubiquitylation	VIEKQGKGTADET
AP2M1_HUMAN	Q96CW1	235	Glycyl lysine isopeptide (Lys-Gly) (interchain with G-Cter in ubiquitin)	21906983	Phosphositeplus.1010730	K	Ubiquitylation	TADETSKSGKQSI
AP2M1_HUMAN	Q96CW1	256	Glycyl lysine isopeptide (Lys-Gly) (interchain with G-Cter in ubiquitin)	21890473;21906983	Phosphositeplus.1010730	K	Ubiquitylation	QCVRLSKFDSERS
AP2M1_HUMAN	Q96CW1	281	Glycyl lysine isopeptide (Lys-Gly) (interchain with G-Cter in ubiquitin)	21890473	Phosphositeplus.1010730	K	Ubiquitylation	MRYRTTKDIILPF
AP2M1_HUMAN	Q96CW1	312	Glycyl lysine isopeptide (Lys-Gly) (interchain with G-Cter in ubiquitin)	21890473;21906983	Phosphositeplus.1010730	K	Ubiquitylation	VIKSNFKPSLLAQ
AP2M1_HUMAN	Q96CW1	378	Glycyl lysine isopeptide (Lys-Gly) (interchain with G-Cter in ubiquitin)	21906983	Phosphositeplus.1010730	K	Ubiquitylation	LLPTNDKKKWARP
AP2M1_HUMAN	Q96CW1	380	Glycyl lysine isopeptide (Lys-Gly) (interchain with G-Cter in ubiquitin)	21890473	Phosphositeplus.1010730	K	Ubiquitylation	PTNDKKKWARPPI
AP2M1_HUMAN	Q96CW1	410	Glycyl lysine isopeptide (Lys-Gly) (interchain with G-Cter in ubiquitin)	21890473;21906983	Phosphositeplus.1010730	K	Ubiquitylation	LKVFEPKLNYSDH
AP2M1_HUMAN	Q96CW1	420	Glycyl lysine isopeptide (Lys-Gly) (interchain with G-Cter in ubiquitin)	21890473	Phosphositeplus.1010730	K	Ubiquitylation	SDHDVIKWVRYIG
AP2S1_HUMAN	P53680	130	Glycyl lysine isopeptide (Lys-Gly) (interchain with G-Cter in ubiquitin)	21890473;21906983	Phosphositeplus.1010730	K	Ubiquitylation	RETSQTKVLKQLL
AP2S1_HUMAN	P53680	133	Glycyl lysine isopeptide (Lys-Gly) (interchain with G-Cter in ubiquitin)	21890473;21906983	Phosphositeplus.1010730	K	Ubiquitylation	SQTKVLKQLLMLQ
AP2S1_HUMAN	P53680	18	Glycyl lysine isopeptide (Lys-Gly) (interchain with G-Cter in ubiquitin)	21890473;21906983	Phosphositeplus.1010730	K	Ubiquitylation	GKTRLAKWYMQFD
[truncated: 21,940 more rows]
