# Supplementary material for: Controllability of protein-protein interaction phosphorylation-based networks: Participation of the hub 14-3-3 protein family
Source: Sci Rep. 2016 May 19;6:26234. doi: 10.1038/srep26234 (PMC4872533; doi:10.1038/srep26234)
Supplement: Supplementary Information [file srep26234-s14.csv]

#Controllability of protein-protein interaction phosphorylation-based networks. Participation of
#the hub 14-3-3 protein family.
#Marina Uhart1	Gabriel Flores2 and Diego M Bustos1a
#1 Cell Signal Integration Lab	Instituto de Histología y Embriología "Dr. Mario H.
#Burgos" CCT CONICET Mendoza Facultad de Ciencias Médicas U.N.Cuyo P.O. Box
#56 - Mendoza - Argentina. ZIP 5500.
#2 Eventioz/Eventbrite Company	Adolfo A Calle 1853	Dorrego	Guaymallén
#Mendoza	Argentina.
#a corresponding author dbustos@mendoza-conicet.gob.ar
###################################################################################################
P63104 P63104 ppi
P63104 P31947 ppi
P63104 P31946 ppi
P63104 P62258 ppi
P63104 P61981 ppi
P63104 Q04917 ppi
P63104 P27348 ppi
P31947 P63104 ppi
P31946 P63104 ppi
P62258 P63104 ppi
P61981 P63104 ppi
Q04917 P63104 ppi
P27348 P63104 ppi
P31947 P31947 ppi
P31947 P31946 ppi
P31947 P62258 ppi
P31947 P61981 ppi
P31947 Q04917 ppi
P31947 P27348 ppi
P31946 P31947 ppi
P62258 P31947 ppi
P61981 P31947 ppi
Q04917 P31947 ppi
P27348 P31947 ppi
P31946 P31946 ppi
P31946 P62258 ppi
P31946 P61981 ppi
P31946 Q04917 ppi
P31946 P27348 ppi
P62258 P31946 ppi
P61981 P31946 ppi
Q04917 P31946 ppi
P27348 P31946 ppi
P62258 P62258 ppi
P62258 P61981 ppi
P62258 Q04917 ppi
P62258 P27348 ppi
P61981 P62258 ppi
Q04917 P62258 ppi
P27348 P62258 ppi
P61981 P61981 ppi
P61981 Q04917 ppi
P61981 P27348 ppi
Q04917 P61981 ppi
P27348 P61981 ppi
Q04917 Q04917 ppi
Q04917 P27348 ppi
P27348 Q04917 ppi
